# Supplementary material for: Characterization of Long Non-coding RNAs Modified by m6A RNA Methylation in Skeletal Myogenesis
Source: Front Cell Dev Biol. 2021 Oct 13;9:762669. doi: 10.3389/fcell.2021.762669 (PMC8548731; doi:10.3389/fcell.2021.762669)
Supplement: Supplementary file 5 [file Table_1.XLSX]

## Sheet: Sheet1
Suppl.Table S1.Primers
qPCR primer	primer sequence (5'-->3')
RT-Gm14635-F	GAGAGGCCTACAATGCCAGG
RT-Gm14635-R	CACATCAGGCTTCGGTGTTC
RT-Gm45512-F	TTTGCCTGCATGCATGTCTG
RT-Gm45512-R	TGGAGGCATGCTCGTATTTG
RT-5430431A17Rik-F	GACCTCGGCTGACTTCAGTT
RT-5430431A17Rik-R	TAGCTGGGTTGCAGTTCCAC
RT-Gm28653-F	GCAAGAAAACCACAGAGGAGG
RT-Gm28653-R	GTGAAGTCCTTGGAGTTTGAG
RT-Gm3830-F	GCCAACCCCGTTTCAATAGC
RT-Gm3830-R	GCATACAGGGAGGGATGTGG
RT-Gm6093-F	GAGTGTGACCAGCAGGTTGA
RT-Gm6093-R	GCCGAATTCAGCCCCAGATA
RT-2310043L19Rik-F	AGGAAGTGGCACCTTGAGTG
RT-2310043L19Rik-R	ACCACAACATGCTACGAGGT
RT-Gm37565-F1	GGATGCAGCCATGAGACAAG
RT-Gm37565-R1	ACGTCAGAAGCCCAGAATCA
RT-1700025L06Rik-F	ATCAGTTTGCATGCCCCATG
RT-1700025L06Rik-R	AAGCAGGAAAGTGACAGGTG
RT-Brip1os-F	TCCTCTTCCCAGAATGTCCCA
RT-Brip1os-R	CAGTTCTTGGGGGCAGACTT
RT-4933404O12Rik-F	CCCAGACTGCCCTTTGAGAA
RT-4933404O12Rik-R	AGTAGACCATAGATGAAGAGAGCT
RT-Gm19589-F	TGCTGCAGAAGCCGTTATCA
RT-Gm19589-R	AAGAGCTGTGACTCAGTGGC
RT-Gm10252-F	AGCGAGTACAGTGGGAATCC
RT-Gm10252-R	GATTGGTTAGTCTCGGGCCT
RT-2010204K13Rik-F	GATTGCTGATTGCCAGTCG
RT-2010204K13Rik-R	CCAATCCCCCAGCATAAGGT
RT-Sap30bpos-F	ACATTGCCACTGTGCTCTGT
RT-Sap30bpos-R	GCAACTGCAGTGCATCCATT
RT-Gm41609-F	TGGTCATGATGTTTTGTGCAGG
RT-Gm41609-R	GGCCCTTCTAGCCCAAAGTT
RT-Kcnq1ot1-F	TTGGAAGAATGGCCGCTTCT
RT-Kcnq1ot1-R	ACGGACTTGGCAACTGTGTT
RT-Gm29773-F	CTGTGTAGACCTGGCTGTCC
RT-Gm29773-R	GTACACGCCTTCAATCGCAG
RT-Xist-F	ATTGTGGGCTTGCTGCTTTG
RT-Xist-R	GGGTTCAGGAAAGCGTCTCA
RT-Snhg14-F	AGTTGAATGTGTTGCATGAACA
RT-Snhg14-R	ACAATACTGAGATGATTCCAAAGTCA
RT-Gm41556-F	TCTGAGCATGAGACTCCTGTC
RT-Gm41556-R	GAGGTGTCTCCATGCCTCAG
RT-9130019P16Rik-F	CTCTTGGGACCATCACTGCC
RT-9130019P16Rik-R	GTCAGGTCCAGGGAGAAACC
RT-4930581F22Rik-F	GTGCAGAGACCACAGGACAA
RT-4930581F22Rik-R	TTACAGGCGTGTACCACCAC
RT-Has2os-F	TTCTTCTTGTTGATTTTACTTGCCGA
RT-Has2os-R	CGCTGGGATTAAAGGCGTGT
RT-Ptgs2os2-F	AGGGTGAAGAAGAGTGGGAGA
RT-Ptgs2os2-R	AACCAGCTGAGGTGCTCTTC
RT-Gm29100-F	CCAGCTCTTCCTCACTGGTG
RT-Gm29100-R	CCAGCCGGGATAGAGTTTCC
RT-Gm26737-F	TTGTGGCGAGATCGGAGTG
RT-Gm26737-R	TACCGCTCCAGGCTCCTAAC
RT-mCol14a1-F	CCTTCAGGGGAAAGTCGTCC
RT-mCol14a1-R	GGGACACTCCAACGCCATAA
RT-mPi16-F	GGCCCTACAATCATCCTGGAC
RT-mPi16-R	GCGATAGGATAGGACACAGCA
RT-mCdon-F	TGTGTCTGTGGAAGAGTCGC
RT-mCdon-R	TGAACACTCCCGTTGATCCG
RT-mTbx2-F	GCTCCAAGGGCGGAAATAGC
RT-mTbx2-R	TCTCTAGCCCACTCACCAGTC
RT-mUsp2-F	TACAGGCGAATGGCACACTT
RT-mUsp2-R	ACCACAGGGAAGAGGGAAGG
RT-mHdac4-F	TCAACATGGCTTTCACGGGT
RT-mHdac4-R	CCCGATGACACCAGTACCAC
RT-mMETTL3-F	CTGGGCACTTGGATTTAAGGAA
RT-mMETTL3-R	TGAGAGGTGGTGTAGCAACTT
RT-mGAPDH-F	CGTCCCGTAGACAAAATGGT
RT-mGAPDH-R	TCAATGAAGGGGTCGTTGAT
clone primer	primer sequence (5'-->3')
pKD-mMettl3-CEII-F	tccaggcctaagcttacgcgtATGTCGGACACGTGGAGCTC
pKD-mMettl3-CEII-R	gtcgtccttgtagtcgaattcTAAATTCTTAGGTTTAGAGATGATGCCG
dCas9 target sequence	primer sequence (5'-->3')
dCas9-METTL3-g1-F	caccCGGAAAGGGCGCAGAGCCCG
dCas9-METTL3-g1-R	aaacCGGGCTCTGCGCCCTTTCCG
dCas9-METTL3-g2-F	caccGATGGGGTAACCAACAATCG
dCas9-METTL3-g2-R	aaacCGATTGTTGGTTACCCCATC
