# Supplementary material for: Characterization of Long Non-coding RNAs Modified by m6A RNA Methylation in Skeletal Myogenesis
Source: Front Cell Dev Biol. 2021 Oct 13;9:762669. doi: 10.3389/fcell.2021.762669 (PMC8548731; doi:10.3389/fcell.2021.762669)
Supplement: Supplementary file 6 [file Table_2.XLSX]

## Sheet: Sheet1
Suppl.Table S2. Sequences of siRNAs
	sense	antisense
si-NC	UUCUCCGAACGUGUCACGUTT	ACGUGACACGUUCGGAGAATT
si-Has2os-#1	GGAGUAUUGAUGCAGGCAATT	UUGCCUGCAUCAAUACUCCTT
si-Has2os-#2	GGGACAAUCAGCUUUCCUUTT	AAGGAAAGCUGAUUGUCCCTT
si-Has2os-#3	GCGUCUGUAUAACGUACCUTT	AGGUACGUUAUACAGACGCTT
si-Gm41556-#1	GCAAGAGGAUUGCCCAUAATT	UUAUGGGCAAUCCUCUUGCTT
si-Gm41556-#2	GCUGAUCCUAUGGGUCAGATT	UCUGACCCAUAGGAUCAGCTT
si-Gm41556-#3	GAGGUCAGAAGUAUCGGAUTT	AUCCGAUACUUCUGACCUCTT
si-4930581F22Rik-#1	GGAAUAGAAGUCCAUCCUUTT	AAGGAUGGACUUCUAUUCCTT
si-4930581F22Rik-#2	GGGACUCUCCAAUUCACAATT	UUGUGAAUUGGAGAGUCCCTT
si-4930581F22Rik-#3	GCAUAGGUGGAAGCUCUUUTT	AAAGAGCUUCCACCUAUGCTT
si-Brip1os-#1	GCUGCAUAUGAGCCUGAUATT	UAUCAGGCUCAUAUGCAGCTT
si-Brip1os-#2	GCAGACCCAGAGUUACCAATT	UUGGUAACUCUGGGUCUGCTT
si-Brip1os-#3	GCACAGUUCAGAUUAUAAUTT	AUUAUAAUCUGAACUGUGCTT
