# Supplementary material for: Characterization of Long Non-coding RNAs Modified by m6A RNA Methylation in Skeletal Myogenesis
Source: Front Cell Dev Biol. 2021 Oct 13;9:762669. doi: 10.3389/fcell.2021.762669 (PMC8548731; doi:10.3389/fcell.2021.762669)
Supplement: Supplementary file 7 [file Table_3.XLSX]

## Sheet: D4vsGM_new_filterzeros
ID	log2FoldChange	pvalue	padj	gene_name.x	gene_type.x	bam/GM.sorted.bam	bam/GM.sorted.bam	bam/D4.sorted.bam	bam/D4.sorted.bam	meanfpkm
ENSMUSG00000000031	2.02891	5.42e-05	0.000160189	H19	lincRNA	139.839	349.94	1023.69	975.093	622.142
ENSMUSG00000006462	1.55003	0.166862	0.250618	A530013C23Rik	lincRNA	0.0201432	0.0193073	0.0574988	0.0579892	0.0387346
ENSMUSG00000010492	0.674646	0.270488	0.372761	Uckl1os	antisense	0.238173	0.342433	0.516696	0.411397	0.377174
ENSMUSG00000011350	0.235473	0.968701	NA	Gm5893	processed_transcript	0	0.0275872	0.0328628	0	0.0151125
ENSMUSG00000015451	1.54811	8.48e-05	0.000245052	C4a	processed_transcript	0.367797	0.176267	0.928312	0.657589	0.532491
ENSMUSG00000020164	1.23123	0.78184	NA	Kcnmb4os1	antisense	0	0.0698718	0.166467	0	0.0590848
ENSMUSG00000020624	2.53758	0.348858	NA	4933434M16Rik	lincRNA	0.0294302	0	0.10081	0.06778	0.0495051
ENSMUSG00000020812	-1.41605	7.39e-08	2.91e-07	Snhg16	antisense	5.78636	3.86348	1.9841	1.6297	3.31591
ENSMUSG00000020992	1.24487	0.540855	0.64286	4930512B01Rik	processed_transcript	0	0.025016	0.0297999	0.0300541	0.0212175
ENSMUSG00000021101	0.2034	0.969551	NA	4930408O17Rik	lincRNA	0.046241	0	0.052798	0	0.0247598
ENSMUSG00000021268	-3.56621	0.551071	0.651751	Meg3	lincRNA	0.0166032	0	0	0	0.0041508
ENSMUSG00000021874	2.44115	6.28e-07	2.27e-06	4933413J09Rik	lincRNA	0.198692	0.142835	0.864928	0.986705	0.54829
ENSMUSG00000022187	0.215622	0.94225	NA	Gm5546	lincRNA	0.0216302	0	0.0246974	0	0.0115819
ENSMUSG00000022639	0.0881622	0.70781	0.785119	Dubr	lincRNA	1.3993	2.36253	1.92019	2.0844	1.9416
ENSMUSG00000024658	2.66525	0.518413	NA	Gm9750	antisense	0	0	0.0680065	0	0.0170016
ENSMUSG00000025450	0.820166	0.106005	0.170666	Gm9752	processed_transcript	0.858424	0.216527	1.03173	0.85844	0.741281
ENSMUSG00000025644	0.216407	0.920382	0.94267	Gm7628	antisense	0.0597683	0.028644	0.102365	0	0.0476943
ENSMUSG00000026729	3.66473	0.43226	NA	4930562F07Rik	lincRNA	0	0	0.30584	0	0.0764599
ENSMUSG00000027196	1.08076	0.0356775	0.0660841	Alkbh3os1	antisense	0.620048	0.557172	1.1947	1.29414	0.916514
ENSMUSG00000028009	1.22899	0.335258	0.442161	1700061I17Rik	lincRNA	0.0612305	0.0586895	0.104869	0.176273	0.100266
ENSMUSG00000029092	-0.668366	0.347143	0.454267	D5Ertd615e	lincRNA	0.201272	0.120575	0.057453	0.144858	0.131039
ENSMUSG00000029360	0.526715	0.295688	0.400355	Gm9754	antisense	0.399914	0.364152	0.593608	0.506567	0.46606
ENSMUSG00000029409	-2.47952	0.0845514	0.140552	U90926	processed_transcript	0.600671	0.35984	0.171461	0	0.282993
ENSMUSG00000030623	1.44758	0.0247008	0.0477149	Prss23os	antisense	0.377306	0.289319	1.1201	0.695171	0.620474
ENSMUSG00000030636	2.67052	0.651446	NA	1700010L04Rik	lincRNA	0	0	0.0434905	0.0438614	0.021838
ENSMUSG00000031294	0.969922	0.503204	0.608651	D630029K05Rik	lincRNA	0.0221079	0.0423809	0.0504855	0.0763741	0.0478371
ENSMUSG00000031736	0.905505	0.00013305	0.000374929	Crnde	processed_transcript	2.50156	2.1123	4.89647	3.73796	3.31207
ENSMUSG00000031802	0.794747	0.701037	0.780037	Phxr4	TEC	0.0863654	0	0.0986119	0.0497264	0.0586759
ENSMUSG00000031838	-0.332546	0.0344364	0.0640304	Ifi30	processed_transcript	23.1451	31.4576	21.8128	21.5758	24.4978
ENSMUSG00000034587	-0.478006	0.173924	0.259465	8430429K09Rik	processed_transcript	1.42855	1.21713	0.854394	1.04446	1.13613
ENSMUSG00000034764	-1.3558	0.0962345	0.156951	1700006J14Rik	antisense	0.353948	0.319303	0.0475456	0.21578	0.234144
ENSMUSG00000035983	-0.706398	0.486395	0.59242	Gm7008	antisense	0.591212	0.075557	0.180012	0.226934	0.268429
ENSMUSG00000037247	1.81435	0.260028	0.360663	Pldi	lincRNA	0.0704187	0.0674964	0.160808	0.324359	0.15577
ENSMUSG00000037982	0.250972	0.915484	NA	Gm9725	antisense	0	0.0402618	0	0.0483703	0.022158
ENSMUSG00000038152	0.00502426	0.99023	0.993526	5033430I15Rik	lincRNA	2.01906	2.661	2.66558	2.0344	2.34501
ENSMUSG00000038311	1.66884	0.712567	NA	2410017I17Rik	lincRNA	0	0	0.0272377	0	0.00680943
ENSMUSG00000038408	0.816116	0.174003	0.259505	1700018A04Rik	lincRNA	0.113979	0.163874	0.227748	0.262503	0.192026
ENSMUSG00000038917	-4.01037	0.151208	NA	3930402G23Rik	lincRNA	0.0361523	0.0866301	0	0	0.0306956
ENSMUSG00000039133	2.23687	0.40573	NA	9330171B17Rik	antisense	0	0.0277467	0.0330528	0.100004	0.0402009
ENSMUSG00000039545	0.680401	0.501312	0.606946	Flicr	antisense	0.100587	0.0321375	0.0765666	0.135134	0.0861063
ENSMUSG00000039563	-0.657158	0.296167	0.400718	2210406O10Rik	lincRNA	0.388784	0.489103	0.30519	0.251831	0.358727
ENSMUSG00000039798	2.2694	0.00364563	0.00827989	2600006K01Rik	antisense	0.21361	0.122847	0.878038	0.737939	0.488109
ENSMUSG00000040467	1.67433	0.68801	NA	4921522P10Rik	lincRNA	0	0	0	0.0329222	0.00823054
ENSMUSG00000040705	5.67065	0.000700385	0.00177939	A930016O22Rik	antisense	0	0	0.214327	0.216155	0.10762
ENSMUSG00000040840	0.450527	0.167016	0.250769	4930579G18Rik	antisense	3.22675	2.97388	3.61344	4.85901	3.66827
ENSMUSG00000041674	-0.769289	0.810726	NA	BC006965	processed_transcript	0.0104121	0.00997996	0	0.0119899	0.00809547
ENSMUSG00000041878	1.80618	0.126244	0.198196	8430432A02Rik	antisense	0.144392	0.0461333	0.384689	0.277121	0.213084
ENSMUSG00000042087	0.515652	0.37942	0.487191	4933440N22Rik	TEC	0.461345	0.35376	0.561881	0.60209	0.494769
ENSMUSG00000042549	-1.27301	9.69e-05	0.000277677	Map2k3os	antisense	4.28054	3.07718	1.43438	1.60735	2.59986
ENSMUSG00000042579	1.73143	9.16e-13	5.29e-12	4632404H12Rik	lincRNA	0.628975	0.673208	2.44175	1.88315	1.40677
ENSMUSG00000042874	2.54234	0.28711	NA	D930007J09Rik	antisense	0.0244275	0	0.0557825	0.0843873	0.0411493
ENSMUSG00000042976	1.67526	0.771084	NA	9930038B18Rik	lincRNA	0	0	0	0.0174406	0.00436015
ENSMUSG00000043126	1.94477	0.00105705	0.00262234	D830039M14Rik	antisense	0.178665	0.188375	0.734397	0.678939	0.445094
ENSMUSG00000043145	-1.23533	0.788966	NA	Gm11292	processed_transcript	0.0520964	0	0	0	0.0130241
ENSMUSG00000043340	-0.381838	0.558934	0.65887	6530409C15Rik	antisense	0.537113	0.400418	0.306637	0.412337	0.414126
ENSMUSG00000043488	3.98802	0.0700017	0.119568	Frmd8os	antisense	0	0	0.560331	0	0.140083
ENSMUSG00000043773	-1.23897	0.839491	NA	1700048O20Rik	lincRNA	0.028617	0	0	0	0.00715425
ENSMUSG00000043794	1.23114	0.178067	0.264667	D830025C05Rik	antisense	0.109412	0.131089	0.18739	0.377975	0.201466
ENSMUSG00000043833	0.219228	0.940915	NA	2900005J15Rik	processed_transcript	0.0205147	0	0	0.0236235	0.0110345
ENSMUSG00000043993	0.410792	0.350054	0.457422	2900052L18Rik	processed_transcript	0.756513	1.19645	1.51162	1.08894	1.13838
ENSMUSG00000044081	0.822089	0.597918	0.691475	Zfp85os	processed_transcript	0.0137958	0.03967	0.0472562	0.0476593	0.0370953
ENSMUSG00000044276	2.80693	0.155627	0.236246	4933427E11Rik	antisense	0.0494787	0	0.225979	0.113953	0.0973526
ENSMUSG00000044387	2.67059	0.510179	NA	2410080I02Rik	lincRNA	0	0	0.165663	0.167076	0.0831848
ENSMUSG00000044471	-1.87902	0.000173322	0.000480588	Lncpint	lincRNA	0.390786	0.296534	0.0929582	0.093751	0.218507
ENSMUSG00000044522	-1.20713	0.730234	NA	A730020M07Rik	lincRNA	0	0.021427	0	0	0.00535676
ENSMUSG00000044544	-1.58437	0.309536	0.414966	4921513I03Rik	lincRNA	0.137848	0.0990953	0.0786971	0	0.07891
ENSMUSG00000044574	0.811374	0.733724	NA	5031434C07Rik	antisense	0.0185107	0.0177425	0.0422709	0.0213157	0.0249599
ENSMUSG00000044694	5.52451	5.92e-12	3.22e-11	2010007H06Rik	antisense	0.0121741	0.0350067	1.05643	1.13553	0.559786
ENSMUSG00000045231	0.228026	0.907298	0.935457	BC106179	processed_transcript	0.0144915	0.0138901	0.0165463	0.0166874	0.0154038
ENSMUSG00000045238	-0.615754	0.438502	0.546649	A730035I17Rik	antisense	0.276113	0.384952	0.200623	0.231239	0.273232
ENSMUSG00000045345	-2.68324	0.0456428	0.0823124	9530056K15Rik	TEC	0.233421	0.149156	0.0296134	0.0298659	0.110514
ENSMUSG00000045464	0.467573	0.166462	0.250118	2810002D19Rik	processed_transcript	1.06001	1.52403	1.84909	1.72924	1.54059
ENSMUSG00000045746	0.245419	0.873567	0.913913	B230317F23Rik	lincRNA	0	0.116453	0.110978	0.0279812	0.0638531
ENSMUSG00000045813	2.67624	0.65652	NA	Gm9801	lincRNA	0	0	0	0.0458836	0.0114709
ENSMUSG00000046005	1.21988	0.511257	0.615865	D830044D21Rik	lincRNA	0.0308274	0.014774	0.0703973	0.0354988	0.0378744
ENSMUSG00000046219	-0.262272	0.841899	0.891409	C230012O17Rik	processed_transcript	0.0525062	0.0377455	0.0599515	0.0151157	0.0413297
ENSMUSG00000046413	1.1145	0.0778889	0.131175	Irx3os	antisense	0.161254	0.154562	0.423475	0.259966	0.249814
ENSMUSG00000046463	0.704781	0.345869	0.452895	5930403N24Rik	processed_transcript	0.0975908	0.116926	0.139286	0.210711	0.141129
ENSMUSG00000046840	3.24985	0.466174	NA	Hnf4aos	antisense	0	0	0.215675	0	0.0539187
ENSMUSG00000047384	4.10243	0.000116376	0.000330359	A730013G03Rik	TEC	0.0286443	0.0549112	1.0793	0.362835	0.381422
ENSMUSG00000047692	1.66926	0.590632	NA	4930533K18Rik	antisense	0	0	0.028259	0	0.00706475
ENSMUSG00000047807	1.80896	0.452506	NA	9330154K18Rik	antisense	0.028549	0	0	0.0986257	0.0317937
ENSMUSG00000047938	-3.53183	0.148516	NA	4930483J18Rik	processed_transcript	0.101895	0.1465	0	0	0.0620987
ENSMUSG00000048484	1.5526	0.418515	0.526651	Gm7461	TEC	0.0726325	0.0696184	0.0829318	0.334556	0.139935
ENSMUSG00000049427	1.67512	0.756511	NA	Gm9837	TEC	0	0	0	0.0946231	0.0236558
ENSMUSG00000050334	-1.61512	0.000451858	0.00118188	C130071C03Rik	lincRNA	0.530254	0.660723	0.230068	0.158758	0.394951
ENSMUSG00000050765	2.22427	0.0565477	0.09944	Gm5084	lincRNA	0.0332874	0.015953	0.15203	0.0766633	0.0694834
ENSMUSG00000050936	2.96593	9.73e-07	3.45e-06	Gm42743	lincRNA	0.198766	0.266725	2.13334	1.51065	1.02737
ENSMUSG00000051008	0.655999	0.794144	NA	4930412M03Rik	lincRNA	0.0540658	0.103644	0	0.249035	0.101686
ENSMUSG00000051074	-0.0428976	0.977283	0.984378	4930579K19Rik	processed_transcript	0.188742	0.0904547	0.161629	0.108672	0.137374
ENSMUSG00000051606	-0.578172	0.679994	0.763057	2010001K21Rik	processed_transcript	0.0496422	0.0634429	0.0566815	0.019055	0.0472054
ENSMUSG00000051758	5.57866	0.0165873	0.0332963	4930544M13Rik	lincRNA	0	0	0.223645	0.338329	0.140494
ENSMUSG00000051805	-1.20527	0.843849	NA	A530095I07Rik	antisense	0	0.0679745	0	0	0.0169936
ENSMUSG00000051832	2.55141	0.214754	0.308456	E230016K23Rik	processed_transcript	0	0.0204455	0.0974213	0.024563	0.0356074
ENSMUSG00000051844	-0.307415	0.751226	0.81742	B230319C09Rik	processed_transcript	0.216751	0.129848	0.154679	0.124798	0.156519
ENSMUSG00000052143	-1.36446	0.260606	0.361258	Gm9869	antisense	0.618338	0.169336	0	0.305159	0.273208
ENSMUSG00000052154	1.81834	0.176671	0.262903	Gm9870	TEC	0.0254954	0.0488747	0.0873318	0.176153	0.0844638
ENSMUSG00000052248	1.11676	0.163915	0.246861	Zeb2os	antisense	0.150922	0.231455	0.379111	0.451861	0.303337
ENSMUSG00000052281	1.2187	0.700881	NA	Tspan32os	antisense	0.060369	0	0	0.139034	0.0498508
ENSMUSG00000052291	1.90729	3.66e-07	1.35e-06	5330438D12Rik	processed_transcript	0.644343	0.503233	1.71666	2.58321	1.36186
ENSMUSG00000052403	0.827848	0.562415	0.66198	Fcnaos	antisense	0	0.142423	0.169659	0.0855528	0.0994086
ENSMUSG00000052479	1.67546	0.784248	NA	A330008L17Rik	lincRNA	0	0	0	0.0120715	0.00301786
ENSMUSG00000052629	0.218185	0.936265	NA	Gm9885	antisense	0.027192	0	0.0310478	0	0.0145599
ENSMUSG00000052658	0.82367	0.635478	0.72553	5830454E08Rik	lincRNA	0	0.15477	0.184367	0.0929697	0.108027
ENSMUSG00000052673	0.0759499	0.909705	0.936864	Gm9887	antisense	0.57495	0.348057	0.518271	0.452999	0.473569
ENSMUSG00000052724	-2.77664	0.138242	0.213688	Gm9888	antisense	0.311229	0.178988	0	0.0716782	0.140474
ENSMUSG00000052767	2.22428	0.350386	0.457792	Gm12703	processed_transcript	0.0294591	0	0	0.135693	0.041288
ENSMUSG00000052769	-2.18875	0.568638	NA	Gm9889	lincRNA	0	0.0729251	0	0	0.0182313
ENSMUSG00000052951	1.66865	0.785117	NA	C130021I20Rik	antisense	0	0	0.0165663	0	0.00414158
ENSMUSG00000053049	0.640611	0.406553	0.515184	Gm15413	antisense	0.372509	0.267788	0.425331	0.571944	0.409393
ENSMUSG00000053081	0.37937	0.770774	0.833165	1700069B07Rik	antisense	0.447785	0.0613146	0.51128	0.147326	0.291926
ENSMUSG00000053117	1.80765	0.420586	0.528576	E330013P04Rik	lincRNA	0.011764	0	0.0134322	0.0270934	0.0130724
ENSMUSG00000053121	3.25381	0.340095	NA	Gm5129	antisense	0	0	0.227478	0.114709	0.0855467
ENSMUSG00000053263	-0.0449578	0.942671	0.958779	Gm12592	processed_transcript	0.467686	0.350826	0.394698	0.398064	0.402818
ENSMUSG00000053332	-0.986308	1.61e-08	6.72e-08	Gas5	processed_transcript	37.2863	28.2819	17.4562	15.6367	24.6653
ENSMUSG00000053353	0.21232	0.949621	NA	2310001K24Rik	antisense	0.0811718	0	0.0926818	0	0.0434634
ENSMUSG00000053358	0.357507	0.693766	0.77441	Gm9905	TEC	0.130227	0.218439	0.260212	0.187451	0.199082
ENSMUSG00000053603	0.231694	0.920487	NA	4930442H23Rik	TEC	0.0482467	0.0462445	0	0.111116	0.0514017
ENSMUSG00000053613	2.22815	0.116151	0.184824	Notumos	antisense	0.0225901	0.0216526	0.103173	0.104053	0.0628674
ENSMUSG00000053615	0.20877	0.946475	NA	Gm9913	antisense	0.0430126	0	0	0.0495306	0.0231358
ENSMUSG00000053714	1.02021	0.265322	0.36674	4732471J01Rik	antisense	0.0554636	0.0930334	0.189985	0.11177	0.112563
ENSMUSG00000053749	-0.580756	0.572375	0.6704	Gm9920	processed_transcript	0.134491	0.0966824	0.0383905	0.116154	0.0964294
ENSMUSG00000053889	1.81179	0.254703	0.354633	Kirrel3os	antisense	0.0158113	0.0151551	0.0722133	0.0364146	0.0348986
ENSMUSG00000053925	1.08572	0.197347	0.287328	Gm9929	processed_transcript	0.251628	0.13782	0.451484	0.372547	0.30337
ENSMUSG00000053957	-1.20523	0.843854	NA	Gm12474	lincRNA	0	0.0408329	0	0	0.0102082
ENSMUSG00000054135	2.1467	0.00123046	0.00301996	A430110L20Rik	lincRNA	0.0956102	0.206196	0.764173	0.578018	0.410999
ENSMUSG00000054181	0.734314	0.376917	0.484901	A930012O16Rik	processed_transcript	0.194897	0.261532	0.267039	0.493747	0.304304
ENSMUSG00000054258	2.23138	0.369607	NA	Gm5082	lincRNA	0	0.03328	0.118933	0.0399824	0.0480488
ENSMUSG00000054412	3.69008	0.0459329	0.0827643	Gm4793	antisense	0	0.0220086	0.157304	0.132205	0.0778793
ENSMUSG00000054418	-1.17033	0.540037	0.642049	2900041M22Rik	processed_transcript	0.0673398	0.193636	0	0.116316	0.094323
ENSMUSG00000054426	1.10049	0.00616197	0.013437	A930005H10Rik	processed_transcript	0.554078	0.724206	1.20778	1.5371	1.00579
ENSMUSG00000054488	-1.23897	0.839491	NA	Gm9946	lincRNA	0.0268157	0	0	0	0.00670392
ENSMUSG00000054493	-0.918676	0.560094	0.659949	Gm9947	antisense	0.134755	0.0484361	0.0192329	0.0775877	0.070003
ENSMUSG00000054514	1.54232	0.244901	0.343623	Atad3aos	antisense	0.116334	0.0371688	0.221383	0.223271	0.149539
ENSMUSG00000054556	0.0411655	0.952573	0.96557	Gm4876	antisense	0.157141	0.301239	0.269135	0.203573	0.232772
ENSMUSG00000054589	0.962654	0.165696	0.249085	Gm9949	lincRNA	0.499519	0.418941	1.21199	0.575214	0.676417
ENSMUSG00000054622	1.44036	0.374078	0.481906	D730045B01Rik	lincRNA	0.0777568	0.037265	0.310739	0	0.10644
ENSMUSG00000054779	-0.348482	0.852163	0.898345	Fgf2os	antisense	0.0416843	0.0799089	0	0.096002	0.0543988
ENSMUSG00000054822	1.56759	0.471407	0.578008	1700041G16Rik	lincRNA	0	0.0631298	0.112804	0.0758437	0.0629443
ENSMUSG00000054909	1.6687	0.768467	NA	Wbscr25	antisense	0	0	0.0323818	0	0.00809544
ENSMUSG00000054910	0.569389	0.743341	0.811273	4931415C17Rik	processed_transcript	0	0.0778295	0.0695349	0.0467519	0.0485291
ENSMUSG00000054944	1.81698	0.455813	0.562974	5330416C01Rik	lincRNA	0	0.0156665	0.0373249	0.0188216	0.0179533
ENSMUSG00000055015	-1.23489	0.783662	NA	Gm9961	lincRNA	0.109812	0	0	0	0.027453
ENSMUSG00000055061	3.25718	0.242198	NA	4931431C16Rik	antisense	0	0	0.0250766	0.050581	0.0189144
ENSMUSG00000055114	-0.0357083	0.977994	0.984888	Anxa13	processed_transcript	0.112908	0.108223	0.128918	0.0866785	0.109182
ENSMUSG00000055125	1.66871	0.78511	NA	M5C1000I18Rik	lincRNA	0	0	0.0451511	0	0.0112878
ENSMUSG00000055134	0.21617	0.866204	0.908527	9130017K11Rik	processed_transcript	0.0919462	0.0251801	0.0599909	0.0756281	0.0631863
ENSMUSG00000055188	-0.153329	0.783511	0.844253	Rbm3os	antisense	1.36094	1.008	1.13013	0.997294	1.12409
ENSMUSG00000055271	-1.05761	0.334322	0.441203	9330161L09Rik	TEC	0.572068	0.299088	0.118761	0.299435	0.322338
ENSMUSG00000055323	1.45944	0.167487	0.251378	Gm9967	processed_transcript	0.0273904	0.131269	0.250194	0.189246	0.149525
ENSMUSG00000055370	1.22531	0.644389	NA	Gm9968	antisense	0.0200893	0.0192557	0.0688139	0.0231336	0.0328231
ENSMUSG00000055408	-1.20595	0.794431	NA	Hottip	lincRNA	0	0.0199981	0	0	0.00499951
ENSMUSG00000055424	-0.774734	0.663843	0.750287	Gm9970	antisense	0.156629	0.150129	0.178838	0	0.121399
ENSMUSG00000055446	1.6754	0.784255	NA	A630091E08Rik	lincRNA	0	0	0	0.083538	0.0208845
ENSMUSG00000055456	-1.23892	0.839497	NA	Gm9972	TEC	0.0391827	0	0	0	0.00979568
ENSMUSG00000055494	5.84409	0.000201159	0.000551376	Gm14168	lincRNA	0	0.0262059	0.749217	0.78709	0.390628
ENSMUSG00000055818	-0.158751	0.62002	0.711541	A230083G16Rik	antisense	4.00043	4.2992	3.7372	3.69928	3.93403
ENSMUSG00000055833	-0.938148	0.460654	0.567627	1700034H15Rik	antisense	0.029546	0.0566398	0.0449809	0	0.0327917
ENSMUSG00000055972	1.21787	0.417006	0.525333	2810407A14Rik	lincRNA	0.0477861	0.0152677	0.0909368	0.0550274	0.0522545
ENSMUSG00000056023	2.6706	0.476036	NA	Gm9989	processed_transcript	0	0	0.0202195	0.0203919	0.0101529
ENSMUSG00000056031	-0.314639	0.400806	0.509075	9330154J02Rik	processed_transcript	0.710678	0.851482	0.540968	0.716075	0.704801
ENSMUSG00000056089	0.241253	0.960968	NA	Gm5468	lincRNA	0	0.0844199	0	0.101422	0.0464604
ENSMUSG00000056145	0.132348	0.8823	0.919684	AI504432	lincRNA	0.0647159	0.0930454	0.0862079	0.0869431	0.0827281
ENSMUSG00000056257	-0.773113	0.755049	NA	Gm5447	TEC	0.0288092	0.0276136	0.0328943	0	0.0223293
ENSMUSG00000056316	-0.779131	0.708642	NA	Gm9996	TEC	0.263164	0.126121	0.07512	0.151521	0.153982
ENSMUSG00000056359	2.67063	0.309581	0.414966	D830013O20Rik	lincRNA	0	0	0.0995422	0.100391	0.0499833
ENSMUSG00000056411	0.70042	0.245482	0.344208	Gm12500	antisense	0.272133	0.35569	0.480205	0.541277	0.412326
ENSMUSG00000056445	2.05619	1.7e-05	5.29e-05	Hoxaas2	processed_transcript	0.160846	0.222692	0.775428	0.823201	0.495542
ENSMUSG00000056468	1.22657	0.138555	0.214031	5730596B20Rik	TEC	0.107455	0.0858295	0.224934	0.226853	0.161268
ENSMUSG00000056687	0.813881	0.366995	0.474564	Gm11696	antisense	0.0565338	0.0812815	0.193651	0.0488255	0.0950728
ENSMUSG00000056716	1.66881	0.717352	NA	Gm5420	lincRNA	0	0	0.0274448	0	0.0068612
ENSMUSG00000056735	2.23373	6.15e-06	2.02e-05	A930024E05Rik	antisense	0.221767	0.516226	1.70014	1.78761	1.05644
ENSMUSG00000056738	3.24983	0.468268	NA	A730036I17Rik	lincRNA	0	0	0.0569324	0	0.0142331
ENSMUSG00000056753	0.863837	0.182453	0.269825	C330011M18Rik	antisense	0.194918	0.49821	0.66767	0.598546	0.489836
ENSMUSG00000056771	2.07886	0.0627576	0.10899	Gm10010	lincRNA	0.0512081	0.0736245	0.263112	0.265356	0.163325
ENSMUSG00000057215	-2.80819	0.357096	NA	Platr28	lincRNA	0.0928394	0.0444934	0	0	0.0343332
ENSMUSG00000057359	-2.14298	0.0136103	0.0277846	Gm17494	processed_transcript	0.171192	0.082044	0.0325779	0.0246418	0.077614
ENSMUSG00000057802	4.84221	0.0185277	0.0368464	Gm10030	processed_transcript	0	0	0.0472454	0.0952966	0.0356355
ENSMUSG00000058812	1.66915	0.618449	NA	0610039K10Rik	antisense	0	0	0.0720426	0	0.0180107
ENSMUSG00000058934	1.66892	0.685943	NA	Igf1os	antisense	0	0	0.0263078	0	0.00657696
ENSMUSG00000059027	-1.31458	0.0445957	0.0806359	9630013D21Rik	processed_transcript	0.324997	0.274862	0.174627	0.0660434	0.210132
ENSMUSG00000059277	0.482614	0.211096	0.304361	R74862	processed_transcript	0.556034	0.621786	0.934683	0.711437	0.705985
ENSMUSG00000059659	1.76873	0.0140444	0.0285564	Gm10069	antisense	0.041236	0.0922244	0.219722	0.237424	0.147651
ENSMUSG00000060029	0.662585	0.43258	0.54084	4930473A02Rik	antisense	0.383679	0.204309	0.535437	0.392729	0.379039
ENSMUSG00000060143	-1.81915	0.00199882	0.00475145	Gm10076	lincRNA	7.82124	3.5984	1.07163	2.16155	3.6632
ENSMUSG00000060149	0.324705	0.167835	0.25181	BC002059	lincRNA	2.78647	3.41426	4.26399	3.50644	3.49279
ENSMUSG00000060380	-2.0794	0.338099	0.445215	C030014I23Rik	lincRNA	0.0181307	0.0695133	0	0.0208782	0.0271306
ENSMUSG00000060808	-1.34983	0.44274	0.550405	B9d1os	antisense	0.178241	0.341688	0.101758	0.102625	0.181078
ENSMUSG00000062282	3.67064	0.107657	0.172912	Gm10113	lincRNA	0	0	0.0435458	0.0439171	0.0218657
ENSMUSG00000062319	-0.773064	0.750644	0.816881	Gm10115	sense_intronic	0.0489146	0.0468847	0.0558506	0	0.0379125
ENSMUSG00000062470	1.14953	0.00936371	0.0197545	Fbxl12os	antisense	0.263704	0.26375	0.576011	0.594126	0.424398
ENSMUSG00000062704	-0.769817	0.786446	NA	9430002A10Rik	lincRNA	0.126457	0.121209	0	0.14562	0.0983216
ENSMUSG00000063018	-2.9624	1.05e-14	6.84e-14	2010204K13Rik	processed_transcript	5.50204	4.00075	0.563234	0.655428	2.68036
ENSMUSG00000063087	3.17387	1.25e-06	4.38e-06	Gm10125	processed_transcript	0.0305064	0.0438606	0.409278	0.263469	0.186779
ENSMUSG00000063109	0.232566	0.933113	NA	Dgkeos	antisense	0	0.0269922	0.032154	0	0.0147866
ENSMUSG00000063714	0.551519	0.317386	0.423593	Sp3os	antisense	1.54882	0.774543	1.92221	1.47334	1.42973
ENSMUSG00000063751	-1.20858	0.675126	NA	Platr8	processed_transcript	0	0.0426793	0	0	0.0106698
ENSMUSG00000064032	-1.92873	0.00204978	0.00486323	Gm10143	antisense	0.504614	0.518221	0.123465	0.14527	0.322893
ENSMUSG00000064043	-0.189675	0.414419	0.522898	Trerf1	processed_transcript	0.880808	1.16164	0.89228	0.899889	0.958655
ENSMUSG00000064299	3.9949	0.0439046	0.079619	4921528I07Rik	processed_transcript	0	0	0.0173456	0.0699742	0.0218299
ENSMUSG00000064917	-0.987678	0.662673	0.74928	Gm22574	TEC	2.00224	4.79787	3.42923	0	2.55733
ENSMUSG00000066057	-0.42984	0.124972	0.196459	Gm1976	processed_transcript	1.57536	1.98085	1.31521	1.32643	1.54946
ENSMUSG00000066175	0.745915	0.521	0.624769	2510046G10Rik	antisense	0.171294	0.218914	0.260778	0.394503	0.261372
ENSMUSG00000066176	-2.23774	0.466597	NA	Gm12511	lincRNA	0.0749434	0	0	0	0.0187358
ENSMUSG00000066178	0.235947	0.801024	0.858536	6030445D17Rik	lincRNA	0.104283	0.299867	0.317521	0.160115	0.220446
ENSMUSG00000067101	3.25357	0.534496	NA	1700010H22Rik	lincRNA	0	0	0.101232	0.0510476	0.0380699
ENSMUSG00000067356	2.11986	0.15868	0.240069	B430203G13Rik	TEC	0	0.125617	0.149639	0.402441	0.169424
ENSMUSG00000067389	1.59049	0.000153407	0.000428518	Gm17080	antisense	1.48131	1.56182	5.41235	3.75272	3.05205
ENSMUSG00000067577	3.02843	0.12997	0.203181	A430093F15Rik	processed_transcript	0.0192585	0	0.109946	0.0443536	0.0433896
ENSMUSG00000067745	-1.20523	0.843854	NA	Gm14243	lincRNA	0	0.0265075	0	0	0.00662689
ENSMUSG00000068151	-2.21482	0.598521	NA	A230006K03Rik	lincRNA	0.0414542	0.0397339	0	0	0.020297
ENSMUSG00000068314	-0.795537	0.88484	NA	Gm6899	TEC	0.071381	0	0	0.0410989	0.02812
ENSMUSG00000068601	0.661846	0.750636	NA	Gm10244	antisense	0	0.151379	0.180328	0.0606218	0.098082
ENSMUSG00000068680	2.67062	0.347408	NA	Gm10248	antisense	0	0	0.0251134	0.0253275	0.0126102
ENSMUSG00000068957	1.67546	0.784248	NA	4930589L23Rik	lincRNA	0	0	0	0.0507108	0.0126777
ENSMUSG00000069223	2.1065	0.0991539	0.161024	4930451E10Rik	antisense	0.0667412	0.127943	0.381025	0.46113	0.25921
ENSMUSG00000069554	-2.21484	0.562797	NA	I830134H01Rik	lincRNA	0.0218029	0.0208981	0	0	0.0106753
ENSMUSG00000069713	1.14298	0.223094	0.318351	4933406P04Rik	lincRNA	0.167879	0.12873	0.383368	0.270646	0.237656
ENSMUSG00000069925	1.66868	0.785113	NA	4932416K20Rik	lincRNA	0	0	0.0166266	0	0.00415664
ENSMUSG00000069996	-1.23906	0.839479	NA	Gm7125	lincRNA	0.0403406	0	0	0	0.0100851
ENSMUSG00000070315	0.617763	0.015948	0.0321156	4930581F22Rik	processed_transcript	0.665843	0.870288	1.19798	1.16173	0.973961
ENSMUSG00000070461	1.91917	3.15e-21	2.89e-20	9230112E08Rik	sense_overlapping	1.21855	1.76914	5.72902	5.59216	3.57722
ENSMUSG00000070717	2.67061	0.453044	NA	Gm10300	antisense	0	0	0.0298713	0.0301261	0.0149993
ENSMUSG00000070997	3.22573	0.000194704	0.000535472	1700055D18Rik	antisense	0.0484412	0.030954	0.442481	0.297503	0.204845
ENSMUSG00000071181	0.399958	0.396224	0.504137	3830408C21Rik	processed_transcript	0.384251	0.487113	0.693488	0.456753	0.505401
ENSMUSG00000071280	2.666	0.386961	NA	Gm10322	antisense	0	0	0.101307	0	0.0253266
ENSMUSG00000071456	0.163761	0.698554	0.778467	1110002L01Rik	antisense	0.421677	0.529612	0.630892	0.435344	0.504381
ENSMUSG00000071721	1.67408	0.668276	NA	1700010D01Rik	lincRNA	0	0	0	0.136429	0.0341072
ENSMUSG00000071952	-1.23892	0.839497	NA	Gm10351	TEC	0.480537	0	0	0	0.120134
ENSMUSG00000072109	1.67546	0.784248	NA	A530040E14Rik	antisense	0	0	0	0.0297759	0.00744398
ENSMUSG00000072573	-0.530424	0.776987	0.838536	Gm10369	antisense	0.261616	0	0.0597426	0.120504	0.110466
ENSMUSG00000072589	0.971604	0.572364	0.6704	Gm10371	antisense	0.0284274	0.0544954	0.0649168	0.0982056	0.0615113
ENSMUSG00000072592	-1.23901	0.839485	NA	Gm10373	lincRNA	0.0899208	0	0	0	0.0224802
ENSMUSG00000072612	0.172355	0.639694	0.729179	Gm10382	antisense	2.7259	2.37949	2.55664	3.19502	2.71426
ENSMUSG00000072618	1.24459	0.536117	0.638556	Gm10384	lincRNA	0	0.05628	0.0670426	0.0676143	0.0477342
ENSMUSG00000072660	1.22852	0.175967	0.26207	Gm6288	antisense	0.131943	0.126468	0.263642	0.341859	0.215978
ENSMUSG00000072673	0.234029	0.946676	NA	Gm10392	antisense	0	0.0332416	0.0395985	0	0.01821
ENSMUSG00000072688	1.07347	0.370157	0.477834	Gm10399	antisense	0.240911	0.153942	0.366762	0.462363	0.305995
ENSMUSG00000072761	-0.241408	0.706927	0.784641	Gm6712	lincRNA	1.11235	2.03546	1.03916	1.63026	1.45431
ENSMUSG00000072769	1.96523	0.000188441	0.000519384	Gm10419	lincRNA	0.148876	0.0755459	0.469963	0.403379	0.274441
ENSMUSG00000072809	2.10152	0.0170101	0.034087	9330160F10Rik	antisense	0.0651487	0.0624451	0.347138	0.200056	0.168697
ENSMUSG00000072844	3.54357	0.055286	0.0975584	G530011O06Rik	processed_transcript	0.0252383	0	0.230536	0.0581256	0.0784751
ENSMUSG00000072847	0.336272	0.19834	0.288437	A530017D24Rik	lincRNA	1.60853	1.5638	2.09899	1.9052	1.79413
ENSMUSG00000072884	-0.180178	0.92711	0.94674	Gm10433	processed_transcript	0.0297952	0.0856762	0.10206	0	0.0543829
ENSMUSG00000072893	0.680577	0.0187376	0.0372246	4933439C10Rik	processed_transcript	0.641743	0.871407	1.29451	1.13312	0.985194
ENSMUSG00000072902	7.13073	6.07e-06	1.99e-05	Gm10435	antisense	0	0	0.445354	0.59099	0.259086
ENSMUSG00000072952	0.203338	0.969697	NA	Gm5878	lincRNA	0.0128513	0	0.0146736	0	0.00688124
ENSMUSG00000072982	1.66871	0.78511	NA	9230009I02Rik	lincRNA	0	0	0.0597426	0	0.0149357
ENSMUSG00000072999	1.54907	0.409523	NA	Gm15401	antisense	0.0375889	0.036029	0.128757	0.0865701	0.0722363
ENSMUSG00000073000	-0.35326	0.753215	0.818914	Gm10451	lincRNA	0.144508	0.207766	0.164999	0.110937	0.157053
ENSMUSG00000073052	6.06475	0.00134035	0.0032697	D130052B06Rik	lincRNA	0	0	0.157562	0.317812	0.118843
ENSMUSG00000073067	2.4555	6.37e-07	2.29e-06	9130019P16Rik	processed_transcript	0.107918	0.124127	0.739323	0.534367	0.376434
ENSMUSG00000073073	1.1357	0.23818	0.335865	Gm8098	processed_transcript	0.160286	0.153634	0.274521	0.415294	0.250934
ENSMUSG00000073144	1.8062	0.452672	NA	4930599N23Rik	antisense	0.0682581	0	0.077937	0.157203	0.0758496
ENSMUSG00000073147	1.10973	3.07e-10	1.47e-09	5031425E22Rik	lincRNA	2.32465	1.76911	4.61499	4.21043	3.22979
ENSMUSG00000073184	-1.22877	0.713388	NA	Gm49957	lincRNA	0.249241	0	0	0	0.0623103
ENSMUSG00000073226	-2.23982	0.529827	NA	Gm10482	lincRNA	0.0494787	0	0	0	0.0123697
ENSMUSG00000073236	0.812879	0.049759	0.088912	2500004C02Rik	processed_transcript	0.643476	0.670405	1.37361	0.934287	0.905444
ENSMUSG00000073274	-1.03508	0.236864	0.334244	Gm14636	processed_transcript	0.11141	0.0903579	0.0195704	0.0789493	0.0750719
ENSMUSG00000073374	1.39551	0.00888776	0.0188282	C030034I22Rik	lincRNA	0.198757	0.136078	0.43767	0.441403	0.303477
ENSMUSG00000073394	-0.0369037	0.955428	0.967691	Runx2os1	antisense	0.98595	0.799644	0.952563	0.786017	0.881044
ENSMUSG00000073415	-0.709547	0.390943	0.498864	Gm10501	antisense	0.354942	0.209361	0.155874	0.188644	0.227205
ENSMUSG00000073437	0.708377	0.178405	0.265086	D330041H03Rik	processed_transcript	0.240333	0.276431	0.457352	0.387452	0.340392
ENSMUSG00000073478	1.62802	0.0160002	0.0322034	D730003I15Rik	lincRNA	0.284847	0.20477	0.77244	0.738026	0.500021
ENSMUSG00000073482	1.67454	0.706552	NA	Gm10517	TEC	0	0	0	0.0912526	0.0228132
ENSMUSG00000073485	0.64484	0.444438	0.552153	H3f3aos	antisense	0.0986648	0.132398	0.225311	0.136339	0.148178
ENSMUSG00000073529	-0.073764	0.931274	0.949131	F830208F22Rik	processed_transcript	0.184255	0.137362	0.140255	0.165026	0.156724
ENSMUSG00000073535	6.00878	8.31e-08	3.25e-07	Gm5532	lincRNA	0.027229	0.026099	1.98976	1.44234	0.871356
ENSMUSG00000073590	1.90285	0.0839296	0.139641	3222401L13Rik	lincRNA	0.0286398	0.0183008	0.0981025	0.0769527	0.0554989
ENSMUSG00000073594	1.66871	0.78511	NA	Gm10545	antisense	0	0	0.0138025	0	0.00345062
ENSMUSG00000073627	0.00397471	0.994848	0.996961	C130036L24Rik	processed_transcript	0.139973	0.116276	0.138512	0.118202	0.128241
ENSMUSG00000073652	1.55713	0.225778	0.321453	Apol7d	antisense	0.0287265	0.0826032	0.163999	0.165398	0.110182
ENSMUSG00000073679	2.5449	0.00271111	0.00627679	Mxra8os	antisense	0.43717	0.167611	1.79698	1.71162	1.02834
ENSMUSG00000073739	-0.364466	0.875535	NA	Gm16287	antisense	0.0516929	0.0247738	0.0295114	0.0297631	0.0339353
ENSMUSG00000073752	4.25746	0.197732	NA	Gm10570	antisense	0	0	0.0647329	0.13057	0.0488257
ENSMUSG00000073761	1.67351	0.623989	NA	4933427I04Rik	lincRNA	0	0	0	0.0316855	0.00792138
ENSMUSG00000073778	-4.03188	0.0461573	0.0831051	Faddos	antisense	0.285219	0.109353	0	0	0.098643
ENSMUSG00000073779	-2.24322	0.707201	NA	Lrp8os2	antisense	0.0372972	0	0	0	0.0093243
ENSMUSG00000073787	-0.208696	0.541054	0.642924	Gm10575	processed_transcript	0.977584	0.996509	0.815006	0.893432	0.920633
ENSMUSG00000073821	0.255467	0.471117	0.577766	8030451A03Rik	processed_transcript	1.13279	1.11398	1.3774	1.30445	1.23215
ENSMUSG00000073843	1.533	0.427752	0.536082	Gm12542	antisense	0.185679	0	0.318012	0.213816	0.179377
ENSMUSG00000073846	0.660432	0.731242	0.802665	Gm12526	processed_transcript	0	0.280851	0.334559	0.112471	0.18197
ENSMUSG00000073867	0.757697	0.133496	0.207542	AA474408	TEC	0.323812	0.310374	0.636754	0.435028	0.426492
ENSMUSG00000073985	1.87322	0.00425895	0.00956351	Gm10602	antisense	0.0882598	0.108768	0.4031	0.319422	0.229887
ENSMUSG00000074029	1.67546	0.784248	NA	Gm47289	lincRNA	0	0	0	0.0275685	0.00689214
ENSMUSG00000074039	-0.371101	0.502569	0.608039	4930520O04Rik	processed_transcript	0.320786	0.368968	0.219764	0.313987	0.305876
ENSMUSG00000074136	-0.89315	0.158362	0.239779	4930513N10Rik	antisense	0.345849	0.185638	0.126365	0.159303	0.204289
ENSMUSG00000074146	0.215048	0.943529	NA	4930579C12Rik	lincRNA	0.0163403	0	0.0186574	0	0.00874943
ENSMUSG00000074149	0.23379	0.944061	NA	Gm10634	antisense	0	0.0233662	0.0278346	0	0.0128002
ENSMUSG00000074171	1.35597	0.0925455	0.151794	Gm6658	TEC	0.159329	0.183261	0.327459	0.55042	0.305117
ENSMUSG00000074178	1.07451	0.154775	0.235159	Gm10638	antisense	0.11252	0.0719006	0.149888	0.237547	0.142964
ENSMUSG00000074213	0.792809	0.72277	NA	Gm10642	antisense	0.074525	0	0.0850925	0.0429091	0.0506316
ENSMUSG00000074232	1.23295	0.605969	0.698933	Gm10647	TEC	0	0.0282782	0.0336859	0.0339732	0.0239843
ENSMUSG00000074252	-1.02138	0.762402	NA	Gm10654	TEC	0.257483	0	0.0419991	0.0847146	0.0960492
ENSMUSG00000074256	1.21801	0.647948	NA	Gm10655	lincRNA	0.0429972	0	0.0490942	0.0495129	0.0354011
ENSMUSG00000074274	-2.21478	0.659627	NA	D930028M14Rik	lincRNA	0.0560851	0.0537576	0	0	0.0274607
ENSMUSG00000074281	-3.19157	0.187278	0.275558	Gm12522	processed_transcript	0	0.094423	0	0	0.0236057
ENSMUSG00000074284	-1.05302	0.272131	0.374833	Gm10658	antisense	0.368761	0.314185	0.14035	0.18873	0.253007
ENSMUSG00000074292	0.209539	0.955755	NA	Gm10660	lincRNA	0.0499311	0	0.0570113	0	0.0267356
ENSMUSG00000074355	1.1214	0.120466	0.190471	Gm10676	TEC	0.13054	0.125123	0.255515	0.300643	0.202955
ENSMUSG00000074388	1.25513	0.634339	NA	Gm5544	lincRNA	0	0.129235	0	0.310525	0.10994
ENSMUSG00000074398	3.23153	0.0956788	0.156208	Gm15441	antisense	0	0.0343523	0.163686	0.165082	0.0907802
ENSMUSG00000074415	-0.544882	0.00110961	0.0027437	Mir100hg	processed_transcript	8.00794	7.05406	5.48148	4.84227	6.34644
ENSMUSG00000074461	1.67546	0.784248	NA	Gm10699	TEC	0	0	0	0.0324739	0.00811848
ENSMUSG00000074465	-0.364272	0.819163	0.873264	Gm10701	antisense	0.265197	0.127096	0.151401	0.152692	0.174096
ENSMUSG00000074466	0.274866	0.525302	0.62869	Gm15417	antisense	1.04371	1.06939	1.60264	0.953204	1.16723
ENSMUSG00000074555	0.204624	0.966692	NA	Gm10714	antisense	0.0686481	0	0.0783824	0	0.0367576
ENSMUSG00000074578	-1.28596	8.43e-13	4.88e-12	Zfas1	processed_transcript	63.9852	48.5491	24.8578	21.2857	39.6695
ENSMUSG00000074603	-0.345277	0.81706	0.871466	Gm10729	TEC	0.0436852	0.209361	0.149639	0.0503051	0.113248
ENSMUSG00000074629	1.00641	0.0126747	0.0260381	4930518I15Rik	TEC	0.902699	0.90129	1.589	2.03567	1.35716
ENSMUSG00000074635	1.81509	0.559396	NA	3110070M22Rik	antisense	0	0.0508159	0.181601	0	0.0581042
ENSMUSG00000074650	0.737076	0.377673	0.485708	Gm10735	TEC	0.0816407	0.156505	0.139826	0.258534	0.159126
ENSMUSG00000074758	3.25695	0.16391	0.246861	Gm5535	lincRNA	0	0	0.0181585	0.0366267	0.0136963
ENSMUSG00000074782	1.9307	4.29e-07	1.57e-06	4833422C13Rik	antisense	0.152326	0.204406	0.637726	0.725022	0.42987
ENSMUSG00000074807	0.0573768	0.881575	0.919233	Gm10762	antisense	1.41891	0.748014	1.18808	1.06205	1.10426
ENSMUSG00000074813	0.0539782	0.71032	0.78744	Morrbid	lincRNA	2.0321	1.942	2.14863	1.97657	2.02483
ENSMUSG00000074876	-0.813988	0.00680517	0.0147171	Spata5l1	processed_transcript	4.13306	3.88608	1.88765	2.67431	3.14528
ENSMUSG00000074887	-1.20528	0.843847	NA	EU599041	lincRNA	0	0.0210126	0	0	0.00525314
ENSMUSG00000074912	3.25388	0.2936	NA	Gm14207	processed_transcript	0	0	0.130141	0.0656257	0.0489418
ENSMUSG00000074987	-1.20523	0.843854	NA	Wt1os	antisense	0	0.0137639	0	0	0.00344098
ENSMUSG00000075010	4.47879	0.154833	NA	AW112010	lincRNA	0	0	0.255913	0.344127	0.15001
ENSMUSG00000075020	-0.351316	0.850619	0.897168	Mir670hg	lincRNA	0.0217005	0.0416	0.0247777	0.024989	0.0282668
ENSMUSG00000075025	0.981534	0.568228	0.66691	Gm10804	lincRNA	0	0.0529339	0.0630566	0.0423962	0.0395967
ENSMUSG00000075027	2.62009	0.0430582	0.0782419	4631405J19Rik	antisense	0.0338025	0.0323998	0.212276	0.194624	0.118276
ENSMUSG00000075070	-1.23878	0.835469	NA	4932412D23Rik	lincRNA	0.0117987	0	0	0	0.00294967
ENSMUSG00000075184	1.67546	0.784248	NA	F930017D23Rik	lincRNA	0	0	0	0.0139006	0.00347515
ENSMUSG00000075265	-0.122615	0.857401	0.901786	Tnk2os	antisense	0.431517	0.537692	0.344894	0.546598	0.465175
ENSMUSG00000075325	1.81437	0.268915	0.370946	Gm13582	lincRNA	0.0226241	0.0216853	0.0516645	0.10421	0.050046
ENSMUSG00000075335	2.67056	0.658098	NA	4930588K23Rik	lincRNA	0	0	0.0349386	0.0352366	0.0175438
ENSMUSG00000075389	0.104424	0.818715	0.872836	2810410L24Rik	processed_transcript	0.456256	0.684504	0.634203	0.593925	0.592222
ENSMUSG00000075405	-2.1894	0.545594	NA	9430097D07Rik	antisense	0	0.0767147	0	0	0.0191787
ENSMUSG00000075416	1.13241	0.0160999	0.0323938	Gm14488	processed_transcript	0.282094	0.288413	0.601242	0.649682	0.455358
ENSMUSG00000075437	1.67526	0.770409	NA	Gm11681	lincRNA	0	0	0	0.0795051	0.0198763
ENSMUSG00000075463	-0.703614	0.228526	0.324776	4930594M22Rik	processed_transcript	0.262846	0.304977	0.205343	0.143373	0.229135
ENSMUSG00000075480	2.67061	0.456695	NA	Gm10840	TEC	0	0	0.0709985	0.071604	0.0356506
ENSMUSG00000075511	1.35778	8.49e-05	0.00024515	1700001L05Rik	lincRNA	0.402937	0.301437	0.920146	0.882726	0.626811
ENSMUSG00000075514	1.11552	0.00146694	0.00355825	Gm13375	antisense	2.46177	2.56186	5.62169	5.26466	3.97749
ENSMUSG00000075534	3.67612	0.297177	NA	Gm13262	antisense	0	0	0	0.136834	0.0342084
ENSMUSG00000075538	1.21789	0.713306	NA	Gm10855	sense_intronic	0.0236392	0	0	0.0544427	0.0195205
ENSMUSG00000075553	-0.593981	0.714994	0.790903	Gm5464	lincRNA	0.125401	0.0200328	0.0238638	0.072202	0.0603749
ENSMUSG00000075555	4.47738	0.0221834	0.0433537	Gm10863	processed_transcript	0	0	0.149259	0.112899	0.0655395
ENSMUSG00000075558	1.66877	0.732683	NA	Gm17151	antisense	0	0	0.186879	0	0.0467197
ENSMUSG00000075576	-0.243435	0.597703	0.691354	Gm12359	antisense	0.757841	1.0738	0.714814	0.834739	0.845297
ENSMUSG00000075585	0.931405	3.04e-09	1.34e-08	6330403L08Rik	antisense	3.30685	3.14876	6.27222	6.03761	4.69136
ENSMUSG00000075589	0.242071	0.966775	NA	Gm11536	antisense	0	0.107616	0	0.129289	0.0592261
ENSMUSG00000078091	-0.74629	0.871177	NA	Gm10912	TEC	0	0.0681354	0.0405826	0	0.0271795
ENSMUSG00000078117	1.67438	0.691393	NA	Gm16485	TEC	0	0	0	0.0173662	0.00434154
ENSMUSG00000078143	3.25395	0.257378	NA	Gm17344	antisense	0	0	0.083487	0.0420995	0.0313966
ENSMUSG00000078190	1.89257	9.67e-10	4.45e-09	Dnm3os	antisense	2.42451	2.91939	9.75825	10.0858	6.29698
ENSMUSG00000078247	3.03098	6.83e-21	6.16e-20	Airn	antisense	0.272855	0.273986	2.19566	2.27423	1.25418
ENSMUSG00000078314	2.54137	0.309234	NA	Gm14762	lincRNA	0.020123	0	0.0459528	0.0695171	0.0338982
ENSMUSG00000078349	2.23711	0.118534	0.187794	AW011738	processed_transcript	0	0.0226004	0.0403835	0.0678798	0.0327159
ENSMUSG00000078489	1.6688	0.720661	NA	Gm17106	processed_transcript	0	0	0.149422	0	0.0373554
ENSMUSG00000078519	2.22769	0.0290685	0.0551971	2310026L22Rik	lincRNA	0.300336	0.287872	1.54315	1.21047	0.835456
ENSMUSG00000078635	1.82065	0.491421	NA	1700028N14Rik	processed_transcript	0	0.0770742	0.0918133	0.185193	0.08852
ENSMUSG00000078648	-2.18873	0.569794	NA	Gm17546	antisense	0	0.157092	0	0	0.0392731
ENSMUSG00000078700	-0.596858	0.0572895	0.100606	D030028A08Rik	processed_transcript	0.756947	0.771455	0.536073	0.474444	0.63473
ENSMUSG00000078838	2.3845	0.153514	0.233489	Gm17382	lincRNA	0.0750839	0	0.214327	0.172924	0.115584
ENSMUSG00000078925	1.6687	0.768467	NA	D030018L15Rik	lincRNA	0	0	0.0155591	0	0.00388978
ENSMUSG00000078952	-0.896729	0.2904	0.394853	Lncenc1	lincRNA	0.200163	0.22674	0.145438	0.0838164	0.164039
ENSMUSG00000078955	1.67316	0.598133	NA	Gm14222	sense_intronic	0	0	0	0.120295	0.0300737
ENSMUSG00000078956	3.77326	1.53e-69	6.49e-68	Gm14221	lincRNA	1.22512	2.00319	21.8467	22.4479	11.8807
ENSMUSG00000079011	0.730625	0.0951217	0.155425	Gm11033	lincRNA	0.548853	0.355875	0.829429	0.669202	0.60084
ENSMUSG00000079053	-0.36466	0.879389	NA	Gm14010	lincRNA	0.321215	0.153942	0.183381	0.184945	0.210871
ENSMUSG00000079069	-0.515433	0.551099	0.651751	8430423G03Rik	lincRNA	1.22202	0.630705	0.643986	0.649479	0.786548
ENSMUSG00000079143	-1.20765	0.708335	NA	Atxn7l1os1	antisense	0	0.0313586	0	0	0.00783965
ENSMUSG00000079179	0.876473	2.66e-10	1.28e-09	Rab10os	antisense	2.48324	2.4083	4.53212	4.44693	3.46765
ENSMUSG00000079183	1.67546	0.784248	NA	C030005K15Rik	lincRNA	0	0	0	0.0367532	0.00918829
ENSMUSG00000079414	0.461973	0.261805	0.362542	Gm11110	lincRNA	0.923679	0.61706	1.0227	1.09588	0.914829
ENSMUSG00000079467	0.814299	0.446578	0.554301	Gm14966	antisense	0.299587	0.287154	0.342068	0.68997	0.404695
ENSMUSG00000079499	-0.751154	0.0390171	0.0715743	6530402F18Rik	processed_transcript	0.741166	0.835774	0.497801	0.439291	0.628508
ENSMUSG00000079505	1.66865	0.785116	NA	Gm11131	antisense	0	0	0.0219681	0	0.00549204
ENSMUSG00000079564	1.33436	0.212789	0.306194	Gm11149	antisense	0.0375654	0.0900163	0.171569	0.151403	0.112638
ENSMUSG00000079645	2.27053	0.00443794	0.00993352	Gm17193	sense_intronic	0.434639	0.249961	1.2903	2.00201	0.994228
ENSMUSG00000079669	1.68917	0.00783606	0.0167697	Gm17396	processed_transcript	0.290355	0.417458	1.53331	0.752296	0.748355
ENSMUSG00000079671	2.65201	0.0379493	0.0698669	2610203C22Rik	processed_transcript	0	0.0351778	0.16762	0.0563499	0.064787
ENSMUSG00000080727	1.1127	0.0716864	0.122025	C920021L13Rik	antisense	0.282337	0.180413	0.456693	0.541868	0.365328
ENSMUSG00000081512	1.81438	0.272631	0.375412	Gm15821	macro_lncRNA	0.0496422	0.0475821	0.113363	0.228659	0.109812
ENSMUSG00000082848	0.249397	0.924781	NA	Gm16066	antisense	0	0.10603	0.0631534	0.063692	0.0582189
ENSMUSG00000084085	-1.23901	0.839487	NA	Gm16140	antisense	0.0535835	0	0	0	0.0133959
ENSMUSG00000084756	4.47723	0.0756124	0.127878	Gm13881	lincRNA	0	0	0.0738262	0.0558419	0.032417
ENSMUSG00000084761	2.57407	0.393837	NA	Gm12406	antisense	0	0.165206	0.491998	0.496194	0.28835
ENSMUSG00000084762	-0.7975	0.163809	0.24678	Platr3	lincRNA	5.97755	4.19231	3.66228	2.18253	4.00367
ENSMUSG00000084769	-2.21473	0.373929	NA	Gm12061	antisense	0.125401	0.120197	0	0	0.0613995
ENSMUSG00000084771	0.2311	0.821998	0.875792	A230072E10Rik	antisense	0.028823	0.0460448	0.0548501	0.0331907	0.0407271
ENSMUSG00000084772	1.05592	0.242414	0.340741	Gm15473	lincRNA	0.254738	0.195333	0.523546	0.410675	0.346073
ENSMUSG00000084775	-2.21481	0.630224	NA	Gm16741	lincRNA	0.0330402	0.0316691	0	0	0.0161773
ENSMUSG00000084781	0.712951	0.409052	0.517666	D930015M05Rik	processed_transcript	0.252383	0.241909	0.461073	0.348754	0.32603
ENSMUSG00000084783	0.208825	0.957306	NA	Gm15419	antisense	0.080844	0	0.0923076	0	0.0432879
ENSMUSG00000084785	1.6754	0.784255	NA	Gm13972	processed_transcript	0	0	0	0.0218614	0.00546535
ENSMUSG00000084790	0.115056	0.863766	0.906525	Gm15879	antisense	0.822033	0.731639	1.07268	0.608529	0.808721
ENSMUSG00000084792	-1.44402	0.0642809	0.111307	1700056N10Rik	lincRNA	1.03663	0.938413	0.526056	0.198953	0.675014
ENSMUSG00000084797	0.232659	0.699686	0.779235	Gm14321	lincRNA	0.705013	1.14878	1.04648	1.13659	1.00922
ENSMUSG00000084798	0.232381	0.931763	NA	4930533B01Rik	antisense	0	0.0559518	0.0666517	0	0.0306509
ENSMUSG00000084799	1.3488	0.000363194	0.000964003	Ino80dos	lincRNA	0.625699	0.399822	1.45266	1.15282	0.907751
ENSMUSG00000084800	-0.0303698	0.975831	0.983286	Gm12205	antisense	0.522323	0.700906	0.357832	0.842063	0.605781
ENSMUSG00000084803	1.23693	0.799143	NA	5830444B04Rik	processed_transcript	0	0.0106422	0.0126774	0.0127855	0.00902627
ENSMUSG00000084804	-1.20523	0.843854	NA	1700095J12Rik	antisense	0	0.0781199	0	0	0.01953
ENSMUSG00000084805	1.67543	0.784252	NA	Gm12273	lincRNA	0	0	0	0.0638095	0.0159524
ENSMUSG00000084806	2.546	0.173145	0.258561	Gm15232	lincRNA	0.0259133	0	0.0887635	0.0596803	0.0435893
ENSMUSG00000084808	0.40298	0.379098	0.48701	9430091E24Rik	processed_transcript	1.38884	1.23611	1.75567	1.71353	1.52354
ENSMUSG00000084809	1.66893	0.678168	NA	Gm12631	antisense	0	0	0.107668	0	0.026917
ENSMUSG00000084816	1.66871	0.78511	NA	Platr29	lincRNA	0	0	0.082632	0	0.020658
ENSMUSG00000084821	1.66864	0.780506	NA	Gm15880	antisense	0	0	0.0237811	0	0.00594526
ENSMUSG00000084822	3.25706	0.195756	NA	Myadml2os	antisense	0	0	0.065694	0.132509	0.0495506
ENSMUSG00000084826	5.37068	0.0050048	0.0110918	AI847159	antisense	0	0	0.305014	0.26367	0.142171
ENSMUSG00000084828	1.66871	0.78511	NA	Gm12367	processed_transcript	0	0	0.0271514	0	0.00678786
ENSMUSG00000084833	1.66868	0.785113	NA	Gm12649	lincRNA	0	0	0.118046	0	0.0295114
ENSMUSG00000084834	2.61727	0.0138559	0.028234	4930565N06Rik	antisense	0.0745867	0.0238305	0.170326	0.429446	0.174547
ENSMUSG00000084835	2.26491	0.00370261	0.00840223	Gm12352	antisense	0.316143	0.530291	1.8951	2.1843	1.23146
ENSMUSG00000084843	5.78202	0.000177446	0.000490654	B230312C02Rik	lincRNA	0.0352714	0	0.886001	1.01541	0.48417
ENSMUSG00000084844	-0.36623	0.922158	NA	Hoxb3os	antisense	0.0285966	0.0137049	0.0163258	0.016465	0.0187731
ENSMUSG00000084846	1.19336	0.000323347	0.000864687	A730011C13Rik	antisense	1.37127	1.05665	3.22354	2.32216	1.9934
ENSMUSG00000084847	1.67546	0.784248	NA	Gm15507	lincRNA	0	0	0	0.0555132	0.0138783
ENSMUSG00000084849	-1.20532	0.840189	NA	Gm16105	antisense	0	0.0826032	0	0	0.0206508
ENSMUSG00000084850	3.25386	0.30989	NA	Gm12092	lincRNA	0	0	0.228615	0.115282	0.0859744
ENSMUSG00000084860	0.235518	0.969296	NA	2610204G07Rik	antisense	0	0.0580387	0.0691377	0	0.0317941
ENSMUSG00000084862	1.45046	0.143736	0.220447	Gm16278	antisense	0.0870118	0.0834009	0.231816	0.233793	0.159006
ENSMUSG00000084864	2.67618	0.618079	NA	1700027A07Rik	antisense	0	0	0	0.30205	0.0755125
ENSMUSG00000084865	-1.208	0.695077	NA	Gm15723	antisense	0	0.0959573	0	0	0.0239893
ENSMUSG00000084866	-0.191762	0.872236	0.913155	A930006K02Rik	processed_transcript	0.260934	0.150064	0.178761	0.180285	0.192511
ENSMUSG00000084870	-1.20793	0.697951	NA	Gm13954	antisense	0	0.10603	0	0	0.0265076
ENSMUSG00000084873	0.00274014	0.998323	0.999542	C030047K22Rik	lincRNA	0.206416	0.148388	0.176764	0.178272	0.17746
ENSMUSG00000084880	1.23514	0.112673	0.179902	Tomm6os	antisense	0.0816129	0.156452	0.139778	0.422911	0.200189
ENSMUSG00000084884	0.216533	0.948871	NA	Gm12289	antisense	0.0268757	0	0	0.0309483	0.014456
ENSMUSG00000084885	0.641985	0.612846	0.704852	3010001F23Rik	processed_transcript	0.0992298	0.0951119	0.188834	0.114267	0.124361
ENSMUSG00000084892	3.25414	0.192017	NA	Gm14471	processed_transcript	0	0	0.0581718	0.029334	0.0218764
ENSMUSG00000084899	0.0487358	0.913056	0.938318	Gm15344	processed_transcript	2.99622	6.15403	5.05017	4.43605	4.65912
ENSMUSG00000084904	-0.706201	0.421728	0.529553	Gm14827	lincRNA	0.136118	0.335493	0.177623	0.111961	0.190299
ENSMUSG00000084907	1.66871	0.78511	NA	Gm14505	lincRNA	0	0	0.0825326	0	0.0206331
ENSMUSG00000084910	0.230929	0.713513	0.789635	C630043F03Rik	processed_transcript	0.256001	0.379219	0.478312	0.267995	0.345382
ENSMUSG00000084911	1.60419	1.15e-09	5.25e-09	Gm16185	antisense	1.25491	0.861731	2.86571	3.55877	2.13528
ENSMUSG00000084915	1.13447	0.358562	0.466535	C230037L18Rik	antisense	0.119122	0.114178	0.272026	0.240053	0.186345
ENSMUSG00000084917	-0.383582	0.576122	0.673534	Gm17477	antisense	0.186182	0.334605	0.212583	0.187596	0.230242
ENSMUSG00000084918	1.24362	0.326053	0.432663	Gm12708	lincRNA	0	0.222639	0.318258	0.213981	0.188719
ENSMUSG00000084919	-1.20525	0.843851	NA	Ptprtos	antisense	0	0.0913879	0	0	0.022847
ENSMUSG00000084925	1.22	0.187905	0.276308	1810062O18Rik	antisense	0.231536	0.0634079	0.264368	0.418978	0.244573
ENSMUSG00000084930	1.97858	0.17863	0.265305	Gm11706	antisense	0	0.546592	1.30224	0.875563	0.681098
ENSMUSG00000084938	-4.36697	0.0226196	0.0440965	BB557941	processed_transcript	0.0547558	0.419868	0	0	0.118656
ENSMUSG00000084939	0.227981	0.915459	0.939355	Gm830	processed_transcript	0.0171522	0.0164404	0.0195844	0.0197514	0.0182321
ENSMUSG00000084940	2.63334	1.09e-11	5.85e-11	Gm15935	antisense	1.27802	1.41841	7.91065	8.83015	4.85931
ENSMUSG00000084941	0.784526	0.328842	0.435677	Gm11944	processed_transcript	0.412832	0.59355	0.785619	0.950783	0.685696
ENSMUSG00000084945	1.66897	0.667324	NA	C030037F17Rik	antisense	0	0	0.168927	0	0.0422319
ENSMUSG00000084946	0.872364	0.139653	0.215323	Dlx1as	antisense	0.442212	0.388539	1.00983	0.509223	0.587452
ENSMUSG00000084950	-0.539303	0.13478	0.209262	Gm5577	antisense	1.40157	2.35781	1.40435	1.18576	1.58737
ENSMUSG00000084960	4.25558	0.0537461	0.095206	B430010I23Rik	antisense	0	0	0.0629216	0.0634582	0.031595
ENSMUSG00000084968	0.532938	0.477631	0.583714	Gm12743	processed_transcript	0.129875	0.140046	0.240973	0.149556	0.165112
ENSMUSG00000084969	2.66495	0.591483	NA	Gm11205	lincRNA	0	0	0.318258	0	0.0795645
ENSMUSG00000084970	-0.154569	0.830822	0.883299	1700060J05Rik	antisense	0.850006	0.59747	0.776429	0.522034	0.686485
ENSMUSG00000084974	1.36642	0.0502137	0.0895626	Gm15567	antisense	0.197404	0.216242	0.547389	0.519583	0.370154
ENSMUSG00000084978	-3.21482	0.195897	NA	Gm11655	antisense	0.157038	0.150521	0	0	0.0768899
ENSMUSG00000084979	-0.906607	0.38647	0.494426	Gm16267	lincRNA	0.410295	0.471921	0.0936948	0.377975	0.338471
ENSMUSG00000084984	0.0117358	0.991998	0.994687	Far1os	antisense	0.109114	0.261464	0.249172	0.125648	0.18635
ENSMUSG00000084985	0.227945	0.921987	NA	Gm16135	antisense	0.105752	0.101363	0.120747	0.121777	0.11241
ENSMUSG00000084986	2.23435	0.298105	0.402875	Gm16224	antisense	0	0.139744	0.166467	0.503661	0.202468
ENSMUSG00000084990	-0.426839	0.572754	0.670725	Gm14549	antisense	0.69643	0.556274	0.596387	0.334152	0.545811
ENSMUSG00000084996	-1.23579	0.794749	NA	Gm11419	lincRNA	0.087946	0	0	0	0.0219865
ENSMUSG00000084998	-0.841294	0.0702451	0.119918	Gm16279	antisense	0.877041	0.840645	0.535635	0.422768	0.669022
ENSMUSG00000084999	0.215786	0.951048	NA	Gm15839	antisense	0.0524146	0	0	0.0603573	0.028193
ENSMUSG00000085001	1.66865	0.785116	NA	Rapgef4os2	antisense	0	0	0.0324124	0	0.00810309
ENSMUSG00000085016	-2.24186	0.617012	NA	Gm11335	lincRNA	0.111235	0	0	0	0.0278089
ENSMUSG00000085019	2.22013	0.453333	NA	Pard3bos2	antisense	0.0780092	0	0	0.359322	0.109333
ENSMUSG00000085020	1.67371	0.638357	NA	2310081O03Rik	lincRNA	0	0	0	0.0911324	0.0227831
ENSMUSG00000085024	0.960544	0.159537	0.241152	C230035I16Rik	lincRNA	1.04806	0.502285	0.747923	2.26291	1.14029
ENSMUSG00000085026	1.67528	0.772935	NA	Srrm3os	antisense	0	0	0	0.0544213	0.0136053
ENSMUSG00000085029	1.66866	0.785116	NA	Gm13569	antisense	0	0	0.119485	0	0.0298713
ENSMUSG00000085030	-1.16902	0.0268693	0.0514665	2810455O05Rik	lincRNA	0.959085	1.32785	0.56782	0.449949	0.826177
ENSMUSG00000085033	-1.22357	0.655883	0.743339	Gm11646	antisense	0.151303	0	0	0	0.0378256
ENSMUSG00000085035	2.67056	0.658098	NA	Gm12031	lincRNA	0	0	0.109385	0.110318	0.0549258
ENSMUSG00000085036	-2.18671	0.659678	NA	Gm14011	antisense	0	0.381287	0	0	0.0953218
ENSMUSG00000085037	0.79566	0.0612519	0.106659	4933421O10Rik	processed_transcript	0.343508	0.419049	0.659638	0.665264	0.521865
ENSMUSG00000085039	-1.5439	0.142185	0.218476	Gm15927	processed_transcript	0.160779	0.107875	0.0917888	0	0.0901107
ENSMUSG00000085043	-1.08162	0.544877	0.646342	Gm13184	antisense	0.0959539	0.367888	0.10956	0.110494	0.170974
ENSMUSG00000085049	-1.23897	0.839491	NA	Parvaos	antisense	0.0467448	0	0	0	0.0116862
ENSMUSG00000085054	2.10793	0.0177224	0.0354017	Gm15834	lincRNA	0.0130128	0.0623639	0.22287	0.104893	0.100785
ENSMUSG00000085055	-1.76981	0.525647	NA	Gm15958	antisense	0.0493162	0.0472696	0	0.0283947	0.0312451
ENSMUSG00000085057	0.0748253	0.904833	0.934017	Gm13415	processed_transcript	0.137915	0.254214	0.181697	0.232112	0.201484
ENSMUSG00000085058	-1.20574	0.808629	NA	8030453O22Rik	processed_transcript	0	0.0241605	0	0	0.00604012
ENSMUSG00000085063	0.210028	0.954685	NA	Gm16024	antisense	0.35127	0	0.401079	0	0.188087
ENSMUSG00000085071	2.22048	0.387075	0.495028	Gm14066	processed_transcript	0.0292013	0	0.033342	0.100879	0.0408556
ENSMUSG00000085072	-0.478506	0.492837	0.59826	Ict1os	antisense	0.913568	0.820928	0.521556	0.723255	0.744827
ENSMUSG00000085077	1.82014	0.72695	NA	1700049E15Rik	lincRNA	0	0.0549899	0.131012	0.0660644	0.0630165
ENSMUSG00000085078	1.67287	0.576944	NA	C030013C21Rik	sense_intronic	0	0	0	0.0870056	0.0217514
ENSMUSG00000085081	2.49262	0.012103	0.0249941	Rptoros	antisense	0.102329	0.147124	0.817874	0.589178	0.414126
ENSMUSG00000085083	-1.23897	0.839491	NA	Gm11615	antisense	0.0734317	0	0	0	0.0183579
ENSMUSG00000085084	0.22264	0.930304	0.948552	4930570G19Rik	lincRNA	0.0143839	0	0	0.0165636	0.00773686
ENSMUSG00000085085	4.47731	0.0339466	0.0632068	1700086P04Rik	lincRNA	0	0	0.271891	0.205657	0.119387
ENSMUSG00000085088	1.00299	0.313463	0.419396	4931413K12Rik	processed_transcript	0.187417	0.134729	0.374487	0.269772	0.241601
ENSMUSG00000085091	-4.01264	0.0436518	0.079191	Egfros	antisense	0.0295679	0.0708521	0	0	0.025105
ENSMUSG00000085093	1.23421	0.65111	NA	Gm12737	sense_intronic	0	0.079413	0.0945994	0.0954062	0.0673546
ENSMUSG00000085095	3.98637	0.505215	NA	Gm15635	antisense	0	0	0.119485	0	0.0298713
ENSMUSG00000085097	0.242298	0.96841	NA	Gm13049	lincRNA	0	0.076056	0	0.0913731	0.0418573
ENSMUSG00000085101	-1.28137	0.24193	0.340161	Platr16	processed_transcript	0.993591	0.519468	0.309404	0.312043	0.533627
ENSMUSG00000085105	1.07119	0.0504277	0.0899272	Gm12758	antisense	0.16073	0.165064	0.327717	0.356953	0.252616
ENSMUSG00000085110	-2.11078	0.424383	NA	Gm13920	antisense	0.144479	0.0346208	0.0412415	0	0.0550853
ENSMUSG00000085112	1.62467	0.0451538	0.0815317	A530072M11Rik	processed_transcript	0.194602	0.155438	0.592523	0.485531	0.357024
ENSMUSG00000085118	1.34442	0.193294	0.282514	Gm15774	antisense	0.0828131	0.0793765	0.157593	0.2543	0.143521
ENSMUSG00000085126	-1.20676	0.747645	NA	Gm12589	lincRNA	0	0.090242	0	0	0.0225605
ENSMUSG00000085129	-1.23282	0.759045	NA	5031425F14Rik	lincRNA	0.0286307	0	0	0	0.00715766
ENSMUSG00000085133	0.682772	4.22e-05	0.000126151	B930095G15Rik	sense_intronic	3.15942	2.89398	4.82928	4.88514	3.94196
ENSMUSG00000085135	2.01924	0.304611	0.409672	Gm13713	antisense	0.133187	0	0.228108	0.306738	0.167008
ENSMUSG00000085143	1.3185	0.194683	0.284259	Gm11520	antisense	0.0953446	0.731103	1.41524	0.658757	0.72511
ENSMUSG00000085145	-0.135113	0.914202	0.938931	Gm11614	antisense	0.326452	0.39113	0.559113	0.0939803	0.342669
ENSMUSG00000085148	2.14149	2.97e-34	4.7e-33	Mir22hg	processed_transcript	12.925	9.03715	52.5435	44.2915	29.6993
ENSMUSG00000085151	4.47865	0.0289649	0.0550258	1110018N20Rik	processed_transcript	0	0	0.130306	0.175223	0.0763825
ENSMUSG00000085152	-2.24273	0.670332	NA	Gm11496	lincRNA	0.206771	0	0	0	0.0516929
ENSMUSG00000085156	-1.29235	2.14e-08	8.81e-08	Snhg15	lincRNA	13.9522	10.6595	5.66366	4.38178	8.6643
ENSMUSG00000085158	-1.20531	0.841922	NA	Gm14264	lincRNA	0	0.0308876	0	0	0.00772189
ENSMUSG00000085161	-1.23892	0.839497	NA	Gm7580	antisense	0.120859	0	0	0	0.0302148
ENSMUSG00000085162	1.56233	0.370301	0.477987	Gm12295	lincRNA	0	0.0321196	0.0573929	0.0385883	0.0320252
ENSMUSG00000085165	-1.78	0.375412	0.483394	Gm12089	antisense	0.421031	0.13452	0	0.161611	0.17929
ENSMUSG00000085169	0.782888	0.243482	0.341861	Gm10785	antisense	0.46667	0.223652	0.723145	0.460618	0.468521
ENSMUSG00000085170	0.00108711	0.999391	1	Lrrc75aos1	antisense	0.308432	0.221724	0.352167	0.177585	0.264977
ENSMUSG00000085171	1.67534	0.779714	NA	D830026I12Rik	lincRNA	0	0	0	0.0327507	0.00818767
ENSMUSG00000085174	0.861081	0.19383	0.283166	Gm16206	antisense	0.336083	0.204995	0.593051	0.387011	0.380285
ENSMUSG00000085175	-0.81271	0.201723	0.292613	Gm11423	antisense	1.42532	1.04089	0.309987	1.09421	0.967602
ENSMUSG00000085178	0.729405	0.373947	0.481836	Kdm6bos	antisense	0.429051	0.411246	0.898131	0.494068	0.558124
ENSMUSG00000085180	1.66865	0.785116	NA	AI838599	lincRNA	0	0	0.0161642	0	0.00404104
ENSMUSG00000085182	-3.22927	0.589872	NA	Gm13596	antisense	0.617128	0.197173	0	0	0.203575
ENSMUSG00000085183	-0.945664	0.284936	0.388865	Wincr1	lincRNA	0.86825	0.529594	0.270373	0.454464	0.53067
ENSMUSG00000085185	-2.79279	0.243795	0.342224	BC028777	antisense	0.0571523	0.109561	0	0	0.0416784
ENSMUSG00000085192	-1.77993	0.373313	0.481228	Gm12195	antisense	0.384225	0.12276	0	0.147483	0.163617
ENSMUSG00000085194	2.67631	0.65739	NA	Platr32	sense_intronic	0	0	0	0.351114	0.0877785
ENSMUSG00000085196	2.80859	0.180544	0.267486	Gm14963	lincRNA	0.0234821	0	0.0536236	0.108162	0.0463169
ENSMUSG00000085197	-0.197713	0.882033	0.919507	1700125H03Rik	antisense	0.459112	0.146686	0.262107	0.264342	0.283062
ENSMUSG00000085201	2.92892	0.0332651	0.0620973	Nr6a1os	antisense	0.0749902	0.0718781	0.513742	0.604477	0.316272
ENSMUSG00000085206	1.66863	0.78512	NA	Gm13380	sense_intronic	0	0	0.0955217	0	0.0238804
ENSMUSG00000085207	-0.555533	0.63728	0.727104	Gm11767	antisense	0.97472	0.467135	0.278234	0.701516	0.605401
ENSMUSG00000085208	-2.02079	7.54e-52	2.06e-50	Brip1os	antisense	16.2139	19.3155	4.20078	4.55595	11.0715
ENSMUSG00000085211	2.81767	0.197112	0.28705	B430219N15Rik	antisense	0	0.049083	0.175408	0.176904	0.100349
ENSMUSG00000085213	1.09825	0.334397	0.441271	Gm13091	antisense	0.5123	0.24552	0.584943	1.03238	0.593786
ENSMUSG00000085218	1.6754	0.784255	NA	BB218582	processed_transcript	0	0	0	0.0527608	0.0131902
ENSMUSG00000085227	0.909507	0.493848	0.599217	6330418K02Rik	antisense	0.0897194	0.128994	0.204883	0.20663	0.157557
ENSMUSG00000085228	-1.34975	0.705134	NA	Gm14376	sense_intronic	0.202246	0.387706	0.230924	0	0.205219
ENSMUSG00000085229	1.66918	0.60876	NA	Gm11672	antisense	0	0	0.106333	0	0.0265832
ENSMUSG00000085230	-1.23897	0.839491	NA	Gm16013	lincRNA	0.170162	0	0	0	0.0425405
ENSMUSG00000085234	-1.78257	0.62282	NA	Gm15614	antisense	0.117242	0.0374589	0	0.0450029	0.049926
ENSMUSG00000085236	0.807182	0.530518	0.633457	2610206C17Rik	antisense	0.125336	0.0600672	0.143108	0.180411	0.12723
ENSMUSG00000085237	1.80264	0.467126	NA	Gm15406	lincRNA	0.0641743	0	0.146548	0.073899	0.0711554
ENSMUSG00000085238	-2.2148	0.458947	NA	4930479D17Rik	lincRNA	0.0811718	0.0778032	0	0	0.0397438
ENSMUSG00000085240	1.81977	0.679572	NA	Gm12119	antisense	0	0.0822491	0.195956	0.0988135	0.0942546
ENSMUSG00000085241	-1.78464	0.455054	0.562343	Snhg3	processed_transcript	0.18276	0.0583919	0.0695584	0	0.0776776
ENSMUSG00000085242	1.63008	0.263559	0.364685	Gm11537	antisense	0.227815	0	0.260118	0.437228	0.23129
ENSMUSG00000085246	2.59745	0.00705253	0.015212	Gm15893	antisense	0.115588	0.110791	0.65989	0.709886	0.399039
ENSMUSG00000085247	1.67543	0.784252	NA	4930545L23Rik	antisense	0	0	0	0.0276457	0.00691142
ENSMUSG00000085250	3.67062	0.253201	NA	Gm15234	lincRNA	0	0	0.129649	0.130755	0.0651011
ENSMUSG00000085253	2.66478	0.658809	NA	Gm16833	antisense	0	0	0.204121	0	0.0510302
ENSMUSG00000085255	1.87904	0.0402972	0.0736791	Taco1os	antisense	0.373088	0.268204	0.95848	1.39628	0.749012
ENSMUSG00000085256	0.338576	0.704403	0.782997	Dmrta2os	antisense	0.354169	0.543155	0.647024	0.489407	0.508439
ENSMUSG00000085257	3.27857	0.000381502	0.00100933	Gm13264	lincRNA	0.149346	0.0286297	0.886722	0.825493	0.472548
ENSMUSG00000085260	-0.195274	0.895011	0.928534	Med9os	antisense	0.341938	0.109249	0.260283	0.131251	0.21068
ENSMUSG00000085262	0.234561	0.953227	NA	Gm11574	processed_transcript	0	0.0608609	0.0724995	0	0.0333401
ENSMUSG00000085269	0.637908	0.283181	0.386835	Gm15777	antisense	1.23426	0.591518	1.0961	1.73713	1.16475
ENSMUSG00000085274	0.542988	0.698816	0.778663	BC046401	processed_transcript	0.212752	0.0679745	0.161947	0.244992	0.171917
ENSMUSG00000085275	1.66864	0.785119	NA	Gm14487	lincRNA	0	0	0.0544754	0	0.0136189
ENSMUSG00000085277	5.48088	0.00399147	0.00900144	Gm13943	lincRNA	0	0	0.599865	2.21826	0.704532
ENSMUSG00000085278	2.67622	0.644799	NA	Gm12841	antisense	0	0	0	0.409287	0.102322
ENSMUSG00000085279	0.236883	0.880968	0.918854	Gm15965	antisense	0.0420638	0.120955	0.0960568	0.096876	0.0889878
ENSMUSG00000085282	0.959844	0.582391	0.678622	Gm15663	processed_transcript	0.0357011	0.0171098	0.0407635	0.0616667	0.0388103
ENSMUSG00000085285	2.22471	0.175802	0.261879	Gm14968	lincRNA	0.0781107	0.0748692	0.624307	0.0899473	0.216808
ENSMUSG00000085286	1.2303	0.136629	0.211593	Ube4bos3	antisense	0.317815	0.380783	0.635042	1.00643	0.585019
ENSMUSG00000085287	1.52156	1.27e-05	4.02e-05	4833418N02Rik	processed_transcript	0.478449	0.56282	1.48989	1.5026	1.00844
ENSMUSG00000085289	-0.843093	0.142395	0.218728	Gm15337	antisense	0.262639	0.340589	0.158761	0.177905	0.234974
ENSMUSG00000085292	-1.23892	0.839497	NA	Gm12853	antisense	0.135898	0	0	0	0.0339746
ENSMUSG00000085303	1.23423	0.390045	0.497887	Gm16751	antisense	0.0356481	0.102506	0.244218	0.0821003	0.116118
ENSMUSG00000085305	1.67546	0.784248	NA	Gm12410	lincRNA	0	0	0	0.170789	0.0426972
ENSMUSG00000085307	2.67057	0.547709	NA	Gm11525	antisense	0	0	0.0244595	0.0246681	0.0122819
ENSMUSG00000085310	-2.85542	0.0449711	0.0812276	Gm11491	antisense	0.359069	0.491669	0.0585692	0.0590687	0.242094
ENSMUSG00000085311	-0.568472	0.368079	0.475639	Gm15445	antisense	1.79305	2.10056	1.36487	1.2618	1.63007
ENSMUSG00000085312	1.66868	0.785113	NA	Gm12763	lincRNA	0	0	0.0353711	0	0.00884278
ENSMUSG00000085314	0.237718	0.941489	NA	Gm14866	processed_transcript	0	0.0271834	0	0.0326579	0.0149603
ENSMUSG00000085315	3.25368	0.43603	NA	A430018G15Rik	processed_transcript	0	0	0.0800754	0.0403791	0.0301136
ENSMUSG00000085316	2.55214	0.176236	0.262339	D330050G23Rik	lincRNA	0	0.0247525	0.0884582	0.059475	0.0431714
ENSMUSG00000085319	-1.20523	0.843854	NA	Gm13330	antisense	0	0.148388	0	0	0.0370969
ENSMUSG00000085327	0.482484	0.647046	0.735533	Gm16104	antisense	1.04855	0.430731	1.19724	0.862462	0.884746
ENSMUSG00000085330	0.205793	0.96402	NA	Gm13417	lincRNA	0.112696	0	0.128676	0	0.0603432
ENSMUSG00000085331	0.203142	0.951377	NA	Gm11274	lincRNA	0.249759	0	0.142587	0.143803	0.134038
ENSMUSG00000085334	0.400956	0.0181699	0.0361997	Gm12940	processed_transcript	7.17219	6.316	9.80145	8.00095	7.82265
ENSMUSG00000085335	-3.80807	0.101708	NA	Gm13684	processed_transcript	0.106126	0.0508608	0	0	0.0392466
ENSMUSG00000085337	-0.0800328	0.907892	0.935764	Gm15964	antisense	0.284471	0.272666	0.249853	0.277182	0.271043
ENSMUSG00000085347	0.399867	0.70574	0.783924	Hk1os	antisense	0.154414	0.148006	0.088155	0.311174	0.175437
ENSMUSG00000085348	6.82914	5.81e-06	1.91e-05	Myhas	antisense	0	0.0284037	1.48876	1.80858	0.831435
ENSMUSG00000085351	1.67421	0.677878	NA	Gm12472	antisense	0	0	0	0.060675	0.0151687
ENSMUSG00000085354	-2.10119	0.525822	NA	Gm2044	lincRNA	0.197806	0.126398	0.0752849	0	0.0998723
ENSMUSG00000085355	-1.51441	0.00164907	0.00397806	3010003L21Rik	antisense	2.0286	1.3512	0.78517	0.395933	1.14023
ENSMUSG00000085357	0.233697	0.943087	NA	Gm13480	lincRNA	0	0.0575744	0.0685846	0	0.0315397
ENSMUSG00000085359	1.673	0.58627	NA	Gm12336	lincRNA	0	0	0	0.214812	0.053703
ENSMUSG00000085375	1.67546	0.784248	NA	Gm12506	lincRNA	0	0	0	0.0858182	0.0214546
ENSMUSG00000085376	0.538891	0.391333	0.49926	Gm14508	antisense	0.800006	0.830707	1.21793	1.15155	1.00005
ENSMUSG00000085377	1.48217	0.0267703	0.0512925	4930551L18Rik	lincRNA	0.514861	0.575744	1.7636	1.28458	1.0347
ENSMUSG00000085378	-1.36849	0.802666	NA	Gm11415	lincRNA	0.25028	0.119947	0.142885	0	0.128278
ENSMUSG00000085379	1.10659	0.00628076	0.0136692	2310058D17Rik	processed_transcript	0.375302	0.701469	1.04987	1.27491	0.850389
ENSMUSG00000085382	1.67543	0.784251	NA	Gm13861	lincRNA	0	0	0	0.139736	0.0349341
ENSMUSG00000085385	-0.621203	8.8e-05	0.000253671	Snhg17	processed_transcript	14.2843	10.5482	8.4904	7.65062	10.2434
ENSMUSG00000085395	-0.32751	0.566549	0.665746	Gm13056	lincRNA	2.66255	1.63332	2.06727	1.34905	1.92805
ENSMUSG00000085396	2.00364	1.38e-38	2.52e-37	Firre	processed_transcript	3.39412	3.7629	15.2604	13.4447	8.96554
ENSMUSG00000085397	3.25424	0.164017	NA	Gm13524	antisense	0	0	0.207204	0.104486	0.0779224
ENSMUSG00000085398	1.66868	0.785113	NA	4931406G06Rik	antisense	0	0	0.05478	0	0.013695
ENSMUSG00000085399	-0.532021	0.06709	0.115377	Foxd2os	processed_transcript	1.86312	2.08939	1.40403	1.33018	1.67168
ENSMUSG00000085403	-0.775433	0.699434	0.779034	Gm13068	antisense	0.13714	0.131448	0.156586	0	0.106293
ENSMUSG00000085404	-1.23892	0.839497	NA	Gm12909	antisense	0.0968824	0	0	0	0.0242206
ENSMUSG00000085407	-1.23897	0.839491	NA	1700095J03Rik	antisense	0.033223	0	0	0	0.00830574
ENSMUSG00000085408	0.749817	0.501965	0.607425	C530005A16Rik	processed_transcript	0.0493162	0.118174	0.140773	0.141973	0.112559
ENSMUSG00000085411	-1.20709	0.732544	NA	Gm14319	lincRNA	0	0.0818981	0	0	0.0204745
ENSMUSG00000085412	5.84003	0.000899596	0.00225604	Halr1	lincRNA	0	0	0.699129	0.564073	0.315801
ENSMUSG00000085414	3.67302	0.142242	NA	Sspnos	antisense	0	0	0.0830322	0.251221	0.0835632
ENSMUSG00000085415	2.22799	0.249047	0.34812	Selenok-ps1	processed_transcript	0.0765186	0.0733432	0.349475	0.352456	0.212948
ENSMUSG00000085416	-1.20619	0.778887	NA	1700019G24Rik	antisense	0	0.114462	0	0	0.0286155
ENSMUSG00000085417	0.241025	0.959484	NA	Gm13919	antisense	0	0.0294649	0	0.0353989	0.016216
ENSMUSG00000085419	3.99171	0.0589314	0.103142	Gm11734	lincRNA	0	0	0.282629	0.190026	0.118164
ENSMUSG00000085423	-1.23394	0.772183	NA	4930594M22Rik	antisense	0.116862	0	0	0	0.0292155
ENSMUSG00000085427	1.66871	0.78511	NA	6430710C18Rik	lincRNA	0	0	0.0302135	0	0.00755337
ENSMUSG00000085433	1.36005	0.0277366	0.0529659	Gm16001	lincRNA	0.339043	0.541622	1.2904	0.976051	0.786778
ENSMUSG00000085434	1.81812	0.529775	NA	Gm11725	antisense	0	0.0311213	0.0741455	0.0373889	0.0356639
ENSMUSG00000085436	-0.202802	0.675045	0.75922	Zfp335os	antisense	1.60431	0.768865	0.969774	1.08672	1.10742
ENSMUSG00000085438	1.25835	1.78e-16	1.28e-15	Oip5os1	lincRNA	7.65122	10.148	20.4036	22.1849	15.0969
ENSMUSG00000085440	3.8842	5.55e-06	1.83e-05	Sorbs2os	antisense	0.0485587	0.0698154	1.02572	0.726922	0.467754
ENSMUSG00000085443	-2.79114	0.389413	NA	Gm15416	antisense	0.135898	0.260518	0	0	0.099104
ENSMUSG00000085447	-1.23892	0.839497	NA	9530026F06Rik	lincRNA	0.0673398	0	0	0	0.016835
ENSMUSG00000085448	-1.20528	0.843847	NA	Gm13963	antisense	0	0.0645453	0	0	0.0161363
ENSMUSG00000085449	1.66864	0.785119	NA	Gm15520	antisense	0	0	0.0570113	0	0.0142528
ENSMUSG00000085453	-1.23901	0.839485	NA	Gm12018	lincRNA	0.0177977	0	0	0	0.00444942
ENSMUSG00000085454	2.53711	0.314975	NA	Grip1os3	antisense	0.0464916	0	0.212336	0.0535367	0.0780911
ENSMUSG00000085456	0.645444	0.0537375	0.0951998	Gm15398	lincRNA	1.79258	1.50718	2.29812	2.86094	2.1147
ENSMUSG00000085457	-0.350319	0.280886	0.384618	1110046J04Rik	antisense	0.999109	0.990669	0.708071	0.852965	0.887703
ENSMUSG00000085464	1.2353	0.698852	NA	Gm16208	antisense	0	0.122239	0.145615	0.146857	0.103678
ENSMUSG00000085465	1.54997	0.216866	0.311087	Gm15347	antisense	0.312037	0.299088	0.890709	0.898305	0.600035
ENSMUSG00000085467	-0.768881	0.828409	NA	Gm11842	antisense	0.108034	0.103551	0	0.124406	0.0839977
ENSMUSG00000085470	-1.23892	0.839497	NA	1700012C14Rik	lincRNA	0.0965709	0	0	0	0.0241427
ENSMUSG00000085471	1.80306	0.459578	NA	4933423P22Rik	antisense	0.0108503	0	0.0247777	0.0124945	0.0120306
ENSMUSG00000085472	2.6751	0.0701524	0.119781	Gm15691	antisense	0.141501	0	0.727045	0.162943	0.257872
ENSMUSG00000085479	6.62047	1.09e-05	3.5e-05	9430073C21Rik	antisense	0	0.0264954	1.48342	1.17776	0.671919
ENSMUSG00000085482	-0.331531	0.883579	NA	A230083N12Rik	antisense	0	0.301964	0	0.241851	0.135954
ENSMUSG00000085492	-0.427489	0.293855	0.398445	Trmt61b	antisense	0.767167	0.894321	0.662881	0.57303	0.72435
ENSMUSG00000085495	0.241087	0.959926	NA	Gm16796	antisense	0	0.0181508	0	0.0218063	0.00998927
ENSMUSG00000085498	1.75256	0.0584716	0.102433	Gm14023	processed_transcript	0.134906	0.129308	0.346581	0.543724	0.28863
ENSMUSG00000085499	1.67339	0.615504	NA	Gm15713	antisense	0	0	0	0.0447409	0.0111852
ENSMUSG00000085501	-0.520966	0.570915	0.669355	Gm11772	antisense	1.3549	0.324668	0.644592	0.520071	0.711057
ENSMUSG00000085504	1.67546	0.784248	NA	Gm14055	lincRNA	0	0	0	0.103547	0.0258868
ENSMUSG00000085505	0.370366	0.716535	0.792042	Gm12868	antisense	1.00832	0.276136	0.822357	0.82937	0.734046
ENSMUSG00000085509	1.66903	0.650282	NA	Gm11521	antisense	0	0	0.208464	0	0.0521159
ENSMUSG00000085511	0.241191	0.960643	NA	Gm11738	antisense	0	0.0266795	0	0.0320526	0.014683
ENSMUSG00000085517	4.62151	0.00523557	0.0115571	Gm12963	antisense	0	0.0502833	0.71879	0.54369	0.328191
ENSMUSG00000085523	-2.77054	0.591085	NA	Gm15945	antisense	0	0.213239	0	0	0.0533096
ENSMUSG00000085525	-0.774131	0.561599	0.661308	Gm13166	lincRNA	0.127621	0.122325	0.145718	0	0.0989161
ENSMUSG00000085526	1.66871	0.78511	NA	Gm16083	antisense	0	0	0.0269276	0	0.0067319
ENSMUSG00000085527	0.817016	0.701276	0.780211	Gm15535	sense_intronic	0.0323289	0.0309873	0	0.111684	0.04375
ENSMUSG00000085532	-1.23903	0.839484	NA	B430319H21Rik	lincRNA	0.0818353	0	0	0	0.0204588
ENSMUSG00000085538	2.67061	0.461267	NA	Gm11455	antisense	0	0	0.0935669	0.0943649	0.046983
ENSMUSG00000085539	2.23053	0.313492	0.419405	Gm15561	antisense	0	0.106619	0.381025	0.128092	0.153934
ENSMUSG00000085546	1.67391	0.653957	NA	Gm14252	antisense	0	0	0	0.0215146	0.00537865
ENSMUSG00000085555	0.233008	0.936651	NA	2610035F20Rik	processed_transcript	0	0.0244789	0.0291601	0	0.0134098
ENSMUSG00000085558	-0.0344308	0.978692	0.985219	4930412C18Rik	processed_transcript	0.0293106	0.0280942	0.0223112	0.0337522	0.028367
ENSMUSG00000085560	2.66529	0.505527	NA	C230038L03Rik	processed_transcript	0	0	0.0322675	0	0.00806687
ENSMUSG00000085563	2.67062	0.223583	0.318833	2210411M09Rik	antisense	0	0	0.106663	0.107573	0.0535591
ENSMUSG00000085564	0.238931	0.947438	NA	Gm12198	processed_transcript	0	0.0318266	0	0.0382363	0.0175157
ENSMUSG00000085566	0.93646	0.000894586	0.00224408	A730017L22Rik	processed_transcript	0.639437	0.814009	1.38036	1.40364	1.05936
ENSMUSG00000085568	1.22952	0.605407	0.698467	Gm14858	processed_transcript	0	0.0272994	0.0650399	0	0.0230848
ENSMUSG00000085569	-1.81723	4.6e-11	2.35e-10	Gm12602	processed_transcript	7.19946	8.8576	2.26979	2.28915	5.154
ENSMUSG00000085572	0.223918	0.89309	0.927498	Gm16234	antisense	0.147404	0.0706434	0.0841528	0.169741	0.117985
ENSMUSG00000085573	-1.08493	0.645757	NA	Gm15418	antisense	0.177451	0.25513	0	0.204341	0.159231
ENSMUSG00000085575	-2.18567	0.717291	NA	Gm15485	antisense	0	0.446313	0	0	0.111578
ENSMUSG00000085578	-4.02594	0.0948219	NA	Gm11527	lincRNA	0.403135	0.289804	0	0	0.173235
ENSMUSG00000085581	1.21957	0.687375	NA	Gm12786	antisense	0.0932719	0	0	0.214812	0.077021
ENSMUSG00000085582	-1.20527	0.843849	NA	3110099E03Rik	lincRNA	0	0.0196165	0	0	0.00490412
ENSMUSG00000085585	1.66868	0.785113	NA	Gm12223	antisense	0	0	0.129895	0	0.0324738
ENSMUSG00000085586	1.78327	0.00262567	0.0061052	Gm11613	processed_transcript	0.182853	0.262897	0.695937	0.842246	0.495983
ENSMUSG00000085589	4.37122	5.81e-06	1.91e-05	A430078I02Rik	antisense	0.0217556	0.0417055	0.844576	0.475994	0.346008
ENSMUSG00000085595	1.23157	0.833863	NA	Gm16090	antisense	0	0.0337878	0.0804983	0	0.0285715
ENSMUSG00000085596	-1.77113	0.379308	0.487147	Gm11476	processed_transcript	0.0595019	0.0570326	0	0.0342593	0.0376984
ENSMUSG00000085604	-0.996294	0.471716	0.578312	Dhx58os	antisense	0.150733	0.108358	0.0430267	0.0867873	0.0972263
ENSMUSG00000085606	-6.97255	9.29e-06	2.99e-05	Gm15792	antisense	2.34332	1.79686	0	0	1.03505
ENSMUSG00000085609	3.99367	0.302166	NA	1700016P03Rik	processed_transcript	0	0	0.158945	0.24045	0.0998486
ENSMUSG00000085612	1.93452	0.104844	0.16913	Gm15868	antisense	0.115514	0.33216	0.923254	0.798109	0.542259
ENSMUSG00000085614	3.27189	0.000631735	0.00161564	1700123M08Rik	processed_transcript	0.0953446	0.0913879	1.03421	0.76855	0.497373
ENSMUSG00000085615	1.48115	0.00409647	0.00921949	A330035P11Rik	lincRNA	0.225041	0.305578	0.770854	0.712642	0.503528
ENSMUSG00000085620	4.13065	0.000149583	0.000418765	G630018N14Rik	lincRNA	0.0184737	0.00885351	0.326945	0.148912	0.125796
ENSMUSG00000085622	0.867878	0.0181746	0.0362054	3110056K07Rik	processed_transcript	0.72393	0.511285	1.0006	1.25045	0.871565
ENSMUSG00000085623	-3.80811	0.104311	0.16837	Gm16041	antisense	0.0645016	0.0309124	0	0	0.0238535
ENSMUSG00000085624	1.67478	0.72498	NA	Gm14573	antisense	0	0	0	0.153369	0.0383423
ENSMUSG00000085628	-0.0296049	0.982539	0.988143	Appbp2os	antisense	0.116522	0.223373	0.199567	0.134179	0.16841
ENSMUSG00000085629	1.67543	0.784252	NA	Gm11697	antisense	0	0	0	0.131751	0.0329378
ENSMUSG00000085631	-0.774368	0.646561	0.735292	9630028H03Rik	antisense	0.033013	0.031643	0.0376942	0	0.0255875
ENSMUSG00000085633	0.811433	0.723514	NA	Bloc1s6os	antisense	0.0863033	0.0827218	0.197082	0.0993814	0.116372
ENSMUSG00000085636	0.548032	0.686964	0.768608	Gm11769	processed_transcript	0.072501	0.0694923	0.165563	0.0417438	0.0873251
ENSMUSG00000085637	1.00228	0.186771	0.274961	1700048M11Rik	antisense	1.11465	0.59355	1.13129	2.28188	1.28034
ENSMUSG00000085639	1.22122	0.446995	0.554708	Gm15410	antisense	0.220835	0.105835	0.504298	0.2543	0.271317
ENSMUSG00000085645	-3.53091	0.391083	NA	Hoxb5os	antisense	0.172607	0.248166	0	0	0.105193
ENSMUSG00000085653	1.67407	0.666333	NA	Gm15179	antisense	0	0	0	0.0797802	0.0199451
ENSMUSG00000085655	-1.61076	0.0585216	0.102473	Gm15952	antisense	0.879644	0.662467	0.215224	0.289412	0.511687
ENSMUSG00000085663	-0.574099	0.733783	0.804424	Gm15718	antisense	0.579426	0.740507	0.220529	0.66723	0.551923
ENSMUSG00000085664	-0.359313	0.768929	0.831807	Atxn7l1os2	antisense	0.148755	0.114065	0.101909	0.102778	0.116877
ENSMUSG00000085665	-0.897057	0.497809	0.603402	Gm12059	processed_transcript	0.0580359	0.14834	0.0220884	0.0891072	0.0793928
ENSMUSG00000085667	-0.626392	0.394885	0.502893	Gm12992	processed_transcript	0.122732	0.166655	0.0934235	0.0942203	0.119258
ENSMUSG00000085669	0.252087	0.93601	NA	Gm14817	processed_transcript	0	0.179081	0.106663	0.107573	0.0983292
ENSMUSG00000085673	-1.20523	0.843854	NA	Gm16122	antisense	0	0.0497188	0	0	0.0124297
ENSMUSG00000085675	0.216935	0.904424	0.933821	Gm12022	lincRNA	0.0896524	0	0.0511825	0.051619	0.0481135
ENSMUSG00000085681	0.201766	0.973686	NA	Gm13982	lincRNA	0.0795591	0	0.0908405	0	0.0425999
ENSMUSG00000085687	1.42118	5.02e-07	1.83e-06	Gm16153	processed_transcript	0.641805	0.713039	1.68214	1.94844	1.24635
ENSMUSG00000085689	3.26125	0.50914	NA	Gm16838	antisense	0	0	0	0.2543	0.0635749
ENSMUSG00000085696	-1.04035	0.300203	0.404901	Hoxaas3	antisense	0.0831667	0.259075	0.0712197	0.0957694	0.127308
ENSMUSG00000085701	1.67546	0.784248	NA	Gm12968	lincRNA	0	0	0	0.0475719	0.011893
ENSMUSG00000085702	3.25996	0.192372	0.281597	Mecomos	antisense	0	0	0	0.0331854	0.00829635
ENSMUSG00000085704	0.775211	0.0566731	0.0996427	4921531C22Rik	processed_transcript	0.702361	0.790294	1.2901	1.26594	1.01217
ENSMUSG00000085705	3.25677	0.132571	0.206376	Gm16046	lincRNA	0	0	0.0593806	0.119774	0.0447886
ENSMUSG00000085707	2.67056	0.546204	NA	Gm12212	antisense	0	0	0.181441	0.182988	0.0911072
ENSMUSG00000085715	0.210704	0.965808	NA	Tsix	antisense	0.00988434	0	0	0.0113822	0.00531663
ENSMUSG00000085716	-1.20529	0.843846	NA	Gm13388	antisense	0	0.135469	0	0	0.0338673
ENSMUSG00000085723	1.40793	0.293284	0.397898	Gm15915	antisense	0.0661532	0.190224	0.151067	0.533245	0.235172
ENSMUSG00000085731	0.221616	0.933581	NA	Gm16229	antisense	0.0487558	0	0	0.0561441	0.026225
ENSMUSG00000085732	-1.20527	0.843849	NA	Gm4279	antisense	0	0.0247207	0	0	0.00618016
ENSMUSG00000085735	0.456079	0.696747	0.776799	Mettl5os	antisense	0.180111	0.345274	0.308476	0.414809	0.312168
ENSMUSG00000085737	2.22008	0.343487	NA	Gm13442	antisense	0.090599	0	0.206892	0.208656	0.126537
ENSMUSG00000085741	0.876854	0.0916652	0.150586	5430405H02Rik	processed_transcript	0.218369	0.239208	0.40962	0.431074	0.324568
ENSMUSG00000085743	1.66901	0.650501	NA	8430419K02Rik	processed_transcript	0	0	0.0265112	0	0.00662781
ENSMUSG00000085744	2.22057	0.290098	0.394513	Gm12259	lincRNA	0.183131	0	0.627298	0.210883	0.255328
ENSMUSG00000085745	-2.82863	0.637592	NA	Gm14372	antisense	0.0821712	0	0	0	0.0205428
ENSMUSG00000085749	0.221887	0.89404	0.928007	Gm12843	antisense	0.134831	0.0646177	0.15395	0.0776313	0.107757
ENSMUSG00000085755	4.25445	0.019062	0.0377935	Gm13496	antisense	0	0	0.235483	0.118746	0.0885573
ENSMUSG00000085757	1.67546	0.784248	NA	Tslrn1	lincRNA	0	0	0	0.0889068	0.0222267
ENSMUSG00000085762	1.80232	0.473176	NA	Lrrc75aos2	antisense	0.0489545	0	0.111792	0.0563728	0.0542799
ENSMUSG00000085765	1.23573	0.721507	NA	Gm12333	antisense	0	0.0215715	0.0256967	0.0259159	0.018296
ENSMUSG00000085766	0.155787	0.720391	0.794792	2810430I11Rik	processed_transcript	0.474769	0.556193	0.582246	0.566963	0.545043
ENSMUSG00000085767	1.84418	1.84e-05	5.7e-05	Gm13563	antisense	0.465359	0.823472	1.83928	2.80305	1.48279
ENSMUSG00000085768	3.99353	0.0917814	0.150738	Gm13707	antisense	0	0	0.228615	0.345847	0.143616
ENSMUSG00000085771	-0.365068	0.888215	NA	C230066G23Rik	sense_intronic	0.184822	0.088576	0.105515	0.106415	0.121332
ENSMUSG00000085772	4.8376	0.037017	0.068297	D630024D03Rik	lincRNA	0	0	0.306376	0.0882827	0.0986648
ENSMUSG00000085774	1.81654	0.431352	0.539554	Gm13055	antisense	0	0.0293597	0.0699486	0.0352726	0.0336452
ENSMUSG00000085779	5.93788	3.16e-11	1.63e-10	Atcayos	antisense	0.0137296	0.0263197	1.41088	1.05928	0.627553
ENSMUSG00000085781	1.22803	0.505502	0.610714	Gm15640	antisense	0.113979	0.109249	0.260283	0.262503	0.186504
ENSMUSG00000085782	-0.744133	0.747307	NA	Gm15624	antisense	0	0.0592177	0	0.0355719	0.0236974
ENSMUSG00000085784	-0.508376	0.772771	0.834798	Gm12158	antisense	0.190387	0.273729	0.326076	0	0.197548
ENSMUSG00000085794	-0.188304	0.915537	0.939355	Vax2os	antisense	0.0222224	0.0213002	0.0253735	0.0127949	0.0204228
ENSMUSG00000085796	1.67546	0.784248	NA	4933406D12Rik	lincRNA	0	0	0	0.0938527	0.0234632
ENSMUSG00000085797	1.66885	0.708601	NA	A530010F05Rik	antisense	0	0	0.0672398	0	0.0168099
ENSMUSG00000085798	-0.802451	0.89418	NA	Gm2018	lincRNA	0.251327	0	0.143482	0	0.0987023
ENSMUSG00000085800	1.67455	0.705062	NA	1700066O22Rik	lincRNA	0	0	0	0.0322318	0.00805795
ENSMUSG00000085802	-0.426642	0.556553	0.656678	Gm16059	antisense	0.174891	0.289548	0.235998	0.109851	0.202572
ENSMUSG00000085803	-1.53203	0.0717902	0.12218	Gm12056	lincRNA	0.812364	0.45803	0.163686	0.275137	0.427304
ENSMUSG00000085810	1.6688	0.72608	NA	Gm16325	antisense	0	0	0.0212336	0	0.0053084
ENSMUSG00000085811	1.67292	0.580566	NA	Cep112it	sense_intronic	0	0	0	0.0143714	0.00359285
ENSMUSG00000085813	0.242298	0.96841	NA	Gm15870	antisense	0	0.0894012	0	0.107406	0.0492018
ENSMUSG00000085819	1.80217	0.42833	0.536664	Ube4bos1	antisense	0.0206914	0	0.0708762	0	0.0228919
ENSMUSG00000085822	2.81686	0.241381	0.339644	Gm15584	antisense	0	0.0758556	0.361447	0.182265	0.154892
ENSMUSG00000085826	0.225721	0.857228	0.901719	Gm15638	antisense	0.0367308	0.023471	0.0279595	0.0422969	0.0326145
ENSMUSG00000085828	1.55841	0.329095	0.435943	Gm15612	antisense	0	0.0369303	0.0879853	0.0221839	0.0367749
ENSMUSG00000085829	0.721719	0.225313	0.320959	Gm4285	antisense	0.799119	0.638297	1.06451	1.30364	0.95139
ENSMUSG00000085830	2.67056	0.658098	NA	Grin1os	antisense	0	0	0.0237235	0.0239258	0.0119123
ENSMUSG00000085837	0.637966	0.691801	0.772859	Kcnmb4os2	antisense	0.0593255	0.0284318	0.0677378	0.0683155	0.0559527
ENSMUSG00000085843	0.585905	0.46013	0.567204	Kank4os	antisense	0.3469	0.204618	0.365622	0.460925	0.344516
ENSMUSG00000085845	1.67427	0.681971	NA	Gm13944	antisense	0	0	0	0.0779814	0.0194953
ENSMUSG00000085847	-2.19063	0.50609	NA	Gm14540	antisense	0	0.0353109	0	0	0.00882772
ENSMUSG00000085852	2.61239	3.05e-06	1.03e-05	Gm13807	antisense	0.278303	0.355672	1.74771	2.13651	1.12955
ENSMUSG00000085857	-2.21482	0.593785	NA	Gm15392	antisense	0.0772071	0.0740031	0	0	0.0378025
ENSMUSG00000085862	1.45782	0.287822	0.391954	Gm13483	lincRNA	0.0663359	0.127166	0.227227	0.305553	0.18157
ENSMUSG00000085866	1.67546	0.784248	NA	Gm15218	lincRNA	0	0	0	0.111925	0.0279812
ENSMUSG00000085873	0.635794	0.562479	0.662014	Ttc39aos1	antisense	0.42005	0.201309	0.559548	0.403085	0.395998
ENSMUSG00000085875	1.03138	0.0292516	0.0555	Gm12905	processed_transcript	0.44966	0.413042	0.705955	1.05718	0.656458
ENSMUSG00000085881	-1.20528	0.843847	NA	Gm15912	processed_transcript	0	0.0443904	0	0	0.0110976
ENSMUSG00000085882	1.80579	0.460816	0.567753	2610507I01Rik	processed_transcript	0.044167	0	0.0504298	0.10172	0.0490792
ENSMUSG00000085883	1.66866	0.785115	NA	Gm3848	antisense	0	0	0.151401	0	0.0378502
ENSMUSG00000085884	0.202578	0.912066	0.937811	Gm15342	processed_transcript	0.114414	0	0.130637	0	0.0612627
ENSMUSG00000085885	-0.738504	0.896884	NA	Gm11906	processed_transcript	0	0.169336	0	0.10172	0.0677641
ENSMUSG00000085886	1.23979	0.690439	NA	D030047H15Rik	antisense	0	0.0227028	0	0.0545501	0.0193132
ENSMUSG00000085887	-1.20527	0.843849	NA	Arhgap27os3	antisense	0	0.0210973	0	0	0.00527431
ENSMUSG00000085888	5.98935	0.00177189	0.00425096	Gm12224	antisense	0	0	1.00582	0.2536	0.314856
ENSMUSG00000085890	1.95562	0.0367936	0.0679381	Tnfsf13os	antisense	0.270817	0.0519156	0.865811	0.374226	0.390692
ENSMUSG00000085891	3.09268	0.00822393	0.0175302	Gm14634	processed_transcript	0.0687267	0	0.340045	0.237424	0.161549
ENSMUSG00000085894	0.91483	0.0758065	0.128137	Gm15832	processed_transcript	0.590179	0.408552	0.973362	0.90615	0.719561
ENSMUSG00000085900	0.703269	0.581642	0.678283	A930041C12Rik	antisense	0.447427	0.107215	0.510872	0.386422	0.362984
ENSMUSG00000085908	1.67348	0.622324	NA	Gm14209	sense_intronic	0	0	0	0.149717	0.0374294
ENSMUSG00000085912	3.19816	1.24e-07	4.77e-07	Trp53cor1	lincRNA	0.0965709	0.0925633	0.790229	0.945242	0.481151
ENSMUSG00000085913	2.41824	9.43e-10	4.34e-09	Gm15601	antisense	0.389054	0.306318	1.77688	1.93604	1.10207
ENSMUSG00000085914	3.25437	0.13883	0.214334	Gm14320	antisense	0	0	0.134085	0.0676143	0.0504249
ENSMUSG00000085920	1.66866	0.785115	NA	Gm12951	lincRNA	0	0	0.158029	0	0.0395072
ENSMUSG00000085923	0.213398	0.957862	NA	Gm12781	antisense	0.152069	0	0	0.175113	0.0817953
ENSMUSG00000085929	1.65587	0.236653	0.334012	Gm13421	processed_transcript	0	0.215097	0.341642	0.344555	0.225324
ENSMUSG00000085931	1.2968	0.000825412	0.00207829	Gm12648	lincRNA	3.02167	3.5984	8.05032	8.22442	5.7237
ENSMUSG00000085932	1.66871	0.78511	NA	Gm15556	antisense	0	0	0.103446	0	0.0258614
ENSMUSG00000085936	1.22945	0.00510302	0.0112909	2610307P16Rik	processed_transcript	0.41954	0.454581	0.937232	1.11327	0.731154
ENSMUSG00000085941	0.227981	0.914748	NA	Gm11201	antisense	0.0856878	0.0821318	0.0978382	0.0986726	0.0910826
ENSMUSG00000085949	-1.20523	0.843854	NA	Gm14275	lincRNA	0	0.133894	0	0	0.0334735
ENSMUSG00000085955	-1.08933	0.600107	NA	Gm12356	processed_transcript	0.340324	0.489301	0.194291	0.195948	0.304966
ENSMUSG00000085956	1.23196	0.314241	0.420228	4930481B07Rik	processed_transcript	0.080627	0.115922	0.18412	0.278535	0.164801
ENSMUSG00000085958	2.81821	0.223033	0.318288	A930019D19Rik	antisense	0	0.0600985	0.214774	0.216606	0.12287
ENSMUSG00000085961	1.80398	0.442445	NA	Gm15904	antisense	0.123341	0	0.281661	0.142032	0.136759
ENSMUSG00000085962	1.09989	0.330215	0.437036	Gm16984	antisense	0.177015	0.169669	0.606347	0.135893	0.272231
ENSMUSG00000085965	2.67626	0.657396	NA	2310016D23Rik	lincRNA	0	0	0	0.356544	0.0891359
ENSMUSG00000085967	2.67059	0.495147	NA	Gm12530	antisense	0	0	0.0389907	0.0393232	0.0195785
ENSMUSG00000085971	0.0330221	0.978576	0.985219	Gm15411	processed_transcript	0.0585335	0.0336627	0.0133667	0.0808842	0.0466118
ENSMUSG00000085976	-2.77293	0.168401	0.252487	Gm13816	lincRNA	0.33604	0.322095	0.0959225	0	0.188514
ENSMUSG00000085979	-0.749164	0.784844	NA	Gm12055	lincRNA	0	0.145207	0	0.0872251	0.0581079
ENSMUSG00000085980	1.67528	0.771994	NA	Gm12408	lincRNA	0	0	0	0.0283017	0.00707544
ENSMUSG00000085984	-0.493677	0.764554	0.82834	1700001G11Rik	processed_transcript	0.0556177	0.213239	0	0.192137	0.115248
ENSMUSG00000085991	1.66871	0.78511	NA	Gm11479	lincRNA	0	0	0.177221	0	0.0443053
ENSMUSG00000085992	1.23238	0.269333	0.37144	Gm11515	lincRNA	0.257063	0.328527	0.391353	0.986726	0.490917
ENSMUSG00000085995	-0.956664	0.326883	0.433477	Gm2788	processed_transcript	0.0395908	0.0834852	0.0271228	0.0364722	0.0466677
ENSMUSG00000085996	2.66475	0.658812	NA	A830012C17Rik	processed_transcript	0	0	0.0823839	0	0.020596
ENSMUSG00000086001	-1.20526	0.84385	NA	Gm13448	processed_transcript	0	0.0311718	0	0	0.00779296
ENSMUSG00000086003	2.06095	0.0065472	0.0142032	B230206L02Rik	processed_transcript	0.172938	0.331522	1.3164	0.796577	0.65436
ENSMUSG00000086006	1.21823	0.708242	NA	Gm13293	lincRNA	0.0371933	0	0	0.0856588	0.030713
ENSMUSG00000086008	-1.22893	0.715253	NA	Gm8817	lincRNA	0.0719367	0	0	0	0.0179842
ENSMUSG00000086013	-0.617427	0.340106	0.447303	Gm15706	lincRNA	1.06905	1.28085	0.686609	0.846345	0.970714
ENSMUSG00000086015	-2.18264	0.0580542	0.101834	4833417C18Rik	processed_transcript	0.284005	0.453699	0.108092	0.0545071	0.225076
ENSMUSG00000086017	1.67539	0.784256	NA	Gm11872	antisense	0	0	0	0.0311715	0.00779287
ENSMUSG00000086018	0.202942	0.970637	NA	Gm13179	antisense	0.0614183	0	0.0701274	0	0.0328864
ENSMUSG00000086021	-0.348083	0.673905	0.758143	Gm15767	lincRNA	0.88334	2.01087	1.26075	1.0172	1.29304
ENSMUSG00000086025	0.235518	0.969296	NA	4933406G16Rik	lincRNA	0	0.0406886	0.0484697	0	0.0222896
ENSMUSG00000086026	-1.23892	0.839497	NA	Gm12374	lincRNA	0.0182077	0	0	0	0.00455192
ENSMUSG00000086039	2.67062	0.41149	NA	Gm12227	antisense	0	0	0.12182	0.122859	0.0611696
ENSMUSG00000086043	1.50709	9.21e-05	0.000264765	Gm12473	antisense	2.38609	2.3865	6.04113	7.52621	4.58498
ENSMUSG00000086047	0.812901	0.612584	0.704593	9530046B11Rik	antisense	0.103833	0.0995236	0.177834	0.17935	0.140135
ENSMUSG00000086049	3.02959	0.18755	0.275854	Gm12735	antisense	0.092269	0	0.210705	0.531256	0.208557
ENSMUSG00000086050	0.592432	0.583156	0.679259	Gm16045	antisense	0.0606943	0.0775674	0.115501	0.0931889	0.0867379
ENSMUSG00000086053	-0.246787	0.877555	0.916788	Gm15178	antisense	0.254522	0.609898	0.290613	0.439636	0.398667
ENSMUSG00000086054	-1.23892	0.839497	NA	Hnf1aos1	antisense	0.0438446	0	0	0	0.0109612
ENSMUSG00000086058	4.25943	0.301654	NA	Unc45bos	processed_transcript	0	0	0.052515	0.264814	0.0793323
ENSMUSG00000086061	0.24032	0.956846	NA	Gm13075	antisense	0	0.0342909	0	0.0411968	0.0188719
ENSMUSG00000086063	-1.20523	0.843854	NA	Gm12257	antisense	0	0.0984178	0	0	0.0246044
ENSMUSG00000086067	1.67378	0.646101	NA	Gm16183	antisense	0	0	0	0.0579794	0.0144949
ENSMUSG00000086069	0.201818	0.957802	NA	Gm13708	lincRNA	0.308037	0	0.175858	0.177358	0.165313
ENSMUSG00000086074	0.228017	0.908759	0.936145	Gm13274	antisense	0.0180707	0.0173208	0.0206331	0.0208091	0.0192084
ENSMUSG00000086075	1.02176	0.134178	0.208439	Gm15728	lincRNA	0.134944	0.113176	0.173339	0.330211	0.187918
ENSMUSG00000086083	-2.09913	0.317566	0.423804	Gm15829	antisense	0.207366	0.132507	0.0789235	0	0.104699
ENSMUSG00000086095	2.65777	0.00872544	0.0185072	Gm15328	lincRNA	0.0407603	0.0260459	0.248214	0.172102	0.121781
ENSMUSG00000086096	1.6754	0.784255	NA	Gm12688	lincRNA	0	0	0	0.0986726	0.0246681
ENSMUSG00000086098	3.93158	0.0287867	0.0547447	Gm14291	antisense	0	0.0716099	0.511825	0.602222	0.296414
ENSMUSG00000086103	-2.14847	0.0240252	0.0465529	Gm11832	antisense	1.52949	1.99911	0.635042	0.160115	1.08094
ENSMUSG00000086105	3.25699	0.172988	0.258359	Gm11636	lincRNA	0	0	0.0886105	0.178732	0.0668358
ENSMUSG00000086108	0.215305	0.864505	0.907047	Gm5602	antisense	0.170355	0.0326571	0.155609	0.0784679	0.109272
ENSMUSG00000086109	1.67529	0.774461	NA	Gm13391	lincRNA	0	0	0	0.0605157	0.0151289
ENSMUSG00000086119	0.373854	0.704269	0.78293	Gm2415	antisense	0.0964934	0.0462445	0.110176	0.0740771	0.0817477
ENSMUSG00000086121	-2.21476	0.68304	NA	Gm16068	antisense	0.119181	0.114235	0	0	0.0583539
ENSMUSG00000086124	-0.192237	0.94448	NA	A530076I17Rik	lincRNA	0.0320957	0.0307638	0.0549703	0	0.0294574
ENSMUSG00000086127	-2.21482	0.479593	NA	Gm11934	processed_transcript	0.0391062	0.0374833	0	0	0.0191474
ENSMUSG00000086129	1.66871	0.78511	NA	Gm13558	sense_intronic	0	0	0.123799	0	0.0309497
ENSMUSG00000086134	2.91728	0.045816	0.0825881	Gm16159	antisense	0.103833	0	0.533501	0.239134	0.219117
ENSMUSG00000086146	2.67056	0.658098	NA	Gm15729	lincRNA	0	0	0.190513	0.192137	0.0956625
ENSMUSG00000086148	-2.18639	0.676618	NA	Gm15271	lincRNA	0	0.0545729	0	0	0.0136432
ENSMUSG00000086150	-1.1066	0.540831	0.64286	Bach2os	antisense	0.110063	0.026374	0.0314176	0.0316855	0.0498851
ENSMUSG00000086152	-1.23897	0.839491	NA	Gm11454	lincRNA	0.0841276	0	0	0	0.0210319
ENSMUSG00000086159	0.234344	0.950359	NA	Gm13025	lincRNA	0	0.0495051	0.0589721	0	0.0271193
ENSMUSG00000086160	1.6749	0.737615	NA	4933438A12Rik	lincRNA	0	0	0	0.0682818	0.0170705
ENSMUSG00000086161	-1.23897	0.839491	NA	Gm15389	lincRNA	0.0901909	0	0	0	0.0225477
ENSMUSG00000086165	1.21346	0.709227	NA	Gm15690	antisense	0.139044	0	0.158761	0.160115	0.11448
ENSMUSG00000086172	1.21178	0.802568	NA	2700068H02Rik	antisense	0.0320871	0	0	0.073899	0.0264965
ENSMUSG00000086175	-2.5966	0.328171	NA	Gm15802	antisense	0.318377	0.0508608	0	0.0611038	0.107585
ENSMUSG00000086179	-1.23892	0.839497	NA	Gm14317	lincRNA	0.0410295	0	0	0	0.0102574
ENSMUSG00000086181	-0.789996	0.740876	0.809426	C230034O21Rik	antisense	0.0423605	0	0.0241836	0	0.016636
ENSMUSG00000086184	1.67517	0.762301	NA	Gm12764	antisense	0	0	0	0.112106	0.0280265
ENSMUSG00000086186	-1.20595	0.79414	NA	Ccdc34os	antisense	0	0.0587494	0	0	0.0146873
ENSMUSG00000086191	0.639893	0.683603	0.765877	Zfp652os	antisense	0.223714	0.107215	0.127718	0.386422	0.211267
ENSMUSG00000086192	-1.23526	0.788239	NA	Gm13609	antisense	0.101982	0	0	0	0.0254954
ENSMUSG00000086193	0.222589	0.953654	NA	Gm11508	antisense	0.136516	0.130851	0.311748	0	0.144779
ENSMUSG00000086196	-0.780839	0.811323	NA	Gm13571	antisense	0.058092	0.0185604	0	0.0445967	0.0303123
ENSMUSG00000086203	1.44565	0.364073	0.471982	Gm13985	lincRNA	0.193453	0.0927124	0.331326	0.445536	0.265757
ENSMUSG00000086205	1.67546	0.784248	NA	Gm12679	antisense	0	0	0	0.108757	0.0271893
ENSMUSG00000086206	1.66871	0.78511	NA	Gm13783	processed_transcript	0	0	0.0936948	0	0.0234237
ENSMUSG00000086209	2.82152	0.500448	NA	4933405E24Rik	lincRNA	0	0.0534085	0.190866	0.192494	0.109192
ENSMUSG00000086212	2.34573	0.0158169	0.0318686	Mkln1os	lincRNA	0.0408065	0.0782261	0.442631	0.164465	0.181532
ENSMUSG00000086213	-0.0867386	0.9543	0.966802	A330040F15Rik	processed_transcript	0.0517151	0.0743535	0	0.119104	0.0612931
ENSMUSG00000086216	-3.5312	0.283777	NA	Gm13610	antisense	0.126324	0.181623	0	0	0.0769867
ENSMUSG00000086219	7.2554	4.59e-06	1.53e-05	Srrm4os	antisense	0	0	0.469115	0.435266	0.226095
ENSMUSG00000086221	1.2167	0.617445	0.709017	4930412B13Rik	lincRNA	0.0470745	0	0.107499	0	0.0386435
ENSMUSG00000086222	5.47312	0.000555583	0.00143293	Gm11665	antisense	0.210762	0	6.01619	3.1551	2.34551
ENSMUSG00000086224	0.294712	0.624984	0.715975	2700069I18Rik	antisense	0.475048	0.657704	0.723212	0.668598	0.63114
ENSMUSG00000086231	1.79988	0.647765	NA	Rapgef4os3	antisense	0.0172359	0	0	0.0595433	0.0191948
ENSMUSG00000086233	-1.81373	2.45e-05	7.51e-05	Gm11816	antisense	3.60159	4.27127	0.975797	1.2653	2.52849
ENSMUSG00000086236	1.54534	0.433258	0.54158	5830418P13Rik	antisense	0.021732	0.0208301	0.124068	0	0.0416574
ENSMUSG00000086237	1.24305	0.400067	0.508324	Gm15591	antisense	0	0.275476	0.218771	0.441273	0.23388
ENSMUSG00000086241	0.634688	0.625735	0.716574	4930483K19Rik	antisense	0.194235	0.0930871	0.332666	0.111834	0.182955
ENSMUSG00000086245	2.21721	0.00024103	0.000654576	Gm16170	antisense	0.096005	0.230052	0.858677	0.663319	0.462013
ENSMUSG00000086247	1.46106	0.000392649	0.0010365	Gm15787	processed_transcript	0.381442	0.404098	1.16906	0.99408	0.737169
ENSMUSG00000086251	0.214686	0.944347	NA	Gm12694	antisense	0.0803036	0	0.0916906	0	0.0429986
ENSMUSG00000086256	1.66919	0.608033	NA	Gm12052	lincRNA	0	0	0.0735097	0	0.0183774
ENSMUSG00000086259	-1.23892	0.839497	NA	Tmem150cos	antisense	0.0386035	0	0	0	0.00965089
ENSMUSG00000086264	0.236685	0.93693	NA	Gm15850	processed_transcript	0	0.0280988	0	0.0337577	0.0154641
ENSMUSG00000086266	6.99324	6.95e-06	2.27e-05	Igf2os	antisense	0	0	0.218463	0.298088	0.129138
ENSMUSG00000086268	1.67419	0.675977	NA	Gm11670	antisense	0	0	0	0.135361	0.0338403
ENSMUSG00000086269	4.47877	0.117575	NA	Tmcc3os	antisense	0	0	0.0706572	0.095013	0.0414175
ENSMUSG00000086272	-0.292664	0.432266	0.540554	BC039966	antisense	2.01538	1.67978	1.45073	1.56401	1.67747
ENSMUSG00000086279	-1.20527	0.843849	NA	Gm15634	sense_intronic	0	0.117021	0	0	0.0292553
ENSMUSG00000086283	5.03343	0.00226925	0.00534164	2810433D01Rik	lincRNA	0.0498482	0	0.796833	0.803629	0.412578
ENSMUSG00000086287	3.25354	0.588007	NA	Gm15972	antisense	0	0	0.328156	0.165477	0.123408
ENSMUSG00000086288	0.907305	0.0393435	0.0720891	Gm15265	antisense	1.29508	1.41867	2.46454	2.62759	1.95147
ENSMUSG00000086290	-1.14397	4.88e-08	1.95e-07	Snhg12	lincRNA	19.9557	14.4535	8.25185	7.31434	12.4938
ENSMUSG00000086291	0.235519	0.969296	NA	Gm15513	sense_intronic	0	0.036695	0.0437123	0	0.0201018
ENSMUSG00000086296	0.234745	0.929335	0.948257	D030055H07Rik	antisense	0	0.0111427	0	0.0133868	0.00613237
ENSMUSG00000086297	-1.23892	0.839497	NA	Gm15632	antisense	0.244175	0	0	0	0.0610438
ENSMUSG00000086308	1.13466	0.0958414	0.156439	G630016G05Rik	lincRNA	0.102533	0.262074	0.409751	0.393567	0.291981
ENSMUSG00000086310	-1.23892	0.839497	NA	Gm12278	antisense	0.147585	0	0	0	0.0368963
ENSMUSG00000086313	-2.21465	0.713628	NA	Gm15940	sense_intronic	0.0735216	0.0704705	0	0	0.035998
ENSMUSG00000086320	3.25742	0.462177	NA	Gm12840	lincRNA	0	0	0.109385	0.220636	0.0825054
ENSMUSG00000086321	1.24358	0.519826	NA	Gm11413	antisense	0	0.0788151	0.0938871	0.0946878	0.0668475
ENSMUSG00000086324	-0.795137	0.862658	NA	Gm15564	antisense	0.146327	0	0	0.0842503	0.0576442
ENSMUSG00000086327	4.25398	0.0587044	0.102774	Slfn5os	antisense	0	0	0.248946	0.125534	0.0936201
ENSMUSG00000086328	-0.0495952	0.924139	0.945178	2700033N17Rik	lincRNA	1.58291	1.67692	1.99761	1.15123	1.60217
ENSMUSG00000086330	1.31601	0.0145883	0.0295635	1700007J10Rik	processed_transcript	0.647873	0.399206	1.32097	1.27894	0.911747
ENSMUSG00000086331	-1.17384	0.0435354	0.0790027	Gm16310	sense_intronic	1.18883	1.55931	0.714423	0.504361	0.99173
ENSMUSG00000086339	-1.23892	0.839497	NA	Gm11916	lincRNA	0.092411	0	0	0	0.0231027
ENSMUSG00000086340	-1.36163	0.522899	0.62633	1810059C17Rik	processed_transcript	0.246682	0.118223	0	0.142032	0.126734
ENSMUSG00000086341	0.970576	0.528726	0.631706	Gm15932	antisense	0.112275	0.215231	0.256391	0.387866	0.242941
ENSMUSG00000086342	0.224506	0.837576	0.888127	Gm12932	antisense	0.484412	0.278586	0.331861	0.557818	0.413169
ENSMUSG00000086347	1.66894	0.673992	NA	Gm11626	antisense	0	0	0.20596	0	0.0514899
ENSMUSG00000086350	1.23305	0.128029	0.200646	B230369F24Rik	antisense	0.0703912	0.17992	0.428654	0.162116	0.21027
ENSMUSG00000086353	1.67518	0.764746	NA	Gm13481	lincRNA	0	0	0	0.0399362	0.00998405
ENSMUSG00000086354	1.67546	0.784248	NA	Gm13938	antisense	0	0	0	0.140303	0.0350758
ENSMUSG00000086358	2.1052	0.0798595	0.133908	Gm13270	processed_transcript	0.0137863	0.0264285	0.0944474	0.0793774	0.0535099
ENSMUSG00000086359	0.864135	0.317151	0.423368	9630013K17Rik	antisense	0.168098	0.42966	0.447847	0.645238	0.422711
ENSMUSG00000086363	1.53242	0.408165	0.516786	A330102I10Rik	lincRNA	0.0677958	0	0.154818	0.0390347	0.0654122
ENSMUSG00000086368	2.22455	0.0524588	0.0931618	Gm13830	lincRNA	0.0581482	0.0371568	0.243443	0.200879	0.134907
ENSMUSG00000086369	1.67546	0.784248	NA	E330017L17Rik	lincRNA	0	0	0	0.0524011	0.0131003
ENSMUSG00000086370	0.487069	0.00222779	0.00525235	Ftx	lincRNA	1.64809	1.63612	2.29175	2.3113	1.97182
ENSMUSG00000086382	1.26849	0.0792779	0.133075	Chrna1os	antisense	0.77119	0.574923	2.25028	0.986726	1.14578
ENSMUSG00000086387	3.66798	0.220611	NA	Gm15563	antisense	0	0	0.501838	0.168706	0.167636
ENSMUSG00000086389	-0.768548	0.504716	0.610121	Gm15998	antisense	0.162872	0.218558	0.11158	0.112532	0.151385
ENSMUSG00000086390	1.81142	0.335162	0.442065	1810019D21Rik	processed_transcript	0.038728	0.0371208	0.176878	0.0891934	0.0854801
ENSMUSG00000086391	-0.773036	0.748415	0.815208	1700042O10Rik	antisense	0.0558764	0.0535576	0.0637996	0	0.0433084
ENSMUSG00000086392	2.59783	0.0199694	0.0394268	Mccc1os	antisense	0.0322855	0.00773641	0.119806	0.120828	0.0701641
ENSMUSG00000086395	1.46689	0.378702	0.486667	A630014C17Rik	antisense	0	0.0578831	0.0919364	0.0695404	0.05484
ENSMUSG00000086399	0.3455	0.56646	0.665745	Gm16144	antisense	1.45265	0.974657	1.8245	1.25459	1.3766
ENSMUSG00000086401	0.755486	0.2221	0.317292	Gm15559	antisense	0.425254	0.280229	0.515902	0.673331	0.473679
ENSMUSG00000086404	-1.34999	0.267463	0.369213	Gm6787	processed_transcript	0.165247	0.316778	0.0943391	0.0951437	0.167877
ENSMUSG00000086405	1.66865	0.785116	NA	9330198N18Rik	lincRNA	0	0	0.0549996	0	0.0137499
ENSMUSG00000086407	-2.2429	0.682387	NA	Gm14123	processed_transcript	0.0451972	0	0	0	0.0112993
ENSMUSG00000086408	-1.20568	0.813413	NA	Gm11588	lincRNA	0	0.0874991	0	0	0.0218748
ENSMUSG00000086413	0.243456	0.459106	0.566274	Gm12415	lincRNA	6.10057	10.4578	11.2522	8.37599	9.04664
ENSMUSG00000086416	0.168715	0.627517	0.718048	Gm14002	antisense	0.803998	1.13567	1.13543	1.04765	1.03069
ENSMUSG00000086417	3.25739	0.402047	NA	Gm12996	antisense	0	0	0.107837	0.217514	0.0813379
ENSMUSG00000086418	1.67546	0.784248	NA	Gm13362	antisense	0	0	0	0.0824428	0.0206107
ENSMUSG00000086421	-3.72073	3.5e-05	0.000105273	Gm14091	antisense	1.58071	2.56911	0.235416	0.0791413	1.1161
ENSMUSG00000086425	1.66871	0.78511	NA	F730016J06Rik	lincRNA	0	0	0.00996869	0	0.00249217
ENSMUSG00000086427	-0.0463525	0.845158	0.893406	Hoxa11os	processed_transcript	1.93513	2.13585	2.16489	1.77819	2.00352
ENSMUSG00000086428	0.814381	0.72938	NA	Gm15199	antisense	0.110825	0.106226	0.12654	0.255238	0.149707
ENSMUSG00000086429	0.590443	0.0130213	0.026686	Gt(ROSA)26Sor	antisense	3.79185	4.48367	7.44517	5.01938	5.18502
ENSMUSG00000086430	0.638364	0.680239	0.763151	4930551O13Rik	antisense	0.112802	0.0540605	0.128797	0.129896	0.106389
ENSMUSG00000086438	-1.36818	0.752986	NA	Asb17os	antisense	0.125401	0.0600985	0.0715914	0	0.0642728
ENSMUSG00000086442	1.23535	0.701647	NA	Gm11722	sense_intronic	0	0.107817	0.128436	0.129531	0.0914459
ENSMUSG00000086443	1.2301	0.214353	0.308068	4933421A08Rik	processed_transcript	0.110013	0.140597	0.293096	0.295596	0.209826
ENSMUSG00000086444	-1.22578	0.680272	NA	Gm15961	antisense	0.225816	0	0	0	0.0564541
ENSMUSG00000086446	-3.2148	0.425883	NA	Prkag2os1	antisense	0.121225	0.116195	0	0	0.059355
ENSMUSG00000086447	3.99352	0.0882845	0.145768	Gm13522	antisense	0	0	0.107499	0.162624	0.0675309
ENSMUSG00000086449	3.67064	0.105879	0.170492	9030204H09Rik	antisense	0	0	0.21006	0.211851	0.105478
ENSMUSG00000086451	2.04293	0.0978466	0.15923	4933431K23Rik	processed_transcript	0.0112548	0.0323633	0.0771046	0.103683	0.0561014
ENSMUSG00000086453	0.663566	0.278351	0.381896	Gm11457	antisense	0.653792	1.17499	1.493	1.41162	1.18335
ENSMUSG00000086454	1.11338	1.39e-06	4.85e-06	Platr14	processed_transcript	3.38567	4.04735	8.55678	7.53461	5.8811
ENSMUSG00000086464	2.54611	0.241471	0.339745	Gm15835	lincRNA	0.168728	0	0.192653	0.777185	0.284642
ENSMUSG00000086468	-2.59518	0.217542	0.311891	Etaa1os	antisense	0.421031	0.0672598	0	0.0808055	0.142274
ENSMUSG00000086472	0.682861	0.205614	0.29748	Gm16172	antisense	1.32112	2.19492	3.01692	2.63696	2.29248
ENSMUSG00000086474	4.47478	0.0252464	0.0486791	9130204K15Rik	lincRNA	0	0	0.281469	0.0473115	0.0821951
ENSMUSG00000086481	0.235537	0.969293	NA	Gm11707	lincRNA	0	0.117499	0.139968	0	0.0643668
ENSMUSG00000086484	-2.82864	0.631928	NA	Nron	antisense	0.0493297	0	0	0	0.0123324
ENSMUSG00000086486	0.227989	0.877578	0.916788	Ift88os	antisense	0.0595904	0.0571175	0.0680402	0.0686205	0.0633421
ENSMUSG00000086493	-1.20531	0.841086	NA	Gm12204	antisense	0	0.172896	0	0	0.043224
ENSMUSG00000086495	1.91742	3.96e-06	1.32e-05	Gm13778	processed_transcript	1.97235	1.8905	8.59866	5.98781	4.61233
ENSMUSG00000086498	0.0227314	0.986444	0.990964	Gm12681	lincRNA	0.514861	0.164498	0.48989	0.197627	0.341719
ENSMUSG00000086499	1.21762	0.71694	NA	Gm16217	antisense	0.0975116	0	0	0.224576	0.0805219
ENSMUSG00000086502	-0.669978	0.0571422	0.100383	B130055M24Rik	processed_transcript	1.96397	2.66441	1.27647	1.63529	1.88504
ENSMUSG00000086503	1.18192	6.95e-21	6.27e-20	Xist	lincRNA	62.7615	67.0258	135.293	159.168	106.062
ENSMUSG00000086504	-1.23897	0.839491	NA	Kif16bos	antisense	0.121348	0	0	0	0.0303369
ENSMUSG00000086506	0.434081	0.585945	0.681556	Gm15911	antisense	0.890983	0.498172	0.932547	0.9405	0.81555
ENSMUSG00000086507	1.67365	0.635403	NA	Adap2os	antisense	0	0	0	0.0702942	0.0175735
ENSMUSG00000086514	3.25742	0.510617	NA	Gm11747	antisense	0	0	0.0416168	0.0839435	0.0313901
ENSMUSG00000086515	1.6693	0.581591	NA	Erich2os	antisense	0	0	0.112804	0	0.0282009
ENSMUSG00000086526	0.203135	0.9328	NA	Gm12762	lincRNA	0.373088	0	0.283994	0.143208	0.200072
ENSMUSG00000086528	-1.34396	0.170169	0.254836	Gm15731	antisense	0.136827	0.419677	0.0624916	0.157561	0.194139
ENSMUSG00000086529	3.99586	0.213764	NA	Acss2os	antisense	0	0	0.109037	0.439869	0.137227
ENSMUSG00000086531	1.67543	0.784252	NA	Gm11351	lincRNA	0	0	0	0.0893662	0.0223416
ENSMUSG00000086533	1.23511	0.021555	0.0422435	Mypopos	antisense	0.154117	0.369303	0.615897	0.62115	0.440117
ENSMUSG00000086534	1.66871	0.78511	NA	Gm16758	antisense	0	0	0.0178234	0	0.00445586
ENSMUSG00000086536	0.73378	0.0538933	0.0954131	Gm12264	antisense	4.68524	5.41199	9.3275	7.4703	6.72376
ENSMUSG00000086537	-0.824368	0.305739	0.41078	Gnasas1	antisense	0.152891	0.311411	0.174571	0.0880299	0.181726
ENSMUSG00000086539	3.02726	0.175958	0.26207	Gm16759	processed_transcript	0.00983578	0	0.0449219	0.0339788	0.0221841
ENSMUSG00000086541	1.24715	0.00588153	0.012876	Has2os	processed_transcript	0.737925	0.565842	1.17959	1.91193	1.09882
ENSMUSG00000086542	-1.75722	0.52141	NA	Gm13782	antisense	0.170645	0.490691	0	0.196504	0.21446
ENSMUSG00000086544	1.75742	1.34e-06	4.69e-06	Chn1os3	antisense	0.610718	0.453193	1.82202	1.7695	1.16386
ENSMUSG00000086546	1.67546	0.784248	NA	Gm13709	antisense	0	0	0	0.112654	0.0281635
ENSMUSG00000086548	1.67526	0.769592	NA	Gm12972	lincRNA	0	0	0	0.0687569	0.0171892
ENSMUSG00000086552	3.25356	0.537911	NA	Dlx4os	antisense	0	0	0.0824334	0.0415682	0.0310004
ENSMUSG00000086554	4.67063	0.00952032	0.0200557	9530034E10Rik	antisense	0	0	0.546491	0.551151	0.27441
ENSMUSG00000086560	0.56826	0.0561039	0.0988167	Gm13372	processed_transcript	4.19073	5.18839	6.18059	7.74135	5.82526
ENSMUSG00000086573	1.66883	0.708731	NA	Gm15384	antisense	0	0	0.14112	0	0.0352801
ENSMUSG00000086575	0.249829	0.926449	NA	Gm14104	antisense	0	0.323452	0.192653	0.194296	0.1776
ENSMUSG00000086578	-1.34659	0.636705	NA	Gm13583	antisense	0.033223	0.0636885	0	0.0382575	0.0337922
ENSMUSG00000086582	0.21937	0.91842	NA	Gm16272	antisense	0.309624	0.148388	0.353529	0.178272	0.247453
ENSMUSG00000086585	-1.20526	0.84385	NA	Gm16126	antisense	0	0.0977494	0	0	0.0244374
ENSMUSG00000086586	-1.23321	0.763457	NA	Gm11192	antisense	0.397795	0	0	0	0.0994489
ENSMUSG00000086587	2.0331	0.335484	NA	Gm11837	antisense	0.0593549	0.0568917	0.338857	0.136699	0.14795
ENSMUSG00000086589	1.81302	0.285354	0.389295	Gm12915	processed_transcript	0.0400715	0.0384085	0.137261	0.138431	0.088543
ENSMUSG00000086591	1.6754	0.784255	NA	Dnah2os	antisense	0	0	0	0.0805233	0.0201308
ENSMUSG00000086592	2.67051	0.658103	NA	Gm12682	antisense	0	0	0.0634455	0.0639866	0.031858
ENSMUSG00000086593	-2.46352	0.102488	0.165754	Gm16548	lincRNA	0.195978	0.422651	0.0559417	0.0564188	0.182747
ENSMUSG00000086602	0.208547	0.9728	NA	Gm15609	lincRNA	0.0202929	0	0	0.0233681	0.0109153
ENSMUSG00000086603	1.2254	0.624081	NA	Gm13620	lincRNA	0.117548	0.11267	0.402649	0.135361	0.192057
ENSMUSG00000086604	-2.18773	0.61019	NA	Gm15510	antisense	0	0.0982498	0	0	0.0245625
ENSMUSG00000086606	-0.178528	0.884909	0.92164	Gm13205	antisense	0.213762	0.614673	0.488146	0.246155	0.390684
ENSMUSG00000086607	0.885521	0.462851	0.569813	4930511M06Rik	antisense	0.0433072	0.0553467	0.0329654	0.14961	0.0703072
ENSMUSG00000086610	0.232121	0.929954	0.948369	Gm15408	lincRNA	0	0.0417508	0.049735	0	0.0228715
ENSMUSG00000086618	1.21054	0.821798	NA	Gm13256	antisense	0.115514	0	0	0.266036	0.0953875
ENSMUSG00000086620	0.222989	0.929158	0.948228	Rspo4os	antisense	0.0468908	0	0	0.0539965	0.0252218
ENSMUSG00000086621	1.66868	0.785113	NA	Gm13348	antisense	0	0	0.0993979	0	0.0248495
ENSMUSG00000086625	-3.80825	0.113505	NA	Gm11831	antisense	0.381985	0.183066	0	0	0.141263
ENSMUSG00000086628	-1.23897	0.839491	NA	Gm16157	antisense	0.0448262	0	0	0	0.0112066
ENSMUSG00000086629	0.406546	0.299014	0.403878	2810403D21Rik	processed_transcript	0.280721	0.19318	0.328746	0.298394	0.27526
ENSMUSG00000086631	1.2312	0.504552	0.610007	Gm12784	lincRNA	0.0157615	0.0302149	0.0899824	0.01815	0.0385272
ENSMUSG00000086636	-1.20525	0.843851	NA	Gm12949	antisense	0	0.159045	0	0	0.0397613
ENSMUSG00000086638	0.804789	0.574666	0.672457	4930405A21Rik	processed_transcript	0.158488	0.0506371	0.180962	0.182505	0.143148
ENSMUSG00000086644	0.744214	0.098011	0.159448	Gm13470	lincRNA	4.28032	3.82918	6.84217	6.73622	5.42197
ENSMUSG00000086646	0.215095	0.952997	NA	Platr20	lincRNA	0.0556692	0	0	0.0641052	0.0299436
ENSMUSG00000086652	0.505113	0.639951	0.729225	Gm14029	antisense	0.311921	0.085422	0.40703	0.153938	0.239578
ENSMUSG00000086655	3.25272	0.103572	0.167335	C330018A13Rik	antisense	0	0	0.128676	0	0.0321691
ENSMUSG00000086656	-2.9553	0.121237	0.191464	Gm15701	antisense	0.733804	0.200958	0.119694	0	0.263614
ENSMUSG00000086657	1.60789	0.00482605	0.0107246	Stamos	processed_transcript	0.348491	0.425127	1.33841	1.02149	0.78338
ENSMUSG00000086665	1.2114	0.678766	NA	Gm13067	lincRNA	0.148681	0	0.339528	0	0.122052
ENSMUSG00000086671	0.82801	0.684037	0.766227	Gm13618	antisense	0	0.299867	0.357211	0.180129	0.209302
ENSMUSG00000086675	-1.23888	0.83675	NA	Plxna4os2	antisense	0.029387	0	0	0	0.00734676
ENSMUSG00000086677	-1.23314	0.762838	NA	Tvp23bos	antisense	0.0594136	0	0	0	0.0148534
ENSMUSG00000086680	2.55367	0.0725483	0.12327	Gm11592	antisense	0.0942969	0.180767	0.969013	0.651518	0.473899
ENSMUSG00000086681	0.844407	0.259131	0.35979	Gm16178	antisense	0.709803	0.595304	0.911759	1.43039	0.911814
ENSMUSG00000086682	0.574269	0.338023	0.445154	Gm16023	processed_transcript	0.238534	0.311775	0.445676	0.374564	0.342637
ENSMUSG00000086683	0.545721	0.571164	0.669563	Gm12867	antisense	0.657189	0.37795	0.900454	0.605422	0.635254
ENSMUSG00000086687	-2.21482	0.592171	NA	4930547E08Rik	processed_transcript	0.11103	0.106422	0	0	0.054363
ENSMUSG00000086690	2.66478	0.658809	NA	4933406J10Rik	antisense	0	0	0.142439	0	0.0356098
ENSMUSG00000086693	1.41974	0.106016	0.170669	A730081D07Rik	antisense	0.0998899	0.255319	0.532253	0.421765	0.327307
ENSMUSG00000086695	-1.23021	0.729287	NA	Gm15247	antisense	0.14905	0	0	0	0.0372625
ENSMUSG00000086697	1.54992	0.267291	0.369029	4933427G23Rik	antisense	0.0477671	0.0457848	0.136351	0.137514	0.0918542
ENSMUSG00000086700	1.66865	0.785116	NA	Gm15747	antisense	0	0	0.0856237	0	0.0214059
ENSMUSG00000086702	0.232338	0.89289	0.927392	Gm12347	lincRNA	0.127802	0.244997	0.291849	0.147169	0.202955
ENSMUSG00000086707	-1.23902	0.839485	NA	Gm12088	lincRNA	0.115514	0	0	0	0.0288784
ENSMUSG00000086709	-1.22083	0.625109	0.716075	Gm16263	antisense	0.119656	0	0	0	0.0299139
ENSMUSG00000086710	-1.20523	0.843854	NA	Gm13465	lincRNA	0	0.0588094	0	0	0.0147023
ENSMUSG00000086712	2.66635	0.343651	NA	AI427809	lincRNA	0	0	0.0579017	0	0.0144754
ENSMUSG00000086714	-0.177266	0.876939	0.916425	0610009E02Rik	processed_transcript	0.0666302	0.191595	0.0760783	0.153454	0.121939
ENSMUSG00000086716	5.57585	0.00283287	0.00653705	Gm11629	processed_transcript	0	0	1.78606	0.900644	0.671675
ENSMUSG00000086718	-0.180625	0.920517	0.9427	Gm16069	antisense	0.110215	0.316923	0.37753	0	0.201167
ENSMUSG00000086725	1.58259	1.83e-06	6.3e-06	A630052C17Rik	processed_transcript	1.22697	0.966978	3.45569	3.10839	2.18951
ENSMUSG00000086728	1.35778	0.210024	0.303047	Man2c1os	antisense	0.11139	0.0266919	0.190778	0.160337	0.122299
ENSMUSG00000086733	1.67488	0.733708	NA	Gm11685	lincRNA	0	0	0	0.051929	0.0129823
ENSMUSG00000086735	-3.54248	0.462389	NA	Gm13977	antisense	0.0445052	0.0284388	0	0	0.018236
ENSMUSG00000086736	3.68117	0.0510033	0.0908679	Gm14902	lincRNA	0.0596496	0	0.544862	0.206066	0.202644
ENSMUSG00000086740	-0.376921	0.545266	0.646636	Gm17029	antisense	0.194227	0.186166	0.17508	0.117715	0.168297
ENSMUSG00000086741	3.77779	0.000260872	0.000705921	Gm15816	antisense	0	0.102324	0.771983	0.655635	0.382485
ENSMUSG00000086742	0.584352	0.610548	0.702679	Gm16201	processed_transcript	0.086577	0.0331937	0.0593121	0.119636	0.0746797
ENSMUSG00000086746	4.21752	6.05e-12	3.29e-11	Gm15222	antisense	0.102155	0.163193	2.79937	2.15664	1.30534
ENSMUSG00000086750	-1.20527	0.843849	NA	Gm11770	antisense	0	0.105063	0	0	0.0262657
ENSMUSG00000086753	0.908882	0.00209902	0.0049713	Gm15751	sense_overlapping	1.45168	1.6388	3.16771	2.6375	2.22392
ENSMUSG00000086754	0.206872	0.961637	NA	Gm16098	antisense	0.0754612	0	0.0861615	0	0.0404057
ENSMUSG00000086755	-2.0977	0.124051	0.195173	Gm11216	lincRNA	2.03617	1.30112	0.193742	0.586182	1.0293
ENSMUSG00000086756	-1.23293	0.760269	NA	Gm14051	antisense	0.159329	0	0	0	0.0398323
ENSMUSG00000086758	-1.33791	0.566317	0.665743	Gm13912	lincRNA	0	0.0928619	0.0368734	0	0.0324338
ENSMUSG00000086765	4.25379	0.121827	NA	Gm11827	lincRNA	0	0	0.20054	0.101125	0.0754162
ENSMUSG00000086767	-0.176978	0.933455	NA	Gm13070	antisense	0.0782124	0.2249	0.178606	0.0900644	0.142946
ENSMUSG00000086775	-1.36144	0.151842	0.231206	Snhg7os	antisense	0.182621	0.131282	0.0868819	0.0350491	0.108958
ENSMUSG00000086779	0.357498	0.581674	0.678283	Gm13562	processed_transcript	0.402235	0.556895	0.459272	0.771981	0.547596
ENSMUSG00000086782	3.79801	4.09e-09	1.78e-08	E130102H24Rik	lincRNA	0.26173	0.250869	3.58612	3.54136	1.91002
ENSMUSG00000086796	-2.57715	0.170507	0.25524	4932702P03Rik	antisense	0.0395352	0.050526	0.0150471	0	0.0262771
ENSMUSG00000086799	-2.21481	0.637427	NA	4930502E09Rik	processed_transcript	0.0795591	0.0762575	0	0	0.0389541
ENSMUSG00000086801	-0.795012	0.85777	NA	Gm15943	antisense	0.0314405	0	0	0.0181025	0.0123857
ENSMUSG00000086805	1.04591	0.594529	NA	4932443L11Rik	antisense	0.0212477	0.0610977	0.0970422	0.0734023	0.0631975
ENSMUSG00000086806	0.22117	0.900442	0.931544	Gm13054	antisense	0.146505	0.0702127	0.167279	0.084353	0.117088
ENSMUSG00000086807	1.82634	0.614021	NA	Platr21	processed_transcript	0	0.0142476	0	0.0513508	0.0163996
ENSMUSG00000086820	-0.331269	0.88501	0.921694	Gm11465	antisense	0	0.397065	0	0.318021	0.178771
ENSMUSG00000086825	2.226	0.00767371	0.0164559	Gm15675	lincRNA	0.0979089	0.0782048	0.447169	0.375819	0.249775
ENSMUSG00000086826	0.871354	0.0907527	0.149269	Gm11739	antisense	1.32929	1.27412	2.65611	2.10474	1.84107
ENSMUSG00000086827	1.66882	0.715255	NA	4930461C15Rik	lincRNA	0	0	0.0526763	0	0.0131691
ENSMUSG00000086828	0.20969	0.955509	NA	Gm15579	antisense	0.0793489	0	0.0906005	0	0.0424873
ENSMUSG00000086834	-1.20543	0.832699	NA	Gm14547	antisense	0	0.155187	0	0	0.0387968
ENSMUSG00000086837	0.785561	0.286439	0.390493	Gm16618	antisense	0.50318	0.542586	0.861796	0.941574	0.712284
ENSMUSG00000086838	-2.23494	0.403785	NA	Gm16212	antisense	0.180111	0	0	0	0.0450278
ENSMUSG00000086839	1.23191	0.309571	0.414966	Gm11973	antisense	0.123215	0.177152	0.281373	0.425658	0.251849
ENSMUSG00000086841	-1.26945	2.58e-13	1.54e-12	2410006H16Rik	processed_transcript	147.828	105.553	55.9662	49.1073	89.6135
ENSMUSG00000086844	4.47439	0.0473141	0.0850176	B230206H07Rik	processed_transcript	0	0	0.109589	0.0184206	0.0320025
ENSMUSG00000086845	3.99174	0.0529122	0.0938699	Gm13010	antisense	0	0	0.248495	0.167076	0.103893
ENSMUSG00000086851	0.486894	0.699025	0.778783	A430108G06Rik	processed_transcript	0.119815	0.0765617	0.182406	0.0919807	0.117691
ENSMUSG00000086854	3.66786	0.280466	NA	Gm13781	antisense	0	0	0.418199	0.140588	0.139697
ENSMUSG00000086855	3.989	0.353933	NA	Gm13844	lincRNA	0	0	0.472183	0.119052	0.147809
ENSMUSG00000086859	0.401263	0.045179	0.0815695	Snhg20	lincRNA	4.85695	3.74903	6.03642	5.32073	4.99078
ENSMUSG00000086860	4.84204	0.0097828	0.0205698	Gm1720	lincRNA	0	0	0.136895	0.276126	0.103255
ENSMUSG00000086863	2.66522	0.520841	NA	Gm15543	antisense	0	0	0.37997	0	0.0949925
ENSMUSG00000086866	2.05425	0.363781	0.471635	4930512H18Rik	antisense	0	0.0714766	0.170291	0.128807	0.0926436
ENSMUSG00000086867	2.67061	0.475924	NA	Gm4577	antisense	0	0	0.0957885	0.0966054	0.0480985
ENSMUSG00000086872	-2.21472	0.69674	NA	Gm14225	antisense	0.111442	0.106817	0	0	0.0545647
ENSMUSG00000086873	0.329675	0.681873	0.764484	Gm15672	processed_transcript	0.266176	0.340174	0.405226	0.357597	0.342293
ENSMUSG00000086877	1.40279	0.00182302	0.00436531	A230072C01Rik	processed_transcript	0.645883	0.655496	1.7786	1.66252	1.18562
ENSMUSG00000086881	-1.3756	0.554371	0.654677	Gm13594	antisense	0.378574	0	0	0.145314	0.130972
ENSMUSG00000086884	1.232	0.576799	0.674075	Gm16225	lincRNA	0	0.208603	0.248495	0.250614	0.176928
ENSMUSG00000086887	-1.20523	0.843854	NA	1700060C16Rik	lincRNA	0	0.0892626	0	0	0.0223157
ENSMUSG00000086889	1.47823	0.122554	0.193143	Phf2os1	antisense	0.36185	0.578056	1.79036	0.833367	0.890908
ENSMUSG00000086890	2.22607	0.144935	0.221996	1700021J08Rik	antisense	0.104465	0.100129	0.715665	0.240589	0.290212
ENSMUSG00000086893	-1.20527	0.843849	NA	Gm11365	antisense	0	0.0743855	0	0	0.0185964
ENSMUSG00000086894	1.06803	0.0132486	0.0271136	Gm15708	sense_intronic	0.83298	0.887125	1.97264	1.6342	1.33174
ENSMUSG00000086898	-0.80003	0.842282	NA	Itpr3os	antisense	0.151303	0	0.0863785	0	0.0594203
ENSMUSG00000086900	-1.78066	0.395791	0.503714	Kcnab3os	antisense	0.318377	0.101722	0	0.122208	0.135577
ENSMUSG00000086903	1.09733	0.000364432	0.000967019	Hotair	lincRNA	1.31752	2.26739	4.82075	2.86195	2.8169
ENSMUSG00000086905	1.66868	0.785113	NA	Gm13716	antisense	0	0	0.0848819	0	0.0212205
ENSMUSG00000086910	1.66864	0.785119	NA	Gm15755	antisense	0	0	0.104074	0	0.0260184
ENSMUSG00000086913	1.67546	0.784248	NA	Gm14019	antisense	0	0	0	0.171636	0.0429091
ENSMUSG00000086914	3.39684	0.0496902	0.088822	Gm16124	antisense	0.116409	0	0.398747	0.804296	0.329863
ENSMUSG00000086915	1.71702	0.00755119	0.0162079	Gm16364	antisense	0.255968	0.368018	0.828081	1.22815	0.670054
ENSMUSG00000086916	1.10081	0.299217	0.404077	Gm15903	sense_intronic	0.049862	0.0477928	0.15182	0.0574179	0.0767231
ENSMUSG00000086917	1.22254	0.58162	0.678283	Gm11630	lincRNA	0.157244	0	0.179541	0.181072	0.129464
ENSMUSG00000086918	7.07314	2.03e-06	6.95e-06	4930429F24Rik	lincRNA	0.0395178	0	2.57192	2.63936	1.3127
ENSMUSG00000086920	1.06921	0.27459	0.377476	Gm12207	antisense	0.243187	0.815832	0.694176	1.54021	0.823351
ENSMUSG00000086924	-0.292663	0.748817	0.815598	Gm11766	lincRNA	0.0597089	0.19077	0.0909007	0.114595	0.113994
ENSMUSG00000086929	-1.32483	0.756173	NA	Gm11788	antisense	0	0.307337	0	0.123077	0.107603
ENSMUSG00000086930	0.661713	0.720177	0.79468	Frs3os	antisense	0	0.162334	0.128918	0.130018	0.105317
ENSMUSG00000086932	3.22953	5.45e-05	0.000160985	Gm22000	processed_transcript	0.164567	0.315476	2.9125	1.6108	1.25083
ENSMUSG00000086933	-4.21481	0.232398	NA	4933426K07Rik	antisense	0.155212	0.148771	0	0	0.0759958
ENSMUSG00000086935	0.125721	0.890756	0.925635	Gm15956	antisense	0.598278	1.03221	1.09298	0.688939	0.853102
ENSMUSG00000086937	-2.2148	0.435534	NA	Gm15063	antisense	0.0671141	0.0643289	0	0	0.0328608
ENSMUSG00000086938	0.227977	0.915981	NA	4930481A15Rik	antisense	0.0268157	0.0257029	0.0306181	0.0308792	0.028504
ENSMUSG00000086942	-0.61398	0.622203	0.713482	Gm15489	antisense	0.185202	0.355032	0.211463	0.142178	0.223469
ENSMUSG00000086943	-1.56377	0.35452	0.462233	4732414G09Rik	lincRNA	0.0248006	0.142629	0.0283173	0.0285588	0.0560763
ENSMUSG00000086946	1.16684	0.151569	0.230835	Gm15527	processed_transcript	0.0515745	0.131825	0.25518	0.158373	0.149238
ENSMUSG00000086949	-1.20523	0.843854	NA	Gm13066	antisense	0	0.0651294	0	0	0.0162824
ENSMUSG00000086952	4.25392	0.0711493	0.121264	Gm12596	lincRNA	0	0	0.407635	0.205556	0.153298
ENSMUSG00000086953	0.24036	0.955363	NA	Aknaos	antisense	0	0.0521507	0	0.0626535	0.0287011
ENSMUSG00000086954	-1.20527	0.843849	NA	4930583P06Rik	lincRNA	0	0.0815501	0	0	0.0203875
ENSMUSG00000086961	2.55821	0.399549	NA	Gm12946	antisense	0	0.110933	0.264295	0.399824	0.193763
ENSMUSG00000086968	1.01553	0.000478003	0.00124543	4933431E20Rik	antisense	0.334636	0.498005	0.804393	0.882238	0.629818
ENSMUSG00000086969	0.725845	0.597013	0.690852	4930443O20Rik	processed_transcript	0.0416266	0.159596	0.0950583	0.239672	0.133988
ENSMUSG00000086976	0.214173	0.912449	0.937975	Gm12316	antisense	0.295897	0	0.168927	0.170368	0.158798
ENSMUSG00000086980	-1.23897	0.839491	NA	Gm13791	processed_transcript	0.0987946	0	0	0	0.0246987
ENSMUSG00000086993	-1.36156	0.519743	0.623619	Rsf1os2	antisense	0.0311713	0.0149389	0	0.0179475	0.0160144
ENSMUSG00000086994	1.6754	0.784255	NA	Gm13402	antisense	0	0	0	0.163136	0.0407839
ENSMUSG00000086995	0.134437	0.898615	0.930779	Gm13544	antisense	0.163448	0.156665	0.186625	0.164689	0.167857
ENSMUSG00000086997	-0.193897	0.897835	0.930276	Gm12981	antisense	0.289713	0.0925633	0.110265	0.22241	0.178738
ENSMUSG00000086998	1.66865	0.785116	NA	Gm16033	antisense	0	0	0.115075	0	0.0287687
ENSMUSG00000087001	4.31734	0.011087	0.0230727	Gm15475	antisense	0	0.0153246	0.164296	0.147287	0.0817269
ENSMUSG00000087004	0.228	0.911348	0.937635	Gm14154	antisense	0.103743	0.0994376	0.118453	0.119464	0.110274
ENSMUSG00000087013	2.66553	0.459405	NA	2610027K06Rik	processed_transcript	0	0	0.0532903	0	0.0133226
ENSMUSG00000087014	2.61208	0.00637998	0.0138627	Gm16364	antisense	0.045748	0.175398	0.783525	0.579485	0.396039
ENSMUSG00000087017	-1.76172	0.391486	0.499388	4930417H01Rik	processed_transcript	0.0318321	0.0915332	0	0.0366558	0.0400053
ENSMUSG00000087018	3.25673	0.125764	0.197523	2900072N19Rik	lincRNA	0	0	0.0850925	0.171636	0.0641822
ENSMUSG00000087020	1.67293	0.582072	NA	Gm16283	processed_transcript	0	0	0	0.132509	0.0331271
ENSMUSG00000087022	0.631915	0.199678	0.290093	9130024F11Rik	processed_transcript	0.207881	0.169366	0.284829	0.299228	0.240326
ENSMUSG00000087024	4.67176	0.0164322	0.0330061	B230119M05Rik	processed_transcript	0	0	0.210167	0.353266	0.140858
ENSMUSG00000087026	-0.62054	0.288882	0.393143	A230103J11Rik	processed_transcript	0.788874	0.405073	0.482537	0.291991	0.492119
ENSMUSG00000087028	1.23918	0.672475	NA	Gm13387	lincRNA	0	0.0199842	0	0.0480177	0.0170005
ENSMUSG00000087030	1.66871	0.78511	NA	Gm16143	antisense	0	0	0.127481	0	0.0318701
ENSMUSG00000087036	-2.77492	0.346599	NA	Gm11748	processed_transcript	0	0.115303	0	0	0.0288256
ENSMUSG00000087037	2.66491	0.605389	NA	4930432L08Rik	processed_transcript	0	0	0.0853042	0	0.021326
ENSMUSG00000087038	3.67342	0.340036	NA	2900079G21Rik	lincRNA	0	0	0.0102091	0.0308884	0.0102744
ENSMUSG00000087050	-2.26666	0.0889513	0.146741	Dhrs13os	antisense	0.148375	0.260732	0.0282357	0.056953	0.123574
ENSMUSG00000087051	-1.20523	0.843854	NA	Gm12730	lincRNA	0	0.19785	0	0	0.0494625
ENSMUSG00000087054	1.81822	0.537349	NA	Gm12405	antisense	0	0.0872339	0.207832	0.104802	0.099967
ENSMUSG00000087055	0.928737	0.348382	0.455738	Gm11948	sense_intronic	0.445767	0.427268	0.763464	0.898305	0.633701
ENSMUSG00000087060	-2.52132	1.92e-07	7.3e-07	Eldr	processed_transcript	1.21323	2.04097	0.395789	0.17107	0.955265
ENSMUSG00000087063	1.6734	0.616004	NA	Gm15857	antisense	0	0	0	0.0876673	0.0219168
ENSMUSG00000087064	4.068	6.89e-05	0.000201133	Sap30bpos	antisense	0.0510775	0.0244789	0.583202	0.676402	0.33379
ENSMUSG00000087066	-2.0874	0.389082	NA	Gm15518	antisense	0.0569897	0.081937	0	0.0328128	0.0429349
ENSMUSG00000087067	-2.08783	0.363015	0.470999	Gm11532	processed_transcript	0.0227872	0.0327624	0	0.0131202	0.0171674
ENSMUSG00000087070	-1.23653	0.804373	NA	Gm12505	lincRNA	0.0793489	0	0	0	0.0198372
ENSMUSG00000087079	1.67478	0.724993	NA	Gm13389	antisense	0	0	0	0.108246	0.0270616
ENSMUSG00000087086	1.67506	0.750118	NA	Gm13269	antisense	0	0	0	0.0878901	0.0219725
ENSMUSG00000087088	2.50677	0.006354	0.0138126	Gm16638	antisense	0.0258464	0.0185804	0.110668	0.141375	0.0741174
ENSMUSG00000087090	6.85697	5.16e-06	1.71e-05	Nctc1	processed_transcript	0.0174715	0	0.957551	1.02607	0.500274
ENSMUSG00000087093	-1.23901	0.839486	NA	Gm15486	antisense	0.0994489	0	0	0	0.0248622
ENSMUSG00000087095	2.94118	0.0686836	0.117689	Emx2os	antisense	0	0.0229243	0.0819246	0.0963938	0.0503107
ENSMUSG00000087098	1.49314	0.0396175	0.0725487	Gm11884	lincRNA	0.655959	0.718557	1.49795	2.37399	1.31161
ENSMUSG00000087106	0.247012	0.916382	NA	Gm13964	antisense	0	0.156878	0.0934395	0.0942363	0.0861386
ENSMUSG00000087107	-0.678031	0.319735	0.426126	AI662270	processed_transcript	0.277629	0.304124	0.203784	0.15985	0.236347
ENSMUSG00000087108	2.93047	0.0887058	0.1464	Gm16093	antisense	0.153232	0.146873	0.699842	1.58807	0.647006
ENSMUSG00000087114	3.99154	0.117875	NA	Gm16099	antisense	0	0	0.289794	0.194844	0.121159
ENSMUSG00000087117	5.36921	0.00405347	0.0091358	Gm11523	processed_transcript	0	0	0.563709	0.252674	0.204096
ENSMUSG00000087120	0.588417	0.614177	0.70621	Gm12279	antisense	0.81724	0.587494	0.933123	1.17635	0.878552
ENSMUSG00000087128	1.62566	7.68e-13	4.45e-12	Gm12655	processed_transcript	5.06289	6.051	18.5557	15.7629	11.3581
ENSMUSG00000087129	3.67338	0.303223	NA	Gm16316	antisense	0	0	0.0202135	0.0611578	0.0203428
ENSMUSG00000087132	-0.22259	0.833932	0.885648	A930001C03Rik	processed_transcript	0.0680262	0.173875	0.103563	0.104446	0.112478
ENSMUSG00000087135	-0.0503498	0.95051	0.964285	Gm16096	processed_transcript	0.50416	0.69034	0.822357	0.331748	0.587151
ENSMUSG00000087138	0.520816	0.17017	0.254836	Gm15545	antisense	0.91195	1.07806	1.5966	1.26017	1.2117
ENSMUSG00000087139	0.235458	0.968382	NA	Gm11683	antisense	0	0.0627172	0.0747108	0	0.034357
ENSMUSG00000087142	3.0178	6.7e-08	2.65e-07	Gm12454	antisense	0.499634	0.266055	3.10596	3.06852	1.73504
ENSMUSG00000087143	1.18848	2.25e-09	1e-08	A830082K12Rik	antisense	0.90228	1.09499	2.32631	2.22884	1.63811
ENSMUSG00000087147	1.67473	0.721934	NA	Gm14228	lincRNA	0	0	0	0.0866785	0.0216696
ENSMUSG00000087148	-2.21467	0.713625	NA	1700030C14Rik	antisense	0.0794539	0.0761566	0	0	0.0389026
ENSMUSG00000087151	0.464966	0.731607	0.802926	Gm14022	processed_transcript	0.0869278	0.416602	0.198508	0.500503	0.300635
ENSMUSG00000087158	-2.21467	0.713625	NA	Gm14093	sense_intronic	0.16502	0.158171	0	0	0.0807977
ENSMUSG00000087159	0.592389	0.577372	0.674578	Gm15246	processed_transcript	0.291117	0.372048	0.553995	0.446976	0.416034
ENSMUSG00000087163	1.0778	0.383223	0.491139	Gm16230	antisense	0.230584	0.331522	0.789841	0.398289	0.437559
ENSMUSG00000087165	0.499766	0.22143	0.316479	2010001A14Rik	processed_transcript	2.35557	2.41909	3.45805	3.29378	2.88162
ENSMUSG00000087168	1.87269	0.0199504	0.0393976	Gm15983	antisense	0.0249552	0.0837185	0.199457	0.201158	0.127322
ENSMUSG00000087172	4.25291	0.0283646	0.0540271	Gm12153	lincRNA	0	0	0.136677	0.0275685	0.0410614
ENSMUSG00000087174	0.00942972	0.953335	0.966135	5530601H04Rik	processed_transcript	2.16789	2.35924	2.40674	2.15074	2.27115
ENSMUSG00000087176	1.81305	0.258709	0.359283	D230022J07Rik	processed_transcript	0.0565604	0.0542132	0.193742	0.195394	0.124977
ENSMUSG00000087177	1.99879	9.38e-11	4.69e-10	E130307A14Rik	antisense	0.31964	0.298313	1.27738	1.19141	0.771684
ENSMUSG00000087178	1.51238	0.0258342	0.0496502	A230056P14Rik	processed_transcript	0.127585	0.220123	0.466165	0.528908	0.335695
ENSMUSG00000087179	-0.957648	0.230318	0.326831	Gm14230	lincRNA	0.732526	0.648117	0.386029	0.324435	0.522777
ENSMUSG00000087187	0.256542	0.44794	0.555699	Gm13431	lincRNA	3.72226	3.35792	3.8334	4.6225	3.88402
ENSMUSG00000087190	-0.616879	0.657653	0.744719	D430001F17Rik	antisense	0.128417	0.15386	0.0733133	0.110908	0.116625
ENSMUSG00000087192	1.66865	0.785117	NA	4930412L05Rik	processed_transcript	0	0	0.0424672	0	0.0106168
ENSMUSG00000087193	1.23536	0.702244	NA	Gm14820	antisense	0	0.0274687	0.0327216	0.0330007	0.0232978
ENSMUSG00000087197	1.66868	0.785113	NA	Gm13780	lincRNA	0	0	0.0577797	0	0.0144449
ENSMUSG00000087203	2.41047	1.72e-07	6.55e-07	Gm13986	processed_transcript	0.145903	0.161363	0.794515	0.840063	0.485461
ENSMUSG00000087213	-4.17206	2.31e-13	1.38e-12	2810408I11Rik	processed_transcript	2.46324	2.31183	0.0878914	0.177282	1.26006
ENSMUSG00000087217	1.67546	0.784248	NA	Gm13209	antisense	0	0	0	0.140019	0.0350048
ENSMUSG00000087220	0.640181	0.672245	0.756793	Gm11377	lincRNA	0.179305	0.0859319	0.102365	0.309714	0.169329
ENSMUSG00000087221	2.37351	0.00270785	0.0062708	BC037032	processed_transcript	0.0337219	0.0242419	0.154014	0.14562	0.0893995
ENSMUSG00000087222	1.45426	0.30783	0.413088	E030042O20Rik	processed_transcript	0.0420933	0.0806929	0.192248	0.145416	0.115113
ENSMUSG00000087231	0.378295	0.292402	0.396902	E230016M11Rik	processed_transcript	0.735005	0.494651	0.839228	0.756344	0.706307
ENSMUSG00000087240	-1.20585	0.801441	NA	Gm15976	antisense	0	0.134206	0	0	0.0335515
ENSMUSG00000087242	-2.08788	0.360448	0.468538	C78197	antisense	0.0351578	0.0505482	0	0.0202427	0.0264872
ENSMUSG00000087246	-2.21483	0.553585	NA	Gm13346	lincRNA	0.0165292	0.0158433	0	0	0.00809311
ENSMUSG00000087248	-1.20525	0.843851	NA	Gm16120	antisense	0	0.06633	0	0	0.0165825
ENSMUSG00000087249	0.303198	0.687359	0.768944	Gm16062	antisense	0.934897	0.373375	0.800598	0.807426	0.729074
ENSMUSG00000087252	0.498269	0.595003	0.689119	Gm14379	processed_transcript	0.0959539	0.214601	0.1826	0.25782	0.187744
ENSMUSG00000087253	0.214678	0.911416	0.93765	Gm12043	processed_transcript	0.0646346	0.0206508	0.0737997	0.0248097	0.0459737
ENSMUSG00000087256	1.67546	0.784248	NA	Gm15990	antisense	0	0	0	0.0208279	0.00520698
ENSMUSG00000087259	1.64164	0.00879072	0.0186352	2610035D17Rik	lincRNA	0.226562	0.190015	0.743727	0.554399	0.428676
ENSMUSG00000087263	2.55087	0.317427	NA	Gm15726	antisense	0	0.113113	0.673719	0	0.196708
ENSMUSG00000087264	-1.2078	0.702701	NA	Gad1os	antisense	0	0.06138	0	0	0.015345
ENSMUSG00000087266	0.830517	0.715344	NA	Gm15991	antisense	0	0.0277601	0.0330687	0.0166754	0.019376
ENSMUSG00000087269	2.40344	9.23e-06	2.97e-05	D330023K18Rik	processed_transcript	0.529014	0.276578	2.41611	1.82754	1.26231
ENSMUSG00000087272	1.231	0.301426	0.406171	Gm15409	lincRNA	0.231027	0.33216	0.659467	0.665091	0.471936
ENSMUSG00000087277	1.67546	0.784248	NA	2010013B24Rik	lincRNA	0	0	0	0.0925963	0.0231491
ENSMUSG00000087291	0.701555	0.595787	0.689857	Gm11946	processed_transcript	0.055285	0.0132477	0.0789054	0.0318313	0.0448173
ENSMUSG00000087293	2.66496	0.587226	NA	Gm14341	antisense	0	0	0.205651	0	0.0514127
ENSMUSG00000087294	3.26014	0.212659	NA	Gm13556	antisense	0	0	0	0.146961	0.0367402
ENSMUSG00000087299	2.67559	0.446363	NA	Gm12953	antisense	0	0	0	0.184206	0.0460516
ENSMUSG00000087300	-1.20525	0.843851	NA	Gm16725	antisense	0	0.0459492	0	0	0.0114873
ENSMUSG00000087305	1.68108	0.13767	0.212892	A430035B10Rik	processed_transcript	0.0356411	0.0113873	0.0949549	0.0547227	0.0491765
ENSMUSG00000087306	1.66871	0.78511	NA	A230004M16Rik	processed_transcript	0	0	0.00982165	0	0.00245541
ENSMUSG00000087307	1.03481	0.448105	0.555862	Gm12925	antisense	0.106881	0.102446	0.244073	0.184616	0.159504
ENSMUSG00000087312	-0.18598	0.912822	0.938231	Gm13833	lincRNA	0.167085	0.160151	0.0953888	0.192405	0.153757
ENSMUSG00000087314	1.00215	0.397006	0.504961	Prkag2os2	antisense	0.167785	0.120617	0.33526	0.241514	0.216294
ENSMUSG00000087319	3.25048	0.292435	NA	Gm15907	lincRNA	0	0	0.0891094	0	0.0222774
ENSMUSG00000087323	1.66885	0.702373	NA	Gm14170	antisense	0	0	0.207204	0	0.051801
ENSMUSG00000087326	1.67543	0.784251	NA	Gm12503	processed_transcript	0	0	0	0.0221201	0.00553002
ENSMUSG00000087327	-0.420209	0.688279	0.769699	Gm15884	antisense	0.467085	0.537242	0.106663	0.645438	0.439107
ENSMUSG00000087331	1.88412	0.00624083	0.0135917	1810021B22Rik	antisense	0.335196	0.578314	1.76054	1.62116	1.0738
ENSMUSG00000087336	2.80798	0.162251	0.244764	Gm15860	antisense	0.0615442	0	0.210813	0.212611	0.121242
ENSMUSG00000087338	0.557341	0.674819	0.75901	Scpep1os	antisense	0.0740655	0.212976	0.169136	0.255867	0.178011
ENSMUSG00000087340	-1.20546	0.830055	NA	Gm15228	lincRNA	0	0.0167367	0	0	0.00418419
ENSMUSG00000087341	1.6754	0.784255	NA	0610040F04Rik	antisense	0	0	0	0.0321718	0.00804296
ENSMUSG00000087343	1.67525	0.769164	NA	1700021N21Rik	antisense	0	0	0	0.0765149	0.0191287
ENSMUSG00000087344	1.66864	0.785119	NA	Gm15627	lincRNA	0	0	0.156944	0	0.039236
ENSMUSG00000087347	1.41278	0.170693	0.255458	1700047K16Rik	processed_transcript	0.338979	0.129965	0.774092	0.468416	0.427863
ENSMUSG00000087354	-0.151014	0.770379	0.832882	4930404I05Rik	processed_transcript	0.590609	0.440299	0.574452	0.352648	0.489502
ENSMUSG00000087355	1.80628	0.294844	0.39947	Gm13187	processed_transcript	0.077556	0.0371688	0.221383	0.178617	0.128681
ENSMUSG00000087356	0.971958	0.588952	0.683915	Gm13856	antisense	0.0344817	0.0661015	0.0787423	0.119121	0.0746116
ENSMUSG00000087360	0.204378	0.967273	NA	Gm15104	lincRNA	0.0713386	0	0.0814543	0	0.0381982
ENSMUSG00000087361	3.67061	0.270658	NA	0610043K17Rik	lincRNA	0	0	0.178142	0.179661	0.0894507
ENSMUSG00000087362	-2.18866	0.571726	NA	Gm13710	lincRNA	0	0.119325	0	0	0.0298313
ENSMUSG00000087365	1.47851	1.86e-08	7.71e-08	C430049B03Rik	processed_transcript	1.79082	3.00388	6.73066	6.65917	4.54613
ENSMUSG00000087366	0.955029	1.08e-10	5.35e-10	Junos	antisense	3.69128	3.60801	7.67974	6.46836	5.36185
ENSMUSG00000087367	-1.23015	0.728866	NA	Gm15491	antisense	0.0799828	0	0	0	0.0199957
ENSMUSG00000087368	0.608388	0.238491	0.336203	BC065397	processed_transcript	0.375954	0.343972	0.565847	0.531316	0.454272
ENSMUSG00000087371	1.96745	0.108882	0.174668	Gm15541	antisense	0.0221405	0.0424433	0.15168	0.101982	0.0795615
ENSMUSG00000087373	0.346802	0.620918	0.712312	Gm15892	lincRNA	0.585801	0.431916	0.463062	0.830241	0.577755
ENSMUSG00000087377	-0.624522	0.498211	0.603696	AV099323	antisense	0.652195	0.500103	0.59574	0.150205	0.474561
ENSMUSG00000087378	3.02756	0.199938	NA	Gm12414	lincRNA	0.121593	0	0.416505	0.560077	0.274544
ENSMUSG00000087380	0.625796	0.352306	0.459654	2210408F21Rik	processed_transcript	0.124828	0.263225	0.285056	0.316236	0.247336
ENSMUSG00000087381	0.971634	0.157114	0.238118	Gm16008	antisense	0.22684	0.565308	0.932418	0.626914	0.58787
ENSMUSG00000087382	2.67054	0.629253	NA	Ctcflos	antisense	0	0	0.0134532	0.013568	0.0067553
ENSMUSG00000087384	1.66966	0.516844	0.621088	Gm15558	antisense	0	0	0.0339864	0	0.0084966
ENSMUSG00000087387	0.216353	0.949395	NA	Gm15420	antisense	0.154812	0	0	0.178272	0.083271
ENSMUSG00000087390	3.54905	0.00313791	0.00719431	Gm7598	lincRNA	0.0384676	0.0184356	0.175689	0.487265	0.179964
ENSMUSG00000087393	1.19999	0.812927	NA	1700023C21Rik	lincRNA	0.154414	0	0.35262	0	0.126759
ENSMUSG00000087395	1.2115	0.734515	NA	Gm12705	antisense	0.0688843	0	0.078652	0.0793228	0.0567148
ENSMUSG00000087396	-0.25925	0.276175	0.379323	4933407K13Rik	processed_transcript	1.92379	1.42325	1.42885	1.36575	1.53541
ENSMUSG00000087397	2.67063	0.33808	NA	Rapgef3os2	antisense	0	0	0.0745484	0.0751842	0.0374332
ENSMUSG00000087400	0.622518	0.45425	0.56168	Gm15270	processed_transcript	0.292582	0.252396	0.434291	0.404303	0.345893
ENSMUSG00000087405	-1.20828	0.685091	NA	Gm14232	antisense	0	0.129091	0	0	0.0322726
ENSMUSG00000087410	9.35703	2.31e-10	1.12e-09	2310065F04Rik	lincRNA	0	0	2.46961	2.39579	1.21635
ENSMUSG00000087413	1.66868	0.785113	NA	Gm11266	antisense	0	0	0.0539611	0	0.0134903
ENSMUSG00000087416	4.25373	0.160133	NA	Gm15906	lincRNA	0	0	0.849344	0.428294	0.31941
ENSMUSG00000087424	1.47601	0.0603311	0.10527	5730405O15Rik	processed_transcript	0.0981489	0.250869	0.448265	0.527436	0.33118
ENSMUSG00000087429	-2.945	0.110431	0.176767	Gm16235	antisense	0.625699	0.479787	0.142885	0	0.312093
ENSMUSG00000087430	3.25686	0.148316	0.226513	Gm13405	antisense	0	0	0.0968708	0.195394	0.0730662
ENSMUSG00000087431	3.92304	0.0459299	0.0827643	Gm16054	antisense	0.0330221	0	0.263932	0.228157	0.131278
ENSMUSG00000087433	-0.305993	0.755463	0.820658	Gm14167	antisense	1.10979	0.664831	0.475182	0.958468	0.802067
ENSMUSG00000087434	-1.20527	0.843849	NA	Rab11fip4os1	antisense	0	0.0263257	0	0	0.00658144
ENSMUSG00000087435	1.6754	0.784255	NA	Gm16323	antisense	0	0	0	0.124406	0.0311014
ENSMUSG00000087436	0.228699	0.827875	0.880761	Gm16156	antisense	0.421228	0.403748	0.384766	0.582071	0.447953
ENSMUSG00000087439	0.831998	0.671245	0.755996	Gm15788	antisense	0	0.123683	0	0.222888	0.0866426
ENSMUSG00000087440	-0.42957	0.509547	0.614276	4930577N17Rik	TEC	0.517501	0.566886	0.379853	0.425658	0.472475
ENSMUSG00000087441	1.66871	0.78511	NA	Gm13853	lincRNA	0	0	0.123132	0	0.030783
ENSMUSG00000087442	-0.783277	0.708507	NA	Gm14453	antisense	0.325861	0.104113	0.124023	0.12508	0.169769
ENSMUSG00000087443	-0.639539	0.56744	0.66644	Ppp1r18os	antisense	0.229849	0.587494	0.437402	0.0882264	0.335743
ENSMUSG00000087445	1.16253	0.0295532	0.0560273	Gm14286	antisense	1.81237	2.35757	5.76465	3.57773	3.37808
ENSMUSG00000087449	3.67296	0.132559	NA	Gm12971	sense_intronic	0	0	0.134216	0.406083	0.135075
ENSMUSG00000087451	1.67546	0.784248	NA	Gm12970	antisense	0	0	0	0.119052	0.0297631
ENSMUSG00000087455	5.13054	0.0115619	0.0239818	5330411J11Rik	processed_transcript	0	0	0.189147	0.228912	0.104515
ENSMUSG00000087458	0.488781	0.719659	0.79434	Gm13999	antisense	0.185966	0.118833	0.141557	0.285529	0.182971
ENSMUSG00000087466	3.66837	0.118379	NA	A330041J22Rik	antisense	0	0	0.112742	0.0379011	0.0376607
ENSMUSG00000087469	3.98643	0.50521	NA	Gm16142	antisense	0	0	0.120324	0	0.0300809
ENSMUSG00000087473	3.26114	0.447847	NA	Gm13883	antisense	0	0	0	0.114141	0.0285353
ENSMUSG00000087474	3.67061	0.294615	NA	Gm12100	processed_transcript	0	0	0.0709618	0.071567	0.0356322
ENSMUSG00000087475	1.3921	0.2825	0.386295	4933406I18Rik	lincRNA	0.109213	0.0348936	0.124699	0.251525	0.130083
ENSMUSG00000087478	1.22325	0.203874	0.295279	4930506C21Rik	processed_transcript	0.151379	0.0580387	0.172844	0.313773	0.174009
ENSMUSG00000087479	-0.359265	0.76516	0.828854	Gm16835	processed_transcript	0.106919	0.0819856	0.073248	0.0738727	0.0840063
ENSMUSG00000087480	0.250504	0.835362	0.886576	Gm15910	antisense	0	0.15503	0.0230847	0.162971	0.0852715
ENSMUSG00000087484	0.8562	0.0473027	0.0850052	2900089D17Rik	antisense	0.720898	0.445795	0.849673	1.2586	0.818742
ENSMUSG00000087489	0.00528801	0.996319	0.998171	Gm15656	antisense	0.39068	0.280851	0.11152	0.562353	0.336351
ENSMUSG00000087496	0.482761	0.637663	0.727289	Gm13523	antisense	0.861618	0.353941	0.983795	0.708704	0.727014
ENSMUSG00000087497	0.315992	0.388952	0.496928	2810001G20Rik	antisense	2.10263	2.39666	2.7901	2.8139	2.52582
ENSMUSG00000087502	0.339063	0.156541	0.237406	Gm16091	processed_transcript	5.92562	6.39716	7.76295	7.82915	6.97872
ENSMUSG00000087507	2.5541	0.19308	0.28229	Gm16141	antisense	0	0.072879	0.173632	0.262669	0.127295
ENSMUSG00000087516	6.25475	4.84e-05	0.000143581	Tbx3os1	antisense	0	0	0.32484	0.196566	0.130352
ENSMUSG00000087519	0.906037	0.341115	0.448255	AV039307	processed_transcript	0.233906	0.224199	0.427318	0.430962	0.329097
ENSMUSG00000087523	0.603776	0.284898	0.388841	Gm12319	lincRNA	2.86034	2.09655	4.03439	3.48754	3.1197
ENSMUSG00000087526	2.6736	0.236088	0.333364	Gm15738	antisense	0	0	0	0.0751434	0.0187858
ENSMUSG00000087528	0.870769	0.000605896	0.00155251	9830144P21Rik	processed_transcript	1.21633	0.812566	1.94994	1.75435	1.4333
ENSMUSG00000087530	5.23073	0.00179918	0.00431314	Gm15533	antisense	0	0.0174892	0.291672	0.378205	0.171841
ENSMUSG00000087532	1.23573	0.592617	0.68686	Gm15938	antisense	0	0.0906683	0	0.217857	0.0771312
ENSMUSG00000087535	-1.19537	0.358821	0.466744	Zmiz1os1	antisense	0.0776395	0.0248059	0.0147748	0.0298016	0.0367554
ENSMUSG00000087541	1.6754	0.784255	NA	Hopxos	antisense	0	0	0	0.0416433	0.0104108
ENSMUSG00000087545	0.222825	0.89193	0.926548	Gm13966	antisense	0.216588	0.1384	0.2473	0.166273	0.19214
ENSMUSG00000087549	0.79635	0.684118	0.766272	Gm13427	antisense	0.151303	0	0.172757	0.0871152	0.102794
ENSMUSG00000087552	1.20905	0.549361	0.650267	Gm15819	antisense	0.249759	0	0.427762	0.143803	0.205331
ENSMUSG00000087556	-0.999895	0.070526	0.120278	Gm15764	processed_transcript	1.75962	2.45324	1.18722	0.921032	1.58028
ENSMUSG00000087574	1.62228	1.28e-12	7.32e-12	C030037D09Rik	lincRNA	0.958442	1.23403	3.43004	3.32751	2.23751
ENSMUSG00000087575	0.20676	0.901816	0.932505	Gm12976	lincRNA	0.395829	0	0.338968	0.113953	0.212188
ENSMUSG00000087578	1.14411	0.202446	0.293508	Ccdc142os	antisense	0.277318	0.212648	0.506626	0.574816	0.392852
ENSMUSG00000087579	9.2925	3.55e-10	1.69e-09	Hectd2os	antisense	0	0	1.75902	1.65228	0.852824
ENSMUSG00000087581	2.67051	0.658103	NA	Gm11571	antisense	0	0	0.0286246	0.0288687	0.0143733
ENSMUSG00000087589	1.46645	0.000401285	0.00105767	D430040D24Rik	processed_transcript	0.573079	0.467919	1.09057	1.78423	0.978949
ENSMUSG00000087590	-0.919649	0.00506611	0.0112158	Epb41l4aos	lincRNA	17.182	13.1216	9.25094	6.75609	11.5777
ENSMUSG00000087591	9.47846	5.8e-11	2.95e-10	Gm14635	lincRNA	0	0.0356719	13.088	12.8996	6.50583
ENSMUSG00000087593	1.23015	0.543807	0.645346	Gm16174	antisense	0.149421	0.14322	0.170608	0.51619	0.24486
ENSMUSG00000087595	0.728157	0.192876	0.282136	1810012K08Rik	lincRNA	2.61616	1.80547	4.18199	3.13311	2.93418
ENSMUSG00000087596	-1.22528	0.674841	NA	Gm11715	antisense	0.0864275	0	0	0	0.0216069
ENSMUSG00000087597	-1.23498	0.784564	NA	Gm15345	antisense	0.090599	0	0	0	0.0226497
ENSMUSG00000087600	0.768378	0.436982	0.545295	Pmepa1os	antisense	0.530004	0.423341	0.504298	1.11892	0.64414
ENSMUSG00000087605	1.23595	0.733083	NA	Gm15742	sense_intronic	0	0.0873663	0.104074	0.104961	0.0741003
ENSMUSG00000087606	0.20991	0.954925	NA	Gm16121	antisense	0.0266609	0	0.0304414	0	0.0142756
ENSMUSG00000087611	2.67062	0.378065	NA	4930458D05Rik	antisense	0	0	0.0224499	0.0226414	0.0112728
ENSMUSG00000087614	0.204305	0.967429	NA	Gm12514	lincRNA	0.0585449	0	0.0668466	0	0.0313479
ENSMUSG00000087616	1.56206	0.340905	0.448105	Gm14257	antisense	0	0.150521	0.179306	0.271253	0.15027
ENSMUSG00000087620	2.22066	0.33083	NA	5330434G04Rik	lincRNA	0.00924963	0	0.0211224	0.0213026	0.0129187
ENSMUSG00000087621	1.66872	0.750596	NA	1700003G18Rik	processed_transcript	0	0	0.0381237	0	0.00953093
ENSMUSG00000087623	0.810634	0.341067	0.448223	Gm12404	processed_transcript	0.253143	0.242637	0.660658	0.208216	0.341164
ENSMUSG00000087624	0.189384	0.717049	0.79234	9230111E07Rik	lincRNA	1.03692	1.49083	1.52222	1.36463	1.35365
ENSMUSG00000087626	0.266533	0.607223	0.69994	Gm15050	antisense	1.95871	1.98173	2.6092	2.13022	2.16996
ENSMUSG00000087627	3.18384	7.09e-05	0.000206532	A230059L01Rik	processed_transcript	0.0411795	0.0657843	0.626916	0.347744	0.270406
ENSMUSG00000087629	0.521045	0.601562	0.694796	Gm12246	antisense	0.477671	0.57231	0.409053	1.10011	0.639786
ENSMUSG00000087630	-1.20525	0.843851	NA	Gm11513	antisense	0	0.0766636	0	0	0.0191659
ENSMUSG00000087633	2.67057	0.537089	NA	Gm14455	antisense	0	0	0.0319593	0.0322318	0.0160478
ENSMUSG00000087639	-1.66336	0.00823853	0.0175514	Gm15512	antisense	0.904866	0.739769	0.212712	0.306466	0.540953
ENSMUSG00000087640	-1.08542	0.619851	0.711477	Gm14798	antisense	0.101038	0.145268	0	0.116349	0.0906637
ENSMUSG00000087644	-1.23601	0.797148	NA	Gm14703	antisense	0.0330039	0	0	0	0.00825098
ENSMUSG00000087648	1.6741	0.668232	NA	E130018N17Rik	lincRNA	0	0	0	0.0528415	0.0132104
ENSMUSG00000087652	1.67497	0.743035	NA	Gm15918	antisense	0	0	0	0.100391	0.0250978
ENSMUSG00000087658	0.362685	0.456921	0.564022	Hotairm1	antisense	1.34785	0.954892	1.53897	1.41713	1.31471
ENSMUSG00000087659	-0.22577	0.766617	0.830146	Gm12606	lincRNA	1.03797	0.475821	0.875986	0.415744	0.701382
ENSMUSG00000087660	-1.35098	0.584494	NA	B230398E01Rik	antisense	0.0306778	0.0588094	0.0350279	0	0.0311288
ENSMUSG00000087662	4.30961	0.0442947	0.08018	Gm11373	lincRNA	0.021308	0	0.170306	0.245369	0.109246
ENSMUSG00000087667	1.21289	0.661683	NA	Gm13381	antisense	0.0651487	0	0.148773	0	0.0534805
ENSMUSG00000087670	-2.18562	0.717297	NA	9530036M11Rik	antisense	0	0.0576898	0	0	0.0144224
ENSMUSG00000087672	0.267398	0.491489	0.597084	Gm15122	antisense	4.03048	6.231	6.82877	5.53955	5.65745
ENSMUSG00000087675	2.24482	0.282028	0.385873	Gm11762	processed_transcript	0	0.0675359	0.201128	0.121706	0.0975924
ENSMUSG00000087685	0.209659	0.915009	0.939149	1700122E12Rik	processed_transcript	0.254163	0	0.0967342	0.195118	0.136504
ENSMUSG00000087691	3.15188	0.111986	0.178997	Cd55os	antisense	0	0.0472308	0.225052	0.1986	0.117721
ENSMUSG00000087692	2.16764	0.025611	0.0492864	Gm11940	antisense	0.432138	0.414204	1.48024	2.32224	1.16221
ENSMUSG00000087698	2.67062	0.410836	NA	Gm13031	antisense	0	0	0.0742257	0.0748587	0.0372711
ENSMUSG00000087700	2.8615	0.00171103	0.00411593	Gm15283	antisense	0.0510558	0.0734055	0.524659	0.382152	0.257818
ENSMUSG00000087703	-2.21482	0.592553	NA	Gm15650	antisense	0.0780092	0.0747719	0	0	0.0381953
ENSMUSG00000087704	1.66868	0.762902	NA	Gm14978	antisense	0	0	0.225607	0	0.0564018
ENSMUSG00000089635	-1.23897	0.839491	NA	Gm16559	antisense	0.0384061	0	0	0	0.00960152
ENSMUSG00000089636	2.5633	9.08e-06	2.92e-05	1700058P15Rik	antisense	1.59985	0.836432	6.64257	7.70411	4.19574
ENSMUSG00000089656	1.67546	0.784248	NA	Gm16271	antisense	0	0	0	0.314407	0.0786017
ENSMUSG00000089671	1.66892	0.682322	NA	Gm16537	antisense	0	0	0.0976988	0	0.0244247
ENSMUSG00000089679	2.10685	0.0193753	0.0383583	Gm16299	antisense	0.0434325	0.0832602	0.22316	0.325092	0.168736
ENSMUSG00000089680	1.66868	0.785113	NA	Gm15722	antisense	0	0	0.103759	0	0.0259397
ENSMUSG00000089683	1.6754	0.784255	NA	4930570N18Rik	antisense	0	0	0	0.208342	0.0520854
ENSMUSG00000089697	-1.23897	0.839491	NA	Gm15947	antisense	0.0219063	0	0	0	0.00547658
ENSMUSG00000089702	-1.23892	0.839497	NA	Gm16568	antisense	0.0314488	0	0	0	0.00786219
ENSMUSG00000089706	0.0859836	0.811958	0.867397	B230216N24Rik	processed_transcript	0.451555	0.501673	0.480432	0.5318	0.491365
ENSMUSG00000089708	0.815991	0.307049	0.412217	5330439A09Rik	antisense	0.322652	0.41235	0.552606	0.743092	0.507675
ENSMUSG00000089709	-3.22735	0.23339	NA	Gm16262	antisense	0.102913	0.0328809	0	0	0.0339486
ENSMUSG00000089711	0.239779	0.951974	NA	Gm16240	antisense	0	0.0937694	0	0.112654	0.0516058
ENSMUSG00000089712	2.67453	0.304473	NA	Gm15889	lincRNA	0	0	0	0.0565572	0.0141393
ENSMUSG00000089713	0.235241	0.963951	NA	Gm16564	antisense	0	0.0191277	0.0227856	0	0.0104783
ENSMUSG00000089718	1.66871	0.78511	NA	2310075C17Rik	lincRNA	0	0	0.210382	0	0.0525955
ENSMUSG00000089726	-1.27646	5e-07	1.82e-06	Mir17hg	lincRNA	4.8244	3.06108	1.64867	1.60404	2.78455
ENSMUSG00000089730	0.208596	0.972794	NA	1700007P06Rik	antisense	0.0729856	0	0	0.0840455	0.0392578
ENSMUSG00000089737	1.66906	0.642411	NA	Gm15688	antisense	0	0	0.0283642	0	0.00709104
ENSMUSG00000089742	0.972201	0.600591	0.694056	Gm15898	antisense	0.0958008	0.18365	0.218771	0.330954	0.207294
ENSMUSG00000089744	-1.23734	0.814653	NA	Gm16146	antisense	0.073342	0	0	0	0.0183355
ENSMUSG00000089745	-1.23904	0.839078	NA	1810008B01Rik	antisense	0.0724573	0	0	0	0.0181143
ENSMUSG00000089755	1.21891	0.591541	0.685992	0610012D04Rik	antisense	0.113121	0	0.258322	0	0.0928608
ENSMUSG00000089759	1.24304	0.836759	NA	3632454L22Rik	processed_transcript	0	0.0116926	0	0.0280948	0.00994686
ENSMUSG00000089776	1.66871	0.78511	NA	Gm15684	antisense	0	0	0.0378085	0	0.00945212
ENSMUSG00000089780	-0.770482	0.752388	NA	Gm16306	sense_intronic	0.34129	0.327127	0	0.393008	0.265357
ENSMUSG00000089796	-1.57637	0.345715	0.452787	Gm16575	antisense	0.11158	0.142599	0.0424672	0.0428294	0.0848689
ENSMUSG00000089797	-1.23892	0.839497	NA	Gm16118	antisense	0.088334	0	0	0	0.0220835
ENSMUSG00000089810	1.02876	9.65e-05	0.0002765	Gm16536	antisense	3.17535	2.75372	6.47431	5.61539	4.50469
ENSMUSG00000089812	2.35802	8.82e-15	5.79e-14	Gm15867	antisense	5.26361	4.30324	25.4541	23.5319	14.6382
ENSMUSG00000089815	1.66865	0.785117	NA	Gm5083	lincRNA	0	0	0.0561248	0	0.0140312
ENSMUSG00000089820	1.54324	0.0791754	0.132938	Gm15775	antisense	0.669894	0.214031	1.27481	1.28568	0.861102
ENSMUSG00000089822	0.239638	0.951281	NA	Gm15759	antisense	0	0.0154645	0	0.018579	0.00851087
ENSMUSG00000089827	0.221726	0.933219	0.950651	1700023H06Rik	processed_transcript	0.0575356	0	0	0.0662543	0.0309475
ENSMUSG00000089829	-2.18565	0.717294	NA	Gm16565	processed_transcript	0	0.0527963	0	0	0.0131991
ENSMUSG00000089842	1.66868	0.785113	NA	Pitpnm2os2	antisense	0	0	0.0179494	0	0.00448734
ENSMUSG00000089849	-1.09274	0.365405	0.473156	Runx2os2	antisense	0.367158	0.351922	0.0838442	0.253678	0.264151
ENSMUSG00000089854	2.54695	0.155068	0.23551	Gm16133	antisense	0.0136734	0	0.0468367	0.0314908	0.0230002
ENSMUSG00000089870	0.237665	0.941288	NA	Gm15562	sense_intronic	0	0.135151	0	0.16237	0.0743802
ENSMUSG00000089875	1.2925	0.000505834	0.00131125	Etohd2	antisense	0.41386	0.297514	0.879458	0.860481	0.612828
ENSMUSG00000089889	1.47694	0.00516262	0.0114094	0610040B10Rik	antisense	0.314937	0.356753	0.980713	0.89017	0.635643
ENSMUSG00000089900	-0.364513	0.876345	NA	Tbc1d22bos	antisense	0.065397	0.0313415	0.0373351	0.0376535	0.0429318
ENSMUSG00000089902	2.23615	0.369435	NA	Gm13625	processed_transcript	0	0.119947	0.142885	0.432309	0.173785
ENSMUSG00000089907	1.67543	0.784251	NA	Gm16169	processed_transcript	0	0	0	0.0206045	0.00515114
ENSMUSG00000089934	-1.23905	0.83948	NA	4930473D10Rik	antisense	0.123341	0	0	0	0.0308353
ENSMUSG00000089935	-1.23892	0.839497	NA	Gm16343	antisense	0.146505	0	0	0	0.0366263
ENSMUSG00000089940	1.46581	0.000733518	0.00185932	Gm4117	antisense	0.0215347	0.0217274	0.0698826	0.049596	0.0406852
ENSMUSG00000089952	-1.19575	0.496558	0.602041	4933413C19Rik	sense_intronic	0.162563	0.051939	0	0.0935987	0.0770253
ENSMUSG00000089959	-0.756964	0.705777	NA	Gm16268	antisense	0.0519163	0.248809	0.118556	0.0597835	0.119766
ENSMUSG00000089968	0.904552	0.236296	0.333632	Nckap5los	antisense	0.280687	0.235409	0.520794	0.44443	0.37033
ENSMUSG00000089982	2.66508	0.557794	NA	Gm7568	antisense	0	0	0.136759	0	0.0341897
ENSMUSG00000089983	2.8025	0.0582999	0.102189	2010320O07Rik	lincRNA	0.199228	0	0.796172	0.573545	0.392236
ENSMUSG00000089994	0.811521	0.709505	NA	Gm16239	antisense	0.0227959	0.0218499	0.0520566	0.0262503	0.0307382
ENSMUSG00000089998	0.00558613	0.994596	0.996815	Phtf1os	antisense	0.103922	0.0996097	0.101707	0.102575	0.101953
ENSMUSG00000090002	1.2122	0.725462	NA	Gm16006	antisense	0.106126	0	0.121174	0.122208	0.0873768
ENSMUSG00000090005	0.814293	0.703291	0.782308	Gm16540	sense_intronic	0.141003	0.135151	0.160997	0.324739	0.190472
ENSMUSG00000090023	-0.748515	0.79008	NA	Gm16302	lincRNA	0	0.269039	0	0.161611	0.107663
ENSMUSG00000090024	0.487319	0.730983	0.802624	Gm16350	antisense	0.404039	0.258181	0.461331	0.465266	0.397204
ENSMUSG00000090026	0.247666	0.894851	0.928459	Gm15996	antisense	0	0.226671	0.090006	0.181547	0.124556
ENSMUSG00000090030	3.25742	0.459567	NA	A430072P03Rik	processed_transcript	0	0	0.0411425	0.0829868	0.0310323
ENSMUSG00000090031	1.77995	4.02e-10	1.9e-09	4732440D04Rik	antisense	0.497977	0.466705	1.66786	1.64386	1.0691
ENSMUSG00000090034	3.25704	0.187949	NA	Gm15917	antisense	0	0	0.140831	0.284064	0.106224
ENSMUSG00000090039	-0.765902	0.445838	0.553564	Gm15894	antisense	0.17436	0.278541	0.0995422	0.167319	0.17994
ENSMUSG00000090048	-1.23897	0.839491	NA	Runx2os3	antisense	0.0813918	0	0	0	0.0203479
ENSMUSG00000090069	3.32311	0.0173411	0.0346988	E430024P14Rik	antisense	0	0.0235816	0.140456	0.0991575	0.0657987
ENSMUSG00000090070	0.373414	0.739202	0.808206	Gm16577	antisense	0.765186	0.366716	0.728074	0.734283	0.648565
ENSMUSG00000090075	1.27946	0.0699955	0.119568	Gm16251	antisense	1.42171	0.851692	2.63787	2.86501	1.94407
ENSMUSG00000090079	-0.773914	0.874124	NA	Gm15849	antisense	0.179305	0.171864	0.20473	0	0.138975
ENSMUSG00000090081	-2.46343	0.106477	0.171301	Gm16587	antisense	0.278411	0.600428	0.0794723	0.08015	0.259615
ENSMUSG00000090086	2.41156	5.16e-17	3.82e-16	AI480526	lincRNA	0.711907	0.779844	4.60133	3.3377	2.3577
ENSMUSG00000090088	1.38824	0.0190059	0.0376902	Gm15934	antisense	2.05944	0.657993	4.31103	2.76678	2.44881
ENSMUSG00000090101	-1.86235	0.122787	0.19346	Snhg9	antisense	2.95412	2.51691	1.12434	0.377975	1.74334
ENSMUSG00000090105	-0.00219265	0.998574	0.999687	Gm15890	antisense	0.390046	0.149544	0.267213	0.269491	0.269074
ENSMUSG00000090118	1.22793	0.592466	NA	Gm16163	processed_transcript	0.0536793	0.0514517	0.122582	0.123627	0.087835
ENSMUSG00000090120	-0.456241	0.73931	0.808209	A730090N16Rik	antisense	0.479004	0.275476	0.328156	0.220636	0.325818
ENSMUSG00000090157	3.6734	0.338688	NA	Gm16534	processed_transcript	0	0	0.0400845	0.121279	0.0403409
ENSMUSG00000090160	-1.20523	0.843854	NA	4930480K15Rik	antisense	0	0.0261821	0	0	0.00654552
ENSMUSG00000090191	-2.79321	0.221706	0.316827	9230105E05Rik	antisense	0.0266965	0.0511772	0	0	0.0194684
ENSMUSG00000090193	1.67546	0.784248	NA	Gm15995	processed_transcript	0	0	0	0.120504	0.0301261
ENSMUSG00000090194	0.539682	0.634977	0.725133	Gm16161	antisense	1.24277	0.397065	1.41899	0.954062	1.00322
ENSMUSG00000090200	1.21101	0.740929	NA	1700025N21Rik	antisense	0.0875614	0	0.0999775	0.10083	0.0720923
ENSMUSG00000090207	-1.18366	0.482718	0.588779	4930524O07Rik	antisense	0.101809	0.0975837	0	0.0879273	0.0718299
ENSMUSG00000090208	1.67546	0.784248	NA	Gm15851	antisense	0	0	0	0.104486	0.0261214
ENSMUSG00000090216	1.82173	0.54736	NA	Gm16549	antisense	0	0.114462	0.136351	0.275028	0.13146
ENSMUSG00000090230	-1.23582	0.795036	NA	Gm16315	antisense	0.0767141	0	0	0	0.0191785
ENSMUSG00000090235	1.36865	0.308706	0.414028	Gm16244	processed_transcript	0.0516262	0.0742257	0.17684	0.148624	0.112829
ENSMUSG00000090244	0.209077	0.95677	NA	Gm16572	antisense	0.215294	0	0.245823	0	0.115279
ENSMUSG00000090248	1.49481	0.162901	0.245647	Gm14027	processed_transcript	0.193142	0.27769	0.441058	0.88964	0.450382
ENSMUSG00000090252	-1.20525	0.843851	NA	Gm16028	antisense	0	0.0646903	0	0	0.0161726
ENSMUSG00000090257	-0.0973893	0.945117	0.96018	Gm4524	antisense	0.0837367	0.0535078	0.0637403	0.0642839	0.0663172
ENSMUSG00000090260	2.67542	0.413686	NA	2810442N19Rik	antisense	0	0	0	0.149072	0.037268
ENSMUSG00000090263	1.2342	0.651042	NA	D730045A05Rik	lincRNA	0	0.0453699	0.0540461	0.0545071	0.0384808
ENSMUSG00000090293	1.81881	0.58416	NA	Gm17034	antisense	0	0.0258297	0.0615384	0.0310316	0.0295999
ENSMUSG00000090307	1.66927	0.587031	NA	1700071M16Rik	antisense	0	0	0.0237893	0	0.00594733
ENSMUSG00000090322	-3.202	0.257718	NA	Gm17090	antisense	0.122586	0.352496	0	0	0.118771
ENSMUSG00000090327	1.07601	0.130324	0.203566	Gm17111	antisense	1.02304	1.12067	2.83683	1.68296	1.66587
ENSMUSG00000090329	1.81668	0.439132	0.547237	Gm17160	antisense	0	0.22144	0.527574	0.266036	0.253762
ENSMUSG00000090330	0.227871	0.505557	0.610714	9130221H12Rik	antisense	1.63785	1.56988	1.91358	1.84218	1.74087
ENSMUSG00000090374	2.67631	0.65739	NA	Gm17232	antisense	0	0	0	0.305384	0.076346
ENSMUSG00000090386	1.81803	7.36e-10	3.42e-09	Mir99ahg	processed_transcript	0.100791	0.201267	0.532258	0.536797	0.342778
ENSMUSG00000090387	3.99165	0.0669541	0.115175	Gm17056	antisense	0	0	0.089497	0.0601735	0.0374176
ENSMUSG00000090397	-0.350916	0.478134	0.584207	Gm17096	antisense	3.19593	1.96366	2.15204	1.8873	2.29973
ENSMUSG00000090406	0.234662	0.800775	0.858536	Gm17058	antisense	0.25891	0.496331	0.369529	0.521752	0.411631
ENSMUSG00000090427	-1.20523	0.843854	NA	Gm17225	antisense	0	0.115844	0	0	0.028961
ENSMUSG00000090459	1.82353	0.118468	0.18772	Gm17210	antisense	0.153624	0.588996	0.87704	1.76904	0.847175
ENSMUSG00000090500	3.55557	0.0693903	0.118663	Gm17057	antisense	0	0.0974186	0.348145	0.819266	0.316207
ENSMUSG00000090558	1.67444	0.69612	NA	Gm17202	antisense	0	0	0	0.0727334	0.0181834
ENSMUSG00000090564	1.03026	0.0153874	0.0310495	A430057M04Rik	antisense	0.216397	0.338416	0.702231	0.432801	0.422461
ENSMUSG00000090565	-1.23123	0.740672	NA	4930405O22Rik	sense_intronic	0.0593549	0	0	0	0.0148387
ENSMUSG00000090576	1.94015	0.0258107	0.0496252	Gm17055	processed_transcript	0.114588	0.0439332	0.235506	0.369467	0.190874
ENSMUSG00000090582	0.327948	0.396974	0.504961	Gm17024	sense_intronic	3.50549	2.90596	3.56986	4.4731	3.61361
ENSMUSG00000090608	2.23363	0.36178	NA	Gm17200	lincRNA	0	0.028474	0.0678383	0.0684169	0.0411823
ENSMUSG00000090706	-1.23902	0.839485	NA	Gm17233	antisense	0.086056	0	0	0	0.021514
ENSMUSG00000090722	-1.20557	0.820572	NA	Gm8378	sense_intronic	0	0.0190203	0	0	0.00475507
ENSMUSG00000090758	0.208596	0.972794	NA	Gm17178	antisense	0.168255	0	0	0.193752	0.0905018
ENSMUSG00000090761	-0.283258	0.345362	0.452481	Gm17201	antisense	15.7099	16.0913	13.7169	12.415	14.4833
ENSMUSG00000090778	1.00716	0.329347	0.436102	Gm3235	antisense	0.259283	0.331363	0.69078	0.497622	0.444762
ENSMUSG00000090779	0.801772	0.586185	0.681667	Gm17110	antisense	0.245172	0.0783325	0.466562	0.0941081	0.221044
ENSMUSG00000090839	-0.567286	0.691963	0.772949	Gm17094	antisense	0.0360331	0.0863443	0	0.0829868	0.051341
ENSMUSG00000090861	-0.349655	0.880834	NA	Arf4os	antisense	0.106126	0.203443	0.121174	0.122208	0.138238
ENSMUSG00000090873	-0.635372	0.371196	0.478923	Gm17112	antisense	1.2514	3.19858	0.952563	1.92137	1.83098
ENSMUSG00000090936	0.872979	0.241912	0.340161	Gm17705	lincRNA	0.309027	0.296203	0.396952	0.711712	0.428473
ENSMUSG00000090964	3.25392	0.268057	NA	Gm17206	antisense	0	0	0.237728	0.119878	0.0894015
ENSMUSG00000090965	1.67436	0.690711	NA	Gm17203	lincRNA	0	0	0	0.0172192	0.0043048
ENSMUSG00000090990	1.66876	0.737235	NA	Gm17197	antisense	0	0	0.151736	0	0.0379339
ENSMUSG00000091021	-1.11321	0.00200693	0.00476817	Gm17300	lincRNA	2.75357	2.90323	1.48218	1.13244	2.06785
ENSMUSG00000091050	-0.441855	0.383525	0.491458	9330020H09Rik	antisense	0.81134	0.670405	0.670832	0.418818	0.642849
ENSMUSG00000091078	2.67061	0.448292	NA	Gm17218	antisense	0	0	0.167279	0.168706	0.0839964
ENSMUSG00000091079	-2.21467	0.713625	NA	Gm17105	sense_intronic	0.0921275	0.0883043	0	0	0.0451079
ENSMUSG00000091102	0.0452939	0.969559	0.979159	5830462I19Rik	TEC	0.0355112	0.102112	0.0608199	0.0817848	0.0700571
ENSMUSG00000091133	-1.34646	0.466665	0.573349	Gm17108	sense_overlapping	0.0417568	0.0800478	0	0.0480844	0.0424723
ENSMUSG00000091154	3.67062	0.142217	NA	Proscos	antisense	0	0	0.20596	0.207716	0.103419
ENSMUSG00000091160	-0.184605	0.888822	0.924103	Gm17133	antisense	0.831379	0.796877	0.237317	1.1967	0.765569
ENSMUSG00000091165	-1.20525	0.843851	NA	Gm17036	antisense	0	0.226671	0	0	0.0566677
ENSMUSG00000091177	2.67618	0.613226	NA	Gm15494	antisense	0	0	0	0.249259	0.0623148
ENSMUSG00000091184	1.22805	0.486407	0.59242	Gm17059	antisense	0.115736	0.110933	0.264295	0.266549	0.189378
ENSMUSG00000091191	0.726556	0.18726	0.275552	Gm17334	TEC	0.324687	0.402746	0.588802	0.615817	0.483013
ENSMUSG00000091192	1.66868	0.785113	NA	Sardhos	antisense	0	0	0.25881	0	0.0647024
ENSMUSG00000091238	1.23815	0.645198	NA	Gm17103	antisense	0	0.104871	0	0.251984	0.0892137
ENSMUSG00000091351	-1.20526	0.84385	NA	Gm17135	antisense	0	0.102082	0	0	0.0255206
ENSMUSG00000091370	2.67063	0.329514	NA	5730435O14Rik	processed_transcript	0	0	0.0983997	0.0992388	0.0494096
ENSMUSG00000091378	-2.24317	0.710029	NA	Gm4219	processed_transcript	0.0560589	0	0	0	0.0140147
ENSMUSG00000091393	-1.49141	0.268846	0.370877	5330438I03Rik	antisense	0.0211132	0.182133	0.0241071	0.0486253	0.0689947
ENSMUSG00000091443	1.81294	0.349244	0.456586	Gm17023	antisense	0.134078	0.128514	0.459272	0.463188	0.296263
ENSMUSG00000091475	0.418628	0.760183	0.824875	Cerox1	processed_transcript	0.113121	0.0813198	0.0968708	0.162828	0.113535
ENSMUSG00000091492	-0.738067	0.902675	NA	Gm17025	antisense	0	0.198532	0	0.119258	0.0794475
ENSMUSG00000091509	0.19403	0.405061	0.513511	Gm17066	processed_transcript	6.09846	5.43155	6.03889	7.14689	6.17895
ENSMUSG00000091510	1.20608	0.597146	NA	Mtag2	antisense	0.145265	0	0.248795	0.083639	0.119425
ENSMUSG00000091514	-0.000531374	0.999501	1	Gm17484	lincRNA	0.232818	0.123976	0.236295	0.119155	0.178061
ENSMUSG00000091558	1.22358	0.618918	NA	Gm17227	antisense	0.0591212	0	0	0.13616	0.0488204
ENSMUSG00000091575	-1.20569	0.812149	NA	2010016I18Rik	processed_transcript	0	0.0155733	0	0	0.00389332
ENSMUSG00000091587	-1.20629	0.772874	NA	Gm17191	processed_transcript	0	0.138068	0	0	0.034517
ENSMUSG00000091623	-2.25229	3.02e-05	9.16e-05	Gm17092	antisense	1.79216	1.14519	0.477466	0.137582	0.888099
ENSMUSG00000091661	3.25368	0.431298	NA	Gm17021	sense_overlapping	0	0	0.0510302	0.0257327	0.0191907
ENSMUSG00000091686	-1.23897	0.839491	NA	4930471C04Rik	lincRNA	0.0694418	0	0	0	0.0173604
ENSMUSG00000091745	1.67543	0.784251	NA	Gm17098	antisense	0	0	0	0.110142	0.0275356
ENSMUSG00000091881	1.54775	0.352295	0.459654	Gm17146	antisense	0.161471	0.15477	0.737468	0.185939	0.309912
ENSMUSG00000091906	0.224072	0.924765	NA	1700099I09Rik	antisense	0.0678725	0.0650558	0.154993	0	0.0719804
ENSMUSG00000091947	-1.23804	0.824416	NA	6530401F13Rik	processed_transcript	0.0551074	0	0	0	0.0137769
ENSMUSG00000091985	0.472486	0.212121	0.305467	Gm17354	lincRNA	1.12663	0.738862	1.08327	1.5022	1.11274
ENSMUSG00000091993	-1.2781	0.0915414	0.150409	B930036N10Rik	antisense	0.338979	0.227438	0.0967615	0.136621	0.19995
ENSMUSG00000092071	2.66565	0.438112	NA	A230065N10Rik	antisense	0	0	0.133433	0	0.0333582
ENSMUSG00000092085	4.8147	0.00435585	0.00976469	Gm17224	antisense	0	0.115149	1.7832	1.52173	0.855019
ENSMUSG00000092090	1.66895	0.675073	NA	Gm3294	lincRNA	0	0	0.0093097	0	0.00232743
ENSMUSG00000092103	0.242285	0.968412	NA	Gm17039	antisense	0	0.0117475	0	0.0141133	0.0064652
ENSMUSG00000092130	-3.27869	4.86e-06	1.61e-05	D030025P21Rik	antisense	0.60263	0.404335	0.0688082	0.0346975	0.277618
ENSMUSG00000092131	2.23464	0.307886	0.413135	BC050972	antisense	0	0.0547285	0.0651944	0.197251	0.0792936
ENSMUSG00000092134	0.711514	0.60845	0.700821	Gm17089	antisense	0.129269	0.0826032	0.0983997	0.248097	0.139592
ENSMUSG00000092171	1.81812	0.529775	NA	4833427F10Rik	lincRNA	0	0.0390335	0.092996	0.0468946	0.044731
ENSMUSG00000092182	2.67605	0.558924	NA	Gm20407	antisense	0	0	0	0.231336	0.057834
ENSMUSG00000092183	1.74168	0.0527442	0.0936071	4930515G01Rik	antisense	0.192677	0.138511	0.439997	0.665624	0.359202
ENSMUSG00000092187	0.454775	0.4703	0.577027	Gm20457	antisense	1.32112	0.675359	1.1062	1.62274	1.18136
ENSMUSG00000092188	1.22918	0.578371	0.675453	Gm20471	antisense	0	0.0919719	0.21912	0	0.077773
ENSMUSG00000092190	-0.375525	0.801143	0.858615	Gm20470	processed_transcript	1.08883	0	0.207204	0.626914	0.480737
ENSMUSG00000092201	1.674	0.660413	NA	A530058N18Rik	processed_transcript	0	0	0	0.034776	0.008694
ENSMUSG00000092203	-1.27879	9.51e-19	7.7e-18	1110038B12Rik	processed_transcript	94.0311	70.6725	35.7882	32.083	58.1437
ENSMUSG00000092239	0.0724762	0.946213	0.961041	1700031A10Rik	antisense	0.549394	0.351063	0.418199	0.527206	0.461466
ENSMUSG00000092241	-0.307714	0.746856	0.814119	Gm20522	antisense	0.459697	0.734367	0.524882	0.441132	0.54002
ENSMUSG00000092250	1.22435	0.0962716	0.156992	Gm20467	lincRNA	0.543867	0.347532	1.10398	0.974218	0.742398
ENSMUSG00000092268	2.66663	0.31391	NA	Gm20540	processed_transcript	0	0	0.171676	0	0.042919
ENSMUSG00000092274	2.65024	3.85e-11	1.98e-10	Neat1	lincRNA	6.18861	10.0286	57.2457	44.5634	29.5066
ENSMUSG00000092275	1.67543	0.784251	NA	Gm20465	lincRNA	0	0	0	0.035802	0.0089505
ENSMUSG00000092276	1.67509	0.753883	NA	1700116B05Rik	lincRNA	0	0	0	0.167076	0.041769
ENSMUSG00000092286	1.57762	0.046685	0.0839831	Dtnbos	antisense	0.180707	0.20785	0.536462	0.624273	0.387323
ENSMUSG00000092309	1.67538	0.784037	NA	4930518C09Rik	antisense	0	0	0	0.144706	0.0361765
ENSMUSG00000092341	2.99563	2.62e-19	2.19e-18	Malat1	lincRNA	64.2562	64.1374	646.068	377.971	288.108
ENSMUSG00000092353	4.47998	0.0296482	0.0561678	Gm20539	lincRNA	0	0	0.0991106	0.24989	0.0872501
ENSMUSG00000092354	0.166194	0.827218	0.880112	Gm20548	antisense	0.293547	0.492389	0.460861	0.422538	0.417334
ENSMUSG00000092368	2.67056	0.658098	NA	A930015D03Rik	antisense	0	0	0.0617323	0.0622588	0.0309978
ENSMUSG00000092371	1.66895	0.677066	NA	Gm20511	antisense	0	0	0.150405	0	0.0376012
ENSMUSG00000092373	1.67315	0.597797	NA	Gm20535	processed_transcript	0	0	0	0.0545501	0.0136375
ENSMUSG00000092375	-1.76091	0.512569	NA	A730060N03Rik	antisense	0.0282802	0.0813198	0.0322903	0	0.0354726
ENSMUSG00000092381	1.23142	0.810313	NA	Gm20512	antisense	0	0.0931625	0.221957	0	0.0787797
ENSMUSG00000092384	1.72353	0.0141012	0.0286595	Gm4189	processed_transcript	1.2543	0.40075	3.02345	2.40729	1.77145
ENSMUSG00000092392	0.201734	0.97369	NA	Gm20546	lincRNA	0.0317984	0	0.0363073	0	0.0170264
ENSMUSG00000092397	7.52862	1.24e-06	4.33e-06	C130080G10Rik	antisense	0	0	0.769123	0.775682	0.386201
ENSMUSG00000092399	1.66908	0.63445	NA	4930556N13Rik	antisense	0	0	0.0663294	0	0.0165823
ENSMUSG00000092402	-1.23883	0.836427	NA	Gm20485	sense_intronic	0.152455	0	0	0	0.0381137
ENSMUSG00000092448	-1.20523	0.843854	NA	Gm20387	antisense	0	0.0322907	0	0	0.00807269
ENSMUSG00000092482	-1.23902	0.839484	NA	Gm20531	antisense	0.0437488	0	0	0	0.0109372
ENSMUSG00000092494	1.67385	0.649033	NA	Gm20420	antisense	0	0	0	0.0397069	0.00992673
ENSMUSG00000092495	2.68852	0.0373376	0.0688482	Gm20405	processed_transcript	0.262302	0.251417	1.19798	2.11435	0.956513
ENSMUSG00000092509	0.235518	0.969296	NA	Gm20394	processed_transcript	0	0.0611193	0.0728074	0	0.0334817
ENSMUSG00000092539	1.22448	0.419409	0.527448	Gm20468	lincRNA	0.0691619	0.0331459	0.078969	0.159285	0.0851404
ENSMUSG00000092545	1.20154	0.793696	NA	Gm20319	antisense	0.053393	0	0.121928	0	0.0438303
ENSMUSG00000092559	-1.23906	0.83948	NA	Gm20475	sense_intronic	0.228392	0	0	0	0.057098
ENSMUSG00000092569	0.334556	0.508566	0.613327	Gm20544	processed_transcript	1.56697	1.83571	1.88856	2.40589	1.92428
ENSMUSG00000092593	0.514474	0.435154	0.543446	Gm20492	processed_transcript	2.31027	1.40916	2.39806	2.90222	2.25493
ENSMUSG00000092595	1.23981	0.333444	0.440229	Gm20427	processed_transcript	0.0161862	0.0620581	0.0554443	0.130473	0.0660405
ENSMUSG00000092596	-1.23842	0.830312	NA	Gm20490	processed_transcript	0.303369	0	0	0	0.0758423
ENSMUSG00000092600	1.67531	0.775685	NA	Gm20442	lincRNA	0	0	0	0.140588	0.0351471
ENSMUSG00000092602	-1.23806	0.824608	NA	4931413I07Rik	lincRNA	0.0786219	0	0	0	0.0196555
ENSMUSG00000092625	-0.351749	0.825775	0.878824	Gm20404	antisense	0.193453	0.37085	0.331326	0.111384	0.251753
ENSMUSG00000092626	0.807605	0.564584	0.664161	9130230N09Rik	processed_transcript	0.271797	0.0868392	0.103446	0.52164	0.24593
ENSMUSG00000092627	-2.77061	0.585326	NA	D130058E05Rik	processed_transcript	0	0.0565009	0	0	0.0141252
ENSMUSG00000093390	-0.522389	0.75381	0.819429	Gm20652	antisense	0.627333	0.150325	0.358144	0.180599	0.3291
ENSMUSG00000093424	-0.772834	0.14657	0.224141	6330562C20Rik	antisense	1.55809	1.28744	0.613458	1.05177	1.12769
ENSMUSG00000093452	1.66887	0.700288	NA	Zfhx2os	antisense	0	0	0.0154019	0	0.00385047
ENSMUSG00000093458	1.67543	0.784252	NA	Gm20688	sense_intronic	0	0	0	0.135097	0.0337742
ENSMUSG00000093465	1.23731	0.830766	NA	Gm20682	sense_intronic	0	0.0163703	0.0195009	0.0196672	0.0138846
ENSMUSG00000093483	-1.58648	8.28e-07	2.95e-06	AA465934	processed_transcript	9.7155	10.365	2.60448	4.08596	6.69274
ENSMUSG00000093507	7.5527	9.64e-07	3.42e-06	Gm20627	processed_transcript	0	0	2.50087	1.98719	1.12202
ENSMUSG00000093553	1.87559	0.00166337	0.00400845	Gm20633	antisense	0.127306	0.203371	0.532978	0.684121	0.386944
ENSMUSG00000093559	-1.74881	0.50114	NA	Gm20705	sense_intronic	0	0.119884	0.0357025	0	0.0388967
ENSMUSG00000093565	-0.562179	0.350843	0.458294	Rab26os	antisense	3.2632	1.8535	2.75994	0.69587	2.14313
ENSMUSG00000093577	3.20812	3.07e-08	1.25e-07	Gm20632	antisense	0.173247	0.0711674	0.989065	1.254	0.62187
ENSMUSG00000093579	2.47087	0.00117529	0.002897	Gm20036	processed_transcript	0.427017	0.136432	1.54397	1.55713	0.916137
ENSMUSG00000093587	1.16619	0.186511	0.274655	Gm20554	lincRNA	0.102155	0.171352	0.262441	0.352905	0.222213
ENSMUSG00000093594	1.66864	0.785119	NA	Gm20707	lincRNA	0	0	0.0272594	0	0.00681484
ENSMUSG00000093598	-1.22747	0.699053	NA	A730085K08Rik	antisense	0.0298396	0	0	0	0.0074599
ENSMUSG00000093606	-0.768866	0.465407	0.572064	B130034C11Rik	processed_transcript	0.121005	0.162377	0.0828983	0.0836053	0.112472
ENSMUSG00000093617	0.204727	0.944553	NA	4933438K21Rik	antisense	0.0709594	0	0.0405107	0.0408562	0.0380816
ENSMUSG00000093622	-2.77475	0.352434	NA	Gm20703	lincRNA	0	0.448632	0	0	0.112158
ENSMUSG00000093629	0.845888	0.242996	0.341305	Prox2os	antisense	0.371112	0.406527	0.66587	0.732598	0.544027
ENSMUSG00000093634	1.66865	0.785116	NA	Gm10860	antisense	0	0	0.0363266	0	0.00908164
ENSMUSG00000093637	0.959201	0.345586	0.452649	Gm20636	antisense	0.509763	0.244304	0.679055	0.782681	0.553951
ENSMUSG00000093656	3.25457	0.110845	0.177385	Gm20628	antisense	0	0	0.0426654	0.0215146	0.016045
ENSMUSG00000093672	1.85708	0.000495135	0.00128634	Gm20655	antisense	0.192646	0.221582	0.791868	0.709886	0.478995
ENSMUSG00000093673	2.55156	0.223334	0.318598	Gm20644	sense_overlapping	0	0.0279081	0.13298	0.0335286	0.0486042
ENSMUSG00000093675	1.20936	0.841071	NA	Gm20618	lincRNA	0.0412832	0	0	0.0950783	0.0340904
ENSMUSG00000093677	-0.416548	0.233393	0.330425	Gm20712	sense_overlapping	2.05461	2.93471	1.79396	1.94844	2.18293
ENSMUSG00000093682	2.23256	0.308543	0.41387	Gm20681	lincRNA	0	0.114462	0.272702	0.275028	0.165548
ENSMUSG00000093695	-0.409147	0.662427	0.749091	Gm20717	antisense	0.602392	0.577394	0.393035	0.495483	0.517076
ENSMUSG00000093720	3.99356	0.110638	NA	Gm20635	antisense	0	0	0.106581	0.161234	0.0669537
ENSMUSG00000093721	1.66871	0.78511	NA	Gm3896	antisense	0	0	0.0167525	0	0.00418811
ENSMUSG00000093726	-3.2719	1.05e-08	4.42e-08	Gm20667	sense_overlapping	1.46277	2.32684	0.106608	0.286713	1.04573
ENSMUSG00000093739	0.939142	0.352134	0.459535	Gm20692	antisense	0.0882043	0.591807	0.906404	0.406282	0.498174
ENSMUSG00000093749	1.67543	0.784252	NA	4921523L03Rik	antisense	0	0	0	0.0583216	0.0145804
ENSMUSG00000093759	1.67325	0.605072	NA	Scarletltr	processed_transcript	0	0	0	0.226785	0.0566963
ENSMUSG00000093765	-1.77293	0.406783	0.515382	Gm20658	antisense	0.0434011	0.0416	0.0247777	0	0.0274447
ENSMUSG00000093772	-1.20528	0.843847	NA	4931403E22Rik	antisense	0	0.0861892	0	0	0.0215473
ENSMUSG00000093812	1.66868	0.785113	NA	Gm5627	lincRNA	0	0	0.0736676	0	0.0184169
ENSMUSG00000093846	-2.8073	0.278412	NA	Gm4425	lincRNA	0.0420491	0.020152	0	0	0.0155503
ENSMUSG00000093858	1.81139	0.343532	0.450678	Gm19967	sense_intronic	0.028095	0.0269291	0.128315	0.0647048	0.0620111
ENSMUSG00000093908	-0.178915	0.915137	0.939223	Gm5784	lincRNA	0.014495	0.0416803	0.0331007	0.0166915	0.0264919
ENSMUSG00000094365	-1.22548	0.676998	NA	Gm21982	processed_transcript	0.0157203	0	0	0	0.00393006
ENSMUSG00000094707	2.39684	3.65e-12	2.01e-11	A830019P07Rik	lincRNA	0.511754	0.44964	2.84856	2.20989	1.50496
ENSMUSG00000094732	1.79297	0.396938	0.504961	1500015L24Rik	lincRNA	0.0437967	0	0.100014	0.0504334	0.048561
ENSMUSG00000094841	-0.773358	0.779822	NA	Gm10610	lincRNA	0.0214756	0.0205843	0.0245208	0	0.0166452
ENSMUSG00000095123	0.876864	8.66e-05	0.000249867	Gm21781	lincRNA	1.94926	1.88027	3.65747	3.37412	2.71528
ENSMUSG00000095193	-0.633431	0.450637	0.558384	Gm20939	lincRNA	0.143282	0.167855	0.127244	0.073331	0.127928
ENSMUSG00000095279	1.66866	0.785115	NA	Gm10067	lincRNA	0	0	0.0322296	0	0.0080574
ENSMUSG00000095332	2.86706	3.13e-14	1.98e-13	Gm9821	antisense	0.472504	0.537814	4.38348	2.99258	2.09659
ENSMUSG00000095334	1.80047	0.567091	NA	Gm21984	processed_transcript	0.0730744	0	0.0834362	0.168296	0.0812015
ENSMUSG00000095385	3.66791	0.25482	NA	D630033O11Rik	lincRNA	0	0	0.0549262	0.0184649	0.0183478
ENSMUSG00000095438	1.23939	0.678253	NA	Mir133a-1hg	antisense	0	0.145758	0	0.350225	0.123996
ENSMUSG00000095562	-1.74979	0.0192774	0.0381764	Erdr1	lincRNA	1.18077	0.730176	0.304434	0.263169	0.619638
ENSMUSG00000095651	0.850267	0.136535	0.211535	Gm21817	lincRNA	0.302312	0.289767	0.424837	0.64269	0.414901
ENSMUSG00000095663	1.67485	0.731844	NA	Gm2310	lincRNA	0	0	0	0.0286653	0.00716634
ENSMUSG00000095913	-2.58437	0.282102	0.385919	Gm21844	antisense	0.362396	0.260518	0.103446	0	0.18159
ENSMUSG00000095956	1.67543	0.784251	NA	1700036A12Rik	lincRNA	0	0	0	0.0378389	0.00945972
ENSMUSG00000096052	1.81962	0.446599	NA	9930004E17Rik	antisense	0	0.115611	0.13772	0.277789	0.13278
ENSMUSG00000096056	0.64336	0.282709	0.386414	Gm21986	processed_transcript	0.172855	0.176037	0.283713	0.261252	0.223464
ENSMUSG00000096111	3.2573	0.309785	NA	Gm21917	antisense	0	0	0.0552656	0.111474	0.0416848
ENSMUSG00000096221	-0.47241	0.330048	0.436846	1500002C15Rik	antisense	0.880507	0.870341	0.659769	0.602025	0.753161
ENSMUSG00000096299	2.79766	0.348302	NA	Gm21814	lincRNA	0.0265197	0	0.121121	0.0610768	0.0521793
ENSMUSG00000096553	2.21979	0.350015	0.457403	Gm10097	antisense	0.0215758	0	0.0492705	0.0496907	0.0301343
ENSMUSG00000096655	-0.363562	0.85934	NA	1700065D16Rik	antisense	0.0413543	0.0198191	0.0236091	0.0238105	0.0271482
ENSMUSG00000096751	-1.20699	0.736823	NA	Gm28373	processed_transcript	0	0.021136	0	0	0.00528399
ENSMUSG00000096768	-1.01895	0.00114822	0.0028336	Gm47283	lincRNA	1.89503	1.54777	0.89902	0.799114	1.28523
ENSMUSG00000096917	0.883607	0.0223279	0.0436089	2500002B13Rik	processed_transcript	0.598013	0.721803	1.39091	1.0457	0.939108
ENSMUSG00000096921	-1.23892	0.839497	NA	Gm26822	lincRNA	0.0178029	0	0	0	0.00445073
ENSMUSG00000096922	4.25324	0.0204222	0.040245	Gm17308	lincRNA	0	0	0.171719	0.0346367	0.0515889
ENSMUSG00000096929	2.16557	0.0034665	0.00789968	A330023F24Rik	processed_transcript	0.0256862	0.0430854	0.124646	0.184866	0.0945709
ENSMUSG00000096932	1.34258	0.205515	0.297359	5033403F01Rik	antisense	0.107391	0.102934	0.326982	0.206107	0.185853
ENSMUSG00000096935	-0.0174311	0.984341	0.98948	1700113A16Rik	antisense	0.438847	0.262897	0.375806	0.315842	0.348348
ENSMUSG00000096936	1.23453	0.664101	NA	Gm3510	lincRNA	0	0.03957	0.0471372	0.0475392	0.0335616
ENSMUSG00000096937	1.66871	0.78511	NA	Gm10825	lincRNA	0	0	0.0153159	0	0.00382897
ENSMUSG00000096948	1.65836	0.020213	0.039866	Gm4221	antisense	0.0959539	0.107301	0.29216	0.349899	0.211328
ENSMUSG00000096950	0.534213	0.5502	0.650973	Gm9530	lincRNA	0.0732303	0.15793	0.188132	0.147573	0.141716
ENSMUSG00000096956	0.860282	5.05e-05	0.000149459	Snhg18	lincRNA	3.84009	3.64199	6.96923	6.60973	5.26526
ENSMUSG00000096959	3.3143	0.0143678	0.02917	4930509G22Rik	lincRNA	0.0242108	0.0232061	0.304083	0.167278	0.129695
ENSMUSG00000096960	-1.09001	0.0794372	0.133247	A230028O05Rik	lincRNA	0.40862	0.535959	0.171891	0.272418	0.347222
ENSMUSG00000096965	-0.738605	1.48e-07	5.68e-07	3300005D01Rik	lincRNA	23.0257	22.0285	13.9157	13.0821	18.013
ENSMUSG00000096967	1.55246	0.00237898	0.00557696	Gm26621	processed_transcript	0.176928	0.296775	0.85857	0.534816	0.466772
ENSMUSG00000096971	0.344452	0.316962	0.423236	4930556M19Rik	processed_transcript	0.342556	0.476093	0.55736	0.48322	0.464807
ENSMUSG00000096974	5.31835	0.000891037	0.00223577	Gm26881	antisense	0	0.087102	1.24511	2.30216	0.908592
ENSMUSG00000096977	0.240174	0.855248	0.900289	Gm10827	lincRNA	0.0207486	0.0994376	0.0710721	0.0716782	0.0657341
ENSMUSG00000096981	0.915637	0.240225	0.338291	Gm16845	antisense	0.318447	0.19077	0.545404	0.412542	0.366791
ENSMUSG00000096986	0.236901	0.937854	NA	4930509E16Rik	lincRNA	0	0.0483412	0	0.0580768	0.0266045
ENSMUSG00000096988	0.638407	0.679128	0.762584	A930029G22Rik	lincRNA	0.0702539	0.0336692	0.0802159	0.0809	0.0662598
ENSMUSG00000096991	1.84361	0.00101416	0.00252191	Gm26789	antisense	0.120038	0.391193	0.794945	1.05054	0.589178
ENSMUSG00000096992	0.229788	0.800196	0.858136	Gm26788	processed_transcript	0.0628054	0.0722389	0.0717112	0.0867873	0.0733857
ENSMUSG00000096993	-0.790139	0.766652	NA	Gm26787	antisense	0.197589	0	0	0.113766	0.0778387
ENSMUSG00000096999	1.20247	0.782192	NA	Gm26793	antisense	0.0219865	0	0.0502083	0	0.0180487
ENSMUSG00000097000	0.510071	0.20961	0.302496	Gm17435	antisense	0.381183	0.400723	0.575633	0.538063	0.473901
ENSMUSG00000097002	1.66871	0.78511	NA	Gm2670	antisense	0	0	0.0244595	0	0.00611489
ENSMUSG00000097003	1.85817	0.00144024	0.00350025	D930007P13Rik	lincRNA	0.635151	0.173941	1.34683	1.56728	0.930801
ENSMUSG00000097004	-0.228807	0.832468	0.884436	4731419I09Rik	antisense	0.106502	0.122499	0.0729623	0.122641	0.106151
ENSMUSG00000097006	0.946706	0.176326	0.262451	9530082P21Rik	antisense	0.0744326	0.095125	0.141645	0.185709	0.124228
ENSMUSG00000097011	2.66475	0.658812	NA	Gm4651	processed_transcript	0	0	0.049717	0	0.0124292
ENSMUSG00000097015	0.554456	0.368358	0.475922	Gm26705	lincRNA	0.371039	0.592736	0.659014	0.759582	0.595593
ENSMUSG00000097017	-0.789517	0.76883	NA	Gm26707	lincRNA	0.0461818	0.0147551	0.0351535	0	0.0240226
ENSMUSG00000097021	1.7148	0.104447	0.168561	4933433G15Rik	lincRNA	0.0661897	0.0951643	0.340089	0.19055	0.172998
ENSMUSG00000097022	1.21742	0.720254	NA	BC001981	antisense	0.0388784	0	0	0.0895398	0.0321045
ENSMUSG00000097025	-0.772118	0.713779	NA	Gm26558	antisense	0.12501	0.119822	0.0713679	0.0719766	0.097044
ENSMUSG00000097028	-1.38567	0.0111739	0.0232382	Ptgs2os	processed_transcript	0.374552	0.332416	0.126715	0.14377	0.244363
ENSMUSG00000097030	0.238334	0.944468	NA	Gm26693	antisense	0	0.0563902	0	0.0677468	0.0310342
ENSMUSG00000097031	1.66871	0.78511	NA	Gm26820	lincRNA	0	0	0.0680402	0	0.0170101
ENSMUSG00000097032	2.03558	0.00350311	0.00798023	4930539J05Rik	antisense	0.180057	0.172585	0.699003	0.746433	0.44952
ENSMUSG00000097035	1.81137	0.384517	0.49233	Gm26692	lincRNA	0.0873069	0	0	0.301611	0.0972295
ENSMUSG00000097039	-0.648419	0.000341472	0.000909805	Pvt1	lincRNA	2.51568	2.13147	1.46071	1.50282	1.90267
ENSMUSG00000097040	2.46611	0.0176579	0.0352877	2610316D01Rik	processed_transcript	0.198733	0	0.624012	0.457697	0.320111
ENSMUSG00000097042	0.576416	0.0225153	0.0439248	Gm17491	sense_intronic	3.01505	2.93976	4.83742	4.04062	3.70821
ENSMUSG00000097048	1.62198	2.98e-13	1.77e-12	1600020E01Rik	antisense	1.81811	1.63624	5.54635	5.08223	3.52073
ENSMUSG00000097055	-0.99323	0.070279	0.119963	Gm4419	antisense	0.58192	0.599088	0.246087	0.347461	0.443639
ENSMUSG00000097057	0.149253	0.735696	0.805866	Gm17638	antisense	0.608555	0.463989	0.742223	0.445946	0.565178
ENSMUSG00000097071	4.99161	0.0105245	0.0220041	4930544I03Rik	lincRNA	0	0	0.290407	0.195256	0.121416
ENSMUSG00000097073	-0.0504038	0.955698	0.967855	9430037G07Rik	lincRNA	0.127565	0.137555	0.10924	0.146896	0.130314
ENSMUSG00000097076	-1.23897	0.839491	NA	Platr7	lincRNA	0.0450278	0	0	0	0.011257
ENSMUSG00000097077	1.67459	0.709534	NA	Gm16712	antisense	0	0	0	0.0352905	0.00882264
ENSMUSG00000097079	5.84111	0.000914569	0.00229146	Gm26604	antisense	0	0	0.15161	0.191129	0.0856847
ENSMUSG00000097080	0.0530355	0.918076	0.941124	1700086O06Rik	lincRNA	0.651937	0.624882	0.812052	0.511861	0.650183
ENSMUSG00000097081	-0.232346	0.730183	0.802109	Gm10425	antisense	0.196414	0.308068	0.18349	0.24674	0.233678
ENSMUSG00000097085	5.91558	0.00124161	0.00304458	Gm26634	lincRNA	0	0	0.655267	0.176228	0.207874
ENSMUSG00000097089	-1.23785	0.821863	NA	Gm26879	antisense	0.0510775	0	0	0	0.0127694
ENSMUSG00000097090	0.422633	0.281784	0.385624	Gm26724	antisense	0.873704	1.11659	1.45482	1.21571	1.16521
ENSMUSG00000097097	-1.78386	0.304856	0.409914	5033426O07Rik	lincRNA	0.128761	0.0411393	0.0245032	0.0247122	0.054779
ENSMUSG00000097099	-0.382073	0.267735	0.369507	Gm9917	antisense	0.708315	0.545049	0.467027	0.493986	0.553594
ENSMUSG00000097100	0.220173	0.931479	0.949217	9230104M06Rik	antisense	0.0305997	0	0.0349386	0	0.0163846
ENSMUSG00000097101	1.07761	0.00959851	0.0202046	1810034E14Rik	antisense	0.668899	0.538558	1.4053	1.13999	0.938185
ENSMUSG00000097104	0.211515	0.963333	NA	Gm26579	lincRNA	0.0654326	0	0	0.075348	0.0351952
ENSMUSG00000097107	-0.624659	0.640569	0.729665	Platr6	lincRNA	0.165201	0.126676	0.150901	0.038047	0.120206
ENSMUSG00000097111	-0.773933	0.889586	NA	Peak1os	antisense	0.0475215	0.0455494	0.0542599	0	0.0368327
ENSMUSG00000097113	2.10603	5.53e-05	0.000163253	Gm19705	lincRNA	0.462648	0.258678	1.67279	1.42068	0.953701
ENSMUSG00000097115	3.67062	0.210749	NA	1810019N24Rik	lincRNA	0	0	0.0882117	0.088964	0.0442939
ENSMUSG00000097121	0.465022	0.541298	0.643062	D130020L05Rik	antisense	0.133187	0.143617	0.114054	0.268396	0.164813
ENSMUSG00000097124	3.66831	0.130654	0.203998	A530020G20Rik	antisense	0	0	0.0545332	0.0183328	0.0182165
ENSMUSG00000097125	1.21891	0.431208	0.539482	Gm26885	antisense	0.0181526	0.00869967	0.06218	0	0.0222581
ENSMUSG00000097133	1.51643	0.081744	0.136643	Gm26628	antisense	0.279544	0.100479	0.438877	0.643811	0.365678
ENSMUSG00000097134	0.223001	0.888145	0.923634	1110002J07Rik	lincRNA	0.0717077	0.0458212	0.0818757	0.0550493	0.0636135
ENSMUSG00000097139	0.409587	0.538435	0.640508	Gm26626	antisense	0.980996	0.650967	0.947777	1.21655	0.949072
ENSMUSG00000097140	0.646232	0.681438	0.764094	Gm26779	lincRNA	0.109015	0.208981	0.373419	0.125534	0.204237
ENSMUSG00000097141	0.537616	0.124069	0.195186	Gm10524	TEC	1.36444	1.09492	1.63038	1.9366	1.50658
ENSMUSG00000097145	0.397355	0.292218	0.396709	9230114K14Rik	processed_transcript	0.717674	1.02141	1.26641	1.02677	1.00807
ENSMUSG00000097146	0.221712	0.933287	NA	Gm4211	lincRNA	0.0270573	0	0	0.0311574	0.0145537
ENSMUSG00000097149	1.80646	0.446857	NA	G630030J09Rik	antisense	0.0281345	0	0.0321239	0.0647958	0.0312635
ENSMUSG00000097150	2.24109	0.025815	0.0496284	Gm26513	antisense	0	0.138789	0.385771	0.277901	0.200615
ENSMUSG00000097154	1.61112	0.21941	0.314044	Gm26510	lincRNA	0.0664827	0.0955856	0.189775	0.306229	0.164518
ENSMUSG00000097155	0.222888	0.890712	0.925635	Gm26511	lincRNA	0.0950931	0.0607645	0.108577	0.0730021	0.0843592
ENSMUSG00000097156	1.8003	0.311974	0.417729	Gm3764	lincRNA	0.0206665	0	0.023597	0.0475964	0.022965
ENSMUSG00000097160	2.67619	0.625681	NA	A630072L19Rik	antisense	0	0	0	0.0296674	0.00741684
ENSMUSG00000097166	-2.21477	0.410899	NA	9330179D12Rik	antisense	0.040422	0.0387445	0	0	0.0197916
ENSMUSG00000097167	-0.21148	0.779326	0.84048	Gm16740	antisense	0.816812	0.602243	0.717412	0.506471	0.660734
ENSMUSG00000097170	-0.0708188	0.933512	0.950898	Gm16982	antisense	0.183411	0.1758	0.130887	0.211204	0.175325
ENSMUSG00000097177	-1.09168	0.068203	0.117004	9330159M07Rik	processed_transcript	0.259104	0.291543	0.102903	0.15567	0.202305
ENSMUSG00000097178	6.37072	0.000106082	0.000302594	2310002F09Rik	processed_transcript	0	0	0.213754	0.18478	0.0996337
ENSMUSG00000097180	-1.80243	1.03e-07	4.01e-07	2700038G22Rik	lincRNA	8.13958	6.93493	2.15134	2.16968	4.84888
ENSMUSG00000097182	3.25702	0.185452	NA	A830009L08Rik	lincRNA	0	0	0.0244334	0.0492836	0.0184292
ENSMUSG00000097183	0.926294	2.48e-05	7.6e-05	Gm17501	lincRNA	3.38406	3.2166	7.01945	5.52057	4.78517
ENSMUSG00000097184	1.54388	0.274447	0.377363	4632428C04Rik	lincRNA	0.0989574	0.0474254	0.169484	0.256394	0.143065
ENSMUSG00000097185	0.238526	0.945364	NA	Gm26596	TEC	0	0.0216853	0	0.0260525	0.0119345
ENSMUSG00000097189	1.03704	0.448818	0.556569	Gm26594	lincRNA	0.109812	0.105255	0.125383	0.316131	0.164145
ENSMUSG00000097191	3.25146	0.170301	NA	Mm2pr	lincRNA	0	0	0.110859	0	0.0277147
ENSMUSG00000097194	2.67628	0.657393	NA	9330175E14Rik	lincRNA	0	0	0	0.0232972	0.00582431
ENSMUSG00000097195	-1.57961	1.97e-22	1.9e-21	Snhg5	processed_transcript	23.3227	20.01	7.64357	6.85223	14.4571
ENSMUSG00000097203	4.47862	0.0252431	0.0486777	4732419C18Rik	lincRNA	0	0	0.0581883	0.078246	0.0341086
ENSMUSG00000097204	1.22489	0.00670431	0.0145206	Gm17690	antisense	0.380939	0.282146	0.948994	0.598179	0.552564
ENSMUSG00000097207	0.274509	0.666403	0.75237	6030443J06Rik	lincRNA	0.12654	0.0985474	0.144484	0.127501	0.124268
ENSMUSG00000097209	2.79589	0.435012	NA	AU022754	antisense	0.0196042	0	0.067152	0.0677247	0.0386202
ENSMUSG00000097216	0.833684	0.217419	0.311749	4932441J04Rik	processed_transcript	0.152843	0.0854582	0.203601	0.220005	0.165477
ENSMUSG00000097229	2.66473	0.658815	NA	Platr23	lincRNA	0	0	0.0562399	0	0.01406
ENSMUSG00000097231	-0.299862	0.604209	0.697213	Gm26852	antisense	0.198448	0.17019	0.178885	0.120274	0.166949
ENSMUSG00000097232	-0.782278	0.682008	0.76459	Gm26854	antisense	0.255605	0.0816658	0.0972831	0.0981127	0.133167
ENSMUSG00000097233	2.73853	3.56e-06	1.19e-05	Gm17552	antisense	0.0929592	0.103952	0.566084	0.749321	0.378079
ENSMUSG00000097247	1.03732	0.544791	0.646342	1500012K07Rik	processed_transcript	0.0456784	0.0437828	0.0521556	0.131501	0.0682794
ENSMUSG00000097248	-2.41039	3.5e-12	1.93e-11	Gm2694	lincRNA	1.44312	0.982293	0.179103	0.276967	0.72037
ENSMUSG00000097250	1.67546	0.784248	NA	Gm26771	antisense	0	0	0	0.0639274	0.0159819
ENSMUSG00000097251	2.68748	4.62e-05	0.000137361	5033417F24Rik	antisense	0.168067	0.161092	1.07463	1.04509	0.61222
ENSMUSG00000097253	-0.237476	0.742513	0.810744	Gm26770	antisense	0.402775	0.180161	0.183955	0.309206	0.269024
ENSMUSG00000097259	1.67364	0.63349	NA	Gm26766	antisense	0	0	0	0.0116486	0.00291215
ENSMUSG00000097261	1.24751	0.637775	NA	4930532G15Rik	lincRNA	0	0.0617089	0.110265	0.0370683	0.0522604
ENSMUSG00000097262	-2.80911	0.519746	NA	4933416M07Rik	antisense	0.192523	0.0922667	0	0	0.0711974
ENSMUSG00000097265	-2.80915	0.531077	NA	Gm26803	lincRNA	0.0597386	0.0286297	0	0	0.0220921
ENSMUSG00000097267	0.406027	0.19255	0.281755	1700109K24Rik	antisense	2.73764	2.35391	2.85003	3.89426	2.95896
ENSMUSG00000097268	0.210118	0.954496	NA	Gm26805	antisense	0.0194455	0	0.0222028	0	0.0104121
ENSMUSG00000097274	3.25417	0.183045	NA	Gm47512	antisense	0	0	0.0465611	0.0234791	0.0175101
ENSMUSG00000097275	2.1066	0.000506373	0.00131229	Gm26648	antisense	0.0515067	0.0987385	0.329338	0.320284	0.199967
ENSMUSG00000097277	1.15312	0.00783139	0.0167616	2900076A07Rik	lincRNA	1.08501	0.51999	1.78946	1.77002	1.29112
ENSMUSG00000097279	-3.22563	0.155099	0.235538	Gm5106	antisense	0.135083	0.0431592	0	0	0.0445607
ENSMUSG00000097280	0.214395	0.945011	NA	AI849053	lincRNA	0.0225986	0	0.0258031	0	0.0121004
ENSMUSG00000097281	1.67543	0.784251	NA	Gm26685	lincRNA	0	0	0	0.0341915	0.00854788
ENSMUSG00000097282	1.40795	0.0108897	0.0226896	5031415H12Rik	antisense	0.266319	0.371298	0.663454	1.03155	0.583155
ENSMUSG00000097287	1.08309	0.0253222	0.0487954	D130017N08Rik	lincRNA	0.210803	0.157154	0.481389	0.296691	0.286509
ENSMUSG00000097290	1.28545	2.97e-06	1e-05	1300002E11Rik	lincRNA	0.670106	0.724292	1.7256	1.67465	1.19866
ENSMUSG00000097292	2.82585	0.00935873	0.0197461	A230107N01Rik	antisense	0	0.0900303	0.187683	0.459688	0.18435
ENSMUSG00000097296	1.26781	4.83e-07	1.76e-06	Gm26532	lincRNA	13.5804	10.0964	31.7079	25.2619	20.1617
ENSMUSG00000097305	1.81595	0.312797	0.418623	Gm17276	antisense	0.0190266	0.0182371	0.0217246	0.109549	0.0421344
ENSMUSG00000097307	-1.23897	0.839491	NA	Gm26834	lincRNA	0.0632285	0	0	0	0.0158071
ENSMUSG00000097308	1.67546	0.784248	NA	Gm6410	lincRNA	0	0	0	0.0625968	0.0156492
ENSMUSG00000097310	1.69196	0.0289317	0.0549761	A930038B10Rik	lincRNA	0.0388281	0.0744336	0.210586	0.156492	0.120085
ENSMUSG00000097313	0.23437	0.825422	0.878647	Gm26569	processed_transcript	0.0419561	0.0804299	0.0638739	0.0805233	0.0666958
ENSMUSG00000097316	0.379603	0.549754	0.650527	Gm10516	antisense	0.366263	0.185857	0.368999	0.347336	0.317114
ENSMUSG00000097320	0.857968	0.0838907	0.139601	Tmem147os	antisense	0.678724	0.609898	1.25932	1.07467	0.905653
ENSMUSG00000097321	1.28851	0.0847694	0.140852	1700028E10Rik	processed_transcript	0.0433572	0.0581811	0.148516	0.0998549	0.0874772
ENSMUSG00000097323	3.22918	0.0616877	0.107349	4930426I24Rik	lincRNA	0	0.0467325	0.278346	0.168432	0.123378
ENSMUSG00000097324	2.45382	2.41e-05	7.4e-05	Carmn	lincRNA	0.130354	0.249889	1.16094	0.930666	0.617961
ENSMUSG00000097325	-0.464536	0.558456	0.658554	Gm16897	antisense	0.289248	0.207933	0.0550438	0.305323	0.214387
ENSMUSG00000097326	1.66871	0.78511	NA	A330048O09Rik	lincRNA	0	0	0.10206	0	0.0255151
ENSMUSG00000097330	1.66865	0.785116	NA	Gm26672	processed_transcript	0	0	0.00991393	0	0.00247848
ENSMUSG00000097331	0.755602	0.0872864	0.144411	F420014N23Rik	lincRNA	0.800267	0.654255	1.53187	0.921537	0.976981
ENSMUSG00000097336	4.31712	0.00753182	0.0161737	Fendrr	processed_transcript	0	0.0173312	0.165165	0.187395	0.0924726
ENSMUSG00000097339	-0.185729	0.930594	NA	Gm26671	lincRNA	0.0746639	0.0715654	0.0426256	0.0859782	0.0687083
ENSMUSG00000097343	0.64069	0.311801	0.417527	9030407P20Rik	processed_transcript	0.300586	0.216084	0.40041	0.403825	0.330226
ENSMUSG00000097354	2.69897	3.39e-10	1.61e-09	2310001H17Rik	lincRNA	0.0912496	0.13517	0.805094	0.668673	0.425047
ENSMUSG00000097360	0.214921	0.953533	NA	9430065F17Rik	antisense	0.0233633	0	0	0.0269037	0.0125668
ENSMUSG00000097363	0.204284	0.946389	NA	Gm26717	lincRNA	0.0847209	0	0.0483671	0.0487796	0.0454669
ENSMUSG00000097365	-1.23424	0.775429	NA	C030034L19Rik	lincRNA	0.0103815	0	0	0	0.00259537
ENSMUSG00000097368	3.68135	0.0491158	0.0879202	Gm10390	antisense	0.0074405	0	0.0679644	0.025704	0.0252772
ENSMUSG00000097370	-1.20636	0.769352	NA	4930467K11Rik	lincRNA	0	0.0796326	0	0	0.0199082
ENSMUSG00000097372	1.66867	0.772287	NA	Gm26876	lincRNA	0	0	0.0287325	0	0.00718313
ENSMUSG00000097373	1.67246	0.548068	NA	Gm26877	antisense	0	0	0	0.109272	0.0273181
ENSMUSG00000097375	1.84276	1.74e-15	1.18e-14	6720427I07Rik	lincRNA	0.686727	0.627374	2.51158	2.19939	1.50627
ENSMUSG00000097378	0.174258	0.813132	0.868416	B230208H11Rik	lincRNA	0.367865	0.856312	0.840056	0.544642	0.652219
ENSMUSG00000097379	-0.288605	0.434628	0.542969	Gm26873	antisense	1.02131	1.20658	0.840696	0.984619	1.0133
ENSMUSG00000097381	2.6879	0.172414	0.257624	A230087F16Rik	antisense	0.0208566	0.0199911	0.11907	0.144103	0.0760053
ENSMUSG00000097384	1.66871	0.754217	NA	Gm26815	lincRNA	0	0	0.0203757	0	0.00509392
ENSMUSG00000097386	2.57987	0.00013449	0.000378817	9130213A22Rik	antisense	0.151972	0.218499	1.30141	0.91876	0.647661
ENSMUSG00000097391	-1.23902	0.839485	NA	Mirg	lincRNA	0.0082374	0	0	0	0.00205935
ENSMUSG00000097397	1.03912	0.0623459	0.108385	Gm16861	antisense	0.390046	0.577783	0.971682	1.0208	0.740078
ENSMUSG00000097398	1.66868	0.785113	NA	Platr5	lincRNA	0	0	0.119903	0	0.0299758
ENSMUSG00000097399	1.46327	0.310462	0.415998	Gm26555	antisense	0	0.04518	0.0717599	0.0542789	0.0428047
ENSMUSG00000097402	-0.778995	0.573189	0.670981	Gm17399	lincRNA	0.305167	0.195002	0.232293	0.0585686	0.197758
ENSMUSG00000097403	1.22636	0.119702	0.189409	9230116N13Rik	processed_transcript	0.100419	0.0802095	0.229316	0.192726	0.150668
ENSMUSG00000097404	0.821531	0.357554	0.465417	Gm10814	antisense	0.0915192	0.263164	0.348322	0.281034	0.24601
ENSMUSG00000097405	-0.446573	0.744237	0.812063	D630044L22Rik	antisense	0.0810622	0.0776982	0	0.116683	0.0688608
ENSMUSG00000097407	-1.3738	0.520681	NA	4933408J17Rik	lincRNA	0.161558	0.0309706	0.0368933	0.0372079	0.0666573
ENSMUSG00000097411	-1.78809	0.673775	NA	B430218F22Rik	antisense	0.120536	0.0385113	0.045876	0	0.0512308
ENSMUSG00000097413	2.73409	0.0460672	0.0829707	A830052D11Rik	lincRNA	0.0357969	0.0686226	0.408728	0.28855	0.200424
ENSMUSG00000097414	0.801373	0.0633498	0.109916	B130046B21Rik	antisense	0.891204	0.634563	1.51183	1.14354	1.04528
ENSMUSG00000097415	0.0105871	0.952566	0.96557	AU020206	lincRNA	31.531	29.2115	33.1417	28.0452	30.4823
ENSMUSG00000097416	-2.21474	0.3773	NA	Gm26670	antisense	0.0181636	0.0174099	0	0	0.00889337
ENSMUSG00000097418	2.2235	2.34e-10	1.13e-09	Mir155hg	lincRNA	0.880258	1.20533	4.83394	4.92344	2.96074
ENSMUSG00000097419	-1.20726	0.725003	NA	Gm26666	antisense	0	0.0233947	0	0	0.00584868
ENSMUSG00000097428	3.99166	0.0692632	0.118488	AW047730	processed_transcript	0	0	0.0797804	0.0536405	0.0333552
ENSMUSG00000097429	1.66905	0.642676	NA	Gm26520	lincRNA	0	0	0.0481972	0	0.0120493
ENSMUSG00000097430	1.24922	0.574413	NA	Gm10544	processed_transcript	0	0.0227972	0.0135784	0.0410826	0.0193646
ENSMUSG00000097431	0.878456	0.0359693	0.0665657	Gm26782	antisense	0.337373	0.393671	0.787173	0.55741	0.518907
ENSMUSG00000097433	1.48453	0.177474	0.263889	Gm26781	antisense	0.162673	0.0389806	0.18574	0.374648	0.190511
ENSMUSG00000097434	1.66865	0.785116	NA	Gm16630	lincRNA	0	0	0.0210576	0	0.0052644
ENSMUSG00000097439	0.357198	0.459234	0.566396	Gm16754	antisense	0.529124	0.683572	1.0507	0.50334	0.691684
ENSMUSG00000097442	-1.20527	0.843849	NA	Gm26632	antisense	0	0.0411246	0	0	0.0102811
ENSMUSG00000097443	1.15643	0.234574	0.331772	Gm17529	antisense	0.0776814	0.111687	0.266089	0.156543	0.153
ENSMUSG00000097448	1.66865	0.785116	NA	Platr22	lincRNA	0	0	0.0424147	0	0.0106037
ENSMUSG00000097451	1.22016	0.678223	NA	Rian	processed_transcript	0.00187821	0	0	0.00432566	0.00155097
ENSMUSG00000097455	0.237026	0.938375	NA	Gm26891	antisense	0	0.0221525	0	0.0266139	0.0121916
ENSMUSG00000097462	6.42453	0.000428339	0.00112536	9530026P05Rik	antisense	0	0	0.190844	0.132324	0.0807921
ENSMUSG00000097466	-2.15473	0.0434865	0.0789216	D430036J16Rik	antisense	0.430203	0.257719	0.0307003	0.123849	0.210618
ENSMUSG00000097467	-2.33549	2.73e-08	1.12e-07	Gm26737	antisense	1.7821	2.1603	0.329158	0.45268	1.18106
ENSMUSG00000097471	-0.881274	0.196877	0.286783	5830432E09Rik	antisense	0.147416	0.226077	0.0673278	0.135804	0.144156
ENSMUSG00000097472	0.502455	0.299446	0.404254	Gm26586	antisense	0.757293	0.692872	0.825373	1.2288	0.876084
ENSMUSG00000097476	0.864533	0.403818	0.51221	Gm26583	lincRNA	0.114134	0	0.111701	0.0938782	0.0799284
ENSMUSG00000097482	1.66871	0.78511	NA	Gm17634	antisense	0	0	0.0414408	0	0.0103602
ENSMUSG00000097484	4.25204	0.108926	NA	Gm26807	antisense	0	0	0.0785979	0.0158536	0.0236129
ENSMUSG00000097488	0.810906	0.134145	0.208414	4732487G21Rik	lincRNA	0.338216	0.237732	0.463409	0.545255	0.396153
ENSMUSG00000097491	0.251542	0.933516	NA	Gm2366	antisense	0	0.0289173	0.0172236	0.0173705	0.0158779
ENSMUSG00000097493	-1.20532	0.841304	NA	9930014A18Rik	processed_transcript	0	0.0081747	0	0	0.00204368
ENSMUSG00000097494	3.4572	3.62e-05	0.000108707	4933406C10Rik	lincRNA	0.0935261	0.0224112	0.560637	0.700041	0.344154
ENSMUSG00000097495	1.35022	0.0107273	0.0223686	Gm26651	lincRNA	0.465036	0.222869	0.914461	0.833009	0.608843
ENSMUSG00000097497	1.23267	0.597098	NA	Gm26652	lincRNA	0	0.0678943	0.080878	0.0815678	0.057585
ENSMUSG00000097500	-2.8088	0.444171	NA	Gm26537	antisense	0.184255	0.0883043	0	0	0.0681398
ENSMUSG00000097503	-0.785126	0.585664	0.681313	3110045C21Rik	antisense	0.264613	0.0507263	0.120854	0.0609423	0.124284
ENSMUSG00000097504	0.836933	0.2132	0.306644	4930516B21Rik	lincRNA	0.452388	0.674512	1.20525	0.810354	0.785626
ENSMUSG00000097516	0.401743	0.624742	0.715784	4930467D21Rik	lincRNA	0.206204	0.0988232	0.235443	0.166216	0.176671
ENSMUSG00000097519	-4.83121	3.13e-05	9.47e-05	4930558J18Rik	lincRNA	0.702539	1.20648	0.0334233	0.0337083	0.494038
ENSMUSG00000097520	0.248209	0.896856	0.929567	4930488L21Rik	antisense	0	0.027596	0.0109578	0.0221024	0.015164
ENSMUSG00000097523	0.980714	0.285979	0.389951	1700022N22Rik	antisense	0.0368058	0.388063	0.420249	0.423833	0.317237
ENSMUSG00000097527	0.817866	0.774498	NA	1700112J16Rik	lincRNA	0.0241233	0.0231222	0	0.0833367	0.0326456
ENSMUSG00000097533	-0.0823112	0.957603	0.969176	Gm26590	antisense	0.042722	0.163796	0.0975598	0.0983919	0.100617
ENSMUSG00000097535	0.242236	0.968069	NA	Gm26592	antisense	0	0.03328	0	0.0399824	0.0183156
ENSMUSG00000097536	0.910388	0.0126009	0.0259006	2610037D02Rik	lincRNA	0.418795	0.493167	0.833398	0.881842	0.6568
ENSMUSG00000097537	-0.572897	0.137625	0.212856	2610020C07Rik	antisense	0.654911	0.804786	0.479344	0.502769	0.610453
ENSMUSG00000097545	-1.2364	0.802187	NA	Mir124a-1hg	lincRNA	0.0125036	0	0	0	0.00312589
ENSMUSG00000097546	2.21771	0.449972	NA	Gm26749	antisense	0.0310746	0	0.0354809	0.10735	0.0434765
ENSMUSG00000097559	-0.00190781	0.997359	0.998894	D430018E03Rik	sense_intronic	0.454579	0.19532	0.268468	0.37906	0.324357
ENSMUSG00000097561	1.24076	0.722799	NA	4632411P08Rik	lincRNA	0	0.0177863	0	0.0427368	0.0151308
ENSMUSG00000097564	0.227951	0.920322	NA	C430014B12Rik	processed_transcript	0.0138308	0.0132568	0.015792	0.0159267	0.0147016
ENSMUSG00000097569	0.560075	0.727989	0.800491	Gm26640	lincRNA	0.0170452	0.0490134	0.0389243	0.0588843	0.0409668
ENSMUSG00000097571	0.352728	0.279636	0.383129	Jpx	lincRNA	0.377306	0.453704	0.548301	0.513478	0.473197
ENSMUSG00000097572	3.39959	0.00175113	0.00420598	Gm26797	lincRNA	0.0148534	0.028474	0.271353	0.188146	0.125707
ENSMUSG00000097573	1.49751	0.171094	0.255976	G730003C15Rik	antisense	0.0260143	0.0997391	0.237625	0.119826	0.120801
ENSMUSG00000097576	2.15191	0.00222843	0.00525274	D930030I03Rik	antisense	0.391317	0.250052	1.41488	1.42695	0.8708
ENSMUSG00000097577	0.713124	0.0540177	0.0956064	6230400D17Rik	antisense	1.02056	0.698718	1.41497	1.39906	1.13333
ENSMUSG00000097583	5.25481	0.00414511	0.00932302	6430590A07Rik	processed_transcript	0	0	0.106996	0.0770776	0.0460185
ENSMUSG00000097585	0.82871	0.692466	NA	E230029C05Rik	processed_transcript	0	0.0192814	0.0229687	0.0115823	0.0134581
ENSMUSG00000097587	3.35894	7.14e-07	2.56e-06	4930578M01Rik	processed_transcript	0.026547	0.042409	0.383944	0.326079	0.194745
ENSMUSG00000097589	-0.306507	0.119837	0.189603	Dleu2	processed_transcript	0.938052	0.98548	0.79271	0.762854	0.869774
ENSMUSG00000097591	1.67546	0.784248	NA	A330032B11Rik	antisense	0	0	0	0.0360445	0.00901113
ENSMUSG00000097592	1.67372	0.639642	NA	4930500F10Rik	antisense	0	0	0	0.056511	0.0141278
ENSMUSG00000097595	2.23049	0.310483	0.415998	1500002F19Rik	processed_transcript	0	0.0464684	0.166064	0.0558269	0.0670899
ENSMUSG00000097601	0.301758	0.672422	0.756856	Gm26660	lincRNA	0.0927248	0.0799891	0.0846984	0.128131	0.0963859
ENSMUSG00000097602	0.402735	0.714419	0.790359	4930519P11Rik	antisense	0.110689	0.176826	0.168512	0.212437	0.167116
ENSMUSG00000097603	6.33536	3.06e-05	9.28e-05	A430010J10Rik	processed_transcript	0.0137171	0	0.595162	0.489667	0.274637
ENSMUSG00000097604	0.22041	0.907606	0.935724	Gm17322	lincRNA	0.0553869	0.0265442	0.0632407	0.03189	0.0442655
ENSMUSG00000097610	0.227998	0.876052	0.91565	A930012L18Rik	antisense	0.0484999	0.0464872	0.0553771	0.0558494	0.0515534
ENSMUSG00000097613	-0.344071	0.835543	0.886619	Gm17597	antisense	0	0.154909	0.0615108	0.0620354	0.0696137
ENSMUSG00000097616	1.37239	0.000790905	0.00199647	1110019D14Rik	lincRNA	0.588893	1.26172	2.41272	2.39341	1.66419
ENSMUSG00000097617	-2.1882	0.590158	NA	Gm10687	antisense	0	0.0356167	0	0	0.00890418
ENSMUSG00000097620	0.172046	0.802708	0.859804	4921514A10Rik	antisense	0.312258	0.380927	0.324124	0.457643	0.368738
ENSMUSG00000097633	-0.721693	0.311166	0.416706	Gm16617	antisense	1.15685	1.36473	0.914461	0.61484	1.01272
ENSMUSG00000097635	-1.35013	0.657217	NA	Gm26826	antisense	0.0430589	0.0825439	0.0491646	0	0.0436918
ENSMUSG00000097636	-1.46066	0.00255522	0.00595534	Mirt1	processed_transcript	0.315442	0.282195	0.0960456	0.121081	0.203691
ENSMUSG00000097637	4.47733	0.0299344	0.0566262	4933417D19Rik	antisense	0	0	0.223221	0.168843	0.098016
ENSMUSG00000097640	2.42507	0.000241674	0.000656231	Gm20033	processed_transcript	0.0961382	0.129008	0.790347	0.420685	0.359045
ENSMUSG00000097643	-0.950831	0.301967	0.406609	A130051J06Rik	antisense	0.229439	0.329876	0.104789	0.184945	0.212262
ENSMUSG00000097644	-1.57842	0.14722	0.225004	Gm26862	sense_overlapping	0.191908	0.183944	0.0313029	0.0947095	0.125466
ENSMUSG00000097649	0.777193	0.000618872	0.00158361	Gm10561	antisense	3.21512	3.6447	7.02436	4.73471	4.65472
ENSMUSG00000097651	-1.26117	0.164433	0.247482	4930461G14Rik	lincRNA	0.71254	1.43424	0.813577	0.0820516	0.760602
ENSMUSG00000097652	4.48044	0.238271	NA	Mhrt	antisense	0	0	0.112989	0.284883	0.099468
ENSMUSG00000097662	-0.799887	0.839939	NA	Gm2093	lincRNA	0.034071	0	0.0194511	0	0.0133805
ENSMUSG00000097665	-0.504274	0.746532	0.813899	Gm16853	antisense	0.0604906	0.0869704	0.034534	0.0696571	0.062913
ENSMUSG00000097666	3.67633	0.539463	NA	A330094K24Rik	lincRNA	0	0	0	0.218028	0.0545071
ENSMUSG00000097668	1.66868	0.785113	NA	Gm26761	lincRNA	0	0	0.0312886	0	0.00782214
ENSMUSG00000097673	1.67481	0.727445	NA	Gm26608	lincRNA	0	0	0	0.0239672	0.00599181
ENSMUSG00000097675	2.08906	0.130488	0.203755	1700101I11Rik	processed_transcript	0.0964675	0	0.220293	0.185143	0.125476
ENSMUSG00000097680	1.16468	0.167158	0.250944	Gm26642	antisense	0.0863654	0.144867	0.295836	0.223769	0.187709
ENSMUSG00000097684	2.21928	0.0750007	0.126935	Gm26645	lincRNA	0.136931	0	0.208464	0.420483	0.191469
ENSMUSG00000097685	3.99361	0.155752	NA	Gm26646	antisense	0	0	0.078517	0.11878	0.0493242
ENSMUSG00000097686	1.67546	0.784248	NA	Gm26647	antisense	0	0	0	0.0551151	0.0137788
ENSMUSG00000097691	1.66867	0.77161	NA	9030616G12Rik	lincRNA	0	0	0.106498	0	0.0266244
ENSMUSG00000097692	1.22803	0.501888	0.607425	A230060F14Rik	antisense	0.0317984	0.0304788	0.0726147	0.073234	0.0520314
ENSMUSG00000097694	-2.09951	0.340615	0.447879	G730013B05Rik	lincRNA	0.0627661	0.0401076	0.0238887	0	0.0316906
ENSMUSG00000097702	1.66875	0.739095	NA	Gm26739	lincRNA	0	0	0.16062	0	0.0401549
ENSMUSG00000097705	3.66802	0.208523	NA	Gm26740	antisense	0	0	0.119347	0.0401215	0.039867
ENSMUSG00000097706	-2.21476	0.392035	NA	E030037K01Rik	antisense	0.0342068	0.0327872	0	0	0.0167485
ENSMUSG00000097717	0.208596	0.972794	NA	1700066J03Rik	processed_transcript	0.0706672	0	0	0.0813758	0.0380108
ENSMUSG00000097724	1.48736	0.205685	0.29756	Gm26850	antisense	0.05612	0.0358607	0.149515	0.107707	0.0873006
ENSMUSG00000097725	3.25356	0.541245	NA	4930593A02Rik	lincRNA	0	0	0.0675045	0.0340401	0.0253861
ENSMUSG00000097727	-0.546217	0.581729	0.678283	F630040K05Rik	lincRNA	0.0563799	0.0756562	0.0386247	0.0519388	0.0556499
ENSMUSG00000097729	2.84242	6.41e-15	4.24e-14	2310015A10Rik	processed_transcript	0.360918	0.494201	3.38507	2.76084	1.75026
ENSMUSG00000097738	1.22798	0.544366	NA	4930445N18Rik	lincRNA	0.0312524	0.0299555	0.0713679	0.0719766	0.0511381
ENSMUSG00000097742	0.206736	0.961949	NA	Gm26535	lincRNA	0.0231027	0	0.0263787	0	0.0123704
ENSMUSG00000097743	0.255149	0.344621	0.451842	Gm16973	lincRNA	1.86082	2.71106	2.6346	2.82849	2.50874
ENSMUSG00000097744	2.55457	0.292744	NA	D030040B21Rik	lincRNA	0	0.0206508	0.0737997	0.0496194	0.0360175
ENSMUSG00000097745	2.2212	0.318787	0.425222	AI115009	antisense	0.0324161	0	0.0740254	0.0746567	0.0452746
ENSMUSG00000097746	0.513572	0.476876	0.582972	Gm6225	processed_transcript	0.12417	0.0446313	0.141777	0.0983029	0.10222
ENSMUSG00000097748	2.67061	0.402889	NA	Gm26533	antisense	0	0	0.0383154	0.0386422	0.0192394
ENSMUSG00000097749	3.26089	0.348773	NA	Gm16938	processed_transcript	0	0	0	0.406083	0.101521
ENSMUSG00000097750	0.146039	0.615684	0.707554	Gm4673	antisense	0.984928	0.931122	1.01675	1.10311	1.00898
ENSMUSG00000097752	0.811141	0.78195	NA	Gm26688	antisense	0.0383081	0.0367184	0.0874803	0.0441132	0.051655
ENSMUSG00000097754	-3.33867	4.68e-07	1.71e-06	Ptgs2os2	lincRNA	1.34247	1.45173	0.157214	0.118916	0.767584
ENSMUSG00000097755	-4.94102	0.00179325	0.00430002	2010110K18Rik	lincRNA	0.358044	0.38356	0.0240479	0	0.191413
ENSMUSG00000097756	7.3141	3.39e-06	1.14e-05	A730056A06Rik	antisense	0	0	0.667069	0.57309	0.31004
ENSMUSG00000097760	0.827346	0.452069	0.559791	6030442K20Rik	processed_transcript	0.0270329	0.181377	0.154331	0.217906	0.145162
ENSMUSG00000097761	-1.77096	0.40008	0.508324	4930534D22Rik	antisense	0.0442483	0.0424121	0	0.0254768	0.0280343
ENSMUSG00000097767	0.703252	0.588866	0.683901	Miat	lincRNA	0.0452459	0.0185864	0.0590419	0.0446591	0.0418833
ENSMUSG00000097768	6.10265	3.85e-15	2.57e-14	2310043M15Rik	antisense	0.152069	0	5.20895	5.03449	2.59888
ENSMUSG00000097772	-1.18656	3.21e-07	1.19e-06	5430416N02Rik	lincRNA	3.05426	2.68709	1.09506	1.42723	2.06591
ENSMUSG00000097777	0.66867	0.179624	0.266408	Gm16794	antisense	0.175806	0.351063	0.401471	0.438636	0.341744
ENSMUSG00000097779	-1.20525	0.843851	NA	4833407H14Rik	lincRNA	0	0.0385371	0	0	0.00963427
ENSMUSG00000097781	2.87137	0.00929116	0.0196124	9330136K24Rik	lincRNA	0.0484803	0.0464684	0.387483	0.307048	0.19737
ENSMUSG00000097784	1.80956	0.00810202	0.0172918	A430105J06Rik	lincRNA	0.376892	0.225782	1.12963	0.97651	0.677203
ENSMUSG00000097785	1.22919	0.0457072	0.082407	B230217O12Rik	processed_transcript	0.262016	0.313928	0.747923	0.603441	0.481827
ENSMUSG00000097788	-1.02557	0.41719	0.525428	Gm16596	antisense	0.339362	0.650558	0.0968708	0.390788	0.369395
ENSMUSG00000097792	1.08642	0.0106021	0.0221491	Gm27042	lincRNA	0.984707	1.52064	2.87331	2.45684	1.95887
ENSMUSG00000097793	0.875675	0.204153	0.295661	Gm17259	antisense	0.117319	0.0624722	0.193489	0.135097	0.127094
ENSMUSG00000097797	0.808159	0.324471	0.430976	Gm26901	lincRNA	0.110748	0.0796143	0.252905	0.0797067	0.130743
ENSMUSG00000097804	0.208596	0.972794	NA	Gm16685	antisense	0.0377306	0	0	0.0434482	0.0202947
ENSMUSG00000097805	1.23136	0.801512	NA	Gm17473	antisense	0	0.0141495	0.0337108	0	0.0119651
ENSMUSG00000097806	0.115604	0.856816	0.901587	Gm6556	processed_transcript	0.29314	0.383148	0.334707	0.398937	0.352483
ENSMUSG00000097809	-2.80908	0.511713	NA	Gm26554	antisense	0.142171	0.0681354	0	0	0.0525765
ENSMUSG00000097812	-2.18688	0.650034	NA	Gm26812	lincRNA	0	0.143042	0	0	0.0357605
ENSMUSG00000097816	0.182302	0.750461	0.816795	Gm26811	antisense	0.197121	0.15745	0.175056	0.226992	0.189155
ENSMUSG00000097817	-0.349521	0.883839	NA	Gm26810	antisense	0.0478241	0.091679	0.0546055	0.0550712	0.062295
ENSMUSG00000097819	0.33798	0.466304	0.573066	Gm26813	lincRNA	0.653085	0.337068	0.497128	0.752052	0.559833
ENSMUSG00000097820	2.09018	1.1e-05	3.52e-05	E530011L22Rik	antisense	0.0909763	0.174402	0.558337	0.576194	0.349977
ENSMUSG00000097821	2.67053	0.658101	NA	C130032M10Rik	antisense	0	0	0.075784	0.0764304	0.0380536
ENSMUSG00000097823	3.02485	0.0364858	0.0674291	Gm16701	lincRNA	0.0738379	0	0.379386	0.212568	0.166448
ENSMUSG00000097828	0.49866	0.45493	0.562227	6430562O15Rik	processed_transcript	0.13069	0.105995	0.195136	0.138918	0.142685
ENSMUSG00000097831	0.241239	0.879721	0.917992	4930540M05Rik	lincRNA	0.029046	0.139203	0.132659	0.066895	0.0919507
ENSMUSG00000097832	0.417118	0.723226	0.797018	Gm26912	lincRNA	0.162015	0.116469	0.231236	0.139925	0.162411
ENSMUSG00000097842	3.03721	0.0876847	0.144955	9330104G04Rik	lincRNA	0	0.016403	0.078159	0.0591192	0.0384203
ENSMUSG00000097845	-2.08613	0.474896	NA	A230020J21Rik	antisense	0.0728086	0.104681	0	0.0419209	0.0548526
ENSMUSG00000097847	-0.0201073	0.979318	0.985743	4930478K11Rik	antisense	0.8401	0.724713	0.575535	0.967405	0.776938
ENSMUSG00000097848	-0.514501	0.7671	0.830574	Gm807	lincRNA	0.0963129	0.061544	0.0733133	0.0369693	0.0670348
ENSMUSG00000097850	-1.20525	0.843851	NA	Mir205hg	lincRNA	0	0.0272606	0	0	0.00681515
ENSMUSG00000097852	1.66913	0.623206	NA	4933405D12Rik	antisense	0	0	0.0463723	0	0.0115931
ENSMUSG00000097855	1.14709	0.221519	0.316583	A930007I19Rik	antisense	0.0490644	0.0587854	0.126049	0.112999	0.0867244
ENSMUSG00000097858	0.495812	0.719949	0.794486	9530052C20Rik	lincRNA	0.0875614	0.125892	0.0999775	0.20166	0.128773
ENSMUSG00000097863	1.66932	0.57822	NA	1010001B22Rik	lincRNA	0	0	0.116442	0	0.0291106
ENSMUSG00000097874	1.66886	0.697412	NA	C030010L15Rik	antisense	0	0	0.089888	0	0.022472
ENSMUSG00000097876	1.74146	0.00254268	0.00593052	Gm16892	antisense	0.174007	0.467	1.11261	1.04195	0.698892
ENSMUSG00000097881	2.235	0.449402	NA	Celrr	lincRNA	0	0.0148541	0.0353893	0.0356912	0.0214836
ENSMUSG00000097882	1.23291	0.0177292	0.0354115	0610038B21Rik	antisense	0.254273	0.356208	0.446659	0.991031	0.512043
ENSMUSG00000097884	1.23647	0.765479	NA	Gm26543	sense_intronic	0	0.0259227	0.03088	0.0311434	0.0219865
ENSMUSG00000097885	2.54388	9.26e-07	3.3e-06	5031434O11Rik	processed_transcript	0.225393	0.0771568	0.974265	0.778643	0.513864
ENSMUSG00000097887	-0.187828	0.89773	0.930232	Gm26542	antisense	0.0812816	0.0779085	0.0928073	0.0467994	0.0746992
ENSMUSG00000097888	5.61644	1.04e-06	3.66e-06	Gm26682	lincRNA	0.0678725	0	1.85992	1.40684	0.833657
ENSMUSG00000097892	3.08761	1.78e-05	5.53e-05	Gm26801	antisense	0.100615	0.160733	1.302	0.926894	0.622559
ENSMUSG00000097893	1.39	0.292781	0.397388	1700034P13Rik	antisense	0.0581107	0.0185664	0.110585	0.0892222	0.069121
ENSMUSG00000097899	1.66868	0.785113	NA	Gm16894	antisense	0	0	0.0814543	0	0.0203636
ENSMUSG00000097901	-1.23828	0.827976	NA	Gm26680	processed_transcript	0.0209002	0	0	0	0.00522505
ENSMUSG00000097902	1.80893	0.205794	0.297695	Gm26531	antisense	0.0610749	0.0292702	0.13947	0.175825	0.10141
ENSMUSG00000097903	-0.760787	0.720652	NA	Gm26679	antisense	0.0911489	0.262099	0.104074	0.104961	0.140571
ENSMUSG00000097908	-2.11074	6.87e-23	6.83e-22	4933404O12Rik	lincRNA	4.25075	5.83262	1.12671	1.20915	3.10481
ENSMUSG00000097911	1.67436	0.689471	NA	Gm26691	antisense	0	0	0	0.007764	0.001941
ENSMUSG00000097914	3.99345	0.0672012	0.115537	Gm26838	antisense	0	0	0.15057	0.227781	0.0945877
ENSMUSG00000097915	0.531891	0.520264	0.624127	A330009N23Rik	antisense	0.16949	0.25993	0.270932	0.351312	0.262916
ENSMUSG00000097921	2.67873	0.0732463	0.124355	Gm26576	lincRNA	0.0607659	0	0.138765	0.24491	0.11111
ENSMUSG00000097925	0.220043	0.874449	0.914481	Gm26574	antisense	0.140278	0.0806741	0.192203	0.0646142	0.119442
ENSMUSG00000097926	4.84007	0.00954055	0.0200916	Gm26575	sense_intronic	0	0	0.153639	0.12396	0.0693997
ENSMUSG00000097934	1.54568	0.130935	0.204318	6720483E21Rik	lincRNA	0.214525	0.102811	0.428654	0.494068	0.310015
ENSMUSG00000097953	-2.18586	0.707733	NA	Gm26952	antisense	0	0.281537	0	0	0.0703843
ENSMUSG00000097960	1.20631	2.8e-05	8.54e-05	A330074K22Rik	lincRNA	1.90651	2.35942	5.20791	4.64094	3.52869
ENSMUSG00000097967	-2.79097	0.412361	NA	Gm27002	sense_intronic	0.0968824	0.185724	0	0	0.0706516
ENSMUSG00000097970	2.22505	0.0353681	0.0656077	Gm27028	lincRNA	0.451632	0.288593	1.8908	1.56021	1.04781
ENSMUSG00000097983	1.6754	0.784255	NA	Gm26971	sense_intronic	0	0	0	0.0645238	0.0161309
ENSMUSG00000097990	0.862419	0.0580781	0.101866	Gm19557	antisense	0.543102	0.458096	0.81855	1.00064	0.705098
ENSMUSG00000097994	-0.630671	0.183004	0.27045	Gm26982	antisense	2.50497	1.30055	1.25133	1.2019	1.56469
ENSMUSG00000097997	0.228023	0.908174	0.935809	Gm27017	lincRNA	0.0915657	0.0877659	0.10455	0.105441	0.0973306
ENSMUSG00000097998	-1.23817	0.826461	NA	Gm27019	lincRNA	0.148681	0	0	0	0.0371702
ENSMUSG00000098001	1.66872	0.746119	NA	Gm27048	lincRNA	0	0	0.0148227	0	0.00370567
ENSMUSG00000098024	1.61322	0.056539	0.09944	Gm27003	antisense	0.725156	0.231688	1.79396	1.11339	0.96605
ENSMUSG00000098041	3.38251	3.63e-08	1.47e-07	Gm26981	lincRNA	0.0568638	0.109008	0.822409	0.91673	0.476253
ENSMUSG00000098055	4.29237	2.57e-05	7.87e-05	Gm26947	antisense	0	0.05897	0.608808	0.566769	0.308637
ENSMUSG00000098066	0.695145	0.28646	0.390494	Gm26944	antisense	0.854035	1.09146	1.95027	1.202	1.27444
ENSMUSG00000098086	0.217749	0.937276	NA	1700120C18Rik	lincRNA	0.0609818	0	0.069629	0	0.0326527
ENSMUSG00000098098	2.08423	2.63e-09	1.17e-08	Bvht	lincRNA	1.71866	2.2239	9.41934	7.32266	5.17114
ENSMUSG00000098120	-0.255556	0.835676	0.88671	Gm5914	lincRNA	0.353336	0.451564	0.403439	0.271253	0.369898
ENSMUSG00000098146	2.02803	0.157888	0.239197	Gm26935	antisense	0.231473	0	0.396443	0.533098	0.290253
ENSMUSG00000098164	-2.21478	0.659263	NA	Gm5493	lincRNA	0.0307879	0.0295102	0	0	0.0150745
[truncated: 3,584 more rows]
