# Supplementary material for: Characterization of Long Non-coding RNAs Modified by m6A RNA Methylation in Skeletal Myogenesis
Source: Front Cell Dev Biol. 2021 Oct 13;9:762669. doi: 10.3389/fcell.2021.762669 (PMC8548731; doi:10.3389/fcell.2021.762669)
Supplement: Supplementary file 8 [file Table_4.XLSX]

## Sheet: Suppl.TableS4. RNA-seq_D4vsGM_m
ENSEMBL	baseMean	log2FoldChange	lfcSE	stat	pvalue	padj	gene_name	gene_type	GM_rep1	GM_rep2	D4_rep1	D4_rep2
ENSMUSG00000000001	2075.04	-1.24504	0.115543	-10.7756	4.49055e-27	5.4004e-26	Gnai3	protein_coding	56.771	57.645	23.5694	24.7034
ENSMUSG00000000028	518.49	-2.60079	0.145621	-17.86	2.41493e-71	1.04994e-69	Cdc45	protein_coding	15.6764	15.8962	2.91475	2.28855
ENSMUSG00000000037	0.668354	-3.18724	3.40269	-0.936682	0.348922	NA	Scml2	protein_coding	0	0.0360009	0	0
ENSMUSG00000000049	2.65384	0.238476	1.77798	0.134128	0.893302	0.927565	Apoh	protein_coding	0	0.0722389	0.0430267	0.0433936
ENSMUSG00000000056	590.46	1.42421	0.173104	8.22749	1.91181e-16	1.37215e-15	Narf	protein_coding	4.14946	5.90599	13.2859	13.7159
ENSMUSG00000000058	524.247	-1.61877	0.163474	-9.90231	4.06779e-23	4.08272e-22	Cav2	protein_coding	11.8513	13.6383	4.31867	3.98217
ENSMUSG00000000078	2560.46	-0.203733	0.0997121	-2.04321	0.0410313	0.0748617	Klf6	protein_coding	45.1427	40.0175	35.4403	38.4992
ENSMUSG00000000085	610.407	-0.391737	0.112256	-3.48967	0.000483623	0.00125903	Scmh1	protein_coding	5.46983	5.64499	4.23164	4.24089
ENSMUSG00000000088	1072.63	-0.796418	0.131167	-6.07179	1.26493e-09	5.7541e-09	Cox5a	protein_coding	42.6559	37.7892	24.3196	21.992
ENSMUSG00000000093	14.6501	3.2524	0.748926	4.34275	1.40707e-05	4.43758e-05	Tbx2	protein_coding	0.0662627	0.0476346	0.548525	0.534127
ENSMUSG00000000094	7.02622	6.47899	1.62099	3.99693	6.41699e-05	0.000187928	Tbx4	protein_coding	0	0	0.221826	0.345746
ENSMUSG00000000120	98.7063	-4.33135	0.526853	-8.22118	2.01518e-16	1.4436e-15	Ngfr	protein_coding	8.41916	4.86191	0.318443	0.341231
ENSMUSG00000000126	416.402	2.846	0.247453	11.5012	1.30153e-30	1.80578e-29	Wnt9a	protein_coding	2.27349	1.45276	12.7939	13.9627
ENSMUSG00000000127	835.135	0.239636	0.155389	1.54217	0.123033	0.193782	Fer	protein_coding	9.42078	10.9367	11.0937	12.9471
ENSMUSG00000000131	1768.86	0.28357	0.127479	2.22444	0.0261186	0.0501558	Xpo6	protein_coding	6.92973	6.11132	8.3704	7.50154
ENSMUSG00000000134	1338.98	-0.836584	0.0980183	-8.53497	1.4019e-17	1.07182e-16	Tfe3	protein_coding	11.6359	11.7934	6.4504	6.66973
ENSMUSG00000000142	148.622	3.75903	0.320371	11.7334	8.5967e-32	1.24491e-30	Axin2	protein_coding	0.349101	0.177763	3.76181	3.34164
ENSMUSG00000000148	418.075	0.898055	0.161046	5.57638	2.45576e-08	1.00537e-07	Brat1	protein_coding	2.74137	3.26121	5.62751	5.56356
ENSMUSG00000000149	720.668	-0.409757	0.126584	-3.23705	0.00120773	0.00297076	Gna12	protein_coding	15.685	15.6577	11.3839	12.21
ENSMUSG00000000154	2.24408	2.80734	1.94207	1.44554	0.148307	0.226513	Slc22a18	protein_coding	0.0353544	0	0.16147	0.0814237
ENSMUSG00000000157	24.1467	-1.18749	0.483715	-2.45493	0.0140911	0.0286452	Itgb2l	protein_coding	0.652903	0.652439	0.34895	0.223953
ENSMUSG00000000159	145.34	-1.926	0.260218	-7.4015	1.34651e-13	8.18272e-13	Igsf5	protein_coding	8.5232	6.93722	2.03878	2.02875
ENSMUSG00000000167	31.5755	0.271677	0.392486	0.692196	0.488814	0.594524	Pih1d2	protein_coding	0.683309	0.695887	0.804582	0.860623
ENSMUSG00000000168	1644.28	-0.188001	0.102078	-1.84174	0.0655128	0.113067	Dlat	protein_coding	23.1368	22.9543	19.9184	20.5413
ENSMUSG00000000171	1033.86	-1.1431	0.116231	-9.83477	7.97535e-23	7.88715e-22	Sdhd	protein_coding	72.5587	66.9753	30.9773	32.1967
ENSMUSG00000000182	0.112192	-1.20525	6.11897	-0.19697	0.843851	NA	Fgf23	protein_coding	0	0.0317389	0	0
ENSMUSG00000000184	639.922	-0.681317	0.152239	-4.47532	7.62968e-06	2.47702e-05	Ccnd2	protein_coding	6.36485	6.76158	3.80499	4.38144
ENSMUSG00000000194	1481.48	0.889722	0.140266	6.34312	2.25161e-10	1.09189e-09	Gpr107	protein_coding	4.50292	4.45586	7.91898	8.68005
ENSMUSG00000000197	15.5073	5.78171	1.53247	3.77282	0.000161414	0.000449912	Nalcn	protein_coding	0.00408203	0	0.111861	0.108114
ENSMUSG00000000202	10.7101	3.52967	0.888603	3.97216	7.12249e-05	0.000207495	Btbd17	protein_coding	0	0.0903269	0.516482	0.542591
ENSMUSG00000000204	0.826863	1.21243	2.81636	0.430497	0.666834	NA	Slfn4	protein_coding	0.0151532	0	0.0346037	0
ENSMUSG00000000215	6.43251	7.45092	1.64599	4.52673	5.99046e-06	1.96821e-05	Ins2	protein_coding	0	0	1.72507	1.15985
ENSMUSG00000000223	814.49	1.03941	0.104382	9.95781	2.33132e-23	2.37142e-22	Drp2	protein_coding	4.60002	4.68511	9.48621	9.59946
ENSMUSG00000000244	265.168	4.89646	0.268542	18.2335	2.79943e-74	1.32387e-72	Tspan32	protein_coding	0.173437	0.212418	5.68788	5.82515
ENSMUSG00000000247	15.6277	-3.00387	0.855402	-3.51165	0.000445341	0.00116662	Lhx2	protein_coding	0.287141	0.340754	0.0780612	0
ENSMUSG00000000253	79.994	0.586625	0.275487	2.12941	0.0332204	0.0620256	Gmpr	protein_coding	1.91346	2.13147	3.27718	2.79894
ENSMUSG00000000263	0.467339	-3.54247	4.09092	-0.865934	0.386526	NA	Glra1	protein_coding	0.0746484	0.0477004	0	0
ENSMUSG00000000266	406.412	0.161621	0.196457	0.822676	0.410692	0.519254	Mid2	protein_coding	2.96856	3.50527	3.33878	3.90432
ENSMUSG00000000275	328.211	0.0229766	0.156483	0.146831	0.883265	0.920487	Trim25	protein_coding	3.79987	3.6822	3.70695	3.89484
ENSMUSG00000000276	305.462	-0.0231587	0.177798	-0.130253	0.896366	0.929264	Dgke	protein_coding	2.62843	1.91526	2.10979	2.35871
ENSMUSG00000000278	2684.19	0.00221463	0.122723	0.0180457	0.985602	0.990406	Scpep1	protein_coding	58.4057	56.4213	56.1563	58.8452
ENSMUSG00000000282	664.343	-0.0697551	0.161451	-0.432052	0.665704	0.751996	Mnt	protein_coding	10.775	8.52355	9.32347	9.05915
ENSMUSG00000000290	44.6619	1.10062	0.506701	2.17212	0.0298466	0.0564813	Itgb2	protein_coding	0.669162	0.207509	0.943824	0.92921
ENSMUSG00000000295	276.119	-1.34049	0.178128	-7.52543	5.25465e-14	3.27986e-13	Hddc2	protein_coding	7.7053	6.51569	3.08904	2.52386
ENSMUSG00000000296	10.3792	-0.100421	0.786751	-0.12764	0.898434	0.930779	Tpd52l1	protein_coding	0.590229	0.304626	0.466562	0.365976
ENSMUSG00000000301	61.8662	-1.63672	0.321177	-5.09601	3.46894e-07	1.28344e-06	Pemt	protein_coding	3.31169	3.20162	1.2061	0.887631
ENSMUSG00000000303	13.7642	3.33487	0.874482	3.81354	0.000136993	0.000385407	Cdh1	protein_coding	0.0262646	0.037762	0.2699	0.378058
ENSMUSG00000000305	0.233749	1.66865	6.11996	0.272657	0.785117	NA	Cdh4	protein_coding	0	0	0.00945081	0
ENSMUSG00000000308	0.676817	-1.20634	4.12681	-0.292316	0.770045	NA	Ckmt1	protein_coding	0	0.0230667	0	0
ENSMUSG00000000317	28.8985	-0.43436	0.495079	-0.877354	0.380294	0.488081	Bcl6b	protein_coding	0.290725	0.309623	0.239742	0.204588
ENSMUSG00000000318	0.944194	-2.80792	2.86998	-0.978375	0.327889	NA	Clec10a	protein_coding	0.0414399	0.0198601	0	0
ENSMUSG00000000320	11.9562	-0.925907	0.638745	-1.44957	0.147177	0.224957	Alox12	protein_coding	0.323495	0.253694	0.134315	0.169326
ENSMUSG00000000325	259.887	0.211872	0.183954	1.15177	0.249418	0.348509	Arvcf	protein_coding	2.18263	2.61507	2.81896	2.74
ENSMUSG00000000326	1305.03	-0.58974	0.102517	-5.75263	8.78631e-09	3.73062e-08	Comt	protein_coding	31.9077	33.3577	20.2612	23.1111
ENSMUSG00000000339	703.92	-1.04941	0.122092	-8.59526	8.30743e-18	6.44543e-17	Rtca	protein_coding	33.3564	30.1959	15.2856	15.416
ENSMUSG00000000340	251.057	0.223524	0.191439	1.1676	0.242969	0.341292	Dbt	protein_coding	3.8753	3.38774	4.05608	4.42123
ENSMUSG00000000346	3258.4	-0.355418	0.0906949	-3.91883	8.89786e-05	0.000256209	Dazap2	protein_coding	87.9465	83.0858	67.9933	65.6871
ENSMUSG00000000355	431.085	0.0482262	0.12834	0.375768	0.707089	0.784731	Mcts1	protein_coding	15.9822	17.3346	17.55	16.9071
ENSMUSG00000000359	274.851	-0.855862	0.183137	-4.67335	2.96332e-06	1.00063e-05	Rem1	protein_coding	9.16609	11.9902	5.31244	6.38438
ENSMUSG00000000374	1333.9	0.317505	0.11503	2.7602	0.00577657	0.0126639	Trappc10	protein_coding	10.2945	9.11642	11.9314	12.2544
ENSMUSG00000000378	497.521	-1.17416	0.130457	-9.00033	2.25033e-19	1.88717e-18	Ccm2	protein_coding	12.8949	13.8518	6.0989	5.75469
ENSMUSG00000000384	1203.49	-1.38001	0.143023	-9.64882	4.97258e-22	4.71733e-21	Tbrg4	protein_coding	35.1204	26.8244	11.9875	11.809
ENSMUSG00000000385	0.899939	3.26069	3.13771	1.03919	0.298715	NA	Tmprss2	protein_coding	0	0	0	0.028418
ENSMUSG00000000392	11.8101	4.47803	1.57681	2.83993	0.00451234	0.0100881	Fap	protein_coding	0	0.0101686	0.0847919	0.146597
ENSMUSG00000000399	882.825	-0.56404	0.112049	-5.03386	4.80691e-07	1.75337e-06	Ndufa9	protein_coding	29.9049	29.212	21.447	18.5352
ENSMUSG00000000402	0.134477	2.67056	6.0346	0.442541	0.658098	NA	Egfl6	protein_coding	0	0	0.0253641	0.0255804
ENSMUSG00000000409	3.65243	-0.264526	1.24566	-0.212358	0.831828	0.884019	Lck	protein_coding	0.102539	0.0393133	0.0468314	0.0708462
ENSMUSG00000000420	1687.42	-0.683614	0.111227	-6.1461	7.94111e-10	3.67257e-09	Galnt1	protein_coding	25.7835	24.6405	14.8254	16.5686
ENSMUSG00000000435	593.121	-0.920164	0.127291	-7.2288	4.8728e-13	2.85366e-12	Myf5	protein_coding	20.9355	23.8534	11.9192	11.7552
ENSMUSG00000000439	316.861	-0.625018	0.143699	-4.34948	1.36458e-05	4.31438e-05	Mkrn2	protein_coding	3.55001	3.50131	2.30084	2.27109
ENSMUSG00000000440	246.015	-2.29974	0.198094	-11.6093	3.69483e-31	5.19119e-30	Pparg	protein_coding	8.48222	8.28619	1.649	1.75676
ENSMUSG00000000441	803.738	0.0704807	0.103197	0.682974	0.494623	0.600003	Raf1	protein_coding	7.84514	7.39341	7.94559	8.05377
ENSMUSG00000000486	12.9134	1.34866	0.630466	2.13915	0.0324237	0.0607187	Septin1	protein_coding	0.130439	0.250052	0.471627	0.500684
ENSMUSG00000000489	91.114	0.504178	0.258629	1.94943	0.0512444	0.0912715	Pdgfb	protein_coding	1.18373	1.02391	1.41751	1.7122
ENSMUSG00000000530	2.081	2.53476	1.68347	1.50568	0.13215	0.205806	Acvrl1	protein_coding	0.0281675	0	0.112566	0.0486538
ENSMUSG00000000531	228.412	0.496106	0.161692	3.06821	0.00215346	0.00509257	Grasp	protein_coding	6.94332	6.65518	9.41224	9.7647
ENSMUSG00000000532	165.543	0.442006	0.196495	2.24945	0.024484	0.047364	Acvr1b	protein_coding	2.06659	2.46301	3.24449	2.91207
ENSMUSG00000000538	1416.24	0.90391	0.109272	8.27215	1.31569e-16	9.53003e-16	Tom1l2	protein_coding	7.69002	7.3052	14.1254	13.9302
ENSMUSG00000000544	5.9461	-0.603577	0.906144	-0.666094	0.505351	0.610661	Gpa33	protein_coding	0.197157	0.146981	0.0750378	0.151356
ENSMUSG00000000552	497.609	-0.579614	0.168053	-3.44899	0.000562691	0.00145007	Zfp385a	protein_coding	16.0259	17.8561	11.4808	11.1936
ENSMUSG00000000555	8160.01	1.04932	0.0824419	12.7279	4.13591e-37	7.18604e-36	Itga5	protein_coding	66.1554	63.5968	139.324	129.197
ENSMUSG00000000561	698.594	-1.05656	0.187328	-5.64015	1.69902e-08	7.06454e-08	Wdr77	protein_coding	14.5174	10.4897	6.27617	5.74388
ENSMUSG00000000563	2605.8	-0.730546	0.104088	-7.01855	2.24179e-12	1.2567e-11	Atp5pb	protein_coding	47.1465	45.0777	28.7871	26.7916
ENSMUSG00000000567	1085.78	-0.630752	0.145616	-4.33161	1.48024e-05	4.65434e-05	Sox9	protein_coding	22.5597	21.526	13.5842	14.8877
ENSMUSG00000000568	3260.11	-1.5262	0.129703	-11.7668	5.78628e-32	8.46367e-31	Hnrnpd	protein_coding	43.0369	39.6538	13.9892	14.7199
ENSMUSG00000000579	144.437	-1.08405	0.214103	-5.06322	4.12238e-07	1.51333e-06	Dynlt1c	protein_coding	3.68959	3.46026	1.99743	1.3735
ENSMUSG00000000581	433.909	-0.935559	0.138005	-6.77915	1.20882e-11	6.44695e-11	C1d	protein_coding	9.32206	8.35874	4.41207	4.83061
ENSMUSG00000000594	348.752	1.36365	0.182511	7.47163	7.92056e-14	4.89368e-13	Gm2a	protein_coding	1.58646	1.92519	4.60333	4.44146
ENSMUSG00000000600	1314.46	1.07843	0.118807	9.07715	1.11454e-19	9.50307e-19	Krit1	protein_coding	2.36937	2.57403	4.97444	5.46633
ENSMUSG00000000605	1486.23	0.636181	0.0998202	6.37327	1.85039e-10	9.02664e-10	Clcn4	protein_coding	8.48995	8.32563	12.3332	13.8016
ENSMUSG00000000627	167.411	-0.215574	0.304184	-0.708698	0.478512	0.584593	Sema4f	protein_coding	4.46245	1.8611	2.76153	2.68048
ENSMUSG00000000628	1654.63	0.602146	0.196515	3.06413	0.00218306	0.00515538	Hk2	protein_coding	15.5677	11.3625	20.0503	20.8238
ENSMUSG00000000631	4365.16	1.88523	0.0909147	20.7362	1.63199e-95	1.13631e-93	Myo18a	protein_coding	8.46116	8.50853	30.6422	32.0465
ENSMUSG00000000673	1.12116	3.024	2.42549	1.24676	0.212486	NA	Haao	protein_coding	0.0128321	0	0.0732585	0.0295533
ENSMUSG00000000686	6.98643	0.210804	1.17221	0.179835	0.857282	0.901726	Abhd15	protein_coding	0.118749	0	0.112989	0.0227906
ENSMUSG00000000690	15.3217	-1.44974	0.535683	-2.70635	0.00680283	0.0147137	Hoxb6	protein_coding	1.74329	1.61232	0.453971	0.774811
ENSMUSG00000000693	2089.09	0.636227	0.098758	6.44229	1.17688e-10	5.83613e-10	Loxl3	protein_coding	18.426	20.8008	31.9157	29.0623
ENSMUSG00000000706	3.34272	-0.264564	1.25007	-0.21164	0.832388	0.884415	Btn1a1	protein_coding	0.0729147	0.0279555	0.0333016	0.0503783
ENSMUSG00000000708	590.044	0.8193	0.180226	4.54597	5.46832e-06	1.80356e-05	Kat2b	protein_coding	4.52941	6.49442	9.24419	10.2184
ENSMUSG00000000711	1019.32	0.797638	0.129362	6.16592	7.00764e-10	3.26004e-09	Rab5b	protein_coding	10.8524	12.8552	20.195	21.0258
ENSMUSG00000000731	2.74034	3.99336	2.01015	1.9866	0.0469664	0.084433	Aire	protein_coding	0	0	0.0358612	0.0542506
ENSMUSG00000000738	1077.83	0.231173	0.103792	2.22728	0.0259283	0.0498108	Spg7	protein_coding	15.5153	13.7883	17.6547	16.7336
ENSMUSG00000000739	0.489057	-2.24217	4.70111	-0.476944	0.633402	NA	Sult5a1	protein_coding	0.0271858	0	0	0
ENSMUSG00000000740	3264.42	-1.39998	0.108687	-12.8808	5.77021e-38	1.02233e-36	Rpl13	protein_coding	121.106	110.645	45.3795	42.4346
ENSMUSG00000000743	711.913	-0.215727	0.109401	-1.9719	0.0486208	0.0871249	Chmp1a	protein_coding	16.1183	15.4142	14.2535	12.8953
ENSMUSG00000000751	2406.81	-2.55969	0.0930788	-27.5002	1.74419e-166	3.6166e-164	Rpa1	protein_coding	44.3773	43.1963	7.62324	7.22944
ENSMUSG00000000753	11321.2	-0.0301552	0.0791954	-0.380769	0.703374	0.782315	Serpinf1	protein_coding	238.639	236.838	232.007	233.634
ENSMUSG00000000759	1044.45	-0.652427	0.0972786	-6.70679	1.98951e-11	1.04365e-10	Tubgcp3	protein_coding	9.69571	9.04472	5.97954	5.94173
ENSMUSG00000000776	672.364	-0.412054	0.108146	-3.81015	0.00013888	0.000390541	Polr3d	protein_coding	18.7105	17.6112	13.7457	13.5479
ENSMUSG00000000782	876.383	0.0352846	0.12746	0.27683	0.781911	0.842838	Tcf7	protein_coding	19.6377	17.6976	19.8552	18.3978
ENSMUSG00000000787	7791.87	-1.09039	0.128958	-8.45538	2.78169e-17	2.09364e-16	Ddx3x	protein_coding	131.904	114.363	53.1962	62.4583
ENSMUSG00000000791	120.999	-1.64018	0.291607	-5.62463	1.8591e-08	7.70636e-08	Il12rb1	protein_coding	3.24845	2.08979	0.868793	0.842503
ENSMUSG00000000792	54.2841	3.82324	0.498397	7.67107	1.70565e-14	1.09918e-13	Slc5a5	protein_coding	0.102574	0.157307	2.03786	1.65364
ENSMUSG00000000794	189.585	6.20271	0.525003	11.8146	3.28082e-32	4.83639e-31	Kcnn3	protein_coding	0.0287375	0.0220359	1.87031	1.85979
ENSMUSG00000000804	1018.9	0.509566	0.11042	4.61482	3.93445e-06	1.3142e-05	Usp32	protein_coding	7.2894	7.23428	9.75187	10.9248
ENSMUSG00000000811	195.574	-0.440566	0.226752	-1.94295	0.0520227	0.0925092	Txnrd3	protein_coding	6.14227	3.91814	3.77263	3.63408
ENSMUSG00000000817	0.336933	1.66866	5.96798	0.279602	0.779783	NA	Fasl	protein_coding	0	0	0.0354076	0
ENSMUSG00000000823	952.762	0.700815	0.124067	5.6487	1.61664e-08	6.72497e-08	Zfp512b	protein_coding	7.73552	6.44225	11.7631	11.2743
ENSMUSG00000000826	1682.72	0.148316	0.111355	1.33192	0.182888	0.27032	Dnajc5	protein_coding	16.3969	13.6877	16.3348	17.0014
ENSMUSG00000000827	1396.5	0.0973767	0.106883	0.911055	0.362267	0.470204	Tpd52l2	protein_coding	18.242	17.6699	19.4245	18.9931
ENSMUSG00000000838	2125.38	-1.21084	0.0958349	-12.6346	1.36033e-36	2.3229e-35	Fmr1	protein_coding	19.4284	20.6384	8.20016	9.11099
ENSMUSG00000000869	32.0744	1.27184	0.46808	2.71714	0.00658478	0.0142798	Il4	protein_coding	0.685362	0.985381	2.01226	2.02942
ENSMUSG00000000876	170.812	0.939355	0.220991	4.25064	2.13159e-05	6.58057e-05	Pxmp4	protein_coding	1.79391	2.51449	4.1186	4.15372
ENSMUSG00000000881	335.371	0.468786	0.155555	3.01364	0.00258131	0.0060065	Dlg3	protein_coding	2.38459	2.85705	3.86111	3.39693
ENSMUSG00000000884	76.1666	-1.05478	0.301275	-3.50104	0.000463445	0.00121068	Gnb1l	protein_coding	1.52339	1.02348	0.601476	0.623001
ENSMUSG00000000889	2.68557	5.37306	1.99194	2.69741	0.00698821	0.0150853	Dbh	protein_coding	0	0	0.101909	0.23125
ENSMUSG00000000901	1407.53	1.07706	0.131921	8.16446	3.22876e-16	2.2964e-15	Mmp11	protein_coding	18.5088	19.378	42.8098	37.1244
ENSMUSG00000000902	1706.45	-0.789149	0.112905	-6.98947	2.75926e-12	1.53946e-11	Smarcb1	protein_coding	18.7397	16.706	10.9234	9.58603
ENSMUSG00000000915	1190.39	-0.0250527	0.133818	-0.187215	0.851492	0.897938	Hip1r	protein_coding	13.5149	11.2508	12.5554	11.7801
ENSMUSG00000000916	316.243	-0.527969	0.158317	-3.33488	0.00085337	0.00214439	Nsun5	protein_coding	5.62129	5.28132	4.1783	3.38076
ENSMUSG00000000934	161.739	-0.740454	0.21467	-3.44928	0.000562092	0.00144924	Top1mt	protein_coding	5.61567	7.43986	4.26346	3.55497
ENSMUSG00000000938	466.579	-0.223206	0.144819	-1.54127	0.12325	0.194059	Hoxa10	protein_coding	8.44981	10.793	8.17981	8.31303
ENSMUSG00000000942	18.903	-0.179736	0.562982	-0.319258	0.749531	0.816141	Hoxa4	protein_coding	0.904398	0.758508	1.07567	0.390543
ENSMUSG00000000948	23.5793	1.05624	0.473161	2.23231	0.0255942	0.0492642	Gm38393	protein_coding	0.230319	0.176609	0.420764	0.424353
ENSMUSG00000000957	10413.9	1.97407	0.137174	14.3909	5.90009e-47	1.37954e-45	Mmp14	protein_coding	40.7872	38.2348	145.408	165.043
ENSMUSG00000000958	120.811	6.16871	0.582774	10.5851	3.49473e-26	4.03316e-25	Slc7a7	protein_coding	0.090599	0.0347357	4.11714	4.81995
ENSMUSG00000000959	1269.24	-0.149719	0.095424	-1.56898	0.116652	0.185419	Oxa1l	protein_coding	20.4042	19.0149	17.4808	18.0489
ENSMUSG00000000976	731.336	0.158064	0.121355	1.30249	0.192748	0.281979	Heatr6	protein_coding	7.47681	6.8526	8.24852	7.73698
ENSMUSG00000001016	1445.34	-1.41889	0.101088	-14.0362	9.36493e-45	2.06917e-43	Ilf2	protein_coding	17.271	16.5342	6.41881	6.22364
ENSMUSG00000001017	2094.28	-0.129011	0.0878011	-1.46936	0.141736	0.217911	Chtop	protein_coding	40.3971	37.4067	36.4703	34.6703
ENSMUSG00000001018	1076.44	0.801492	0.107753	7.43826	1.0202e-13	6.26631e-13	Snapin	protein_coding	19.4103	19.8619	34.6816	33.7692
ENSMUSG00000001020	2115.55	-1.02676	0.0999327	-10.2745	9.17967e-25	9.88649e-24	S100a4	protein_coding	281.822	272	140.692	131.114
ENSMUSG00000001021	28.7737	-1.86355	0.458979	-4.06022	4.90271e-05	0.000145386	S100a3	protein_coding	1.10236	1.05661	0.333932	0.259062
ENSMUSG00000001023	1.67404	0.24779	1.88313	0.131584	0.895313	0.928581	S100a5	protein_coding	0	0.399822	0.158761	0.320229
ENSMUSG00000001025	5421.79	-0.51042	0.121771	-4.19165	2.76936e-05	8.45004e-05	S100a6	protein_coding	300.072	284.882	216.541	194.1
ENSMUSG00000001027	443.808	11.3975	1.44214	7.90321	2.7181e-15	1.8363e-14	Scn4a	protein_coding	0.00853105	0	10.783	11.7493
ENSMUSG00000001029	1.26824	1.22977	2.52985	0.486105	0.626892	0.717508	Icam2	protein_coding	0	0.0302387	0.0720426	0
ENSMUSG00000001034	560.031	-0.263093	0.131196	-2.00535	0.0449258	0.081159	Mapk7	protein_coding	9.0087	8.94932	8.31943	6.64304
ENSMUSG00000001036	1010.95	-0.0793355	0.103998	-0.762857	0.445549	0.553314	Epn2	protein_coding	12.3397	13.6998	12.0954	12.5558
ENSMUSG00000001039	144.672	-0.694792	0.207262	-3.35225	0.00080159	0.00202127	B9d1	protein_coding	5.88228	6.36101	3.87483	3.69078
ENSMUSG00000001052	1667.37	-0.207775	0.113699	-1.82742	0.0676371	0.116181	Sec24b	protein_coding	19.7563	19.8641	16.3942	17.9128
ENSMUSG00000001053	41.5182	-0.910068	0.381701	-2.38424	0.0171144	0.0342887	N4bp3	protein_coding	1.27709	1.51956	0.879934	0.608529
ENSMUSG00000001054	451.065	-0.0321529	0.150463	-0.213692	0.830787	0.883299	Rmnd5b	protein_coding	14.4539	12.6285	14.3453	12.1311
ENSMUSG00000001056	1144.73	-2.58147	0.142732	-18.0862	4.09534e-73	1.88476e-71	Nhp2	protein_coding	132.556	104.85	21.126	18.5297
ENSMUSG00000001062	382.692	0.549205	0.138354	3.96957	7.20035e-05	0.000209569	Vps9d1	protein_coding	3.92832	4.23456	6.28215	5.66457
ENSMUSG00000001065	349.826	0.810091	0.136667	5.92746	3.07649e-09	1.35632e-08	Zfp276	protein_coding	3.30206	3.37326	6.28795	5.41598
ENSMUSG00000001076	0.662393	1.66907	3.49858	0.477072	0.633311	NA	C1ql4	protein_coding	0	0	0.0465296	0
ENSMUSG00000001082	498.913	-1.0515	0.180943	-5.81122	6.20208e-09	2.66698e-08	Mfsd10	protein_coding	16.5423	11.678	7.22816	6.38156
ENSMUSG00000001089	1880.54	-0.126456	0.129932	-0.973244	0.330432	0.437232	Luzp1	protein_coding	14.1726	14.493	12.1832	14.0778
ENSMUSG00000001095	0.186964	1.6754	6.11956	0.273778	0.784255	NA	Slc13a2	protein_coding	0	0	0	0.0286772
ENSMUSG00000001098	1415.43	-0.71345	0.124481	-5.73138	9.96152e-09	4.20689e-08	Kctd10	protein_coding	29.7584	26.0004	17.2013	16.8
ENSMUSG00000001100	1476.53	-0.569132	0.116866	-4.86996	1.11623e-06	3.93317e-06	Poldip2	protein_coding	29.3429	26.2532	18.7642	18.7048
ENSMUSG00000001105	490.162	0.114213	0.146896	0.777507	0.43686	0.545215	Ift20	protein_coding	17.9611	19.3299	21.3174	19.05
ENSMUSG00000001119	13379.8	3.76305	0.510256	7.37483	1.64557e-13	9.93611e-13	Col6a1	protein_coding	8.26951	30.128	261.232	260.112
ENSMUSG00000001120	66.3081	-1.57311	0.302887	-5.19372	2.06136e-07	7.79476e-07	Pcbp3	protein_coding	2.19133	2.00225	0.701513	0.707495
ENSMUSG00000001123	173.04	-0.623431	0.18317	-3.40357	0.000665114	0.00169526	Lgals9	protein_coding	6.71785	5.90023	3.91545	4.27252
ENSMUSG00000001127	1433.17	0.972635	0.0986646	9.858	6.32982e-23	6.29944e-22	Araf	protein_coding	9.55968	9.64708	19.4398	18.252
ENSMUSG00000001128	119.379	1.37035	0.302779	4.52591	6.01371e-06	1.97447e-05	Cfp	protein_coding	2.83727	2.68636	7.78293	6.4946
ENSMUSG00000001131	3590.09	-1.07913	0.0766565	-14.0775	5.22099e-45	1.16036e-43	Timp1	protein_coding	356.885	355.431	171.075	166.069
ENSMUSG00000001134	121.828	-0.54939	0.237083	-2.31729	0.020488	0.0403598	Uxt	protein_coding	4.83762	5.0584	3.93346	2.82755
ENSMUSG00000001138	463.238	0.965483	0.134058	7.202	5.93361e-13	3.4588e-12	Cnnm3	protein_coding	2.94722	3.36299	6.06792	6.25973
ENSMUSG00000001143	645.604	1.32812	0.118334	11.2235	3.1261e-29	4.16865e-28	Lman2l	protein_coding	3.24047	3.02776	7.72613	8.00821
ENSMUSG00000001150	1479.71	0.472784	0.106503	4.43916	9.03093e-06	2.90942e-05	Mcm3ap	protein_coding	12.9615	11.3917	16.9627	16.8286
ENSMUSG00000001151	1227.31	-0.114076	0.127045	-0.897922	0.369227	0.476894	Pcnt	protein_coding	8.02114	6.5798	6.59098	6.8976
ENSMUSG00000001155	1.0993	1.67269	2.89793	0.577202	0.563803	NA	Ftcd	protein_coding	0	0	0	0.0216696
ENSMUSG00000001156	153.12	1.78587	0.207552	8.60445	7.66862e-18	5.96698e-17	Mxd1	protein_coding	0.637024	0.838541	2.34693	2.74839
ENSMUSG00000001157	338.554	-0.573003	0.141081	-4.0615	4.87577e-05	0.000144633	Gmcl1	protein_coding	3.73743	4.2917	2.69353	2.70584
ENSMUSG00000001158	672.373	-0.659665	0.129762	-5.08363	3.70284e-07	1.36516e-06	Snrnp27	protein_coding	28.5785	27.8626	18.5182	17.2076
ENSMUSG00000001166	0.111804	-1.20525	6.11897	-0.19697	0.843851	NA	Oas1c	protein_coding	0	0.0239395	0	0
ENSMUSG00000001173	688.462	-0.276409	0.129505	-2.13435	0.0328142	0.0613345	Ocrl	protein_coding	5.02142	5.26825	4.07777	4.4188
ENSMUSG00000001175	8480.58	-0.663455	0.0769302	-8.62411	6.45907e-18	5.03829e-17	Calm1	protein_coding	134.226	141.783	85.6214	88.6445
ENSMUSG00000001211	3178.76	0.687087	0.0968711	7.0928	1.31429e-12	7.49903e-12	Agpat3	protein_coding	19.5315	18.6914	28.5343	33.0042
ENSMUSG00000001227	17.6892	-2.28552	0.674778	-3.38706	0.000706452	0.00179384	Sema6b	protein_coding	0.469274	0.377252	0.103706	0.0697273
ENSMUSG00000001228	1341.1	-4.52957	0.142753	-31.7301	5.97477e-221	2.89072e-218	Uhrf1	protein_coding	41.1965	39.1084	1.75528	1.72152
ENSMUSG00000001229	1809.77	-0.271718	0.0962422	-2.82328	0.00475355	0.0105785	Dpp9	protein_coding	17.5866	16.2652	13.9814	14.0568
ENSMUSG00000001240	24.4819	3.91447	0.64463	6.07243	1.25987e-09	5.73244e-09	Ramp2	protein_coding	0.0727866	0.069766	1.12195	1.02675
ENSMUSG00000001247	4.05602	1.21829	1.18732	1.02608	0.304852	0.409914	Lsr	protein_coding	0.110621	0.0265075	0.18946	0.127384
ENSMUSG00000001248	700.735	0.696654	0.142391	4.89256	9.95341e-07	3.5263e-06	Gramd1a	protein_coding	6.93655	7.71468	12.6984	11.0507
ENSMUSG00000001270	463.19	1.84917	0.207932	8.89316	5.93974e-19	4.87715e-18	Ckb	protein_coding	8.54841	5.60828	26.5573	24.4184
ENSMUSG00000001280	1698.3	-0.611786	0.117739	-5.19613	2.03478e-07	7.70043e-07	Sp1	protein_coding	14.8096	15.3378	9.25584	10.4734
ENSMUSG00000001281	390.017	-4.19901	0.521649	-8.04948	8.31455e-16	5.78706e-15	Itgb7	protein_coding	20.7091	11.7227	0.841832	0.923924
ENSMUSG00000001285	689.708	-1.03918	0.128064	-8.11455	4.87587e-16	3.43807e-15	Myg1	protein_coding	22.5757	21.7408	11.4915	10.0704
ENSMUSG00000001288	3093.44	-0.439443	0.098272	-4.4717	7.75995e-06	2.51585e-05	Rarg	protein_coding	52.5112	56.1556	40.8514	39.2842
ENSMUSG00000001289	1168.24	-0.369087	0.11541	-3.19805	0.00138359	0.00336863	Pfdn5	protein_coding	62.6525	58.1526	47.1826	46.3445
ENSMUSG00000001300	1401.81	-0.287217	0.142145	-2.0206	0.0433213	0.0786594	Efnb2	protein_coding	18.0158	16.697	12.8565	15.5896
ENSMUSG00000001305	427.945	-1.82448	0.141847	-12.8623	7.33439e-38	1.29218e-36	Rrp15	protein_coding	14.0756	13.1182	3.72673	3.95071
ENSMUSG00000001313	156	-0.603038	0.214541	-2.81082	0.00494147	0.0109604	Rnd2	protein_coding	5.91616	5.49705	3.37753	4.13626
ENSMUSG00000001323	297.452	1.12921	0.157216	7.18256	6.84193e-13	3.97477e-12	Srr	protein_coding	2.52914	2.60095	5.56498	5.65794
ENSMUSG00000001333	628.558	1.59442	0.155621	10.2455	1.23966e-24	1.32603e-23	Sync	protein_coding	6.0235	7.84557	19.6264	22.2831
ENSMUSG00000001334	49.5529	4.32656	0.479532	9.02245	1.83924e-19	1.54931e-18	Fndc5	protein_coding	0.173919	0.125026	3.17728	2.80383
ENSMUSG00000001348	0.836137	-1.78624	2.80836	-0.636044	0.524748	NA	Acp5	protein_coding	0.0887691	0.0283618	0.0337855	0
ENSMUSG00000001349	20.7385	-3.60074	0.795392	-4.52701	5.98255e-06	1.96595e-05	Cnn1	protein_coding	0.812311	0.715471	0.0501349	0.0758437
ENSMUSG00000001366	337.439	0.379873	0.147786	2.57043	0.0101573	0.0212882	Fbxo9	protein_coding	6.0009	5.73332	8.37691	6.88797
ENSMUSG00000001376	791.013	0.0231143	0.121014	0.191004	0.848522	0.895707	Vps50	protein_coding	4.54819	5.0542	4.67507	5.08449
ENSMUSG00000001380	1473.8	-0.871046	0.0946184	-9.20588	3.3887e-20	2.96849e-19	Hars	protein_coding	51.1319	47.1512	27.1591	26.571
ENSMUSG00000001383	941.589	-0.859745	0.109197	-7.87334	3.45291e-15	2.31203e-14	Zmat2	protein_coding	27.4149	29.8756	14.7912	16.7853
ENSMUSG00000001403	1375.59	-4.28021	0.136531	-31.3497	9.83306e-216	4.03348e-213	Ube2c	protein_coding	71.5723	72.0344	3.66664	3.72451
ENSMUSG00000001415	2846.5	-0.518407	0.10384	-4.99234	5.96516e-07	2.15543e-06	Smg5	protein_coding	34.0317	29.1928	22.7859	21.3495
ENSMUSG00000001416	4689.06	-0.986393	0.084889	-11.6198	3.26922e-31	4.61383e-30	Cct3	protein_coding	65.7532	64.7689	33.151	32.7279
ENSMUSG00000001418	2246.15	0.784961	0.128083	6.12854	8.86885e-10	4.0906e-09	Glmp	protein_coding	15.2101	12.7119	24.4859	23.6172
ENSMUSG00000001419	2932.85	0.97725	0.101163	9.66017	4.4511e-22	4.23113e-21	Mef2d	protein_coding	25.5223	25.6175	49.4703	51.2097
ENSMUSG00000001420	15.7643	-0.0984708	0.591306	-0.166531	0.867739	0.909682	Tmem79	protein_coding	0.433176	0.2768	0.376838	0.285039
ENSMUSG00000001424	4540.03	0.283229	0.104794	2.7027	0.00687778	0.0148667	Snd1	protein_coding	33.2933	28.5895	38.2533	37.0482
ENSMUSG00000001435	2179.23	-1.14963	0.181756	-6.32514	2.53007e-10	1.21972e-09	Col18a1	protein_coding	52.3416	34.8759	19.4295	19.8809
ENSMUSG00000001436	369.086	-2.31921	0.207803	-11.1606	6.35596e-29	8.3112e-28	Slc19a1	protein_coding	8.91177	6.85587	1.65406	1.50433
ENSMUSG00000001440	9681.59	-1.46627	0.105198	-13.9383	3.70911e-44	7.97121e-43	Kpnb1	protein_coding	152.565	136.213	48.8938	55.619
ENSMUSG00000001441	3161.07	0.590078	0.0833256	7.08159	1.42506e-12	8.10414e-12	Npepps	protein_coding	23.7401	24.2969	35.3678	36.9461
ENSMUSG00000001445	709.007	-0.744732	0.106343	-7.00309	2.50384e-12	1.39944e-11	Mrpl10	protein_coding	32.8118	31.3153	19.7161	18.5478
ENSMUSG00000001467	3770.4	0.880287	0.260998	3.37277	0.00074416	0.00188401	Cyp51	protein_coding	33.5097	30.3977	52.2579	65.3781
ENSMUSG00000001472	4700.02	0.325229	0.0924913	3.51632	0.000437578	0.00114835	Tcf25	protein_coding	54.4505	49.3068	67.6175	62.368
ENSMUSG00000001473	4567.77	0.292558	0.0926899	3.15631	0.00159777	0.00386021	Tubb6	protein_coding	134.159	115.267	157.854	147.62
ENSMUSG00000001482	394.322	-0.707415	0.136752	-5.17299	2.30372e-07	8.66431e-07	Def8	protein_coding	7.33124	7.34047	4.35655	4.62908
ENSMUSG00000001493	0.441526	1.81938	3.85815	0.471567	0.637236	NA	Meox1	protein_coding	0	0.0258413	0.061566	0.0310455
ENSMUSG00000001497	4.86933	-2.34887	1.37066	-1.71368	0.0865876	0.143393	Pax9	protein_coding	0.0475215	0.0910987	0	0.0273613
ENSMUSG00000001504	83.7136	-0.0949606	0.260943	-0.363913	0.715923	0.791716	Irx2	protein_coding	1.50076	1.2806	1.27473	1.32775
ENSMUSG00000001506	34401.8	4.24356	0.169235	25.0749	9.3381e-139	1.23217e-136	Col1a1	protein_coding	26.487	41.6697	644.85	646.334
ENSMUSG00000001507	2234.71	-0.305318	0.155842	-1.95916	0.0500945	0.0894175	Itga3	protein_coding	32.0954	28.3738	24.8514	24.0821
ENSMUSG00000001508	599.367	4.85596	0.208002	23.3458	1.52201e-120	1.54403e-118	Sgca	protein_coding	1.14249	1.55965	38.5813	39.8671
ENSMUSG00000001510	316.947	-2.90636	0.191843	-15.1497	7.61479e-52	2.07635e-50	Dlx3	protein_coding	17.557	19.2798	2.49925	2.41443
ENSMUSG00000001517	1889.16	-4.08689	0.115593	-35.3558	8.17961e-274	6.71048e-271	Foxm1	protein_coding	41.5689	40.4041	2.45541	2.36816
ENSMUSG00000001518	400.648	-0.696014	0.166046	-4.19169	2.76883e-05	8.44979e-05	Itfg2	protein_coding	5.26518	3.95134	3.03489	2.65137
ENSMUSG00000001520	34.4127	0.364874	0.374575	0.974101	0.330006	0.436822	Nrip2	protein_coding	0.591558	0.505711	0.620675	0.791665
ENSMUSG00000001521	780.977	-0.426426	0.113236	-3.76582	0.000166002	0.000461651	Tulp3	protein_coding	6.12759	6.55123	4.96287	4.4721
ENSMUSG00000001524	300.654	-0.87892	0.1595	-5.51048	3.57866e-08	1.44781e-07	Gtf2h4	protein_coding	7.75995	7.22938	4.07822	4.07125
ENSMUSG00000001525	16141.4	-2.53353	0.0885594	-28.6082	5.30843e-180	1.37212e-177	Tubb5	protein_coding	634	555.549	104.742	100.708
ENSMUSG00000001542	386.836	-0.446119	0.165879	-2.68942	0.00715767	0.0154194	Ell2	protein_coding	2.65254	3.15171	2.01678	2.24512
ENSMUSG00000001552	2029.92	1.43012	0.143355	9.97607	1.93991e-23	1.98181e-22	Jup	protein_coding	17.0607	15.2703	42.9666	44.1498
ENSMUSG00000001555	3689.75	-0.253545	0.0945527	-2.68152	0.00732882	0.0157629	Fkbp10	protein_coding	89.6402	79.5252	69.7062	72.1861
ENSMUSG00000001558	5.34478	1.04554	1.02295	1.02207	0.306746	0.411956	Klhl10	protein_coding	0.055592	0.159855	0.12695	0.320081
ENSMUSG00000001569	795.715	-0.215315	0.125372	-1.71741	0.0859035	0.142485	Nom1	protein_coding	6.0965	5.21986	4.65056	5.09481
ENSMUSG00000001576	3103.5	-1.22695	0.117722	-10.4224	1.96e-25	2.18707e-24	Ergic1	protein_coding	31.3784	30.1346	12.9638	13.3156
ENSMUSG00000001583	0.537905	0.239457	3.8355	0.0624318	0.950219	NA	Tnk1	protein_coding	0	0.0172948	0	0.0207779
ENSMUSG00000001588	9.19026	0.785874	0.726236	1.08212	0.2792	0.38276	Acap1	protein_coding	0.22165	0.106226	0.379619	0.184338
ENSMUSG00000001604	56.7029	0.30558	0.345127	0.885412	0.375935	0.483901	Tcea3	protein_coding	1.80201	2.05623	2.59642	2.1739
ENSMUSG00000001622	2.89166	-1.09986	1.25636	-0.875431	0.38134	0.48919	Csn3	protein_coding	0.231473	0.1248	0.0495553	0.116615
ENSMUSG00000001627	1875.44	-1.68467	0.162562	-10.3632	3.64391e-25	4.00215e-24	Ifrd1	protein_coding	34.8529	25.9566	9.88142	9.03289
ENSMUSG00000001630	253.874	0.551255	0.164043	3.36043	0.000778212	0.00196548	Stk38l	protein_coding	2.69564	2.78434	3.97734	4.05378
ENSMUSG00000001632	820.562	-0.145076	0.11366	-1.27641	0.201812	0.292719	Brpf1	protein_coding	9.32152	8.15333	7.85095	7.94852
ENSMUSG00000001642	1424.31	-0.162494	0.146245	-1.11111	0.266521	0.368153	Akr1b3	protein_coding	10.8829	9.4561	9.25204	8.91844
ENSMUSG00000001655	137.632	-0.322461	0.308252	-1.0461	0.295516	0.400176	Hoxc13	protein_coding	2.68484	4.65555	3.26062	2.61388
ENSMUSG00000001656	479.076	-0.842089	0.142447	-5.9116	3.38791e-09	1.4877e-08	Hoxc11	protein_coding	18.6354	21.2521	10.8934	11.3628
ENSMUSG00000001657	106.059	-0.0827827	0.328384	-0.252091	0.800971	0.858536	Hoxc8	protein_coding	1.97254	3.06982	2.68817	2.07606
ENSMUSG00000001661	266.494	0.912711	0.173673	5.25535	1.4774e-07	5.65689e-07	Hoxc6	protein_coding	5.36314	6.88597	12.5036	10.5707
ENSMUSG00000001663	11.3404	1.41989	0.785518	1.80759	0.070671	0.120489	Gstt1	protein_coding	0.117933	0.301437	0.448852	0.67902
ENSMUSG00000001665	4.5952	-3.22512	1.33848	-2.40954	0.0159728	0.0321533	Gstt3	protein_coding	0.125075	0.209797	0.0178513	0.0180035
ENSMUSG00000001666	106.422	0.0739301	0.225274	0.328179	0.742777	0.810986	Ddt	protein_coding	8.23689	8.93781	9.84849	8.23233
ENSMUSG00000001672	2.77621	-0.186016	1.64879	-0.112819	0.910174	0.937142	Marveld3	protein_coding	0.0365817	0.0350636	0.0208845	0.0421251
ENSMUSG00000001674	681.279	-1.46915	0.120145	-12.2282	2.19836e-34	3.5005e-33	Ddx18	protein_coding	28.3281	25.3671	9.41898	9.97288
ENSMUSG00000001687	646.965	0.147429	0.116602	1.26438	0.206092	0.298057	Ubl3	protein_coding	4.54694	4.50755	4.89527	5.13347
ENSMUSG00000001700	115.938	0.255355	0.215441	1.18527	0.235912	0.33314	Gramd3	protein_coding	1.35386	1.35851	1.72699	1.5103
ENSMUSG00000001707	507.526	-1.99361	0.135426	-14.7211	4.72023e-49	1.18282e-47	Eef1e1	protein_coding	17.9814	16.2099	4.59055	3.99259
ENSMUSG00000001729	5490.45	-0.731474	0.0881577	-8.29734	1.06471e-16	7.75973e-16	Akt1	protein_coding	111.516	101.099	66.5595	61.4896
ENSMUSG00000001739	37.9977	-3.49178	0.612692	-5.69908	1.20457e-08	5.06101e-08	Cldn15	protein_coding	1.30089	1.97878	0.161451	0.130263
ENSMUSG00000001741	6.60647	5.9192	1.62481	3.64301	0.000269468	0.000727543	Il16	protein_coding	0	0	0.0697618	0.0967405
ENSMUSG00000001750	2167.68	0.919922	0.124787	7.37195	1.68144e-13	1.01462e-12	Tcirg1	protein_coding	24.2983	23.6151	48.5739	42.0757
ENSMUSG00000001751	560.944	2.39548	0.14859	16.1214	1.8045e-58	5.99456e-57	Naglu	protein_coding	3.57058	3.18414	18.862	16.6548
ENSMUSG00000001755	433.363	0.546138	0.153101	3.56717	0.000360851	0.000958325	Coasy	protein_coding	7.45863	8.29377	12.6069	10.3983
ENSMUSG00000001761	1524.82	-1.09922	0.0891791	-12.326	6.56039e-35	1.06256e-33	Smo	protein_coding	23.3173	23.4866	11.0667	10.7797
ENSMUSG00000001763	42.6703	2.81352	0.478521	5.8796	4.1125e-09	1.79295e-08	Tspan33	protein_coding	0.0924999	0.0997439	0.686506	0.665731
ENSMUSG00000001767	926.765	-0.0811867	0.137093	-0.592203	0.553715	0.654025	Crnkl1	protein_coding	14.8136	15.2773	12.8641	15.5829
ENSMUSG00000001768	1290.85	1.45416	0.108371	13.4183	4.72663e-41	9.27097e-40	Rin2	protein_coding	3.7412	3.19262	9.77867	9.21155
ENSMUSG00000001773	1.00067	3.99563	2.61234	1.52952	0.126136	NA	Folh1	protein_coding	0	0	0.0213659	0.0861925
ENSMUSG00000001774	1344.41	-0.606271	0.14481	-4.18668	2.83068e-05	8.62321e-05	Chordc1	protein_coding	12.273	16.0407	9.22937	9.37266
ENSMUSG00000001783	2119.28	-0.759968	0.0887715	-8.56094	1.1195e-17	8.6114e-17	Rtcb	protein_coding	68.1297	64.0474	38.2657	39.7824
ENSMUSG00000001785	976.5	-1.18392	0.0988768	-11.9737	4.88049e-33	7.44462e-32	Pwp1	protein_coding	29.4619	28.298	13.288	12.1317
ENSMUSG00000001786	189.324	-0.417451	0.202499	-2.0615	0.0392558	0.0719493	Fbxo7	protein_coding	2.37158	1.97504	1.85334	1.39906
ENSMUSG00000001794	4604.56	-0.486826	0.10328	-4.71368	2.43287e-06	8.27579e-06	Capns1	protein_coding	157.164	139.624	108.567	103.21
ENSMUSG00000001804	0.19793	2.67053	6.0346	0.442536	0.658101	NA	Dsg4	protein_coding	0	0	0.0197195	0.0198877
ENSMUSG00000001827	2.50698	3.6743	2.03897	1.80203	0.07154	0.12182	Folr1	protein_coding	0	0	0	0.120452
ENSMUSG00000001829	747.812	0.198967	0.104745	1.89954	0.0574937	0.100888	Clpb	protein_coding	3.98035	3.78627	4.45524	4.45851
ENSMUSG00000001833	4025.23	-0.878916	0.103015	-8.53195	1.43896e-17	1.0997e-16	Septin7	protein_coding	26.6741	26.9185	13.6096	15.5335
ENSMUSG00000001844	579.476	0.0120906	0.145131	0.0833078	0.933607	0.950943	Zdhhc4	protein_coding	13.9052	11.1168	13.2428	11.9791
ENSMUSG00000001847	3511.34	-0.945033	0.0899228	-10.5094	7.82033e-26	8.89462e-25	Rac1	protein_coding	65.0905	63.3113	32.2787	34.4155
ENSMUSG00000001855	1440.95	-0.397369	0.128072	-3.1027	0.00191763	0.00457501	Nup214	protein_coding	12.1079	10.5326	8.22958	8.95859
ENSMUSG00000001864	1862.73	0.820862	0.163874	5.00909	5.46875e-07	1.98442e-06	Aif1l	protein_coding	24.1937	18.2633	38.0175	36.9693
ENSMUSG00000001870	6135.3	-0.324854	0.121384	-2.67624	0.00744529	0.0159988	Ltbp1	protein_coding	39.0484	39.7005	30.6196	32.2523
ENSMUSG00000001891	1515.13	0.5747	0.105908	5.42642	5.7494e-08	2.28439e-07	Ugp2	protein_coding	25.5026	25.3447	36.6723	39.0586
ENSMUSG00000001909	1356.8	-0.111337	0.140206	-0.794095	0.42714	0.535529	Trmt1	protein_coding	14.7739	11.6226	12.4422	11.9889
ENSMUSG00000001910	3208.74	-1.02225	0.112039	-9.12411	7.23275e-20	6.25171e-19	Nacc1	protein_coding	55.1826	50.9459	26.11	26.1402
ENSMUSG00000001911	5521.16	0.154562	0.125786	1.22877	0.219158	0.313827	Nfix	protein_coding	32.9711	37.571	37.4598	41.0632
ENSMUSG00000001918	447.412	-1.67327	0.158927	-10.5286	6.37899e-26	7.28603e-25	Slc1a5	protein_coding	10.1191	9.14733	3.20489	2.83441
ENSMUSG00000001924	10338.9	0.152794	0.0825565	1.85078	0.0642017	0.111211	Uba1	protein_coding	150.199	138.625	167.128	153.956
ENSMUSG00000001930	11.4801	3.19139	0.908269	3.5137	0.000441907	0.00115826	Vwf	protein_coding	0.00747848	0.0107522	0.119545	0.0473646
ENSMUSG00000001942	48.6677	0.251979	0.389134	0.647538	0.517284	0.621419	Siae	protein_coding	0.165947	0.202939	0.209079	0.230631
ENSMUSG00000001946	2.1754	0.22798	1.51101	0.150879	0.880071	0.918172	Esam	protein_coding	0.0419024	0.0401635	0.0478441	0.0482522
ENSMUSG00000001948	7.73176	0.613886	0.837257	0.733211	0.46343	0.570415	Spa17	protein_coding	0.396296	0.325586	0.517131	0.586734
ENSMUSG00000001962	833.509	0.11034	0.133253	0.82805	0.407642	0.516193	Fam50a	protein_coding	21.8951	20.8607	22.6917	23.4596
ENSMUSG00000001964	1181.94	-1.55743	0.113597	-13.7102	8.8262e-43	1.83618e-41	Emd	protein_coding	49.3997	48.0358	17.6843	15.4168
ENSMUSG00000001983	156.163	-0.0252835	0.221375	-0.114211	0.90907	0.936415	Taco1	protein_coding	6.77547	6.70244	7.2899	5.95168
ENSMUSG00000001985	0.506528	1.67409	3.91336	0.427789	0.668805	NA	Grik3	protein_coding	0	0	0	0.00770862
ENSMUSG00000001986	1.29434	0.959823	1.75113	0.548116	0.583612	0.67968	Gria3	protein_coding	0.0121852	0.00583978	0.0139131	0.0210476
ENSMUSG00000001988	3.06647	0.910694	1.36755	0.665931	0.505455	0.610709	Npas1	protein_coding	0.039925	0.0574022	0.0683794	0.114938
ENSMUSG00000001995	439.506	0.736127	0.153639	4.79129	1.65716e-06	5.72795e-06	Sipa1l2	protein_coding	2.692	2.68804	4.20764	4.75419
ENSMUSG00000001998	433.109	0.126321	0.187875	0.672366	0.50135	0.606954	Ap4e1	protein_coding	2.71251	2.85231	2.85944	3.21522
ENSMUSG00000001999	274.032	-1.59064	0.161882	-9.8259	8.70906e-23	8.59923e-22	Blvra	protein_coding	10.6333	10.5686	3.56101	3.47827
ENSMUSG00000002006	40.8795	-0.134074	0.329031	-0.407481	0.683655	0.76589	Pdzd4	protein_coding	0.907815	0.957156	0.932888	0.766614
ENSMUSG00000002007	304.598	7.90061	0.577606	13.6782	1.37026e-42	2.83193e-41	Srpk3	protein_coding	0.107879	0.0413609	18.8213	16.5222
ENSMUSG00000002010	2020.76	0.192706	0.103409	1.86353	0.0623881	0.108438	Idh3g	protein_coding	41.6534	39.9887	49.9974	43.3045
ENSMUSG00000002012	0.136458	1.67543	6.11956	0.273783	0.784252	NA	Pnck	protein_coding	0	0	0	0.0350936
ENSMUSG00000002014	1271.08	-0.284166	0.113517	-2.5033	0.0123043	0.0253654	Ssr4	protein_coding	27.8218	25.0307	22.5071	20.8894
ENSMUSG00000002015	2873.24	0.144847	0.130432	1.11052	0.266776	0.368426	Bcap31	protein_coding	106.485	119.022	118.152	131.189
ENSMUSG00000002017	1120.35	-0.657189	0.124	-5.29992	1.15855e-07	4.47963e-07	Fam98a	protein_coding	23.3763	25.7986	13.6823	17.5059
ENSMUSG00000002020	2703.53	0.147098	0.25335	0.580609	0.561504	0.661238	Ltbp2	protein_coding	15.6773	13.0781	15.4868	16.3542
ENSMUSG00000002028	1855.34	0.297453	0.148694	2.00043	0.0454538	0.0820028	Kmt2a	protein_coding	6.83187	6.47237	7.55788	8.79245
ENSMUSG00000002031	685.215	-0.0328918	0.12572	-0.261628	0.793608	0.852719	Ift46	protein_coding	7.4803	6.97246	7.36514	6.75955
ENSMUSG00000002032	16.1401	2.35073	0.68478	3.43282	0.00059734	0.00153245	Tmem25	protein_coding	0.0561025	0.161323	0.469757	0.646041
ENSMUSG00000002043	87.9523	0.435423	0.278071	1.56587	0.117379	0.186363	Trappc6a	protein_coding	2.23031	3.11605	3.53929	3.70007
ENSMUSG00000002052	3374.39	0.553155	0.0897625	6.16244	7.16339e-10	3.32675e-09	Supt6	protein_coding	28.3276	25.4642	38.4828	40.439
ENSMUSG00000002055	1079.72	-3.35382	0.123305	-27.1994	6.59584e-163	1.23225e-160	Spag5	protein_coding	23.3476	24.723	2.48778	2.21382
ENSMUSG00000002057	36.0704	-3.20003	0.552375	-5.79322	6.90507e-09	2.95782e-08	Foxn1	protein_coding	1.66334	1.28978	0.234732	0.0860852
ENSMUSG00000002058	227.456	-0.761062	0.177765	-4.28127	1.8583e-05	5.76809e-05	Unc119	protein_coding	7.68015	7.10272	4.53868	4.18181
ENSMUSG00000002059	1401.01	-0.655946	0.113605	-5.77393	7.74434e-09	3.30457e-08	Rab34	protein_coding	49.4137	45.2146	32.2362	27.8128
ENSMUSG00000002064	624.193	0.860635	0.121227	7.09936	1.25332e-12	7.16959e-12	Sdf2	protein_coding	16.2954	17.9374	32.9568	29.2201
ENSMUSG00000002068	433.977	-3.47706	0.176211	-19.7323	1.13762e-86	6.81452e-85	Ccne1	protein_coding	18.1194	19.3357	1.52009	1.84487
ENSMUSG00000002076	43.823	2.58542	0.406507	6.3601	2.01626e-10	9.80282e-10	Hsf2bp	protein_coding	0.368202	0.224587	2.12117	1.42617
ENSMUSG00000002083	84.2841	0.121076	0.268318	0.451242	0.651815	0.739675	Bbc3	protein_coding	2.79974	2.68355	3.68109	2.2796
ENSMUSG00000002100	0.764864	4.84103	5.96716	0.811279	0.417205	NA	Mybpc3	protein_coding	0	0	0.0658992	0.0830765
ENSMUSG00000002102	4266.63	0.0994759	0.0759546	1.30968	0.190305	0.279222	Psmc3	protein_coding	101.494	99.4909	106.468	108.862
ENSMUSG00000002103	1173.96	1.21228	0.136254	8.89721	5.72665e-19	4.70628e-18	Acp2	protein_coding	6.88004	8.09328	15.6451	19.0596
ENSMUSG00000002104	887.909	0.824462	0.146904	5.61224	1.99725e-08	8.24643e-08	Rapsn	protein_coding	28.6002	23.4196	48.2604	43.8355
ENSMUSG00000002105	2161.37	1.11241	0.0901321	12.342	5.38172e-35	8.73904e-34	Slc39a13	protein_coding	16.7902	17.5005	38.1025	36.0409
ENSMUSG00000002107	2734	0.377103	0.107078	3.52176	0.000428692	0.00112613	Celf2	protein_coding	5.54166	5.92115	7.12237	7.76567
ENSMUSG00000002108	7.78252	2.13905	1.03076	2.07522	0.0379665	0.0698848	Nr1h3	protein_coding	0.0238835	0.0686772	0.218162	0.192519
ENSMUSG00000002109	77.7838	1.08556	0.273361	3.97114	7.15283e-05	0.000208236	Ddb2	protein_coding	0.987946	1.2626	2.58195	2.19947
ENSMUSG00000002111	0.597345	1.21895	3.13411	0.38893	0.697328	NA	Spi1	protein_coding	0.0222884	0	0	0.0513317
ENSMUSG00000002129	2130.45	-0.983294	0.107997	-9.10485	8.63894e-20	7.43311e-19	Sf3a1	protein_coding	31.856	29.5131	15.0848	15.9561
ENSMUSG00000002147	10.9304	0.842013	0.762838	1.10379	0.269684	0.371843	Stat6	protein_coding	0.109163	0.117712	0.202544	0.204271
ENSMUSG00000002190	0.532649	1.66908	3.5335	0.472359	0.636671	NA	Clgn	protein_coding	0	0	0.0170396	0
ENSMUSG00000002205	235.8	0.0506376	0.187212	0.270483	0.786789	0.846983	Vrk3	protein_coding	2.5028	2.47577	2.76616	2.38975
ENSMUSG00000002210	427.881	-0.055989	0.168367	-0.332541	0.739481	0.808275	Smg9	protein_coding	8.85917	6.81188	7.79959	7.26821
ENSMUSG00000002221	970.467	-1.14543	0.106625	-10.7426	6.42278e-27	7.63652e-26	Paxip1	protein_coding	8.33957	7.77487	3.42556	3.85884
ENSMUSG00000002222	905.845	0.769077	0.14856	5.17689	2.25618e-07	8.49736e-07	Rmnd5a	protein_coding	5.88008	6.76497	9.95957	11.5945
ENSMUSG00000002227	330.888	-0.60705	0.189938	-3.19604	0.00139328	0.00339092	Mov10	protein_coding	4.21016	5.40113	3.38825	2.9237
ENSMUSG00000002228	1.81964	1.23187	1.58901	0.775244	0.438195	0.546412	Ppm1j	protein_coding	0.0331131	0.0634778	0.151234	0.0762618
ENSMUSG00000002233	3058.75	-0.458492	0.101301	-4.52605	6.00962e-06	1.97381e-05	Rhoc	protein_coding	153.62	143.473	114.067	102.13
ENSMUSG00000002249	717.833	1.6971	0.144185	11.7703	5.55392e-32	8.14272e-31	Tead3	protein_coding	3.65914	3.14713	11.727	10.3332
ENSMUSG00000002250	999.858	-0.709817	0.158624	-4.47483	7.64733e-06	2.48232e-05	Ppard	protein_coding	12.3907	10.0376	7.1195	6.59108
ENSMUSG00000002257	51.6445	-1.39894	0.358346	-3.90389	9.46604e-05	0.000271688	Def6	protein_coding	1.79842	1.40057	0.436354	0.776603
ENSMUSG00000002265	5942.64	0.769303	0.161712	4.75726	1.96243e-06	6.73378e-06	Peg3	protein_coding	22.0223	24.859	36.967	42.9414
ENSMUSG00000002266	521.737	1.31039	0.212318	6.17182	6.75078e-10	3.1452e-09	Zim1	protein_coding	2.77084	3.90902	7.65066	8.92206
ENSMUSG00000002274	237.805	-2.29817	0.212472	-10.8163	2.88088e-27	3.50479e-26	Metrn	protein_coding	7.00863	6.64144	1.63686	1.13723
ENSMUSG00000002279	479.857	1.07158	0.127831	8.38276	5.16993e-17	3.82555e-16	Lmf1	protein_coding	1.3305	1.41087	2.87178	2.89118
ENSMUSG00000002280	459.295	0.72002	0.137042	5.25401	1.4882e-07	5.69477e-07	Ciao3	protein_coding	3.87063	3.42319	5.79712	6.21336
ENSMUSG00000002289	846.543	-1.27187	0.118237	-10.757	5.49589e-27	6.55512e-26	Angptl4	protein_coding	18.6766	20.1616	8.09612	7.98936
ENSMUSG00000002297	1076.11	-3.36686	0.129131	-26.0733	7.32153e-150	1.12317e-147	Dbf4	protein_coding	14.2942	13.0611	1.35157	1.2997
ENSMUSG00000002307	506.584	-0.0618215	0.117202	-0.52748	0.597861	0.691451	Daxx	protein_coding	10.8277	10.9813	10.7089	10.1855
ENSMUSG00000002308	284.26	0.00522789	0.17831	0.0293191	0.97661	0.983805	Cd320	protein_coding	6.39633	5.15234	6.18522	5.39824
ENSMUSG00000002319	901.056	0.0579717	0.137771	0.420784	0.673913	0.758143	Ipo4	protein_coding	14.0101	11.9243	13.8814	13.1109
ENSMUSG00000002320	1000.74	-0.0217893	0.103252	-0.211031	0.832863	0.884771	Tm9sf1	protein_coding	16.6733	15.3581	15.5199	16.0266
ENSMUSG00000002324	0.168204	-1.20527	6.11897	-0.196973	0.843849	NA	Rec8	protein_coding	0	0.0196165	0	0
ENSMUSG00000002325	183.514	0.895219	0.190988	4.6873	2.76834e-06	9.37638e-06	Irf9	protein_coding	1.61711	1.93482	3.46361	3.1464
ENSMUSG00000002326	116.189	-0.688075	0.225468	-3.05176	0.00227502	0.00535388	Gmpr2	protein_coding	2.4486	2.61102	1.59011	1.55081
ENSMUSG00000002329	301.889	-0.0260301	0.178007	-0.146231	0.883739	0.920859	Mdp1	protein_coding	9.16378	10.3985	9.78815	9.42911
ENSMUSG00000002332	732.959	0.50533	0.10862	4.65225	3.28333e-06	1.10374e-05	Dhrs1	protein_coding	15.4085	16.4588	22.9361	22.3046
ENSMUSG00000002341	0.562933	0.210741	3.58352	0.0588084	0.953105	NA	Ncan	protein_coding	0.00834845	0	0.00953225	0
ENSMUSG00000002342	1356.69	1.01404	0.10474	9.68153	3.61263e-22	3.45323e-21	Tmem161a	protein_coding	13.6226	13.8097	26.3657	29.0387
ENSMUSG00000002343	381.612	-0.120612	0.156161	-0.772351	0.439906	0.547858	Armc6	protein_coding	7.64189	6.86586	7.23271	6.10693
ENSMUSG00000002345	169.499	0.027496	0.214999	0.127889	0.898237	0.930641	Borcs8	protein_coding	6.34224	8.51066	8.26939	6.87925
ENSMUSG00000002346	87.0952	1.44331	0.317381	4.54755	5.42747e-06	1.79103e-05	Slc25a42	protein_coding	0.410732	0.710558	1.61281	1.44199
ENSMUSG00000002365	2686.03	-0.362361	0.111382	-3.25332	0.00114066	0.00281716	Snx9	protein_coding	51.8135	47.005	37.0133	39.8532
ENSMUSG00000002372	1496.49	-0.733692	0.11338	-6.47108	9.7308e-11	4.85485e-10	Ranbp3	protein_coding	19.8325	18.0913	12.1994	10.604
ENSMUSG00000002379	343.832	-0.386626	0.159144	-2.42942	0.0151231	0.0305521	Ndufa11	protein_coding	25.9081	21.6695	20.4121	15.9622
ENSMUSG00000002384	0.591979	-0.365554	2.91597	-0.125363	0.900236	NA	Bmp8b	protein_coding	0.0309624	0.0148388	0.0176764	0.0178272
ENSMUSG00000002393	426.366	-0.0267397	0.14956	-0.178789	0.858103	0.902338	Nr2f6	protein_coding	9.76619	9.61182	10.1394	8.88096
ENSMUSG00000002395	645.036	0.701196	0.132547	5.29017	1.22201e-07	4.71342e-07	Use1	protein_coding	13.9057	12.9627	21.8238	21.8529
ENSMUSG00000002396	333.426	0.613815	0.15319	4.0069	6.15214e-05	0.000180677	Ocel1	protein_coding	2.39999	2.4699	3.93258	3.52005
ENSMUSG00000002409	228.655	1.74033	0.187408	9.2863	1.59742e-20	1.41977e-19	Dyrk1b	protein_coding	2.54087	2.3927	9.03433	7.4431
ENSMUSG00000002413	734.344	-0.0578883	0.134952	-0.428955	0.667956	0.753673	Braf	protein_coding	3.51424	3.35595	3.14177	3.45797
ENSMUSG00000002416	177.223	0.0672868	0.191182	0.351952	0.724875	0.798233	Ndufb2	protein_coding	1.84641	2.16876	2.25447	1.95415
ENSMUSG00000002428	560.27	-0.178543	0.136017	-1.31265	0.1893	0.278012	Hltf	protein_coding	6.50195	6.48452	5.5506	5.92448
ENSMUSG00000002455	1615.59	0.262097	0.0814056	3.21965	0.00128347	0.00314191	Prpf6	protein_coding	26.4924	26.0196	31.0132	31.9588
ENSMUSG00000002458	450.014	-1.4814	0.132571	-11.1743	5.44609e-29	7.16114e-28	Rgs19	protein_coding	20.2019	18.3567	6.76619	7.04102
ENSMUSG00000002459	185.421	-1.92795	0.20119	-9.58271	9.45294e-22	8.85199e-21	Rgs20	protein_coding	4.39274	4.26477	1.05166	1.22381
ENSMUSG00000002475	15.8518	0.869175	0.649724	1.33776	0.180975	0.267975	Abhd3	protein_coding	0.257357	0.148006	0.29385	0.444534
ENSMUSG00000002477	1169.36	-2.3778	0.148199	-16.0446	6.23371e-58	2.05277e-56	Snrpd1	protein_coding	64.5458	65.0658	12.6674	12.2698
ENSMUSG00000002486	253.067	0.0668575	0.157026	0.425772	0.670274	0.755474	Tchp	protein_coding	2.21689	2.00814	2.02128	2.40321
ENSMUSG00000002489	527.931	0.120229	0.173127	0.694454	0.487398	0.593259	Tiam1	protein_coding	3.04281	2.70453	2.96918	3.27674
ENSMUSG00000002496	1734.66	1.06431	0.0913835	11.6466	2.38845e-31	3.39364e-30	Tsc2	protein_coding	8.84772	7.96585	17.6737	17.4793
ENSMUSG00000002500	1.51004	0.826479	2.14419	0.385451	0.699903	0.779235	Rpl3l	protein_coding	0	0.0700845	0.12523	0
ENSMUSG00000002504	127.714	1.0618	0.2359	4.50104	6.76228e-06	2.20757e-05	Slc9a3r2	protein_coding	1.72528	2.37173	4.3805	4.18258
ENSMUSG00000002524	2813.03	-0.340232	0.0992602	-3.42768	0.000608772	0.00155904	Puf60	protein_coding	48.542	42.8291	37.8024	34.3662
ENSMUSG00000002546	2252.74	0.526083	0.0859884	6.11807	9.47169e-10	4.35693e-09	Golga2	protein_coding	22.1156	21.8573	31.0002	32.321
ENSMUSG00000002550	343.572	-0.53243	0.142558	-3.73484	0.000187838	0.000517948	Uck1	protein_coding	9.93477	9.08298	6.33242	6.81386
ENSMUSG00000002565	0.247024	1.66864	5.99506	0.278336	0.780754	NA	Scin	protein_coding	0	0	0.0228691	0
ENSMUSG00000002578	5.67475	1.55074	1.15092	1.34739	0.177855	0.264393	Ikzf4	protein_coding	0.0185938	0.0178221	0.0424606	0.0642341
ENSMUSG00000002580	187.807	-0.0785893	0.233232	-0.336957	0.736149	0.805934	Mien1	protein_coding	17.3688	15.3378	17.8118	13.1487
ENSMUSG00000002602	10441.3	-0.441243	0.0840389	-5.25045	1.51724e-07	5.80236e-07	Axl	protein_coding	155.711	145.154	109.247	112.337
ENSMUSG00000002603	2205.49	0.662845	0.118718	5.58335	2.35931e-08	9.6798e-08	Tgfb1	protein_coding	19.5617	21.6047	31.7622	33.4186
ENSMUSG00000002608	825.645	0.215724	0.101341	2.1287	0.033279	0.062117	Ccdc97	protein_coding	13.0839	12.921	15.0089	15.1895
ENSMUSG00000002617	194.408	0.667125	0.213681	3.12206	0.00179591	0.00430586	Zfp40	protein_coding	1.82265	2.51776	3.67253	3.22544
ENSMUSG00000002625	1040.08	1.60337	0.163566	9.80259	1.09736e-22	1.079e-21	Akap8l	protein_coding	6.42942	6.33284	20.8471	17.9298
ENSMUSG00000002635	185.255	-0.265913	0.206872	-1.2854	0.198653	0.288804	Pdcd2l	protein_coding	8.14338	7.95411	6.15446	7.23399
ENSMUSG00000002658	1562.24	-0.585921	0.0915805	-6.39788	1.57547e-10	7.72143e-10	Gtf2f1	protein_coding	72.0665	74.6757	47.454	50.3161
ENSMUSG00000002660	699.807	-1.01451	0.127502	-7.9568	1.76543e-15	1.20303e-14	Clpp	protein_coding	49.4093	45.2404	25.1795	21.6614
ENSMUSG00000002661	94.6648	0.196471	0.254097	0.773214	0.439396	0.547412	Alkbh7	protein_coding	6.24605	5.03566	6.53186	6.38591
ENSMUSG00000002664	2.99826	-0.772842	1.32854	-0.581724	0.560753	0.660519	Pspn	protein_coding	0.633619	0.607325	0.434079	0.291854
ENSMUSG00000002679	313.847	-0.507557	0.149318	-3.39918	0.000675883	0.00172062	Med6	protein_coding	16.2725	13.6476	11.1859	9.84721
ENSMUSG00000002688	1.61958	-0.512278	1.82456	-0.280768	0.778888	0.840252	Prkd1	protein_coding	0.0493297	0.0315217	0.0187749	0.03787
ENSMUSG00000002718	3320.77	-1.15489	0.0840964	-13.7329	6.45289e-43	1.34839e-41	Cse1l	protein_coding	57.5724	54.3534	24.8949	25.3696
ENSMUSG00000002728	501.818	-0.733105	0.12469	-5.87941	4.11728e-09	1.79462e-08	Naa20	protein_coding	11.0083	10.0075	6.46046	6.17951
ENSMUSG00000002731	332.703	-0.414432	0.139833	-2.96377	0.00303899	0.0069811	Prkra	protein_coding	11.5217	12.5483	9.67218	8.39038
ENSMUSG00000002732	453.339	0.187642	0.16196	1.15857	0.246632	0.345357	Fkbp7	protein_coding	13.8336	15.1205	15.6105	17.3739
ENSMUSG00000002733	705.145	-1.04872	0.11033	-9.50535	1.99369e-21	1.84678e-20	Plekha3	protein_coding	20.349	20.3518	10.0266	9.64744
ENSMUSG00000002741	1624.17	-0.451261	0.0921651	-4.89622	9.76967e-07	3.46381e-06	Ykt6	protein_coding	42.5543	39.9972	31.3503	29.0215
ENSMUSG00000002748	3542.8	-0.87235	0.102395	-8.51948	1.60273e-17	1.2214e-16	Baz1b	protein_coding	20.6743	19.5467	10.6036	11.3671
ENSMUSG00000002763	437.244	0.890331	0.131943	6.74783	1.50076e-11	7.9433e-11	Pex6	protein_coding	5.23768	5.94551	10.5334	10.2041
ENSMUSG00000002767	582.059	-0.819116	0.142786	-5.73667	9.65589e-09	4.08422e-08	Mrpl2	protein_coding	44.1519	35.5288	23.2132	21.9332
ENSMUSG00000002768	564.408	-0.66449	0.136732	-4.8598	1.17503e-06	4.12879e-06	Mea1	protein_coding	24.9845	23.7291	16.737	13.9914
ENSMUSG00000002769	4.41667	0.803369	1.07303	0.748693	0.454042	0.561534	Gnmt	protein_coding	0.298841	0.0954799	0.398086	0.286772
ENSMUSG00000002771	83.9531	1.29922	0.288157	4.50872	6.52204e-06	2.13431e-05	Grin2d	protein_coding	0.460112	0.518844	1.19492	1.2155
ENSMUSG00000002778	2340.17	-0.155923	0.110619	-1.40955	0.158673	0.240069	Kdelr1	protein_coding	68.8496	70.3243	58.4103	66.5119
ENSMUSG00000002781	249.892	0.283531	0.158124	1.79309	0.0729584	0.12391	Tmem143	protein_coding	1.72579	1.66949	2.01612	2.11612
ENSMUSG00000002797	69.9411	-0.899931	0.319876	-2.81338	0.00490241	0.0108789	Ggct	protein_coding	0.70576	0.490628	0.292226	0.348303
ENSMUSG00000002799	970.273	-1.17335	0.128283	-9.14658	5.87627e-20	5.08854e-19	Jag2	protein_coding	14.1263	12.8127	6.3021	5.64081
ENSMUSG00000002803	223.444	-0.317923	0.172083	-1.8475	0.0646747	0.111876	Btbd6	protein_coding	6.69423	6.56507	5.9318	4.70257
ENSMUSG00000002804	139.603	-0.241717	0.22442	-1.07708	0.281446	0.385245	Nudt14	protein_coding	6.47226	4.57112	4.88346	4.44567
ENSMUSG00000002808	1316.83	0.32647	0.119277	2.73707	0.00619896	0.0135098	Epdr1	protein_coding	19.9786	21.7713	27.084	25.2739
ENSMUSG00000002812	4556.19	1.13629	0.0830415	13.6835	1.27486e-42	2.64053e-41	Flii	protein_coding	43.605	41.9897	94.445	93.6993
ENSMUSG00000002814	354.101	-0.625203	0.157081	-3.98013	6.88774e-05	0.000200997	Top3a	protein_coding	6.36066	5.88388	3.99666	3.94051
ENSMUSG00000002820	222.15	0.162479	0.167239	0.971533	0.331283	0.438034	Atg4d	protein_coding	1.84402	1.94979	2.29433	1.95206
ENSMUSG00000002825	261.671	-0.820204	0.192332	-4.26452	2.00337e-05	6.19392e-05	Qtrt1	protein_coding	11.9647	10.6511	7.29993	5.50411
ENSMUSG00000002831	144.627	-1.1174	0.234229	-4.77054	1.83734e-06	6.32525e-06	Plin4	protein_coding	1.33377	1.27842	0.637242	0.566427
ENSMUSG00000002833	1490.38	-0.0909136	0.128351	-0.708323	0.478745	0.58484	Hdgfl2	protein_coding	20.4002	21.3129	19.9734	19.1933
ENSMUSG00000002835	824.965	-3.28772	0.141498	-23.2351	2.01384e-119	1.98948e-117	Chaf1a	protein_coding	10.5223	10.8204	1.19291	0.992153
ENSMUSG00000002844	1414.87	0.903854	0.107924	8.37487	5.52832e-17	4.08274e-16	Adprh	protein_coding	18.5305	17.1791	34.0148	32.789
ENSMUSG00000002845	666.329	-0.157831	0.12662	-1.24649	0.212584	0.305992	Tmem39a	protein_coding	10.1677	11.5739	10.5373	8.95452
ENSMUSG00000002846	369.547	-0.34734	0.146022	-2.37868	0.0173745	0.034762	Timmdc1	protein_coding	12.4915	15.1036	10.1493	11.5541
ENSMUSG00000002847	539.627	1.29395	0.134514	9.61941	6.62123e-22	6.23433e-21	Pla1a	protein_coding	13.0958	12.0365	30.4858	31.1245
ENSMUSG00000002870	2151.43	-3.48521	0.115792	-30.0988	5.02322e-199	1.55382e-196	Mcm2	protein_coding	38.8157	37.0145	3.6284	3.14226
ENSMUSG00000002871	414.029	0.237122	0.145289	1.63208	0.102664	0.165995	Tpra1	protein_coding	5.73165	5.85268	7.10346	6.55045
ENSMUSG00000002881	802.563	-1.25573	0.115513	-10.8709	1.58571e-27	1.9505e-26	Nab1	protein_coding	15.5588	17.3706	6.75809	7.03504
ENSMUSG00000002885	2034.75	-0.146131	0.0987747	-1.47944	0.139024	0.21458	Adgre5	protein_coding	35.4455	41.1924	34.0458	35.2199
ENSMUSG00000002897	1131.98	0.150883	0.131621	1.14635	0.251651	0.351032	Il17ra	protein_coding	7.44771	6.00869	7.07065	7.86561
ENSMUSG00000002900	5594.82	0.00184468	0.170388	0.0108264	0.991362	0.994236	Lamb1	protein_coding	41.9749	31.2749	35.921	37.42
ENSMUSG00000002908	51.6585	1.83806	0.377563	4.86821	1.12612e-06	3.96508e-06	Kcnn1	protein_coding	0.235711	0.263585	0.971876	0.814291
ENSMUSG00000002910	111.076	0.899334	0.225444	3.98918	6.63032e-05	0.000193815	Arrdc2	protein_coding	1.82134	1.46074	3.11941	2.9962
ENSMUSG00000002944	158.421	10.8256	1.45619	7.43424	1.05172e-13	6.45364e-13	Cd36	protein_coding	0	0	5.21548	5.72238
ENSMUSG00000002948	924.902	0.227773	0.118818	1.917	0.0552385	0.0974927	Map2k7	protein_coding	15.7972	12.8411	17.4462	16.0775
ENSMUSG00000002949	1045.23	-0.171628	0.0987445	-1.7381	0.0821927	0.137296	Timm44	protein_coding	19.2464	17.772	16.0792	16.7827
ENSMUSG00000002957	2647.48	-0.359473	0.0918114	-3.91535	9.02739e-05	0.00025982	Ap2a2	protein_coding	37.5804	34.9025	28.3639	28.1295
ENSMUSG00000002963	343.98	0.211041	0.150219	1.40489	0.160054	0.241875	Pnkp	protein_coding	6.09912	6.16489	7.53375	6.66155
ENSMUSG00000002968	1197.58	-0.250082	0.112445	-2.22404	0.0261455	0.0501914	Med25	protein_coding	12.2355	11.5541	10.5902	9.41118
ENSMUSG00000002980	159.314	4.28808	0.283481	15.1265	1.08295e-51	2.93173e-50	Bcam	protein_coding	0.469421	0.359952	8.12552	8.04346
ENSMUSG00000002981	2469.63	-0.0113181	0.112118	-0.100948	0.919592	0.942059	Clptm1	protein_coding	25.6615	22.0656	23.5242	23.825
ENSMUSG00000002983	230.162	1.67742	0.195494	8.58045	9.45061e-18	7.30535e-17	Relb	protein_coding	1.94812	1.8821	6.26706	5.98222
ENSMUSG00000002984	1059.21	-1.81226	0.139157	-13.0231	9.04263e-39	1.65817e-37	Tomm40	protein_coding	26.5664	21.356	6.86909	6.77441
ENSMUSG00000002985	257.635	2.59009	0.200387	12.9254	3.23679e-38	5.81113e-37	Apoe	protein_coding	2.05094	1.50803	11.1634	10.2234
ENSMUSG00000002996	593.075	1.92648	0.140218	13.7392	5.9123e-43	1.23817e-41	Hbp1	protein_coding	2.37658	2.24061	8.57446	8.97285
ENSMUSG00000002997	1580.22	-1.67698	0.110804	-15.1347	9.56149e-52	2.59591e-50	Prkar2b	protein_coding	30.0007	34.4627	9.78438	10.3792
ENSMUSG00000003031	1555.48	0.134704	0.125493	1.0734	0.283092	0.386797	Cdkn1b	protein_coding	18.0254	21.2995	22.0278	21.152
ENSMUSG00000003032	704.244	0.697412	0.152935	4.56017	5.11112e-06	1.69107e-05	Klf4	protein_coding	15.3271	12.0851	21.7068	22.7313
ENSMUSG00000003033	1269.77	-0.559654	0.115007	-4.86627	1.13722e-06	4.00264e-06	Ap1m1	protein_coding	31.0146	30.2519	22.2297	19.3344
ENSMUSG00000003037	1132.58	-0.727005	0.10248	-7.09413	1.30165e-12	7.42918e-12	Rab8a	protein_coding	17.3987	18.3751	10.6586	10.9565
ENSMUSG00000003038	478.517	-2.21057	0.137903	-16.0299	7.89691e-58	2.59594e-56	Hmgn2	protein_coding	18.8838	17.6863	4.03439	3.86535
ENSMUSG00000003039	906.991	-0.481902	0.10963	-4.39573	1.10403e-05	3.52306e-05	Fam32a	protein_coding	14.3867	15.5395	11.0134	10.417
ENSMUSG00000003051	0.52476	3.6706	3.59688	1.0205	0.307493	NA	Elf3	protein_coding	0	0	0.0618715	0.0623992
ENSMUSG00000003062	262.496	-1.00333	0.180907	-5.5461	2.9212e-08	1.18973e-07	Stard3nl	protein_coding	3.3895	4.29752	2.06978	1.76629
ENSMUSG00000003068	1581.7	-0.0543412	0.101205	-0.536944	0.591306	0.685779	Stk11	protein_coding	21.7186	23.5577	22.3873	21.219
ENSMUSG00000003070	99.4401	-0.0282013	0.282171	-0.099944	0.920389	0.94267	Efna2	protein_coding	2.14223	3.02597	2.70347	2.36948
ENSMUSG00000003072	3867.46	-0.639718	0.100585	-6.35996	2.01804e-10	9.80896e-10	Atp5d	protein_coding	160.075	148.117	103.553	94.247
ENSMUSG00000003099	1216.27	-0.448672	0.0996455	-4.50268	6.71015e-06	2.19245e-05	Ppp5c	protein_coding	32.0447	28.9524	23.4229	21.2626
ENSMUSG00000003119	1039.43	-0.508934	0.157876	-3.22363	0.00126578	0.00310021	Cdk12	protein_coding	6.65193	6.07157	3.95253	4.98869
ENSMUSG00000003123	63.4126	0.890542	0.298296	2.98543	0.00283176	0.00653529	Lipe	protein_coding	0.377588	0.567332	0.897216	0.857861
ENSMUSG00000003131	1581.88	-0.703572	0.101233	-6.95	3.65285e-12	2.01246e-11	Pafah1b2	protein_coding	14.3301	15.7832	8.77843	9.71519
ENSMUSG00000003134	207.281	3.8985	0.26015	14.9856	9.12388e-51	2.39442e-49	Tbc1d8	protein_coding	0.263704	0.51651	6.11357	5.57158
ENSMUSG00000003135	812.309	-0.589172	0.120547	-4.8875	1.02126e-06	3.61204e-06	Cnot11	protein_coding	17.8421	16.7241	11.0267	11.9489
ENSMUSG00000003153	7.36265	2.68919	1.07743	2.49593	0.0125627	0.0258303	Slc2a3	protein_coding	0.0165817	0.0158936	0.0662653	0.143208
ENSMUSG00000003154	733.547	0.73956	0.133025	5.55957	2.70442e-08	1.1043e-07	Foxj2	protein_coding	6.1348	7.92644	11.4564	12.0328
ENSMUSG00000003161	1127.06	-0.951834	0.103965	-9.15529	5.42095e-20	4.70073e-19	Sri	protein_coding	18.805	19.2468	10.1916	9.48015
ENSMUSG00000003166	729.095	0.0793776	0.135485	0.585876	0.557959	0.658049	Dgcr2	protein_coding	6.70529	5.72972	6.71534	6.41935
ENSMUSG00000003184	621.773	0.563486	0.169945	3.31569	0.000914167	0.00229076	Irf3	protein_coding	8.4813	10.0028	15.1835	12.1378
ENSMUSG00000003190	99.3652	-0.172921	0.232371	-0.74416	0.45678	0.563934	Bcl2l12	protein_coding	3.37422	4.51621	3.575	3.43047
ENSMUSG00000003198	82.0209	-0.768069	0.299068	-2.56821	0.0102225	0.0214178	Zfp959	protein_coding	2.89539	2.28134	1.65298	1.38452
ENSMUSG00000003199	569.783	-0.29865	0.135646	-2.2017	0.0276867	0.0528873	Mpnd	protein_coding	16.9126	16.7103	14.5798	12.7536
ENSMUSG00000003200	1394.91	-0.0495567	0.109261	-0.453563	0.650143	0.738298	Sh3gl1	protein_coding	17.8931	16.4498	17.6388	15.5397
ENSMUSG00000003208	183.567	-0.699826	0.192991	-3.6262	0.000287621	0.000773536	Yju2	protein_coding	3.18758	2.97398	2.145	1.64689
ENSMUSG00000003226	5851.75	0.651437	0.152788	4.26367	2.01097e-05	6.21641e-05	Ranbp2	protein_coding	25.6596	25.7141	36.5379	44.1569
ENSMUSG00000003228	221.257	1.05312	0.191752	5.49211	3.9717e-08	1.59825e-07	Grk5	protein_coding	0.928039	1.25676	2.34286	2.19617
ENSMUSG00000003233	1113.81	0.639017	0.109227	5.85035	4.9055e-09	2.12688e-08	Dvl3	protein_coding	8.70552	8.964	13.8132	13.7044
ENSMUSG00000003234	842.156	0.707775	0.110428	6.40937	1.46119e-10	7.19501e-10	Abcf3	protein_coding	11.4631	11.3757	18.8521	18.4491
ENSMUSG00000003235	1169.83	-0.844639	0.10041	-8.41186	4.03551e-17	3.01091e-16	Eif2b5	protein_coding	35.9477	32.7475	19.0028	19.2448
ENSMUSG00000003269	916.241	-0.266252	0.112494	-2.36681	0.0179422	0.0357991	Cyth2	protein_coding	22.6145	21.2917	18.7139	17.7893
ENSMUSG00000003271	2.07687	-1.58013	1.59154	-0.992828	0.320794	0.427339	Sult2b1	protein_coding	0.0608275	0.0437274	0	0.0350225
ENSMUSG00000003273	94.1937	4.12358	0.41911	9.83887	7.65627e-23	7.57955e-22	Car11	protein_coding	0.218312	0.418505	5.91123	5.24338
ENSMUSG00000003279	16.2815	0.689457	0.562473	1.22576	0.220289	0.315159	Dlgap1	protein_coding	0.0738668	0.0386189	0.0881747	0.092793
ENSMUSG00000003282	88.9178	1.03654	0.271115	3.82323	0.000131713	0.000371438	Plag1	protein_coding	0.530816	0.474868	0.913168	1.14916
ENSMUSG00000003283	1.58662	1.81895	2.26333	0.80366	0.421593	0.529461	Hck	protein_coding	0	0.0275212	0.0327842	0.0661276
ENSMUSG00000003299	631.906	-0.609124	0.136668	-4.45695	8.31322e-06	2.6883e-05	Mrpl4	protein_coding	19.372	18.4361	13.4706	11.3124
ENSMUSG00000003308	584.223	-0.49719	0.119841	-4.14873	3.34318e-05	0.000100884	Keap1	protein_coding	9.1771	8.66131	6.2695	6.36719
ENSMUSG00000003309	0.536946	-1.23168	3.80286	-0.323883	0.746026	NA	Ap1m2	protein_coding	0.0191297	0	0	0
ENSMUSG00000003316	5559.46	1.20847	0.111394	10.8485	2.02641e-27	2.48126e-26	Glg1	protein_coding	32.7277	31.4751	70.0646	78.301
ENSMUSG00000003341	1.59905	-2.5838	2.11924	-1.21921	0.222765	0.318026	Atp8b3	protein_coding	0.0509799	0.0366482	0.0145522	0
ENSMUSG00000003344	788.011	-0.277547	0.106058	-2.61694	0.00887221	0.0188016	Btbd2	protein_coding	17.1022	16.1677	14.0765	13.3671
ENSMUSG00000003345	2565.77	-0.327936	0.103374	-3.17233	0.0015122	0.00366192	Csnk1g2	protein_coding	41.196	40.0461	33.3915	31.3301
ENSMUSG00000003346	743.987	-0.818549	0.11588	-7.06375	1.62071e-12	9.16425e-12	Abhd17a	protein_coding	41.0413	38.11	23.1423	21.73
ENSMUSG00000003348	597.26	-0.501879	0.109658	-4.57677	4.72221e-06	1.56624e-05	Mob3a	protein_coding	15.0445	14.9863	10.8968	10.3095
ENSMUSG00000003352	1734.94	0.257338	0.152076	1.69217	0.0906131	0.149091	Cacnb3	protein_coding	30.9922	27.2222	37.1828	32.3941
ENSMUSG00000003354	19.3034	1.81526	0.574443	3.16004	0.00157746	0.00381311	Ccdc65	protein_coding	0.180925	0.289028	0.96404	0.694473
ENSMUSG00000003355	277.934	-0.810782	0.178012	-4.55465	5.24736e-06	1.73463e-05	Fkbp11	protein_coding	7.01449	6.91489	4.13129	3.80867
ENSMUSG00000003360	2280.67	-0.331868	0.0784266	-4.23158	2.3206e-05	7.13267e-05	Ddx23	protein_coding	26.4993	26.7861	21.4595	20.8763
ENSMUSG00000003363	1856	2.08325	0.104416	19.9516	1.45292e-88	9.10803e-87	Pld3	protein_coding	12.7365	12.6215	54.3469	53.1072
ENSMUSG00000003378	373.159	1.76852	0.150555	11.7467	7.3415e-32	1.06888e-30	Grik5	protein_coding	1.69694	1.58196	5.79943	5.36706
ENSMUSG00000003379	1.60876	0.966682	1.80333	0.536054	0.591921	0.686196	Cd79a	protein_coding	0.0412266	0.0790314	0.235362	0
ENSMUSG00000003380	797.689	0.407503	0.120748	3.37482	0.000738651	0.00187132	Rabac1	protein_coding	27.0558	23.5892	34.0446	33.1087
ENSMUSG00000003382	322.618	0.226846	0.174352	1.30109	0.193229	0.282459	Etv3	protein_coding	1.57271	1.98938	1.92256	2.24865
ENSMUSG00000003402	1723.14	0.134457	0.0972285	1.3829	0.166697	0.25043	Prkcsh	protein_coding	23.802	21.7638	24.883	25.1275
ENSMUSG00000003410	1.1757	0.225205	2.03756	0.110527	0.911991	NA	Elavl3	protein_coding	0.017436	0.00835623	0	0.0301173
ENSMUSG00000003411	15.9858	-1.27797	0.864819	-1.47774	0.139478	0.215123	Rab3b	protein_coding	0.170452	0.114365	0.0778485	0.0392562
ENSMUSG00000003418	0.764138	0.233292	3.05438	0.0763797	0.939117	NA	St8sia6	protein_coding	0	0.00751232	0.00894892	0
ENSMUSG00000003420	792.194	2.88353	0.135529	21.2762	1.8882e-100	1.41946e-98	Fcgrt	protein_coding	3.54345	4.7933	30.8989	30.7347
ENSMUSG00000003421	545.637	-0.601562	0.128922	-4.66611	3.06952e-06	1.03445e-05	Nosip	protein_coding	16.6686	14.9488	10.7531	10.079
ENSMUSG00000003423	309.235	-0.302335	0.161834	-1.86817	0.0617378	0.107416	Pih1d1	protein_coding	11.2998	10.7738	9.37096	8.52634
ENSMUSG00000003429	2032.24	-1.5951	0.109903	-14.5137	9.92576e-48	2.38585e-46	Rps11	protein_coding	242.699	212.46	76.117	74.5271
ENSMUSG00000003435	2124.02	-0.0212863	0.0900508	-0.236381	0.813137	0.868416	Supt5	protein_coding	27.1886	25.7606	26.0702	26.1006
ENSMUSG00000003437	1046.2	0.00315562	0.114422	0.0275789	0.977998	0.984888	Paf1	protein_coding	19.2886	19.3087	19.7894	18.8918
ENSMUSG00000003438	599.701	-1.70021	0.156691	-10.8507	1.97891e-27	2.42626e-26	Timm50	protein_coding	25.0205	19.7563	7.51262	6.26236
ENSMUSG00000003444	131.607	-0.961215	0.205863	-4.66921	3.02367e-06	1.01991e-05	Med29	protein_coding	9.00303	8.89909	4.49735	4.69769
ENSMUSG00000003452	171.021	0.0875516	0.219549	0.39878	0.690055	0.771366	Bicd1	protein_coding	0.315993	0.368082	0.3608	0.366404
ENSMUSG00000003458	1993.73	0.892357	0.123745	7.21127	5.54344e-13	3.23836e-12	Ncstn	protein_coding	24.042	21.5089	41.8236	42.7198
ENSMUSG00000003464	1249.56	0.404272	0.0967657	4.17785	2.94278e-05	8.93873e-05	Pex19	protein_coding	18.4689	19.3172	24.7552	25.2564
ENSMUSG00000003469	2.9074	2.23395	1.50847	1.48093	0.138624	0.214103	Phyhip	protein_coding	0.0206416	0.03957	0.117843	0.166387
ENSMUSG00000003476	0.0586383	-1.23892	6.11703	-0.202537	0.839497	NA	Crhr2	protein_coding	0.0117433	0	0	0
ENSMUSG00000003484	0.135883	-1.23897	6.11703	-0.202545	0.839491	NA	Cyp4f18	protein_coding	0.0323812	0	0	0
ENSMUSG00000003500	1568.09	-0.163099	0.0919194	-1.77437	0.0760024	0.128399	Impdh1	protein_coding	35.0483	31.6886	29.441	30.154
ENSMUSG00000003505	0.661654	1.674	3.81023	0.439343	0.660413	NA	Psg18	protein_coding	0	0	0	0.0214014
ENSMUSG00000003518	1335.71	0.337358	0.116127	2.90508	0.00367162	0.00833392	Dusp3	protein_coding	19.8727	17.142	22.4123	24.3467
ENSMUSG00000003526	38.5265	-1.53023	0.42963	-3.56174	0.000368405	0.000976462	Prodh	protein_coding	0.315859	0.347056	0.14074	0.0887129
ENSMUSG00000003527	410.922	-0.233514	0.158584	-1.47249	0.140888	0.216889	Ess2	protein_coding	6.8855	5.72886	5.73834	4.98622
ENSMUSG00000003528	627.083	-0.256751	0.142786	-1.79815	0.0721533	0.122743	Slc25a1	protein_coding	18.764	17.3202	16.1953	14.0001
ENSMUSG00000003531	292.832	-0.92678	0.173347	-5.34638	8.97319e-08	3.49969e-07	Dgcr6	protein_coding	7.40526	6.98222	3.97492	3.59171
ENSMUSG00000003534	2064.23	1.22827	0.0977936	12.5598	3.51071e-36	5.9199e-35	Ddr1	protein_coding	18.1434	18.4156	42.8258	42.8289
ENSMUSG00000003541	507.969	-0.41714	0.348361	-1.19744	0.231137	0.32782	Ier3	protein_coding	40.7352	26.6746	26.0755	24.402
ENSMUSG00000003545	31.723	0.43883	0.408144	1.07519	0.282292	0.386123	Fosb	protein_coding	0.327132	0.267445	0.417462	0.387783
ENSMUSG00000003546	316.434	1.81872	0.171686	10.5933	3.20129e-26	3.69903e-25	Klc4	protein_coding	4.32119	3.609	14.9749	12.9784
ENSMUSG00000003549	498.128	-1.10399	0.16108	-6.85368	7.19762e-12	3.8948e-11	Ercc1	protein_coding	16.9717	13.4914	7.18694	6.98143
ENSMUSG00000003559	34.8002	0.727869	0.421913	1.72516	0.0844979	0.1405	As3mt	protein_coding	0.411419	0.340571	0.533815	0.710645
ENSMUSG00000003573	457.365	-0.481091	0.131722	-3.65232	0.000259882	0.000703445	Homer3	protein_coding	11.996	10.8119	8.33382	8.00275
ENSMUSG00000003575	721.297	0.0791749	0.149863	0.528315	0.59728	0.691035	Crtc1	protein_coding	4.30279	3.42398	4.24437	3.9156
ENSMUSG00000003581	434.122	0.718153	0.133778	5.36824	7.95104e-08	3.1152e-07	Rnf215	protein_coding	9.76898	8.2286	15.3025	14.2863
ENSMUSG00000003585	217.626	-0.644216	0.181514	-3.54912	0.00038652	0.00102175	Sec14l2	protein_coding	6.54654	7.11261	4.95061	3.78903
ENSMUSG00000003604	239.609	-1.34265	0.185366	-7.24325	4.38065e-13	2.57263e-12	Aven	protein_coding	4.67229	4.16755	1.68684	1.79805
ENSMUSG00000003617	1862.47	3.12215	0.132393	23.5825	5.82506e-123	6.07254e-121	Cp	protein_coding	2.4803	2.52181	20.713	22.842
ENSMUSG00000003623	479.698	0.138029	0.133297	1.0355	0.300436	0.405067	Crot	protein_coding	4.45879	4.99133	5.16647	5.23589
ENSMUSG00000003644	25.9952	1.38666	0.480165	2.88789	0.00387832	0.00877122	Rps6ka1	protein_coding	0.211603	0.202822	0.612075	0.471093
ENSMUSG00000003660	3928.4	0.0129477	0.0997661	0.12978	0.89674	0.929531	Snrnp200	protein_coding	36.9437	32.4579	35.8668	34.1557
ENSMUSG00000003662	490.158	0.202353	0.130722	1.54796	0.121631	0.191999	Ciao1	protein_coding	8.45486	8.24807	9.69666	9.51973
ENSMUSG00000003665	99.7505	-0.395531	0.228016	-1.73466	0.0828004	0.138095	Has1	protein_coding	2.40641	2.44672	1.79127	1.89841
ENSMUSG00000003680	159.516	-0.11691	0.211811	-0.551953	0.580981	0.677705	Taf6l	protein_coding	2.49032	1.80171	1.87285	2.08184
ENSMUSG00000003721	689.545	0.566482	0.130993	4.32452	1.52862e-05	4.79687e-05	Insig2	protein_coding	8.35371	10.4274	13.4878	14.3398
ENSMUSG00000003731	1571.65	-0.0192576	0.103598	-0.185888	0.852533	0.898583	Kpna6	protein_coding	14.836	15.1786	14.0349	15.5834
ENSMUSG00000003746	264.343	-0.0298255	0.177323	-0.168198	0.866427	0.90861	Man1a	protein_coding	2.42834	2.20223	2.06884	2.4665
ENSMUSG00000003752	93.1533	1.3248	0.245709	5.39174	6.97793e-08	2.7505e-07	Itpkc	protein_coding	0.625107	0.762575	1.73895	1.74069
ENSMUSG00000003762	161.95	1.2855	0.199702	6.43707	1.218e-10	6.03055e-10	Coq8b	protein_coding	1.23661	1.03069	3.00809	2.51368
ENSMUSG00000003778	1376.72	-0.584806	0.0966988	-6.0477	1.46928e-09	6.65318e-09	Brd8	protein_coding	11.0553	10.1742	7.13388	7.01908
ENSMUSG00000003779	1287.19	-3.95795	0.126787	-31.2175	6.17655e-214	2.37848e-211	Kif20a	protein_coding	40.294	41.6081	2.87745	2.39175
ENSMUSG00000003808	1517.91	-0.499972	0.116775	-4.28149	1.85648e-05	5.76339e-05	Farsa	protein_coding	25.4273	22.672	17.6071	16.4007
ENSMUSG00000003809	257.73	0.0496909	0.163454	0.304005	0.761124	0.825762	Gcdh	protein_coding	4.51485	5.4564	5.37918	4.94785
ENSMUSG00000003810	3183.06	0.299306	0.0833387	3.59144	0.000328856	0.000878299	Mast2	protein_coding	25.8507	24.828	31.6039	30.7563
ENSMUSG00000003812	546.501	2.00254	0.156805	12.7709	2.38336e-37	4.16789e-36	Dnase2a	protein_coding	2.08435	1.97648	8.36149	7.90655
ENSMUSG00000003813	1365.45	-0.493872	0.105177	-4.69564	2.65772e-06	9.01141e-06	Rad23a	protein_coding	31.9332	29.7591	22.1696	21.6339
ENSMUSG00000003814	20800	-0.34722	0.107349	-3.23451	0.00121852	0.00299418	Calr	protein_coding	401.845	433.307	308.845	347.673
ENSMUSG00000003824	8.84685	0.686718	0.733959	0.935636	0.349461	0.456823	Syce2	protein_coding	0.244175	0.234042	0.453048	0.316324
ENSMUSG00000003847	6852.96	0.79211	0.106826	7.41495	1.21668e-13	7.41762e-13	Nfat5	protein_coding	17.3815	16.1025	27.3808	30.599
ENSMUSG00000003848	771.731	-1.26929	0.145513	-8.72289	2.71182e-18	2.1545e-17	Nob1	protein_coding	22.5726	18.1014	8.81408	8.05588
ENSMUSG00000003849	742.195	-5.02847	0.260104	-19.3325	2.86297e-83	1.62715e-81	Nqo1	protein_coding	61.4209	45.711	1.58985	1.69249
ENSMUSG00000003863	68.0621	1.07619	0.332257	3.23902	0.00119939	0.00295178	Ppfia3	protein_coding	0.319385	0.444618	0.859586	0.753079
ENSMUSG00000003865	1485.9	1.63673	0.0905353	18.0783	4.72242e-73	2.16806e-71	Gys1	protein_coding	11.7274	11.8419	36.4047	36.8885
ENSMUSG00000003868	1057.32	-1.71475	0.125815	-13.6291	2.69018e-42	5.49361e-41	Ruvbl2	protein_coding	40.6933	37.1992	12.6676	11.0595
ENSMUSG00000003872	7.25358	0.309947	0.892202	0.347396	0.728294	0.80078	Lin7b	protein_coding	0.410575	0.236122	0.421915	0.378234
ENSMUSG00000003873	899.547	-1.42424	0.131623	-10.8206	2.74855e-27	3.34596e-26	Bax	protein_coding	56.8656	50.0853	21.5415	18.3018
ENSMUSG00000003882	0.203407	0.208548	6.11638	0.0340967	0.9728	NA	Il7r	protein_coding	0.0128816	0	0	0.0148337
ENSMUSG00000003923	730.016	-1.01935	0.121314	-8.4026	4.36703e-17	3.2544e-16	Tfam	protein_coding	13.5483	12.6617	6.2743	6.65511
ENSMUSG00000003929	321.292	-0.246803	0.192118	-1.28464	0.198919	0.289146	Zfp81	protein_coding	2.61854	3.67153	2.81813	2.48562
ENSMUSG00000003934	40.2879	-0.0276776	0.373333	-0.0741363	0.940902	0.957237	Efnb3	protein_coding	0.641622	0.922493	0.732603	0.804043
ENSMUSG00000003948	2762.72	-2.2522	0.130251	-17.2913	5.47516e-67	2.18879e-65	Mmd	protein_coding	88.7168	72.0122	16.8924	16.8433
ENSMUSG00000003949	14.6877	-0.246049	0.677685	-0.363073	0.716551	0.792042	Hlf	protein_coding	0.134861	0.1465	0.0821249	0.155297
ENSMUSG00000003955	589.45	-1.1599	0.143148	-8.10277	5.37204e-16	3.77594e-15	Fam162a	protein_coding	55.1204	50.2591	24.3677	22.7852
ENSMUSG00000003970	12718.3	-1.62716	0.106032	-15.3459	3.77456e-53	1.0662e-51	Rpl8	protein_coding	972.477	864.717	291.648	303.094
ENSMUSG00000003992	616	0.585821	0.144657	4.04974	5.12752e-05	0.000151671	Ssbp2	protein_coding	3.0767	3.90799	5.25657	5.23211
ENSMUSG00000004018	138.994	-1.43646	0.224182	-6.40754	1.47883e-10	7.27046e-10	Fancl	protein_coding	3.42019	3.3807	1.17969	1.33334
ENSMUSG00000004031	0.694674	1.23547	3.29897	0.374502	0.708031	NA	Brinp2	protein_coding	0	0.00656717	0.00782304	0.00788975
ENSMUSG00000004032	204.141	-0.0555716	0.189874	-0.292676	0.76977	0.832318	Gstm5	protein_coding	9.21217	9.55068	8.74748	9.30919
ENSMUSG00000004035	4.89449	1.07157	1.1164	0.959844	0.337134	0.444168	Gstm7	protein_coding	0.112555	0.071923	0.29987	0.0864078
ENSMUSG00000004038	0.123005	1.66868	6.11996	0.272662	0.785113	NA	Gstm3	protein_coding	0	0	0.0523147	0
ENSMUSG00000004040	2225.17	2.34048	0.108661	21.5392	6.6854e-103	5.16995e-101	Stat3	protein_coding	5.44746	5.4027	26.5354	28.4171
ENSMUSG00000004043	546.588	0.275772	0.128063	2.1534	0.0312869	0.0587826	Stat5a	protein_coding	4.17682	5.20615	5.64407	5.72129
ENSMUSG00000004044	7846.41	-1.17202	0.085278	-13.7436	5.56693e-43	1.16714e-41	Cavin1	protein_coding	175.01	200.796	80.4392	86.351
ENSMUSG00000004054	562.996	-0.385139	0.145285	-2.65093	0.00802714	0.0171456	Map3k11	protein_coding	11.1438	11.1269	9.30489	7.74673
ENSMUSG00000004056	1462.64	0.858808	0.105391	8.14881	3.67531e-16	2.60419e-15	Akt2	protein_coding	9.88905	10.6574	19.4857	17.7798
ENSMUSG00000004069	770.556	-0.371529	0.114468	-3.2457	0.00117164	0.00288839	Dnaja3	protein_coding	12.0994	12.6422	8.62567	10.5027
ENSMUSG00000004070	516.252	-0.374088	0.136812	-2.73432	0.0062509	0.0136104	Hmox2	protein_coding	15.6332	15.6077	12.529	11.575
ENSMUSG00000004071	997.106	0.844442	0.121126	6.97161	3.13328e-12	1.74144e-11	Cdip1	protein_coding	4.65946	4.40335	8.50003	7.77077
ENSMUSG00000004085	1714.14	-0.549184	0.090255	-6.0848	1.16639e-09	5.31866e-09	Map3k20	protein_coding	12.9816	11.9053	8.22341	8.78299
ENSMUSG00000004096	1115.19	-0.756464	0.102268	-7.39687	1.39433e-13	8.46511e-13	Cwc15	protein_coding	54.7142	55.9252	33.5719	31.921
ENSMUSG00000004098	3556.38	1.90757	0.249507	7.64534	2.08389e-14	1.33517e-13	Col5a3	protein_coding	11.0448	14.0702	48.8221	45.4087
ENSMUSG00000004099	2456.87	-1.75803	0.109883	-15.9992	1.29458e-57	4.24087e-56	Dnmt1	protein_coding	36.7308	32.4983	10.1245	10.3421
ENSMUSG00000004100	930.374	-1.31061	0.170094	-7.70519	1.30644e-14	8.47414e-14	Ppan	protein_coding	23.7478	18.1897	9.0955	7.80834
ENSMUSG00000004105	7478.79	-0.632843	0.0972685	-6.50615	7.7103e-11	3.87136e-10	Angptl2	protein_coding	82.6472	76.0942	51.2693	51.1013
ENSMUSG00000004110	0.51367	1.66886	4.2881	0.389185	0.697139	NA	Cacna1e	protein_coding	0	0	0.00271859	0
ENSMUSG00000004113	48.5453	2.14566	0.364497	5.88663	3.94148e-09	1.72237e-08	Cacna1b	protein_coding	0.126877	0.179522	0.620862	0.737474
ENSMUSG00000004127	389.913	-0.187116	0.136366	-1.37217	0.170012	0.25464	Trmt10a	protein_coding	2.71868	2.78632	2.42488	2.41087
ENSMUSG00000004151	27.8213	0.132241	0.454621	0.290882	0.771141	0.833515	Etv1	protein_coding	0.140048	0.134236	0.128957	0.171675
ENSMUSG00000004187	109.724	3.38753	0.286517	11.8232	2.96294e-32	4.38148e-31	Kifc2	protein_coding	0.30553	0.453918	3.9246	4.04603
ENSMUSG00000004207	26278.5	1.39439	0.115633	12.0588	1.74387e-33	2.69714e-32	Psap	protein_coding	350.574	300.23	856.182	854.611
ENSMUSG00000004221	864.549	0.191881	0.110423	1.73769	0.0822655	0.137381	Ikbkg	protein_coding	6.22891	6.56675	7.08679	7.53103
ENSMUSG00000004233	160.888	-0.45622	0.19828	-2.30088	0.0213983	0.0419714	Wars2	protein_coding	2.05073	1.73324	1.43029	1.32616
ENSMUSG00000004263	482.978	-0.451494	0.130345	-3.46384	0.000532528	0.0013761	Atn1	protein_coding	8.27882	8.02287	5.65077	6.27036
ENSMUSG00000004264	2874.34	-1.11378	0.100255	-11.1094	1.12869e-28	1.46172e-27	Phb2	protein_coding	72.2001	62.8859	32.9088	29.5059
ENSMUSG00000004266	33.9345	-0.0752867	0.417939	-0.180138	0.857044	0.901677	Ptpn6	protein_coding	0.643117	0.575333	0.440586	0.715887
ENSMUSG00000004267	537.415	2.72942	0.334525	8.15909	3.37566e-16	2.39907e-15	Eno2	protein_coding	2.1831	1.97013	14.9414	12.599
ENSMUSG00000004268	898.892	-1.22836	0.128405	-9.56627	1.10835e-21	1.03532e-20	Emg1	protein_coding	17.7919	17.0411	7.95119	6.91396
ENSMUSG00000004270	1706.38	1.62552	0.110963	14.6492	1.36261e-48	3.36533e-47	Lpcat3	protein_coding	13.5831	14.0941	41.8475	43.559
ENSMUSG00000004285	339.19	0.691443	0.173117	3.99409	6.49433e-05	0.000189957	Atp6v1f	protein_coding	17.7433	13.9197	28.5178	22.5793
ENSMUSG00000004296	0.136458	1.67543	6.11956	0.273783	0.784252	NA	Il12b	protein_coding	0	0	0	0.035165
ENSMUSG00000004317	2809.06	0.416339	0.126302	3.29639	0.00097937	0.00244408	Clcn5	protein_coding	16.1287	15.751	19.1764	23.3686
ENSMUSG00000004319	875.052	-0.718141	0.123111	-5.83328	5.4347e-09	2.34394e-08	Clcn3	protein_coding	3.80368	4.14161	2.29004	2.54052
ENSMUSG00000004328	0.603988	3.25735	3.5079	0.928574	0.35311	NA	Hif3a	protein_coding	0	0	0.0102212	0.0206168
ENSMUSG00000004341	0.18873	1.66866	6.11996	0.272659	0.785115	NA	Gpx6	protein_coding	0	0	0.0501349	0
ENSMUSG00000004344	0.0669531	1.66871	6.11996	0.272667	0.78511	NA	Gpx5	protein_coding	0	0	0.0409705	0
ENSMUSG00000004347	0.809902	4.25559	2.85945	1.48826	0.136683	NA	Pde1c	protein_coding	0	0	0.010027	0.0101125
ENSMUSG00000004356	2186.3	-0.692839	0.112315	-6.1687	6.88543e-10	3.20556e-09	Utp20	protein_coding	18.6462	16.1789	10.8334	10.7088
ENSMUSG00000004359	0.0675241	1.67546	6.11956	0.273787	0.784248	NA	Spic	protein_coding	0	0	0	0.0180082
ENSMUSG00000004360	208.486	1.46145	0.294122	4.96888	6.73414e-07	2.4217e-06	9330159F19Rik	protein_coding	1.08323	1.67721	3.80563	3.8021
ENSMUSG00000004364	2897.76	-0.542978	0.102801	-5.28183	1.27903e-07	4.92431e-07	Cul3	protein_coding	43.7961	42.5812	27.0791	32.2072
ENSMUSG00000004371	27.9012	1.50099	0.473763	3.16823	0.00153371	0.00371162	Il11	protein_coding	0.346375	0.332	0.988725	0.93068
ENSMUSG00000004383	1451.9	1.81893	0.105287	17.276	7.13729e-67	2.84121e-65	Large1	protein_coding	5.67836	5.15398	19.3732	18.836
ENSMUSG00000004393	820.239	-1.04912	0.142486	-7.36297	1.79869e-13	1.08433e-12	Ddx56	protein_coding	30.6383	25.4573	14.3776	12.7252
ENSMUSG00000004394	999.448	0.319591	0.122748	2.60363	0.00922414	0.0194796	Tmed4	protein_coding	22.8906	23.6853	28.3407	29.7892
ENSMUSG00000004415	2.4098	5.25392	1.97096	2.66567	0.00768353	0.0164732	Col26a1	protein_coding	0	0	0.0671082	0.0338403
ENSMUSG00000004446	896.315	-0.650529	0.190546	-3.41402	0.000640127	0.00163511	Bid	protein_coding	23.0793	16.8506	13.0214	12.4115
ENSMUSG00000004451	861.549	-0.568153	0.101982	-5.57111	2.53125e-08	1.03561e-07	Ralb	protein_coding	14.8888	14.8549	10.1138	9.9475
ENSMUSG00000004455	739.665	-1.11246	0.10933	-10.1752	2.55911e-24	2.71127e-23	Ppp1cc	protein_coding	18.6657	19.0009	8.43286	8.98961
ENSMUSG00000004460	1828.89	0.325362	0.0972732	3.34482	0.000823352	0.00207375	Dnajb11	protein_coding	28.5486	26.9191	34.6738	34.8199
ENSMUSG00000004462	323.694	0.328839	0.147387	2.23113	0.0256726	0.0493899	Tbccd1	protein_coding	2.43246	2.80446	3.33088	3.24964
ENSMUSG00000004473	9.32938	3.10062	1.06553	2.90992	0.00361518	0.00821767	Clec11a	protein_coding	0.0403406	0.0193332	0.253335	0.255495
ENSMUSG00000004500	171.113	-0.276123	0.235838	-1.17082	0.241672	0.339977	Zfp324	protein_coding	2.05003	2.62798	1.88119	1.98413
ENSMUSG00000004508	315.491	1.26045	0.170711	7.38355	1.54122e-13	9.33291e-13	Gab2	protein_coding	2.06456	1.90421	4.36993	5.13612
ENSMUSG00000004530	2058.27	-1.5497	0.102734	-15.0846	2.04623e-51	5.49221e-50	Coro1c	protein_coding	23.6191	22.8475	7.95564	7.91613
ENSMUSG00000004535	2676.94	-0.140042	0.118046	-1.18634	0.23549	0.332694	Tax1bp1	protein_coding	16.876	17.8123	14.4569	17.0241
ENSMUSG00000004540	5.43192	6.95786	1.74756	3.98147	6.84896e-05	0.000199958	Psg17	protein_coding	0	0	0.424571	0.856384
ENSMUSG00000004552	0.203292	1.6754	6.11956	0.273778	0.784255	NA	Ctse	protein_coding	0	0	0	0.02182
ENSMUSG00000004558	188.14	0.782785	0.205408	3.81087	0.000138478	0.000389467	Ndrg2	protein_coding	2.24566	2.3728	4.05814	3.88913
ENSMUSG00000004561	350.825	0.630097	0.170606	3.69328	0.000221381	0.000604171	Mettl17	protein_coding	4.61473	5.09033	7.61859	7.40479
ENSMUSG00000004562	2362.49	0.334008	0.092036	3.62909	0.000284417	0.000765355	Arhgef40	protein_coding	14.0404	14.3631	18.2875	17.5159
ENSMUSG00000004565	593.367	1.34642	0.125724	10.7094	9.19843e-27	1.08343e-25	Pnpla6	protein_coding	2.4837	2.30939	6.39312	5.79146
ENSMUSG00000004567	1275.99	0.930592	0.121587	7.65369	1.95291e-14	1.25552e-13	Mcoln1	protein_coding	7.24304	6.27184	12.9271	12.8268
ENSMUSG00000004568	758.298	0.265917	0.105945	2.50995	0.0120747	0.0249411	Arhgef18	protein_coding	3.26955	3.26651	4.09858	3.76002
ENSMUSG00000004591	1876.83	-0.51318	0.113122	-4.53651	5.71925e-06	1.8827e-05	Pkn2	protein_coding	10.5282	10.8245	7.3181	7.64372
ENSMUSG00000004609	35.4266	5.83097	0.91126	6.3988	1.56606e-10	7.6773e-10	Cd33	protein_coding	0.023189	0	0.600148	0.694276
ENSMUSG00000004610	62.0279	-0.816114	0.299403	-2.7258	0.00641459	0.0139315	Etfb	protein_coding	3.97351	4.25378	2.4747	2.19869
ENSMUSG00000004612	0.0562048	-1.20523	6.11897	-0.196967	0.843854	NA	Nkg7	protein_coding	0	0.0629917	0	0
ENSMUSG00000004626	140.162	-0.130451	0.210508	-0.619696	0.535458	0.637971	Stxbp2	protein_coding	2.00753	2.33952	2.22624	1.74628
ENSMUSG00000004630	0.517087	2.23883	3.6386	0.6153	0.538356	NA	Pcp2	protein_coding	0	0.0314958	0.0375189	0.113517
ENSMUSG00000004631	617.801	0.397458	0.149103	2.66567	0.00768352	0.0164732	Sgce	protein_coding	2.58676	3.09248	3.77435	3.70877
ENSMUSG00000004633	342.807	-0.336393	0.149066	-2.25668	0.0240283	0.0465541	Chn2	protein_coding	4.84712	4.95306	3.85877	3.90358
ENSMUSG00000004637	142.041	0.584439	0.217468	2.68747	0.00719947	0.015497	Wwox	protein_coding	0.602265	0.531996	0.768568	0.931507
ENSMUSG00000004642	539.588	-2.18731	0.145009	-15.084	2.06462e-51	5.5337e-50	Slbp	protein_coding	8.35364	8.99245	1.87377	1.93529
ENSMUSG00000004654	0.0562048	-1.20523	6.11897	-0.196967	0.843854	NA	Ghrhr	protein_coding	0	0.0165112	0	0
ENSMUSG00000004655	1871.64	-2.27989	0.114132	-19.9759	8.93182e-89	5.63661e-87	Aqp1	protein_coding	71.9571	72.1707	15.038	14.6396
ENSMUSG00000004661	52.5808	0.244491	0.348115	0.702327	0.482475	0.588521	Arid3b	protein_coding	0.346425	0.454763	0.45574	0.494315
ENSMUSG00000004665	5599.98	-0.898178	0.0956259	-9.39262	5.85249e-21	5.30406e-20	Cnn2	protein_coding	214.63	199.287	113.806	108.281
ENSMUSG00000004667	1280.84	-0.935015	0.126313	-7.40237	1.33776e-13	8.13215e-13	Polr2e	protein_coding	44.4542	39.3749	23.5551	20.2845
ENSMUSG00000004668	9.20027	0.632198	0.850118	0.743659	0.457083	0.564111	Abca13	protein_coding	0.0365205	0.00875124	0.0277994	0.0420547
ENSMUSG00000004677	2510.03	0.255406	0.0822841	3.10395	0.00190955	0.00455697	Myo9b	protein_coding	22.0925	21.3523	26.2316	25.6248
ENSMUSG00000004698	155.323	2.29041	0.210793	10.8657	1.6799e-27	2.06502e-26	Hdac9	protein_coding	0.510073	0.403541	2.23253	2.23293
ENSMUSG00000004748	46.9446	-0.331989	0.372502	-0.891241	0.3728	0.48075	Mtfp1	protein_coding	1.48613	1.3582	1.14439	1.11435
ENSMUSG00000004768	592.838	-0.744211	0.132003	-5.63785	1.72185e-08	7.15632e-08	Rab23	protein_coding	4.92282	5.87905	3.29471	3.15583
ENSMUSG00000004771	848.316	-0.363853	0.123699	-2.94145	0.00326682	0.00746991	Rab11a	protein_coding	19.4536	18.9734	14.4871	15.3736
ENSMUSG00000004788	1253.31	0.0500846	0.127684	0.392255	0.69487	0.775324	Eif2b2	protein_coding	39.2906	36.0718	43.0063	35.0067
ENSMUSG00000004789	4225.21	-0.308185	0.0730601	-4.21824	2.46215e-05	7.5444e-05	Dlst	protein_coding	30.2378	28.3325	23.7919	23.51
ENSMUSG00000004791	214.939	0.75646	0.196166	3.85622	0.000115152	0.000327083	Pgf	protein_coding	1.84153	2.89558	4.0872	3.93144
ENSMUSG00000004798	982.858	0.39947	0.132377	3.01768	0.0025472	0.0059396	Ulk2	protein_coding	8.8337	9.96017	11.5436	13.2506
ENSMUSG00000004814	0.0669531	1.66871	6.11996	0.272667	0.78511	NA	Ccl24	protein_coding	0	0	0.0529611	0
ENSMUSG00000004815	172.657	0.668272	0.187528	3.56358	0.000365827	0.000970446	Dgkq	protein_coding	1.28673	1.18528	2.11793	1.80886
ENSMUSG00000004837	0.645304	-2.2148	2.91941	-0.758647	0.448064	NA	Grap	protein_coding	0.0335009	0.0321107	0	0
ENSMUSG00000004842	0.371453	1.19982	5.13122	0.233827	0.815119	NA	Pou1f1	protein_coding	0.0154375	0	0.0352529	0
ENSMUSG00000004843	571.047	-0.370014	0.143133	-2.5851	0.00973494	0.0204758	Chmp2b	protein_coding	22.2136	20.366	15.7232	17.2206
ENSMUSG00000004846	2606.24	0.296432	0.0853661	3.47248	0.00051568	0.00133476	Plod3	protein_coding	33.2303	32.0042	41.7517	38.3578
ENSMUSG00000004849	1658.05	-1.33575	0.111649	-11.9639	5.49429e-33	8.36737e-32	Ap1s1	protein_coding	73.9498	71.3262	30.0174	27.5356
ENSMUSG00000004865	1555.73	-0.943459	0.101371	-9.30696	1.31538e-20	1.17352e-19	Srpk1	protein_coding	10.7602	10.6021	5.6027	5.50517
ENSMUSG00000004872	0.413029	2.66513	4.41364	0.603839	0.545951	NA	Pax3	protein_coding	0	0	0.0221705	0
ENSMUSG00000004880	933.47	-1.52016	0.135881	-11.1874	4.69946e-29	6.21403e-28	Lbr	protein_coding	16.679	17.2687	5.53171	6.3053
ENSMUSG00000004885	675.531	2.8085	0.234167	11.9936	3.84017e-33	5.88151e-32	Crabp2	protein_coding	5.08889	4.87771	35.0705	34.7417
ENSMUSG00000004891	27244.1	0.820384	0.133841	6.12955	8.81267e-10	4.06667e-09	Nes	protein_coding	219.85	180.772	311.303	396.14
ENSMUSG00000004892	5.85837	3.92862	1.67717	2.34241	0.0191598	0.0379715	Bcan	protein_coding	0.0147803	0	0.0506284	0.1702
ENSMUSG00000004895	899.62	-0.347917	0.0997021	-3.48957	0.000483806	0.00125934	Prcc	protein_coding	30.0479	30.8307	24.9309	22.9027
ENSMUSG00000004896	387.797	0.70483	0.156597	4.50092	6.76585e-06	2.20835e-05	Rrnad1	protein_coding	3.17289	3.09569	5.49369	4.72255
ENSMUSG00000004897	6990.81	-1.49657	0.0762456	-19.6283	8.8636e-86	5.19402e-84	Hdgf	protein_coding	238.429	233.544	83.5524	83.7112
ENSMUSG00000004902	6.48803	0.857351	0.907234	0.945016	0.344651	0.451842	Slc25a18	protein_coding	0.157161	0.180767	0.323004	0.289563
ENSMUSG00000004929	1276.28	-0.207816	0.10533	-1.973	0.048495	0.0869243	Thop1	protein_coding	19.1992	18.6414	17.38	15.3816
ENSMUSG00000004931	810.387	0.0185243	0.128892	0.143719	0.885722	0.922232	Apba3	protein_coding	17.7084	17.8102	19.2701	16.706
ENSMUSG00000004933	20.5986	0.158435	0.514047	0.308212	0.757921	0.82295	Matk	protein_coding	0.339953	0.238118	0.388158	0.25596
ENSMUSG00000004934	635.967	0.23496	0.109373	2.14824	0.0316945	0.0594594	Pias4	protein_coding	11.2656	10.7202	13.1786	12.692
ENSMUSG00000004936	1169.01	0.208355	0.108546	1.91951	0.0549202	0.0970036	Map2k1	protein_coding	19.8039	19.9498	22.0053	23.9268
ENSMUSG00000004937	2333.83	-0.223219	0.0916422	-2.43576	0.0148604	0.0300698	Sgta	protein_coding	61.2994	52.91	49.6499	48.1733
ENSMUSG00000004939	175.181	11.2779	1.4553	7.74953	9.22357e-15	6.04095e-14	Nmrk2	protein_coding	0	0	14.6861	14.2891
ENSMUSG00000004945	472.576	-0.56368	0.138718	-4.0635	4.8342e-05	0.000143535	Tmem242	protein_coding	17.1994	18.8049	13.2913	11.0701
ENSMUSG00000004947	530.539	0.375999	0.130222	2.88737	0.00388481	0.00878295	Dtx2	protein_coding	3.97202	4.38849	5.41303	5.43952
ENSMUSG00000004948	0.178928	1.66866	6.11996	0.272659	0.785115	NA	Zp3	protein_coding	0	0	0.0518402	0
ENSMUSG00000004951	1413.32	-0.262848	0.128777	-2.04112	0.0412389	0.0751968	Hspb1	protein_coding	141.807	124.53	115.084	106.874
ENSMUSG00000004952	1001.78	0.312978	0.13279	2.35693	0.0184266	0.0366687	Rasa4	protein_coding	9.16455	8.10734	11.4262	10.0266
ENSMUSG00000004961	2.77053	2.22599	1.5605	1.42646	0.153736	0.233789	Syt5	protein_coding	0.0252383	0.0241909	0.172902	0.0581256
ENSMUSG00000004980	13783	-0.96563	0.0928398	-10.401	2.45249e-25	2.72533e-24	Hnrnpa2b1	protein_coding	172.419	187.537	90.262	94.0575
ENSMUSG00000004988	8.49825	0.138279	0.822105	0.168202	0.866425	0.90861	Fxyd4	protein_coding	0.184161	0.294197	0.350458	0.176723
ENSMUSG00000004994	331.624	0.79733	0.157068	5.07633	3.84799e-07	1.41591e-06	Ccdc130	protein_coding	5.10593	4.72307	8.80856	8.26747
ENSMUSG00000004996	296.042	-1.01145	0.174877	-5.78381	7.30293e-09	3.12257e-08	Mri1	protein_coding	7.01058	6.01602	3.39465	3.06434
ENSMUSG00000005034	1929.54	0.0938166	0.115989	0.808839	0.418608	0.526651	Prkacb	protein_coding	13.2501	13.2122	13.448	14.7927
ENSMUSG00000005043	257.717	1.10449	0.186299	5.92862	3.05494e-09	1.34713e-08	Sgsh	protein_coding	1.87795	2.1261	4.24186	4.37206
ENSMUSG00000005045	32.0391	1.50245	0.493267	3.04592	0.00231971	0.00545022	Chd5	protein_coding	0.0940214	0.0660877	0.243335	0.20932
ENSMUSG00000005054	1328.51	-0.631919	0.146815	-4.30419	1.67594e-05	5.23739e-05	Cstb	protein_coding	178.707	159.738	124.43	93.9466
ENSMUSG00000005057	202.859	0.332711	0.185282	1.79571	0.0725413	0.123269	Sh2b2	protein_coding	2.30002	2.33237	3.08288	2.75091
ENSMUSG00000005069	1035.87	0.174156	0.15306	1.13783	0.255192	0.355184	Pex5	protein_coding	18.9205	15.2734	20.8554	17.7178
ENSMUSG00000005078	554.446	0.192223	0.13793	1.39362	0.163432	0.24629	Jkamp	protein_coding	10.1079	11.2069	11.9743	12.3847
ENSMUSG00000005087	6209.02	-1.10213	0.131899	-8.35588	6.49468e-17	4.78143e-16	Cd44	protein_coding	100.871	96.3708	41.9949	49.8865
ENSMUSG00000005089	5.7093	4.21641	2.76884	1.52281	0.127807	0.200379	Slc1a2	protein_coding	0.00457375	0	0.0365562	0.0474016
ENSMUSG00000005102	486.889	-0.124435	0.119789	-1.03879	0.298904	0.40381	Eif2ak4	protein_coding	4.24505	4.46265	4.02843	3.96076
ENSMUSG00000005103	7658.36	-0.866792	0.0744519	-11.6423	2.51145e-31	3.56574e-30	Wdr1	protein_coding	72.1696	71.1156	39.4752	39.0968
ENSMUSG00000005107	34.1588	-2.4755	0.558654	-4.43118	9.37184e-06	3.01256e-05	Slc2a9	protein_coding	0.378152	0.600323	0.0809576	0.095256
ENSMUSG00000005124	5542.03	0.493473	0.124632	3.95943	7.51281e-05	0.000218259	Ccn4	protein_coding	43.013	43.1006	58.5526	62.6813
ENSMUSG00000005125	1804.81	0.290469	0.137865	2.10691	0.035125	0.0652166	Ndrg1	protein_coding	15.1443	12.063	16.4495	16.8205
ENSMUSG00000005131	3.35278	1.54059	1.32543	1.16233	0.245103	0.343855	4930550C14Rik	protein_coding	0.0509187	0.0162685	0.135658	0.0586348
ENSMUSG00000005142	1101.55	0.672783	0.183585	3.66469	0.00024764	0.000671754	Man2b1	protein_coding	8.47196	5.85356	11.9292	10.902
ENSMUSG00000005148	1361.13	0.763169	0.168385	4.53228	5.83507e-06	1.91849e-05	Klf5	protein_coding	14.575	12.3318	21.1253	24.5371
ENSMUSG00000005150	336.36	-0.15185	0.151237	-1.00405	0.315354	0.421478	Wdr83	protein_coding	7.88674	6.70135	6.64428	6.48004
ENSMUSG00000005161	2740.23	-0.716373	0.109631	-6.53439	6.38695e-11	3.23358e-10	Prdx2	protein_coding	66.8616	60.6891	40.2962	37.3288
ENSMUSG00000005198	7133.12	-0.559246	0.114261	-4.89448	9.85672e-07	3.4927e-06	Polr2a	protein_coding	94.5163	87.4248	59.3261	64.1484
ENSMUSG00000005202	0.245094	-1.23889	6.013	-0.206035	0.836764	NA	Shbg	protein_coding	0.0398852	0	0	0
ENSMUSG00000005204	1390.2	-0.486349	0.104665	-4.64674	3.37227e-06	1.13344e-05	Senp3	protein_coding	30.5297	28.2799	22.2635	19.711
ENSMUSG00000005220	1.93189	-0.342752	1.86756	-0.183529	0.854383	0.89973	Corin	protein_coding	0	0.0319858	0.0254017	0
ENSMUSG00000005225	293.263	-0.55376	0.168167	-3.29291	0.000991572	0.00247127	Plekha8	protein_coding	2.83829	3.452	2.11481	2.17235
ENSMUSG00000005233	578.601	-4.00527	0.198607	-20.1668	1.91753e-90	1.25197e-88	Spc25	protein_coding	19.9721	23.3873	1.39837	1.30181
ENSMUSG00000005237	7.15419	3.03216	1.1388	2.66258	0.00775448	0.0166159	Dnah2	protein_coding	0.00802607	0.0038465	0.0549849	0.0415904
ENSMUSG00000005251	0.904913	-0.795864	2.97558	-0.267465	0.789111	NA	Ripk4	protein_coding	0.0334543	0	0.019099	0
ENSMUSG00000005262	1242.46	0.257722	0.0968056	2.66227	0.00776162	0.0166293	Ufd1	protein_coding	15.3908	15.5754	18.9968	18.0262
ENSMUSG00000005267	71.7789	-0.260906	0.301027	-0.866721	0.386095	0.494014	Zfp287	protein_coding	0.464355	0.626137	0.539187	0.371587
ENSMUSG00000005268	0.169493	-1.23902	6.11702	-0.202553	0.839485	NA	Prlr	protein_coding	0.00391597	0	0	0
ENSMUSG00000005299	1242.48	-0.153126	0.112446	-1.36177	0.17327	0.258698	Letm1	protein_coding	8.11062	7.12968	6.95085	6.75209
ENSMUSG00000005312	2818.68	-0.850789	0.0982793	-8.65685	4.84987e-18	3.80983e-17	Ubqln1	protein_coding	60.9533	56.4506	32.1753	32.9206
ENSMUSG00000005320	15.3367	4.31382	0.980348	4.40029	1.08106e-05	3.45504e-05	Fgfr4	protein_coding	0.0339171	0.0162548	0.54217	0.449152
ENSMUSG00000005338	1.06412	1.67306	3.11371	0.537321	0.591046	NA	Cadm3	protein_coding	0	0	0	0.00954325
ENSMUSG00000005354	2221.76	-1.12366	0.106278	-10.5728	3.98471e-26	4.58461e-25	Txn2	protein_coding	49.0615	44.7679	22.2313	20.8265
ENSMUSG00000005355	4.83279	-1.76585	1.8383	-0.96059	0.336758	0.443797	Casp14	protein_coding	0.0250907	0.0721484	0.0286485	0
ENSMUSG00000005357	0.693128	-1.20688	3.67572	-0.328337	0.742657	NA	Slc1a6	protein_coding	0	0.0267539	0	0
ENSMUSG00000005360	390.797	2.03035	0.450008	4.51182	6.42746e-06	2.10592e-05	Slc1a3	protein_coding	0.140722	0.343949	1.01226	0.972278
ENSMUSG00000005362	527.241	0.561634	0.132606	4.23537	2.28179e-05	7.02023e-05	Crbn	protein_coding	4.01767	4.19727	5.72684	6.39981
ENSMUSG00000005364	0.208222	1.6754	6.11956	0.273778	0.784255	NA	Il5ra	protein_coding	0	0	0	0.0193481
ENSMUSG00000005370	1204.02	-2.17155	0.113791	-19.0838	3.44471e-81	1.88949e-79	Msh6	protein_coding	25.8734	27.0385	5.49181	6.25486
ENSMUSG00000005371	1749.95	0.432597	0.0988545	4.3761	1.20821e-05	3.84384e-05	Fbxo11	protein_coding	21.1471	20.9111	26.7974	29.9677
ENSMUSG00000005373	0.0675241	1.67546	6.11956	0.273787	0.784248	NA	Mlxipl	protein_coding	0	0	0	0.01249
ENSMUSG00000005374	777.241	-0.644884	0.126021	-5.11726	3.10004e-07	1.15169e-06	Tbl2	protein_coding	6.57641	7.46158	4.35693	4.62304
ENSMUSG00000005378	499.712	-0.728674	0.136234	-5.34869	8.85929e-08	3.45813e-07	Bud23	protein_coding	12.4002	10.8653	6.90707	7.1294
ENSMUSG00000005397	7815.02	-1.09985	0.16158	-6.80685	9.97574e-12	5.35207e-11	Nid1	protein_coding	129.59	119.444	55.1304	61.06
ENSMUSG00000005410	1796.21	-4.63118	0.127814	-36.2338	1.79006e-287	1.68884e-284	Mcm5	protein_coding	55.133	54.705	2.49055	1.94014
ENSMUSG00000005413	1292.25	-1.95249	0.304746	-6.40693	1.48483e-10	7.29616e-10	Hmox1	protein_coding	69.1921	41.4957	14.3358	14.2605
ENSMUSG00000005417	6593.01	-0.585867	0.10173	-5.75902	8.46022e-09	3.59702e-08	Mprip	protein_coding	43.1111	37.4987	26.5651	27.1394
ENSMUSG00000005442	2996.35	0.220369	0.113523	1.94119	0.0522347	0.0928425	Cic	protein_coding	17.0912	19.3798	21.3735	21.1191
ENSMUSG00000005447	266.704	-0.928617	0.183593	-5.05803	4.23617e-07	1.55239e-06	Pafah1b3	protein_coding	12.8003	12.2691	7.25883	5.90911
ENSMUSG00000005465	13.937	0.60844	0.75512	0.805753	0.420385	0.528429	Il27ra	protein_coding	0.0687463	0.0988402	0.137365	0.118746
ENSMUSG00000005469	2714.67	-0.271103	0.101111	-2.68125	0.00733483	0.015774	Prkaca	protein_coding	63.1091	66.2754	52.7892	54.4348
ENSMUSG00000005470	1032.17	-5.19525	0.194214	-26.7501	1.23139e-157	2.19199e-155	Asf1b	protein_coding	40.9011	44.3505	1.29073	1.03547
ENSMUSG00000005474	1.56398	-0.772746	2.19816	-0.351543	0.725181	0.798474	Myl10	protein_coding	0.0499311	0.047859	0.0570113	0
ENSMUSG00000005481	2103.04	-1.87727	0.138964	-13.5091	1.38235e-41	2.7719e-40	Ddx39	protein_coding	40.1652	35.0137	11.1092	9.3523
ENSMUSG00000005483	951.633	-1.46953	0.111852	-13.1382	1.98984e-39	3.72114e-38	Dnajb1	protein_coding	23.6406	25.2292	8.86205	8.78651
ENSMUSG00000005493	4.28397	0.0222527	1.14332	0.0194632	0.984472	0.989559	Msh4	protein_coding	0.0609818	0.00835017	0.029841	0.0401273
ENSMUSG00000005501	887.595	0.265329	0.114986	2.30748	0.0210282	0.0413443	Usp40	protein_coding	3.95185	4.3747	4.81843	5.19164
ENSMUSG00000005505	118.441	-0.101186	0.218717	-0.462633	0.643627	0.732441	Kbtbd4	protein_coding	2.6216	2.18265	2.31601	2.15948
ENSMUSG00000005506	3147.34	0.186876	0.0838758	2.22801	0.0258798	0.0497278	Celf1	protein_coding	24.7779	23.0747	27.1382	27.3287
ENSMUSG00000005510	716.453	0.129267	0.115087	1.12322	0.261346	0.36196	Ndufs3	protein_coding	19.719	19.165	22.3892	20.1347
ENSMUSG00000005514	2526.12	0.815506	0.1349	6.04528	1.49149e-09	6.75051e-09	Por	protein_coding	30.0858	25.8161	49.0206	49.3527
ENSMUSG00000005533	1245.18	0.585273	0.111447	5.25156	1.50813e-07	5.76867e-07	Igf1r	protein_coding	4.03524	3.7512	5.49379	6.18739
ENSMUSG00000005534	1235.18	1.54694	0.114497	13.5108	1.35099e-41	2.71479e-40	Insr	protein_coding	2.91465	3.10783	8.4421	9.15819
ENSMUSG00000005540	0.402963	3.25365	4.37632	0.743468	0.457199	NA	Fcer2a	protein_coding	0	0	0.0443626	0.0223705
ENSMUSG00000005566	4903.62	-0.981095	0.125886	-7.79355	6.51517e-15	4.31048e-14	Trim28	protein_coding	125.104	107.27	61.9372	55.7781
ENSMUSG00000005575	2588.03	-0.876877	0.103616	-8.46279	2.61058e-17	1.96879e-16	Ube2m	protein_coding	103.314	88.4257	53.1625	51.2388
ENSMUSG00000005580	359.682	2.09912	0.26343	7.96843	1.60709e-15	1.0995e-14	Adcy9	protein_coding	1.54878	1.81686	6.54569	7.87922
ENSMUSG00000005583	287.87	3.8028	0.199045	19.1052	2.28481e-81	1.268e-79	Mef2c	protein_coding	0.21787	0.333393	3.55688	4.15501
ENSMUSG00000005609	1160.97	-0.313626	0.11077	-2.83133	0.00463547	0.0103364	Ctr9	protein_coding	10.3165	10.6801	7.99867	8.89692
ENSMUSG00000005610	20914.6	-0.535179	0.0825217	-6.48531	8.85503e-11	4.43198e-10	Eif4g2	protein_coding	165.176	160.796	108.841	116.103
ENSMUSG00000005611	15.5059	5.98424	1.53971	3.88659	0.000101663	0.000290472	Mrvi1	protein_coding	0	0.00843334	0.251152	0.293821
ENSMUSG00000005615	1110.1	0.303486	0.0988234	3.07099	0.00213347	0.00504972	Pcyt1a	protein_coding	8.4282	8.5445	10.2155	10.7319
ENSMUSG00000005621	667.314	0.12222	0.115714	1.05622	0.290867	0.395267	Zfp592	protein_coding	5.55126	5.08009	5.84801	5.72057
ENSMUSG00000005625	2286.71	-0.358312	0.102011	-3.5125	0.000443917	0.00116305	Psmd4	protein_coding	62.5057	57.2668	47.1152	46.31
ENSMUSG00000005628	16.1531	0.494971	0.575819	0.859595	0.390012	0.497878	Tmod4	protein_coding	0.384821	0.637107	0.878777	0.563991
ENSMUSG00000005640	0.0675241	1.67546	6.11956	0.273787	0.784248	NA	Insrr	protein_coding	0	0	0	0.0121053
ENSMUSG00000005649	0.190529	2.67053	6.0346	0.442536	0.658101	NA	Cabp5	protein_coding	0	0	0.0271514	0.027383
ENSMUSG00000005656	1146.49	-0.411517	0.11013	-3.73664	0.000186492	0.000514462	Snx6	protein_coding	26.2468	27.5389	19.2851	21.1569
ENSMUSG00000005667	1513.37	-1.10965	0.0908583	-12.2129	2.65142e-34	4.2148e-33	Mthfd2	protein_coding	29.5426	29.3238	13.4534	13.826
ENSMUSG00000005674	93.8544	-0.333869	0.241379	-1.38317	0.166612	0.250323	Tomm40l	protein_coding	1.4388	1.26697	1.12193	1.02374
ENSMUSG00000005677	1.99819	1.04414	1.42426	0.733116	0.463488	0.570449	Nr1i3	protein_coding	0.0136083	0.0391308	0.0466139	0.0626819
ENSMUSG00000005682	815.762	0.529248	0.132154	4.00479	6.20716e-05	0.000182207	Pan2	protein_coding	5.50899	4.71632	7.72305	7.02962
ENSMUSG00000005683	7399.94	-0.887725	0.0973888	-9.11527	7.84783e-20	6.76843e-19	Cs	protein_coding	116.257	107.228	58.39	62.395
ENSMUSG00000005686	967.657	1.23684	0.109803	11.2641	1.97284e-29	2.64761e-28	Ampd3	protein_coding	5.60427	5.38193	12.8101	13.0791
ENSMUSG00000005687	984.975	-0.670102	0.0968919	-6.91597	4.64672e-12	2.53847e-11	Bcas2	protein_coding	18.198	17.9281	11.2016	11.502
ENSMUSG00000005698	1749.3	-0.988996	0.0940552	-10.5151	7.36411e-26	8.39091e-25	Ctcf	protein_coding	29.6628	30.0785	15.2692	14.8302
ENSMUSG00000005699	82.0099	0.793541	0.260707	3.04381	0.00233605	0.00548518	Pard6a	protein_coding	2.27815	2.29279	4.07519	3.84761
ENSMUSG00000005705	5.02132	3.14206	1.38288	2.27212	0.0230795	0.0448678	Agrp	protein_coding	0	0.113671	0.60934	0.409691
ENSMUSG00000005716	146.532	8.81289	1.4476	6.08791	1.14392e-09	5.22377e-09	Pvalb	protein_coding	0	0.0553068	13.4402	11.9601
ENSMUSG00000005718	236.236	-2.4451	0.209629	-11.664	1.94782e-31	2.77804e-30	Tfap4	protein_coding	8.84105	9.60706	1.70044	1.68772
ENSMUSG00000005732	1686.73	-2.79959	0.0996996	-28.0803	1.70497e-173	3.97174e-171	Ranbp1	protein_coding	108.128	104.608	14.8202	15.7354
ENSMUSG00000005763	0.416828	-2.21483	4.02817	-0.549836	0.582432	NA	Cd247	protein_coding	0.0112717	0.010804	0	0
ENSMUSG00000005774	187.188	0.565439	0.202093	2.79791	0.00514346	0.011371	Rfx5	protein_coding	1.30034	1.72817	2.12104	2.36563
ENSMUSG00000005779	1686.61	-0.946003	0.116351	-8.13063	4.27076e-16	3.01929e-15	Psmb4	protein_coding	77.8625	69.2899	40.8133	35.5597
ENSMUSG00000005800	4.24641	5.67188	1.8098	3.13398	0.00172454	0.00414737	Mmp8	protein_coding	0	0	0.169694	0.285235
ENSMUSG00000005802	3062.83	-0.185088	0.0883841	-2.09414	0.0362477	0.0670351	Slc30a4	protein_coding	36.3558	39.7202	32.791	34.1305
ENSMUSG00000005803	165.166	0.278781	0.208367	1.33793	0.180918	0.267934	Sqor	protein_coding	1.52962	1.76219	2.18315	1.81223
ENSMUSG00000005804	614.896	-0.223616	0.11498	-1.94483	0.0517954	0.0921573	Bloc1s6	protein_coding	11.3078	10.6023	9.19972	9.56203
ENSMUSG00000005813	1065.85	-0.737632	0.0956105	-7.71497	1.21012e-14	7.86284e-14	Metap1	protein_coding	12.7256	11.9508	7.5737	7.22327
ENSMUSG00000005823	1391.8	1.30967	0.101845	12.8594	7.62043e-38	1.34132e-36	Gpr108	protein_coding	16.3075	15.0273	39.133	38.5242
ENSMUSG00000005836	3.33296	0.0782952	1.26138	0.0620712	0.950506	0.964285	Gata6	protein_coding	0.0461487	0.0442336	0.021077	0.0743986
ENSMUSG00000005846	2538.9	-1.39559	0.112015	-12.4589	1.25104e-35	2.0725e-34	Rsl1d1	protein_coding	102.417	87.7385	34.8998	37.3723
ENSMUSG00000005864	0.136458	1.67543	6.11956	0.273783	0.784252	NA	Cnga2	protein_coding	0	0	0	0.0223488
ENSMUSG00000005871	2056.81	0.256078	0.143514	1.78435	0.0743666	0.126008	Apc	protein_coding	8.49795	7.60942	8.72415	10.511
ENSMUSG00000005873	3110.11	-0.00859103	0.121366	-0.070786	0.943568	0.95915	Reep5	protein_coding	63.4031	58.7621	56.4827	64.9548
ENSMUSG00000005881	1483.59	0.646227	0.0990536	6.52402	6.8449e-11	3.45246e-10	Ergic3	protein_coding	31.0389	30.4838	48.0512	48.2327
ENSMUSG00000005882	647.478	0.319647	0.112423	2.84325	0.00446559	0.0099883	Uqcc1	protein_coding	5.46607	5.76316	7.03548	6.98104
ENSMUSG00000005886	960.404	0.650702	0.153957	4.22652	2.37336e-05	7.29007e-05	Ncoa2	protein_coding	3.21802	3.19122	4.40218	5.6602
ENSMUSG00000005893	453.251	-0.115633	0.161104	-0.717755	0.472908	0.579266	Nr2c2	protein_coding	2.07128	1.9275	1.70371	1.98686
ENSMUSG00000005897	435.023	0.203678	0.143415	1.4202	0.155549	0.236146	Nr2c1	protein_coding	4.82414	5.2738	5.71662	5.91551
ENSMUSG00000005899	1175.14	-0.0858191	0.102642	-0.836103	0.403097	0.511433	Smpd4	protein_coding	9.22217	7.99821	8.37378	7.84799
ENSMUSG00000005907	247.445	0.860471	0.168913	5.09416	3.50293e-07	1.295e-06	Pex1	protein_coding	1.16004	1.02851	1.7815	2.19077
ENSMUSG00000005917	54.6315	-1.26594	0.337561	-3.75025	0.000176657	0.000488687	Otx1	protein_coding	0.853037	1.04063	0.328882	0.459259
ENSMUSG00000005936	1081.98	-0.0896382	0.0949923	-0.943636	0.345355	0.452481	Kctd20	protein_coding	9.1318	9.67303	8.9359	8.73794
ENSMUSG00000005947	6.68478	-2.09324	1.13845	-1.83868	0.0659622	0.113749	Itgae	protein_coding	0.0917856	0.100545	0.0299431	0.0150992
ENSMUSG00000005949	552.23	1.81313	0.131799	13.7567	4.64121e-43	9.75223e-42	Ctns	protein_coding	4.57013	4.00695	14.9264	15.1965
ENSMUSG00000005950	160.957	2.81365	0.252524	11.1421	7.82283e-29	1.01729e-27	P2rx5	protein_coding	0.953048	1.08177	7.76051	6.55594
ENSMUSG00000005951	27.8094	2.35707	0.503462	4.68173	2.84464e-06	9.62272e-06	Shpk	protein_coding	0.160984	0.212167	0.919056	0.996411
ENSMUSG00000005952	0.933163	3.98939	2.76067	1.44508	0.148435	NA	Trpv1	protein_coding	0	0	0.0745282	0.0187909
ENSMUSG00000005958	665.497	2.02292	0.140699	14.3776	7.15072e-47	1.66166e-45	Ephb3	protein_coding	1.89038	2.21073	8.22065	8.4574
ENSMUSG00000005968	180.584	0.523893	0.183876	2.84917	0.00438332	0.00982292	Tuft1	protein_coding	3.68072	3.34327	5.41283	4.68231
ENSMUSG00000005973	3791.58	-0.791062	0.107867	-7.33366	2.23953e-13	1.34151e-12	Rcn1	protein_coding	81.3988	82.8308	47.0607	47.8516
ENSMUSG00000005980	54.6338	0.256217	0.302283	0.847605	0.396658	0.504655	Dnase1	protein_coding	1.55867	1.08314	1.35701	1.79486
ENSMUSG00000005981	2005.9	-0.148805	0.0836847	-1.77816	0.0753771	0.127537	Trap1	protein_coding	45.8966	45.7373	42.5688	40.0823
ENSMUSG00000005982	534.615	0.0134563	0.126911	0.10603	0.915559	0.939355	Naa60	protein_coding	8.28017	9.03757	9.52715	7.95495
ENSMUSG00000005983	28.9411	-0.789755	0.470526	-1.67845	0.0932589	0.152752	1700037C18Rik	protein_coding	0.558418	0.7315	0.425067	0.321519
ENSMUSG00000005986	53.4856	0.422019	0.31719	1.33049	0.183355	0.270905	Ankrd13d	protein_coding	0.927866	1.07659	1.394	1.29341
ENSMUSG00000006005	5074.67	-0.485464	0.130201	-3.72856	0.000192576	0.000529927	Tpr	protein_coding	36.4832	36.4503	23.1643	28.9304
ENSMUSG00000006010	820.519	0.31399	0.117704	2.66763	0.00763894	0.016385	Odr4	protein_coding	10.5484	10.574	12.914	13.3446
ENSMUSG00000006014	67.3689	1.68254	0.338562	4.96967	6.70658e-07	2.41225e-06	Prg4	protein_coding	0.336825	0.349751	1.15376	1.05047
ENSMUSG00000006019	389.219	-0.143267	0.158942	-0.901379	0.367387	0.47494	Dhx34	protein_coding	5.82897	6.00046	5.84968	4.86113
ENSMUSG00000006021	144.113	0.447605	0.206187	2.17087	0.0299411	0.0566319	Kptn	protein_coding	1.95969	2.46427	3.2845	2.75353
ENSMUSG00000006024	2078.78	0.0652122	0.107917	0.604282	0.545656	0.646854	Napa	protein_coding	36.9668	32.224	36.8647	35.5165
ENSMUSG00000006050	539.813	-0.184054	0.152345	-1.20814	0.226994	0.322818	Sra1	protein_coding	15.2342	13.3641	13.7229	11.4423
ENSMUSG00000006056	2.49792	-4.38728	1.91507	-2.29092	0.0219679	0.0429858	Calcoco2	protein_coding	0.185278	0.142071	0	0
ENSMUSG00000006057	659.053	-1.19145	0.136674	-8.71746	2.84511e-18	2.25849e-17	Atp5g1	protein_coding	12.2898	11.182	5.4594	4.81595
ENSMUSG00000006058	585.579	-0.861834	0.136851	-6.29763	3.02238e-10	1.44598e-09	Snf8	protein_coding	18.6237	17.6143	10.1967	9.74109
ENSMUSG00000006095	439.234	-0.69957	0.141186	-4.95494	7.23508e-07	2.59295e-06	Tbcb	protein_coding	27.7009	25.3535	17.5504	15.1098
ENSMUSG00000006127	570.845	1.29881	0.137809	9.4247	4.31345e-21	3.93571e-20	Inpp5k	protein_coding	3.19841	3.44763	7.91452	8.4409
ENSMUSG00000006134	1027.71	-0.194369	0.119652	-1.62445	0.104279	0.168333	Crkl	protein_coding	12.7354	13.6799	11.263	11.8255
ENSMUSG00000006143	0.501283	-1.20622	4.27055	-0.28245	0.777598	NA	Upk3bl	protein_coding	0	0.044186	0	0
ENSMUSG00000006154	2.35028	0.656174	1.59016	0.412645	0.679866	0.762959	Eps8l1	protein_coding	0	0.0286155	0.0340878	0.0114595
ENSMUSG00000006169	1907.47	-0.411795	0.111287	-3.70031	0.000215337	0.000588784	Clint1	protein_coding	18.8409	19.1969	13.4283	15.1656
ENSMUSG00000006179	4.35549	-4.40919	1.80694	-2.44014	0.0146814	0.0297331	Prss16	protein_coding	0.129238	0.220222	0.016396	0
ENSMUSG00000006191	201.647	-0.515008	0.173509	-2.96819	0.00299563	0.00688652	Cdkal1	protein_coding	1.14981	1.18756	0.83594	0.799835
ENSMUSG00000006204	10.4072	0.0805569	0.641289	0.125617	0.900035	0.931532	Cdcp3	protein_coding	0.130552	0.0750807	0.111798	0.105235
ENSMUSG00000006205	4025.33	1.01013	0.132483	7.62461	2.44769e-14	1.56032e-13	Htra1	protein_coding	62.5499	52.7749	120.946	111.31
ENSMUSG00000006215	401.92	0.147133	0.148612	0.990045	0.322152	0.42862	Zbtb17	protein_coding	7.15786	6.22225	8.049	6.76173
ENSMUSG00000006216	6.27988	4.86914	1.63893	2.97093	0.00296903	0.00682954	Clcnkb	protein_coding	0.0227613	0	0.389833	0.262105
ENSMUSG00000006218	4.38518	-4.38682	1.75998	-2.49254	0.0126833	0.02605	Fam131c	protein_coding	0.209585	0.16071	0	0
ENSMUSG00000006219	643.041	-0.835338	0.133282	-6.26747	3.66963e-10	1.74238e-09	Fblim1	protein_coding	14.5956	13.977	7.55553	8.45801
ENSMUSG00000006221	460.164	6.81055	0.370528	18.3806	1.87783e-75	9.08534e-74	Hspb7	protein_coding	0.216927	0.145547	19.3196	21.208
ENSMUSG00000006235	29.9394	0.475585	0.415929	1.14343	0.25286	0.352458	Epor	protein_coding	0.90599	1.15786	1.75858	1.11283
ENSMUSG00000006241	35.3704	2.55448	0.468668	5.45052	5.02231e-08	2.00182e-07	Ccdc159	protein_coding	0.165095	0.448358	2.23065	1.39416
ENSMUSG00000006262	976.432	-0.438329	0.102223	-4.28797	1.80312e-05	5.60788e-05	Mob1b	protein_coding	4.7229	4.86393	3.33502	3.74076
ENSMUSG00000006269	1.34458	0.220164	2.56026	0.0859928	0.931472	0.949217	Atp6v1b1	protein_coding	0.0137108	0	0.015655	0
ENSMUSG00000006273	1221.98	0.0547737	0.124279	0.440733	0.659406	0.746212	Atp6v1b2	protein_coding	16.3953	15.4545	16.6516	16.4286
ENSMUSG00000006276	1112.03	0.00479114	0.0927682	0.0516463	0.958811	0.970174	Eps15l1	protein_coding	10.9723	11.1919	11.2459	10.9928
ENSMUSG00000006281	1056.87	1.40036	0.120468	11.6243	3.10235e-31	4.38489e-30	Tep1	protein_coding	3.94253	3.92936	9.86333	10.9162
ENSMUSG00000006288	252.817	0.101549	0.158563	0.640432	0.521892	0.625558	Ttc5	protein_coding	4.31478	3.85246	4.40358	4.35606
ENSMUSG00000006289	335.651	0.419217	0.169305	2.47611	0.0132821	0.0271763	Osgep	protein_coding	3.49468	3.66478	5.28322	4.29067
ENSMUSG00000006299	1796.53	0.455711	0.104689	4.35298	1.34301e-05	4.24902e-05	Aamp	protein_coding	29.2693	27.1389	39.5085	37.8452
ENSMUSG00000006301	2400.79	1.45936	0.133783	10.9084	1.0507e-27	1.30517e-26	Tmbim1	protein_coding	5.20528	5.36676	13.6096	15.4633
ENSMUSG00000006304	5074.79	-0.656002	0.0749387	-8.75385	2.06194e-18	1.64649e-17	Arpc2	protein_coding	199.229	194.473	125.395	124.457
ENSMUSG00000006307	1258.78	0.162415	0.116968	1.38855	0.164971	0.248213	Kmt2b	protein_coding	8.76344	7.93778	9.50578	9.18319
ENSMUSG00000006310	3.9704	1.44341	1.16613	1.23778	0.215799	0.309775	Zbtb32	protein_coding	0.101938	0.048854	0.261884	0.146732
ENSMUSG00000006311	0.113723	-1.23897	6.11703	-0.202545	0.839491	NA	Etv2	protein_coding	0.057316	0	0	0
ENSMUSG00000006313	13.5994	0.166386	0.664264	0.250481	0.802215	0.859568	Upk1a	protein_coding	0.507252	0.486202	0.57918	0.535443
ENSMUSG00000006315	577.183	-0.850016	0.14789	-5.74763	9.05037e-09	3.83756e-08	Tmem147	protein_coding	40.891	34.6896	22.9438	18.9718
ENSMUSG00000006333	5164.77	-1.53122	0.114389	-13.386	7.29765e-41	1.42399e-39	Rps9	protein_coding	196.159	182.266	65.0493	65.8783
ENSMUSG00000006335	177.096	-0.0417409	0.201443	-0.20721	0.835846	0.886841	Tfpt	protein_coding	11.0531	9.20423	9.93648	9.73326
ENSMUSG00000006342	2.8645	0.902022	1.23805	0.728581	0.466258	0.573066	Susd2	protein_coding	0.0524604	0.0335222	0.099832	0.06041
ENSMUSG00000006344	1.81176	3.23359	2.09113	1.54633	0.122024	0.192482	Ggt5	protein_coding	0	0.00972212	0.034744	0.0584004
ENSMUSG00000006345	0.475905	1.66894	3.9832	0.418995	0.67522	NA	Ggt1	protein_coding	0	0	0.0201069	0
ENSMUSG00000006356	5451.93	-0.539332	0.0832403	-6.47922	9.2199e-11	4.60849e-10	Crip2	protein_coding	213.512	199.577	146.057	138.174
ENSMUSG00000006360	1789.15	0.0444597	0.150792	0.294841	0.768116	0.831209	Crip1	protein_coding	51.2678	46.0595	55.8904	44.4748
ENSMUSG00000006362	173.917	8.21874	0.850595	9.66234	4.35788e-22	4.14669e-21	Cbfa2t3	protein_coding	0.00717391	0.0137524	3.3338	2.94092
ENSMUSG00000006369	823.289	-0.809808	0.165049	-4.90648	9.27272e-07	3.29815e-06	Fbln1	protein_coding	12.4315	12.7723	7.55247	6.8251
ENSMUSG00000006373	1325.49	-1.35111	0.113293	-11.9258	8.68222e-33	1.3127e-31	Pgrmc1	protein_coding	59.679	56.0552	22.2337	23.131
ENSMUSG00000006378	37.6853	-2.10694	0.463938	-4.54143	5.58731e-06	1.84056e-05	Gcat	protein_coding	1.18421	1.30412	0.287687	0.29014
ENSMUSG00000006386	56.7325	1.09974	0.314799	3.49348	0.00047677	0.00124274	Tek	protein_coding	0.624637	0.684246	1.45553	1.35051
ENSMUSG00000006390	1824.56	-0.586508	0.0984315	-5.95854	2.54496e-09	1.12937e-08	Elovl1	protein_coding	47.7496	46.0426	31.1474	31.3115
ENSMUSG00000006392	468.785	-0.994048	0.13802	-7.20222	5.9242e-13	3.45438e-12	Med8	protein_coding	14.7516	13.4104	7.24469	6.89159
ENSMUSG00000006398	1084.27	-4.47269	0.145245	-30.7941	3.14456e-208	1.09879e-205	Cdc20	protein_coding	78.7818	72.6769	3.48797	3.33258
ENSMUSG00000006403	1023.61	4.28301	0.155466	27.5496	4.47917e-167	9.49635e-165	Adamts4	protein_coding	2.11047	2.37001	43.1327	44.1333
ENSMUSG00000006411	1.78758	-0.362621	1.6859	-0.215091	0.829697	0.882301	Nectin4	protein_coding	0.06414	0.0307391	0.0183087	0.0553947
ENSMUSG00000006412	487.122	-1.08786	0.119946	-9.06956	1.19503e-19	1.01618e-18	Pfdn2	protein_coding	22.8857	22.0846	11.0118	10.1415
ENSMUSG00000006418	500.931	-0.304614	0.129377	-2.35447	0.0185489	0.0368828	Rnf114	protein_coding	9.95152	10.7566	8.03151	8.73893
ENSMUSG00000006423	403.876	-0.501017	0.150217	-3.33528	0.000852126	0.00214202	C330007P06Rik	protein_coding	3.60047	3.92412	2.32803	2.99076
ENSMUSG00000006435	697.968	2.04957	0.147367	13.908	5.66801e-44	1.20984e-42	Neurl1a	protein_coding	3.29858	3.70708	14.6039	14.4056
ENSMUSG00000006442	1355.22	-2.72453	0.121613	-22.4032	3.6624e-111	3.21422e-109	Srm	protein_coding	94.2141	82.5989	13.4252	13.3235
ENSMUSG00000006445	2336.74	-1.65836	0.140166	-11.8314	2.68649e-32	3.98517e-31	Epha2	protein_coding	56.1732	44.9977	16.2731	15.7755
ENSMUSG00000006456	741.884	-1.97987	0.145255	-13.6303	2.64489e-42	5.40698e-41	Rbm14	protein_coding	22.168	20.0259	4.80618	5.8909
ENSMUSG00000006457	4432.26	4.68868	0.0934489	50.1737	0	0	Actn3	protein_coding	8.46861	9.14919	222.941	231.566
ENSMUSG00000006463	253.228	1.12961	0.190347	5.93449	2.94754e-09	1.30312e-08	Zdhhc24	protein_coding	2.69849	3.88963	7.07954	7.35341
ENSMUSG00000006464	233.838	0.833296	0.197446	4.22037	2.43902e-05	7.482e-05	Bbs1	protein_coding	1.21324	1.4855	2.29688	2.51476
ENSMUSG00000006471	228.059	0.402253	0.177448	2.26688	0.0233975	0.0454532	Ndor1	protein_coding	2.35739	2.18062	3.07955	2.91614
ENSMUSG00000006476	1063.1	0.44033	0.125311	3.5139	0.000441573	0.00115786	Nsmf	protein_coding	11.7656	12.5356	18.0006	14.9754
ENSMUSG00000006488	0.607667	-2.79063	3.83631	-0.727427	0.466964	NA	Prl7a1	protein_coding	0.0370556	0.0710357	0	0
ENSMUSG00000006494	779.393	0.996186	0.121714	8.18465	2.73094e-16	1.94526e-15	Pdk1	protein_coding	3.51337	3.29356	6.50667	7.069
ENSMUSG00000006498	4962.25	-2.11627	0.106175	-19.9319	2.15116e-88	1.34405e-86	Ptbp1	protein_coding	127.928	108.529	27.1155	27.4197
ENSMUSG00000006517	372.498	0.571018	0.223473	2.55519	0.0106128	0.022167	Mvd	protein_coding	11.5675	9.41507	15.0893	16.0738
ENSMUSG00000006522	2.69228	0.486116	1.39562	0.348316	0.727603	0.800206	Itih3	protein_coding	0.0495331	0.0316517	0.0754091	0.0380261
ENSMUSG00000006526	350.431	-0.593689	0.148608	-3.99501	6.46929e-05	0.000189313	Stimate	protein_coding	6.38953	5.86039	4.11948	3.99604
ENSMUSG00000006527	496.238	0.0369586	0.133772	0.276281	0.782332	0.8431	Sfmbt1	protein_coding	3.78332	3.57965	3.58923	3.96421
ENSMUSG00000006529	10.1938	6.45477	1.57424	4.10025	4.12696e-05	0.000123312	Itih1	protein_coding	0.0182408	0	0.895577	0.67216
ENSMUSG00000006538	5.09768	2.1561	1.10908	1.94405	0.0518898	0.0922904	Ihh	protein_coding	0.0394141	0.0566677	0.247516	0.181547
ENSMUSG00000006542	612.421	5.84911	0.260855	22.4228	2.35711e-111	2.07834e-109	Prkag3	protein_coding	0.407843	0.484738	27.7542	23.7641
ENSMUSG00000006567	3.70565	1.34314	1.12849	1.19022	0.233962	0.33108	Atp7b	protein_coding	0.027702	0.0265524	0.0738035	0.0637997
ENSMUSG00000006574	0.266281	1.67539	6.11956	0.273775	0.784257	NA	Slc4a1	protein_coding	0	0	0	0.0141422
ENSMUSG00000006575	237.228	1.91052	0.178385	10.7101	9.12951e-27	1.07598e-25	Rundc3a	protein_coding	2.6347	2.81901	11.147	9.36057
ENSMUSG00000006576	1076.8	4.03782	0.167735	24.0726	4.83669e-128	5.43235e-126	Slc4a3	protein_coding	1.15957	1.39935	22.1331	19.9247
ENSMUSG00000006585	744.784	-3.22903	0.188827	-17.1005	1.47177e-65	5.69074e-64	Cdt1	protein_coding	33.7447	25.5051	2.99238	3.3263
ENSMUSG00000006586	2.95743	0.232479	1.18941	0.195457	0.845036	0.893326	Runx1t1	protein_coding	0.0377353	0.0506371	0.0430862	0.0608351
ENSMUSG00000006587	5.147	4.55129	1.65306	2.75325	0.00590076	0.0129136	Snai3	protein_coding	0	0.0353651	0.463409	0.382387
ENSMUSG00000006589	1521.51	-1.88997	0.104225	-18.1336	1.73104e-73	8.06492e-72	Aprt	protein_coding	104.476	93.4024	28.2832	25.098
ENSMUSG00000006599	920.64	-0.581125	0.102042	-5.69498	1.23384e-08	5.17936e-08	Gtf2h1	protein_coding	23.2901	22.6709	15.5373	15.183
ENSMUSG00000006611	7.14674	-0.0590261	0.929338	-0.0635142	0.949357	0.963501	Hfe	protein_coding	0.0840805	0.0967095	0.0576018	0.116186
ENSMUSG00000006641	264.616	0.246083	0.213993	1.14996	0.250162	0.349368	Slc5a6	protein_coding	4.47004	3.02947	4.43368	4.45416
ENSMUSG00000006642	11.5871	1.30316	0.763482	1.70686	0.087848	0.145162	Tcf23	protein_coding	0.0437807	0.0979156	0.183292	0.16805
ENSMUSG00000006651	133.864	1.98574	0.279406	7.10701	1.18581e-12	6.78855e-12	Aplp1	protein_coding	0.477829	0.706083	2.52333	2.17802
ENSMUSG00000006673	1618.18	-0.208002	0.0910705	-2.28396	0.0223737	0.0436802	Qrich1	protein_coding	14.2468	13.5974	12.0313	12.0728
ENSMUSG00000006675	22.8604	1.36429	0.547465	2.49202	0.0127018	0.0260765	P4htm	protein_coding	0.169856	0.133206	0.387882	0.39119
ENSMUSG00000006676	2593.23	0.864689	0.0840093	10.2928	7.59546e-25	8.21782e-24	Usp19	protein_coding	18.5366	16.975	33.2802	31.3755
ENSMUSG00000006678	722.377	-3.40877	0.156824	-21.7363	9.311e-105	7.44446e-103	Pola1	protein_coding	8.32883	9.34857	0.824914	0.839797
ENSMUSG00000006699	5258.17	-0.56744	0.0814266	-6.96873	3.19809e-12	1.77485e-11	Cdc42	protein_coding	134.857	136.288	90.3439	92.6302
ENSMUSG00000006705	400.123	-0.606564	0.168315	-3.60375	0.000313661	0.000840096	Pknox1	protein_coding	4.26266	5.02416	2.90839	3.19259
ENSMUSG00000006711	1.72619	0.223179	1.5349	0.145402	0.884393	0.921357	D130043K22Rik	protein_coding	0.0341549	0.021825	0.038998	0.0262204
ENSMUSG00000006715	260.927	-3.1091	0.209478	-14.8421	7.82546e-50	2.00351e-48	Gmnn	protein_coding	22.9198	21.6936	3.043	2.12466
ENSMUSG00000006717	352.99	0.629863	0.158979	3.96193	7.43464e-05	0.000216021	Acot13	protein_coding	23.7362	20.8939	38.4405	30.587
ENSMUSG00000006720	59.6964	-0.522631	0.30613	-1.70722	0.0877806	0.145084	Zfp184	protein_coding	1.57306	1.44223	0.937108	1.16168
ENSMUSG00000006724	33.1016	1.9582	0.471341	4.15452	3.25974e-05	9.8539e-05	Cyp27b1	protein_coding	0.303369	0.268412	1.25232	0.967405
ENSMUSG00000006728	5716.02	-1.54323	0.1049	-14.7114	5.44479e-49	1.36257e-47	Cdk4	protein_coding	184.86	165.564	63.7505	56.481
ENSMUSG00000006731	329.53	1.00751	0.176093	5.72147	1.05607e-08	4.45295e-08	B4galnt1	protein_coding	4.38243	3.68383	8.55818	7.6499
ENSMUSG00000006732	365.215	-1.19042	0.160516	-7.41621	1.20518e-13	7.35466e-13	Mettl1	protein_coding	10.8687	10.0017	4.95451	4.18776
ENSMUSG00000006736	1032.4	-0.153691	0.116384	-1.32056	0.18665	0.274804	Tspan31	protein_coding	27.856	28.5378	24.4878	26.2106
ENSMUSG00000006740	3588.94	0.379671	0.162585	2.33521	0.0195322	0.0386364	Kif5b	protein_coding	24.3475	26.0351	28.8913	36.6604
ENSMUSG00000006763	314.563	-0.987173	0.152349	-6.4797	9.19033e-11	4.59614e-10	Saal1	protein_coding	2.95875	3.57702	1.70613	1.59227
ENSMUSG00000006764	6.74246	-0.00730199	0.907125	-0.0080496	0.993577	0.996006	Tph2	protein_coding	0.104319	0.159984	0.0714671	0.192204
ENSMUSG00000006782	148.982	0.578197	0.201594	2.86813	0.00412912	0.00928855	Cnp	protein_coding	2.31091	2.46815	3.37363	3.76355
ENSMUSG00000006784	12.2156	2.89157	0.824069	3.5089	0.000449962	0.00117725	Ttc25	protein_coding	0.0293153	0.0280988	0.189676	0.236304
ENSMUSG00000006800	1179.58	0.623901	0.168621	3.70003	0.000215578	0.000589357	Sulf2	protein_coding	4.91095	5.44265	7.60493	8.35312
ENSMUSG00000006818	981.844	-0.217854	0.103076	-2.11354	0.0345547	0.0642315	Sod2	protein_coding	6.35002	6.24183	5.23567	5.59134
ENSMUSG00000006850	101.999	1.05899	0.242154	4.37324	1.22418e-05	3.89136e-05	Tmco6	protein_coding	1.21456	1.23264	2.6512	2.44757
ENSMUSG00000006906	376.208	0.206146	0.133155	1.54817	0.121582	0.191961	Stambp	protein_coding	1.99916	2.20888	2.34185	2.51441
ENSMUSG00000006920	759.204	2.29835	0.11668	19.6978	2.25241e-86	1.33231e-84	Ezh1	protein_coding	2.48665	2.48406	12.03	12.4208
ENSMUSG00000006930	11.2048	-1.38921	0.680473	-2.04154	0.0411969	0.0751348	Hap1	protein_coding	0.382796	0.336335	0.109269	0.165301
ENSMUSG00000006931	1440.24	0.127866	0.0899075	1.42219	0.15497	0.235399	P3h4	protein_coding	43.0784	39.361	44.8098	45.2555
ENSMUSG00000006932	6415.35	-0.0530989	0.104636	-0.507463	0.61183	0.70402	Ctnnb1	protein_coding	79.8967	74.7514	74.1987	74.8581
ENSMUSG00000006941	352.242	-0.575904	0.14922	-3.85942	0.000113658	0.000323159	Eif1b	protein_coding	24.7743	22.7739	16.8261	15.0636
ENSMUSG00000006948	0.573845	1.67418	3.99438	0.419135	0.675118	NA	Klk4	protein_coding	0	0	0	0.0553799
ENSMUSG00000006958	287.494	4.62797	0.273612	16.9143	3.52834e-64	1.32622e-62	Chrd	protein_coding	0.24956	0.230003	6.33459	5.51543
ENSMUSG00000006998	5363.63	0.168054	0.0915731	1.83519	0.0664773	0.114501	Psmd2	protein_coding	83.1687	79.261	95.3696	87.1213
ENSMUSG00000007021	6.03123	-0.174527	0.94426	-0.184829	0.853363	0.899157	Syngr3	protein_coding	0.0870118	0.361404	0.231816	0.166995
ENSMUSG00000007029	3903.06	-1.14029	0.11804	-9.66021	4.44938e-22	4.23113e-21	Vars	protein_coding	68.0896	57.1432	28.85	27.9613
ENSMUSG00000007030	3.05595	0.218913	1.3723	0.159523	0.873257	0.913791	Vwa7	protein_coding	0.055708	0.0266981	0.0795091	0.0160374
ENSMUSG00000007033	19.8713	0.851999	0.593108	1.4365	0.15086	0.229896	Hspa1l	protein_coding	0.461681	0.279487	0.998804	0.335774
ENSMUSG00000007034	71.167	7.86191	1.05142	7.47745	7.57803e-14	4.68666e-13	Slc44a4	protein_coding	0	0.0370015	4.56202	4.22307
ENSMUSG00000007035	38.7015	0.643654	0.372643	1.72727	0.0841193	0.139932	Msh5	protein_coding	0.478276	0.312565	0.707441	0.525718
ENSMUSG00000007036	635.925	0.57677	0.13039	4.42341	9.71568e-06	3.11671e-05	Abhd16a	protein_coding	10.5397	9.72685	15.3783	14.8435
ENSMUSG00000007038	646.278	1.66672	0.18649	8.93729	3.98818e-19	3.30202e-18	Neu1	protein_coding	5.87316	4.30304	15.929	16.3613
ENSMUSG00000007039	675.791	0.328653	0.134447	2.44449	0.0145059	0.0294187	Ddah2	protein_coding	30.7311	32.3111	44.0009	35.1709
ENSMUSG00000007041	5090.85	-1.33141	0.07157	-18.603	3.0407e-77	1.55067e-75	Clic1	protein_coding	295.628	290.56	115.515	117.423
ENSMUSG00000007050	665.407	-2.26166	0.12577	-17.9826	2.66702e-72	1.18969e-70	Lsm2	protein_coding	24.3165	21.1703	4.76523	4.7181
ENSMUSG00000007080	1003.66	-3.51043	0.144954	-24.2176	1.45048e-129	1.65874e-127	Pole	protein_coding	10.248	9.02308	0.884962	0.805738
ENSMUSG00000007097	1488.23	9.12136	0.411646	22.1583	8.68005e-109	7.31178e-107	Atp1a2	protein_coding	0.0682775	0.0409025	29.8681	30.6241
ENSMUSG00000007107	1.74751	3.67281	2.27312	1.61576	0.106147	0.170837	Atp1a4	protein_coding	0	0	0.0187032	0.0565881
ENSMUSG00000007122	1555.44	10.7351	0.737196	14.5621	4.89646e-48	1.18299e-46	Casq1	protein_coding	0.0923636	0.0295102	88.376	117.138
ENSMUSG00000007207	158.618	0.14627	0.212497	0.688339	0.491239	0.596819	Stx1a	protein_coding	4.28085	4.16799	5.06795	4.28093
ENSMUSG00000007216	52.6914	0.50539	0.336684	1.50108	0.133335	0.207343	Zfp775	protein_coding	0.594444	0.719002	1.0181	0.847505
ENSMUSG00000007279	0.709001	1.67298	3.06771	0.545351	0.585512	NA	Scube2	protein_coding	0	0	0	0.0166553
ENSMUSG00000007338	708.478	-1.33222	0.124329	-10.7153	8.63229e-27	1.01929e-25	Mrpl49	protein_coding	33.5556	35.8459	14.8795	12.6835
ENSMUSG00000007379	47.1693	-0.224656	0.336096	-0.668429	0.50386	0.609288	Dennd2c	protein_coding	0.499246	0.428156	0.440029	0.353008
ENSMUSG00000007411	1618.98	0.118668	0.0892491	1.32962	0.183642	0.271181	Mark3	protein_coding	11.0722	9.86481	11.5462	11.1812
ENSMUSG00000007415	1334.62	-1.23526	0.0913923	-13.516	1.25749e-41	2.52959e-40	Gatad1	protein_coding	26.2866	28.0551	11.6337	11.4508
ENSMUSG00000007440	0.360372	2.67058	4.59393	0.581327	0.56102	NA	Pcdha11	protein_coding	0	0	0.012798	0.0129072
ENSMUSG00000007458	1991.69	-0.424233	0.0979979	-4.329	1.49787e-05	4.70663e-05	M6pr	protein_coding	33.3754	32.1284	23.5523	25.2626
ENSMUSG00000007476	227.816	-0.281214	0.18619	-1.51036	0.130951	0.204326	Lrrc8a	protein_coding	3.68099	3.66188	3.19998	2.84192
ENSMUSG00000007480	1.76917	0.715536	1.57809	0.453418	0.650248	0.738372	Mc5r	protein_coding	0.0307721	0.0442426	0.0878388	0.0354352
ENSMUSG00000007564	4416.91	-0.397357	0.0942621	-4.21545	2.49284e-05	7.63222e-05	Ppp2r1a	protein_coding	103.968	94.4382	75.4008	75.2327
ENSMUSG00000007570	361.311	-0.426468	0.139877	-3.04887	0.00229702	0.00540159	Fance	protein_coding	8.03529	7.5395	5.86578	5.72078
ENSMUSG00000007589	384.536	-1.40668	0.147637	-9.52794	1.60443e-21	1.49059e-20	Tinf2	protein_coding	7.38371	8.28987	3.15283	2.75949
ENSMUSG00000007591	7.72184	-0.0160357	0.838416	-0.0191262	0.98474	0.989723	Tssk4	protein_coding	0.244886	0.402384	0.439389	0.201425
ENSMUSG00000007594	103.089	1.83091	0.289308	6.32857	2.47448e-10	1.19384e-09	Hapln4	protein_coding	0.612305	0.601567	2.13234	2.18578
ENSMUSG00000007603	812.452	0.110832	0.165345	0.67031	0.50266	0.60811	Dus3l	protein_coding	19.7095	15.2736	20.9202	16.846
ENSMUSG00000007610	287.674	-0.467489	0.165028	-2.83279	0.00461432	0.0102929	Gtpbp3	protein_coding	5.12621	5.43373	4.3554	3.28138
ENSMUSG00000007613	639	-0.247134	0.143268	-1.72497	0.0845326	0.140545	Tgfbr1	protein_coding	6.36156	5.69223	4.60799	5.54711
ENSMUSG00000007617	293.239	-0.321278	0.151087	-2.12644	0.0334666	0.0624301	Homer1	protein_coding	2.03133	2.15856	1.51188	1.84244
ENSMUSG00000007646	117.641	-2.1701	0.32142	-6.7516	1.4622e-11	7.74573e-11	Rad51c	protein_coding	2.06892	3.02055	0.500617	0.631108
ENSMUSG00000007653	13.0126	1.03979	0.76836	1.35326	0.175972	0.26207	Gabrb2	protein_coding	0.0472226	0.063368	0.0539187	0.174011
ENSMUSG00000007655	3962.19	-0.156469	0.259044	-0.604025	0.545827	0.64691	Cav1	protein_coding	38.196	62.6732	43.8113	46.6954
ENSMUSG00000007656	1113.35	-0.939365	0.119571	-7.8561	3.96269e-15	2.64119e-14	Arpp19	protein_coding	20.4061	18.8508	9.865	10.605
ENSMUSG00000007659	916.711	0.165781	0.139257	1.19046	0.233864	0.330967	Bcl2l1	protein_coding	12.7312	12.1526	14.9253	12.9862
ENSMUSG00000007670	2852.93	-1.03834	0.100038	-10.3794	3.07733e-25	3.39569e-24	Khsrp	protein_coding	59.1075	57.3478	27.329	29.3718
ENSMUSG00000007682	863.216	2.1887	0.18367	11.9165	9.71033e-33	1.46697e-31	Dio2	protein_coding	2.11759	2.8911	11.0042	11.8474
ENSMUSG00000007721	981.749	-0.857707	0.118257	-7.25288	4.07998e-13	2.39904e-12	Ccdc124	protein_coding	50.115	47.0168	28.3073	25.286
ENSMUSG00000007739	4530.36	-1.0489	0.0824518	-12.7214	4.49544e-37	7.79637e-36	Cct4	protein_coding	94.5975	86.7933	43.2959	44.3732
ENSMUSG00000007777	158.701	0.148128	0.224916	0.658592	0.510157	0.614815	0610009B22Rik	protein_coding	8.42625	9.63419	8.86514	11.1586
ENSMUSG00000007783	179.004	0.911656	0.23464	3.88534	0.000102187	0.000291882	Cpt1c	protein_coding	0.996653	1.22236	2.17806	1.99919
ENSMUSG00000007805	299.554	-2.91194	0.205903	-14.1423	2.08447e-45	4.68795e-44	Twist2	protein_coding	10.6168	9.79527	1.55579	1.155
ENSMUSG00000007812	557.346	-0.170871	0.125159	-1.36524	0.172178	0.257374	Zfp655	protein_coding	5.48308	5.67722	5.30495	4.60883
ENSMUSG00000007815	2821.16	-0.559326	0.0873429	-6.40379	1.51567e-10	7.44385e-10	Rhoa	protein_coding	31.6927	31.0382	21.5436	21.0259
ENSMUSG00000007817	3699.42	-0.180493	0.147451	-1.22409	0.220918	0.315963	Zmiz1	protein_coding	22.5198	18.6888	16.7477	19.6136
ENSMUSG00000007827	400.277	-0.868787	0.174039	-4.99191	5.97861e-07	2.15988e-06	Ankrd26	protein_coding	4.35617	4.35003	2.30727	2.46046
ENSMUSG00000007833	361.729	-0.531544	0.169774	-3.13088	0.00174281	0.00418758	Aldh16a1	protein_coding	5.26736	4.4548	3.6598	3.06354
ENSMUSG00000007836	2847.46	-1.20472	0.118124	-10.1988	2.00774e-24	2.13311e-23	Hnrnpa0	protein_coding	112.531	96.4446	45.356	45.3037
ENSMUSG00000007837	165.828	1.92459	0.208004	9.25265	2.18992e-20	1.93362e-19	Prrg2	protein_coding	1.74546	1.42765	6.59007	5.4403
ENSMUSG00000007850	8186.02	-0.419496	0.0795743	-5.27175	1.3513e-07	5.18772e-07	Hnrnph1	protein_coding	111.199	107.728	80.6414	83.046
ENSMUSG00000007867	398.054	0.415588	0.157107	2.64525	0.00816301	0.0174121	Ift43	protein_coding	11.8242	10.6012	16.2842	13.616
ENSMUSG00000007872	900.022	-2.70102	0.193011	-13.9941	1.69279e-44	3.69263e-43	Id3	protein_coding	43.4321	62.3321	8.11833	8.14894
ENSMUSG00000007877	38.4663	7.7353	1.47023	5.2613	1.43043e-07	5.48481e-07	Tcap	protein_coding	0.0633619	0	6.94527	6.27487
ENSMUSG00000007880	1867.26	-0.512744	0.143664	-3.56904	0.000358286	0.000952184	Arid1a	protein_coding	12.6509	13.5758	8.52227	9.86069
ENSMUSG00000007888	2051.23	0.659974	0.260974	2.52889	0.0114425	0.0237548	Crlf1	protein_coding	39.314	30.4682	57.279	52.971
ENSMUSG00000007891	7904.9	1.55116	0.0805585	19.2551	1.2793e-82	7.20568e-81	Ctsd	protein_coding	101.687	95.1165	294.467	282.239
ENSMUSG00000007892	4137.2	-1.90229	0.124272	-15.3074	6.82584e-53	1.90246e-51	Rplp1	protein_coding	859.718	721.353	224.858	198.083
ENSMUSG00000007908	4.80712	-2.76935	1.25944	-2.19887	0.0278874	0.0532006	Hmgcll1	protein_coding	0.121259	0.137359	0.0125866	0.025388
ENSMUSG00000007944	2.26897	-0.570502	1.44833	-0.393903	0.693653	0.77441	Ttc9b	protein_coding	0.0585449	0.140288	0.0668466	0.0674166
ENSMUSG00000007946	0.125591	0.201816	6.11678	0.0329939	0.973679	NA	Phox2a	protein_coding	0.029517	0	0.0337025	0
ENSMUSG00000007950	798.089	-0.0244713	0.0991338	-0.246851	0.805024	0.861501	Abhd8	protein_coding	14.1075	13.4091	13.5353	13.5151
ENSMUSG00000007987	243.303	-0.330252	0.165146	-1.99976	0.0455265	0.0821104	Ift22	protein_coding	4.87796	4.77127	3.76379	3.91091
ENSMUSG00000007989	315.592	-0.0691643	0.175638	-0.393788	0.693737	0.77441	Fzd3	protein_coding	1.94688	2.43266	1.85335	2.32294
ENSMUSG00000008028	0.193178	0.208548	6.11638	0.0340967	0.9728	NA	1700008O03Rik	protein_coding	0.0163448	0	0	0.0188216
ENSMUSG00000008035	739.913	0.178823	0.123465	1.44837	0.147513	0.225397	Mid1ip1	protein_coding	18.2629	19.6965	22.5607	20.4128
ENSMUSG00000008036	678.239	-1.05146	0.127671	-8.23566	1.78571e-16	1.28369e-15	Ap2s1	protein_coding	43.8261	41.4989	22.3645	18.7961
ENSMUSG00000008090	804.123	0.71307	0.119279	5.97819	2.25634e-09	1.00793e-08	Fgfrl1	protein_coding	14.7469	12.2102	21.6207	22.5509
ENSMUSG00000008129	6.1754	-0.425889	0.947484	-0.449495	0.653074	0.740779	4930432K21Rik	protein_coding	0.149793	0.119648	0.114023	0.0862462
ENSMUSG00000008136	811.603	-1.05171	0.149802	-7.02069	2.20776e-12	1.23835e-11	Fhl2	protein_coding	36.0973	29.5308	16.9925	14.6579
ENSMUSG00000008140	1082.29	-0.092397	0.116297	-0.794491	0.42691	0.535311	Emc10	protein_coding	24.7517	21.7508	22.0308	21.5784
ENSMUSG00000008153	16.1463	0.159943	0.60971	0.262326	0.79307	0.852334	Clstn3	protein_coding	0.143334	0.0883193	0.151969	0.106106
ENSMUSG00000008167	371.116	0.925827	0.157648	5.87275	4.28629e-09	1.86656e-08	Fbxw9	protein_coding	4.82952	4.40785	9.65009	7.89223
ENSMUSG00000008200	1673.2	-0.130288	0.109713	-1.18754	0.235014	0.33227	Fnbp4	protein_coding	18.3222	16.4861	15.4714	16.3283
ENSMUSG00000008206	22.2863	0.884334	0.564957	1.56531	0.117509	0.186515	Cers4	protein_coding	0.0538762	0.0375567	0.106255	0.0620405
ENSMUSG00000008226	432.083	0.525718	0.158961	3.30721	0.000942297	0.00235687	Scrn3	protein_coding	3.493	4.81879	5.56938	6.40697
ENSMUSG00000008301	662.424	-0.936936	0.120723	-7.76104	8.42333e-15	5.53798e-14	Phax	protein_coding	20.9681	22.0922	11.1068	11.3882
ENSMUSG00000008305	462.951	-0.270398	0.130775	-2.06765	0.0386726	0.0710321	Tle1	protein_coding	4.11664	3.88632	3.22806	3.40646
ENSMUSG00000008307	66.921	1.30688	0.30845	4.23693	2.26599e-05	6.97617e-05	1700109H08Rik	protein_coding	0.863146	0.864932	1.88148	2.3945
ENSMUSG00000008318	155.028	-1.35288	0.25331	-5.3408	9.25387e-08	3.60469e-07	Relt	protein_coding	4.77973	5.2484	1.98644	1.94012
ENSMUSG00000008333	966.464	-1.32481	0.12542	-10.563	4.4237e-26	5.0773e-25	Snrpb2	protein_coding	31.8942	30.8528	12.531	12.5168
ENSMUSG00000008348	1575.09	0.371855	0.128691	2.88952	0.00385825	0.00872812	Ubc	protein_coding	32.93	26.8866	39.899	37.4897
ENSMUSG00000008373	802.085	-1.18367	0.108427	-10.9168	9.58259e-28	1.19223e-26	Prpf31	protein_coding	13.4845	12.5226	5.73745	5.71007
ENSMUSG00000008384	321.824	-0.88463	0.150953	-5.8603	4.62027e-09	2.00736e-08	Sertad1	protein_coding	17.9218	19.5342	10.5632	9.72696
ENSMUSG00000008393	1603.2	-0.869522	0.101653	-8.55382	1.19085e-17	9.13793e-17	Carhsp1	protein_coding	55.9898	53.908	30.5727	29.5749
ENSMUSG00000008398	1788.57	-1.36169	0.123443	-11.0309	2.711e-28	3.46571e-27	Elk3	protein_coding	39.8951	35.0887	13.7471	15.4301
ENSMUSG00000008429	983.118	1.2664	0.111921	11.3151	1.1044e-29	1.49169e-28	Herpud2	protein_coding	5.96877	5.70141	14.005	14.0654
ENSMUSG00000008435	294.291	-0.621292	0.156577	-3.96796	7.24892e-05	0.000210917	Rdh13	protein_coding	3.22422	3.26502	2.20469	2.01373
ENSMUSG00000008438	2.29651	-0.58405	1.42973	-0.408502	0.682905	0.765414	Adam21	protein_coding	0.0825381	0.0593347	0.0706814	0.0237614
ENSMUSG00000008450	395.45	-1.49494	0.145287	-10.2896	7.85299e-25	8.48671e-24	Nutf2	protein_coding	20.4063	19.1065	7.35075	6.6653
ENSMUSG00000008461	25.681	6.13449	1.49498	4.10339	4.07146e-05	0.000121731	Fut1	protein_coding	0.0215603	0	0.738527	0.744826
ENSMUSG00000008475	1733.08	-1.48527	0.108022	-13.7498	5.1091e-43	1.07234e-41	Arpc5	protein_coding	86.0364	73.9158	29.7119	27.4125
ENSMUSG00000008482	7.4684	-2.81444	0.989639	-2.84391	0.00445635	0.00997117	Rnf151	protein_coding	0.753981	0.867229	0.114786	0.115765
ENSMUSG00000008496	2.13713	-0.380273	2.07441	-0.183316	0.85455	0.899755	Pou2f2	protein_coding	0.0218611	0	0.0166407	0
ENSMUSG00000008540	142.792	0.531196	0.226827	2.34186	0.0191879	0.0380151	Mgst1	protein_coding	2.65572	2.97453	4.59956	3.53922
ENSMUSG00000008575	925.535	-0.219819	0.122818	-1.78979	0.0734879	0.124687	Nfib	protein_coding	3.60234	3.4336	3.10435	2.93659
ENSMUSG00000008601	1.28382	-0.196639	1.93225	-0.101766	0.918942	0.941761	Rab25	protein_coding	0.107712	0.0344139	0.040995	0.0826891
ENSMUSG00000008604	1638.31	-0.92197	0.0861259	-10.7049	9.65164e-27	1.1361e-25	Ubqln4	protein_coding	34.9221	33.9032	18.0433	18.2806
ENSMUSG00000008658	99.7072	9.12638	1.45496	6.2726	3.55063e-10	1.688e-09	Rbfox1	protein_coding	0	0.0130851	3.53834	3.93008
ENSMUSG00000008668	2686.77	-1.42107	0.101093	-14.057	6.98256e-45	1.54823e-43	Rps18	protein_coding	100.381	91.0714	35.4256	36.0663
ENSMUSG00000008682	4249.59	-1.23278	0.118551	-10.3988	2.51139e-25	2.78749e-24	Rpl10	protein_coding	185.175	171.629	83.3839	68.4282
ENSMUSG00000008683	1651.16	-1.59619	0.134112	-11.9019	1.15715e-32	1.74395e-31	Rps15a	protein_coding	26.8051	23.1859	8.13826	8.39521
ENSMUSG00000008690	2200.69	-0.645142	0.106125	-6.0791	1.20858e-09	5.50571e-09	Ncaph2	protein_coding	45.2149	42.4608	28.2801	27.7798
ENSMUSG00000008730	1637.56	-0.362597	0.116996	-3.09923	0.00194023	0.00462192	Hipk1	protein_coding	10.435	10.1391	7.52834	8.47348
ENSMUSG00000008734	1390.6	0.59615	0.150079	3.97223	7.1202e-05	0.00020746	Gprc5b	protein_coding	15.4773	17.8195	23.4491	26.8909
ENSMUSG00000008763	1505.96	-0.684953	0.115783	-5.91585	3.30169e-09	1.45119e-08	Man1a2	protein_coding	14.54	14.2401	8.66666	9.23533
ENSMUSG00000008822	98.3619	0.928972	0.264353	3.51413	0.000441189	0.00115702	Acyp1	protein_coding	2.48103	3.0456	5.11899	5.41326
ENSMUSG00000008843	0.238314	-0.767136	5.98546	-0.128167	0.898017	NA	Cldn13	protein_coding	0.0562953	0.0539591	0	0.0648261
ENSMUSG00000008845	12.6728	0.869257	0.792589	1.09673	0.272759	0.375533	Cd163	protein_coding	0.0109993	0.105428	0.0502359	0.164659
ENSMUSG00000008855	1167.57	1.00377	0.131178	7.65195	1.97961e-14	1.27095e-13	Hdac5	protein_coding	6.06144	6.91811	13.6388	12.3922
ENSMUSG00000008859	1487.05	-0.990686	0.0991803	-9.98874	1.70746e-23	1.75099e-22	Rala	protein_coding	45.9361	49.4318	23.3741	24.6233
ENSMUSG00000008892	1026.2	-1.00519	0.118681	-8.46963	2.46171e-17	1.85874e-16	Vdac3	protein_coding	15.4601	14.7654	7.68096	7.37638
ENSMUSG00000008932	0.548133	1.67403	3.84689	0.435163	0.663444	NA	Slc1a7	protein_coding	0	0	0	0.0205862
ENSMUSG00000008958	888.715	-0.518881	0.119519	-4.34143	1.41558e-05	4.46216e-05	Vps72	protein_coding	21.508	18.5744	14.795	13.1724
ENSMUSG00000008976	1657.24	-0.291445	0.106892	-2.72655	0.00640009	0.0139048	Gabpa	protein_coding	20.0576	20.7235	15.9793	17.3441
ENSMUSG00000008999	14.4395	1.09734	0.874613	1.25466	0.209602	0.302496	Bmp7	protein_coding	0.0747289	0.0143256	0.10239	0.0860531
ENSMUSG00000009013	1477.59	-1.18961	0.124766	-9.53473	1.50275e-21	1.39682e-20	Dynll1	protein_coding	34.6969	38.008	17.4723	14.4029
ENSMUSG00000009030	684.017	-0.08415	0.126856	-0.66335	0.507106	0.612076	Pdcl	protein_coding	11.2256	12.8318	10.6963	12.0046
ENSMUSG00000009035	3197.66	0.45945	0.133444	3.44301	0.000575269	0.00147945	Tmem184b	protein_coding	37.1108	36.3299	49.0973	51.8845
ENSMUSG00000009073	2050.62	0.274225	0.0836403	3.27863	0.00104314	0.00258918	Nf2	protein_coding	17.2588	18.0779	21.4949	21.2424
ENSMUSG00000009075	1.86651	0.958199	1.73128	0.553463	0.579946	0.676873	Cabp7	protein_coding	0.0457132	0.0219081	0.0782929	0.0526404
ENSMUSG00000009076	113.218	0.00292138	0.21816	0.013391	0.989316	0.992894	Zmat5	protein_coding	5.72755	5.6744	5.60547	5.81955
ENSMUSG00000009079	4609.75	-0.53086	0.107598	-4.93372	8.06769e-07	2.88204e-06	Ewsr1	protein_coding	63.1991	53.471	40.1034	40.6445
ENSMUSG00000009090	2025.65	0.644834	0.102179	6.31085	2.77509e-10	1.3324e-09	Ap1b1	protein_coding	23.1568	22.9159	36.928	35.108
ENSMUSG00000009092	7.34674	0.93251	0.890338	1.04737	0.294931	0.399558	Derl3	protein_coding	0.180834	0.288883	0.550604	0.347062
ENSMUSG00000009097	246.824	-0.294537	0.175261	-1.68056	0.0928478	0.152224	Tbx1	protein_coding	4.1673	3.56873	3.49066	2.81241
ENSMUSG00000009108	11.4875	-0.689168	0.725029	-0.950537	0.341839	0.448863	Gnat2	protein_coding	0.320893	0.346023	0.251897	0.161665
ENSMUSG00000009112	1039.2	0.0132797	0.114581	0.115897	0.907734	0.935753	Bcl2l13	protein_coding	7.26965	6.96163	6.93467	7.42759
ENSMUSG00000009114	0.512288	1.21197	3.49036	0.347233	0.728416	NA	2610028H24Rik	protein_coding	0.03523	0	0.0402255	0.0405686
ENSMUSG00000009115	0.191486	1.66865	6.11996	0.272658	0.785116	NA	Spatc1l	protein_coding	0	0	0.0514899	0
ENSMUSG00000009145	25.3557	0.284536	0.46551	0.611235	0.541044	0.642924	Dqx1	protein_coding	0.421647	0.437828	0.621855	0.424849
ENSMUSG00000009185	38.8712	1.89789	0.487195	3.89554	9.79802e-05	0.000280594	Ccl8	protein_coding	1.64567	0.78869	4.96601	4.06083
ENSMUSG00000009207	791.564	-1.00257	0.150521	-6.66065	2.72617e-11	1.41786e-10	Lnpk	protein_coding	6.71277	7.15749	3.3116	3.61186
ENSMUSG00000009210	15.8028	7.89791	1.5396	5.12985	2.89971e-07	1.08025e-06	Prr29	protein_coding	0	0	1.94933	1.04316
ENSMUSG00000009214	7939.17	8.73928	0.27118	32.2269	7.42125e-228	4.0009e-225	Mymk	protein_coding	0.715558	1.02879	331.121	416.527
ENSMUSG00000009216	0.122552	1.66868	6.11996	0.272662	0.785113	NA	Fam163b	protein_coding	0	0	0.0231783	0
ENSMUSG00000009246	6.58743	2.37271	0.933984	2.54042	0.0110718	0.0230488	Trpm5	protein_coding	0.0375537	0.0269964	0.171515	0.162167
ENSMUSG00000009281	16.2615	4.47551	1.15813	3.86444	0.000111342	0.000316976	Rarres2	protein_coding	0.0226156	0.0216771	0.568095	0.416684
ENSMUSG00000009291	5238.38	0.795151	0.136135	5.8409	5.19192e-09	2.24436e-08	Pttg1ip	protein_coding	61.8024	49.9265	97.7202	96.145
ENSMUSG00000009293	1498.41	0.353949	0.0931083	3.80148	0.000143837	0.000403516	Ube2g2	protein_coding	36.3961	34.1515	45.0271	45.1266
ENSMUSG00000009350	1.2244	1.67349	3.39039	0.493598	0.62159	0.71291	Mpo	protein_coding	0	0	0	0.0202014
ENSMUSG00000009376	1997.38	-1.42037	0.136939	-10.3723	3.3156e-25	3.64793e-24	Met	protein_coding	25.1094	25.342	8.77961	10.0705
ENSMUSG00000009378	4.27537	4.47848	1.78191	2.51331	0.0119604	0.0247402	Slc16a12	protein_coding	0	0	0.0493414	0.0663496
ENSMUSG00000009394	19.9839	2.69044	0.571786	4.70533	2.53457e-06	8.60932e-06	Syn2	protein_coding	0.093975	0.0327546	0.448711	0.363998
ENSMUSG00000009406	530.021	-0.0432866	0.125801	-0.344089	0.73078	0.802624	Elk1	protein_coding	6.77583	6.89052	6.27088	6.99279
ENSMUSG00000009418	3357.17	0.893852	0.134373	6.65204	2.8905e-11	1.49961e-10	Nav1	protein_coding	9.93243	8.13092	16.0981	17.4633
ENSMUSG00000009470	4055.05	-0.797769	0.107828	-7.39855	1.37681e-13	8.36144e-13	Tnpo1	protein_coding	33.1998	31.9093	17.3602	20.0932
ENSMUSG00000009471	1845.37	-0.150758	0.129746	-1.16194	0.245259	0.343998	Myod1	protein_coding	74.979	79.5399	70.0219	69.1695
ENSMUSG00000009487	246.285	7.47364	0.589314	12.6819	7.44674e-37	1.28205e-35	Otog	protein_coding	0.0174124	0.0222531	3.63169	3.43541
ENSMUSG00000009535	642.308	-0.013337	0.122127	-0.109206	0.913039	0.938318	Rnmt	protein_coding	5.27091	5.35813	4.99035	5.54185
ENSMUSG00000009545	2.04954	1.2435	1.79861	0.69137	0.489333	0.594924	Kcnq1	protein_coding	0	0.0281331	0.0167565	0.0506984
ENSMUSG00000009549	1110.51	-0.353529	0.109043	-3.24209	0.00118655	0.00292284	Srp14	protein_coding	66.3503	61.9587	48.7266	51.689
ENSMUSG00000009551	0.0562048	-1.20523	6.11897	-0.196967	0.843854	NA	6330409D20Rik	protein_coding	0	0.0402337	0	0
ENSMUSG00000009555	978.737	-0.329811	0.131677	-2.50471	0.0122553	0.0252699	Cdk9	protein_coding	16.8699	14.4841	12.8512	12.0908
ENSMUSG00000009563	407.072	-0.388788	0.129432	-3.0038	0.00266626	0.00618892	Tor2a	protein_coding	9.21686	8.70223	7.06084	6.62213
ENSMUSG00000009566	500.271	-0.642633	0.155645	-4.12884	3.64597e-05	0.000109547	Fpgs	protein_coding	11.0118	9.43421	7.16151	5.93089
ENSMUSG00000009569	839.067	0.401539	0.122151	3.28725	0.00101171	0.00251681	Mrtfb	protein_coding	5.6125	5.57812	6.98815	7.79407
ENSMUSG00000009575	5744.28	-0.096972	0.094598	-1.0251	0.305318	0.410331	Cbx5	protein_coding	43.7064	48.6116	41.3366	44.984
ENSMUSG00000009585	372.433	-0.577575	0.142264	-4.05988	4.90981e-05	0.000145574	Apobec3	protein_coding	3.29117	3.5139	2.27793	2.28272
ENSMUSG00000009596	4.93367	1.34849	1.04685	1.28814	0.197697	0.287747	Taf7l	protein_coding	0.0535119	0.102582	0.183299	0.215673
ENSMUSG00000009614	212.415	1.53785	0.193075	7.96505	1.65152e-15	1.12785e-14	Sardh	protein_coding	0.973105	1.2295	3.24489	3.15796
ENSMUSG00000009621	585.806	0.366282	0.120869	3.03041	0.00244226	0.00571041	Vav2	protein_coding	5.31614	5.14548	7.05186	6.43181
ENSMUSG00000009628	0.0675241	1.67546	6.11956	0.273787	0.784248	NA	Tex15	protein_coding	0	0	0	0.00718868
ENSMUSG00000009630	914.499	-1.30633	0.120545	-10.8368	2.30339e-27	2.81311e-26	Ppp2cb	protein_coding	63.3383	57.6136	24.5578	24.3435
ENSMUSG00000009633	441.825	1.24434	0.150406	8.27322	1.30385e-16	9.44788e-16	G0s2	protein_coding	15.034	16.9881	40.2373	35.6568
ENSMUSG00000009640	323.67	-0.247662	0.168033	-1.47388	0.140513	0.216454	Dmap1	protein_coding	10.0947	8.51822	8.69015	6.97992
ENSMUSG00000009647	1207.98	0.357805	0.0947349	3.77691	0.000158787	0.000442891	Mcu	protein_coding	9.11919	9.66214	12.0241	12.0468
ENSMUSG00000009654	17.8148	0.557056	0.616371	0.903768	0.366118	0.473819	Oit3	protein_coding	0.366263	0.289111	0.491998	0.471384
ENSMUSG00000009681	1299.61	-0.130007	0.112965	-1.15086	0.24979	0.348925	Bcr	protein_coding	12.232	12.4413	10.7763	11.7717
ENSMUSG00000009687	626.385	-2.38625	0.171466	-13.9167	5.01464e-44	1.0728e-42	Fxyd5	protein_coding	11.7928	10.2046	1.94694	2.26055
ENSMUSG00000009731	19.6123	2.28444	0.597394	3.82401	0.000131298	0.000370324	Kcnd1	protein_coding	0.0568064	0.0871184	0.389169	0.31399
ENSMUSG00000009733	407.372	0.769836	0.176788	4.35457	1.33325e-05	4.22313e-05	Tfcp2	protein_coding	2.28707	2.89907	4.82295	4.02338
ENSMUSG00000009739	278.495	0.989502	0.157177	6.29547	3.06467e-10	1.46584e-09	Pou6f1	protein_coding	2.31659	2.31988	4.91511	4.29012
ENSMUSG00000009741	1601.13	0.467258	0.10489	4.45475	8.39903e-06	2.71512e-05	Ubp1	protein_coding	20.759	17.9852	27.2925	26.2603
ENSMUSG00000009772	150.358	-0.632404	0.198737	-3.18212	0.00146202	0.00354768	Nuak2	protein_coding	2.80415	3.15778	2.01205	1.83511
ENSMUSG00000009828	491.19	0.220561	0.122648	1.79832	0.0721261	0.122707	Cilk1	protein_coding	2.86158	2.62792	3.24354	3.15116
ENSMUSG00000009863	968.3	-0.864215	0.132431	-6.52577	6.76541e-11	3.41327e-10	Sdhb	protein_coding	35.6271	34.3544	20.6152	17.8253
ENSMUSG00000009876	0.395855	0.211504	4.60514	0.0459279	0.963368	NA	Cox4i2	protein_coding	0.0762273	0	0	0.0877785
ENSMUSG00000009894	865.541	0.634911	0.127483	4.98035	6.34687e-07	2.28679e-06	Snap47	protein_coding	15.0451	16.7446	26.8543	22.5173
ENSMUSG00000009905	452.738	-0.323849	0.168394	-1.92316	0.0544599	0.0962987	Kdsr	protein_coding	3.62747	3.22253	2.46659	3.00552
ENSMUSG00000009907	1186.35	-0.0601811	0.096774	-0.621872	0.534026	0.636587	Vps4b	protein_coding	8.88359	8.8576	8.45658	8.55977
ENSMUSG00000009927	1965.58	-1.5913	0.12224	-13.0178	9.69404e-39	1.77245e-37	Rps25	protein_coding	69.9555	66.7101	22.6067	22.748
ENSMUSG00000009995	590.093	1.27002	0.137274	9.25174	2.20869e-20	1.94838e-19	Taz	protein_coding	3.29227	4.27193	9.41056	8.84606
ENSMUSG00000010021	1.56382	4.47728	2.16905	2.06417	0.0390016	0.0715529	Kif19a	protein_coding	0	0	0.0674381	0.0510099
ENSMUSG00000010025	1023.94	0.0821807	0.102244	0.803767	0.421531	0.529461	Aldh3a2	protein_coding	10.5403	10.3386	10.851	11.2513
ENSMUSG00000010044	6.78876	1.31133	0.904035	1.45053	0.146911	0.224623	Zmynd10	protein_coding	0.141069	0.0811288	0.322144	0.227424
ENSMUSG00000010045	623.244	0.223655	0.118349	1.88978	0.058787	0.102909	Tmem115	protein_coding	14.565	14.0393	17.4431	15.9525
ENSMUSG00000010047	332.415	-0.290917	0.146986	-1.97921	0.047792	0.0857783	Hyal2	protein_coding	6.98625	7.79781	6.33152	5.75537
ENSMUSG00000010048	414.825	-2.23653	0.162004	-13.8054	2.36453e-43	4.9795e-42	Ifrd2	protein_coding	15.945	15.6981	2.93897	3.77717
ENSMUSG00000010051	47.8618	1.8814	0.397743	4.73019	2.24312e-06	7.65515e-06	Hyal1	protein_coding	0.222648	0.335355	0.962399	1.0988
ENSMUSG00000010054	140.689	0.215505	0.217494	0.990854	0.321757	0.428252	Tusc2	protein_coding	4.61019	5.54779	6.91609	4.88255
ENSMUSG00000010057	213.488	0.738461	0.192709	3.83201	0.000127101	0.000359184	Nprl2	protein_coding	4.17754	5.49145	8.55178	7.59387
ENSMUSG00000010064	0.696893	0.21616	3.44098	0.0628194	0.94991	NA	Slc38a3	protein_coding	0.0113828	0	0	0.0131077
ENSMUSG00000010066	3.24939	4.23044	1.83045	2.31115	0.0208244	0.0409736	Cacna2d2	protein_coding	0	0.0072448	0.0776722	0.0609269
ENSMUSG00000010067	273.506	-0.625646	0.158178	-3.95533	7.64282e-05	0.000221695	Rassf1	protein_coding	3.94624	3.76277	2.58145	2.41413
ENSMUSG00000010080	4.19899	-1.34072	1.47012	-0.911976	0.361781	0.46985	Epn3	protein_coding	0.0147694	0.113252	0.0337273	0.0170075
ENSMUSG00000010086	0.223738	-1.20529	6.11897	-0.196976	0.843846	NA	Rnf112	protein_coding	0	0.0146761	0	0
ENSMUSG00000010095	5022.08	-0.0795779	0.105725	-0.752688	0.451637	0.559476	Slc3a2	protein_coding	66.3138	57.5418	58.6146	58.5853
ENSMUSG00000010097	2618.02	0.869209	0.119673	7.26322	3.77992e-13	2.23094e-12	Nxf1	protein_coding	27.2317	27.2591	52.2556	47.2796
ENSMUSG00000010110	616.405	1.05402	0.138984	7.58372	3.35794e-14	2.1191e-13	Stx5a	protein_coding	4.47814	4.55004	9.75393	8.99155
ENSMUSG00000010122	1.1949	0.209692	2.27183	0.0923011	0.926459	NA	Slc47a1	protein_coding	0.0355112	0	0.0202733	0.0204462
ENSMUSG00000010154	139.376	-0.247606	0.212568	-1.16483	0.244087	0.342607	Spire2	protein_coding	4.71443	4.47291	4.01671	3.72027
ENSMUSG00000010175	2.75469	2.43757	1.43081	1.70363	0.0884508	0.146017	Prox1	protein_coding	0.0214781	0	0.0408728	0.0741985
ENSMUSG00000010277	4539.58	0.0688697	0.109182	0.630777	0.528186	0.631179	2610507B11Rik	protein_coding	33.4131	32.7529	32.741	36.6603
ENSMUSG00000010290	434.428	0.268819	0.144559	1.85958	0.0629456	0.109286	AI597479	protein_coding	6.25337	7.59223	8.54828	8.14111
ENSMUSG00000010307	521.339	3.16245	0.175122	18.0585	6.7599e-73	3.08844e-71	Tmem86a	protein_coding	3.62886	2.56293	28.059	27.2719
ENSMUSG00000010311	6.70297	0.967364	0.89347	1.0827	0.27894	0.382564	Optc	protein_coding	0.0933081	0.111795	0.159809	0.241757
ENSMUSG00000010342	3.05634	2.55001	1.55975	1.63489	0.102072	0.165152	Tex14	protein_coding	0.0119799	0.0114827	0.0683931	0.0689763
ENSMUSG00000010358	203.592	0.381875	0.195869	1.94964	0.0512187	0.091243	Ifi35	protein_coding	6.67799	7.00094	9.01488	8.8114
ENSMUSG00000010362	36.1664	0.251258	0.39676	0.633275	0.526554	0.629709	Rdm1	protein_coding	1.14414	1.13321	1.5241	1.18576
ENSMUSG00000010376	1444.45	-0.678266	0.121627	-5.57662	2.45236e-08	1.00442e-07	Nedd8	protein_coding	97.746	97.8902	66.1914	56.0596
ENSMUSG00000010392	762.207	-0.277621	0.121303	-2.28865	0.0220994	0.0431984	Gosr1	protein_coding	12.3383	13.1016	10.49	10.4988
ENSMUSG00000010406	828.479	-0.560404	0.122006	-4.59325	4.36389e-06	1.45224e-05	Mrpl52	protein_coding	57.7381	52.6424	37.1062	37.7345
ENSMUSG00000010453	1697.98	0.568782	0.11239	5.06078	4.17549e-07	1.53134e-06	Kansl3	protein_coding	14.353	12.3313	20.203	19.3699
ENSMUSG00000010461	1686.75	0.858864	0.145021	5.92234	3.17393e-09	1.39732e-08	Eya4	protein_coding	5.73313	7.13338	10.9223	12.418
ENSMUSG00000010476	519.174	-1.15372	0.124078	-9.29838	1.42608e-20	1.27048e-19	Ebf3	protein_coding	4.68715	5.11038	2.13328	2.27142
ENSMUSG00000010505	0.573712	0.811074	3.15768	0.256858	0.797289	NA	Myt1	protein_coding	0.0083531	0.00800645	0.0190751	0.0096189
ENSMUSG00000010517	968.247	-0.523287	0.0986217	-5.306	1.12059e-07	4.34176e-07	Faf1	protein_coding	14.5067	14.4134	10.2614	9.86001
ENSMUSG00000010529	0.611063	-1.22986	3.50133	-0.351257	0.725396	NA	Gm266	protein_coding	0.049438	0	0	0
ENSMUSG00000010538	16.2904	1.09513	0.573402	1.90987	0.0561493	0.0988784	Tsacc	protein_coding	0.648206	0.569531	1.6036	0.995244
ENSMUSG00000010554	709.618	-1.01585	0.136491	-7.44267	9.86679e-14	6.06438e-13	Mettl16	protein_coding	3.72567	4.41694	2.02026	2.00745
ENSMUSG00000010592	2.00377	1.64109	1.58019	1.03854	0.299018	0.403878	Dazl	protein_coding	0.0314488	0.0150718	0.0179541	0.12675
ENSMUSG00000010601	13.1616	-0.423554	0.666221	-0.635756	0.524935	0.628331	Apol7a	protein_coding	0.178476	0.399162	0.249069	0.182686
ENSMUSG00000010607	104.303	0.252382	0.241693	1.04423	0.296381	0.400934	Pigyl	protein_coding	6.72566	6.66885	8.20896	7.74484
ENSMUSG00000010608	5590.61	0.126154	0.101329	1.24499	0.213135	0.306574	Rbm25	protein_coding	18.6189	16.9582	19.317	19.5096
ENSMUSG00000010609	204.021	2.05276	0.204441	10.0408	1.00829e-23	1.04593e-22	Psen2	protein_coding	0.998345	0.930334	3.78387	4.21531
ENSMUSG00000010651	14.3347	0.959645	0.604846	1.58659	0.112605	0.179834	Acaa1b	protein_coding	0.428613	0.205413	0.629216	0.599328
ENSMUSG00000010660	337.518	0.730102	0.169603	4.30476	1.67166e-05	5.22487e-05	Plcd1	protein_coding	4.389	6.4592	9.40183	8.60984
ENSMUSG00000010663	2007.36	-0.504104	0.156701	-3.21697	0.0012955	0.00316777	Fads1	protein_coding	32.6425	28.4283	21.0087	22.0503
ENSMUSG00000010721	171.8	0.605965	0.211034	2.87141	0.00408652	0.00920039	Lmbr1	protein_coding	1.22188	1.23022	1.87582	1.85634
ENSMUSG00000010751	692.85	0.989801	0.112769	8.77725	1.67515e-18	1.34276e-17	Tnfrsf22	protein_coding	7.52085	7.03126	14.4098	14.4834
ENSMUSG00000010755	2060.95	-7.6049e-06	0.0923216	-8.2374e-05	0.999934	1	Cars	protein_coding	18.7236	17.6755	18.6594	17.7363
ENSMUSG00000010760	0.123158	0.235537	6.11872	0.0384945	0.969293	NA	Phlda2	protein_coding	0	0.0513599	0.0611816	0
ENSMUSG00000010803	74.2322	-1.83296	0.313992	-5.8376	5.29568e-09	2.28712e-08	Gabra1	protein_coding	0.934705	0.840904	0.26213	0.236041
ENSMUSG00000010825	0.194857	1.66865	6.11996	0.272658	0.785116	NA	Grid2ip	protein_coding	0	0	0.0101262	0
ENSMUSG00000010830	770.696	-0.450944	0.131473	-3.42992	0.000603754	0.00154765	Kdelr3	protein_coding	36.185	37.8661	27.9977	26.1775
ENSMUSG00000010841	0.654397	0.835255	3.07003	0.272067	0.78557	NA	Cfap97d1	protein_coding	0	0.144297	0.171891	0.0866785
ENSMUSG00000010911	237.717	-0.669024	0.17281	-3.87145	0.000108188	0.000308322	Apip	protein_coding	18.7409	18.7117	11.8651	11.6896
ENSMUSG00000010914	594.619	0.394606	0.119341	3.30654	0.00094457	0.00236192	Pdhx	protein_coding	8.43691	7.76449	10.7327	10.5602
ENSMUSG00000010936	765.985	0.07217	0.156808	0.460245	0.645341	0.734081	Vac14	protein_coding	8.56129	6.97345	8.1592	8.16915
ENSMUSG00000011008	0.298918	-2.82866	6.00471	-0.471073	0.637589	NA	Mcoln2	protein_coding	0.0548058	0	0	0
ENSMUSG00000011034	0.484247	-1.20621	4.26654	-0.282714	0.777396	NA	Slc5a1	protein_coding	0	0.0140288	0	0
ENSMUSG00000011096	1122.35	-0.364164	0.128813	-2.82708	0.00469745	0.0104635	Akt1s1	protein_coding	28.0978	24.5328	21.9015	18.9811
ENSMUSG00000011114	970.474	-0.574737	0.108776	-5.28369	1.26605e-07	4.87531e-07	Tbrg1	protein_coding	19.8787	18.1682	13.8013	11.7381
ENSMUSG00000011148	730.448	2.66362	0.151626	17.567	4.4104e-69	1.84523e-67	Adssl1	protein_coding	7.2138	5.6748	41.0523	40.5419
ENSMUSG00000011154	3.68393	2.11215	1.35554	1.55816	0.119196	0.188729	Cfap161	protein_coding	0	0.0541792	0.19362	0.0433936
ENSMUSG00000011158	686.583	0.36323	0.12969	2.80076	0.00509822	0.0112816	Brf1	protein_coding	4.98245	4.6648	6.24377	6.16379
ENSMUSG00000011171	2.79131	3.93023	1.81176	2.16929	0.0300604	0.0568233	Vipr2	protein_coding	0	0.0129004	0.122939	0.0774921
ENSMUSG00000011179	1359.63	-1.86306	0.119265	-15.6211	5.22637e-55	1.58547e-53	Odc1	protein_coding	41.3149	37.7235	10.7157	11.0102
ENSMUSG00000011254	473.898	-1.26797	0.150839	-8.4061	4.23858e-17	3.15992e-16	Thg1l	protein_coding	13.9858	12.7561	5.48222	5.62074
ENSMUSG00000011256	1847.12	1.3173	0.101421	12.9884	1.42385e-38	2.59331e-37	Adam19	protein_coding	10.5782	9.29768	24.1757	25.3443
ENSMUSG00000011257	1693.47	-1.05548	0.113489	-9.30021	1.40163e-20	1.24929e-19	Pabpc4	protein_coding	41.3176	35.7999	18.1212	18.98
ENSMUSG00000011263	0.111289	-1.20525	6.11897	-0.19697	0.843851	NA	Exoc3l2	protein_coding	0	0.0143363	0	0
ENSMUSG00000011267	6.67616	0.596505	0.914228	0.652468	0.514099	0.618617	Zfp296	protein_coding	0.235904	0.0565286	0.235686	0.203739
ENSMUSG00000011306	750.406	0.128076	0.105244	1.21694	0.223626	0.318869	Sugp1	protein_coding	7.31543	6.97415	7.97103	7.64272
ENSMUSG00000011382	0.890144	1.67337	3.33248	0.502141	0.615568	NA	Dhdh	protein_coding	0	0	0	0.00933713
ENSMUSG00000011427	148.759	0.653968	0.244791	2.67153	0.00755053	0.0162079	Zfp790	protein_coding	1.41218	2.56551	3.24361	3.02546
ENSMUSG00000011463	0.389506	-2.18662	5.03675	-0.434132	0.664192	NA	Cpb1	protein_coding	0	0.0350636	0	0
ENSMUSG00000011486	0.119527	-1.23897	6.11703	-0.202545	0.839491	NA	Slc25a41	protein_coding	0.0451293	0	0	0
ENSMUSG00000011589	2.0065	0.232946	1.63252	0.142691	0.886534	0.922838	Fsd1	protein_coding	0.0481886	0.0692833	0.0550217	0.0832364
ENSMUSG00000011658	154.389	0.818462	0.22024	3.71623	0.000202217	0.000554114	Fuz	protein_coding	1.44075	1.39246	2.74174	2.25357
ENSMUSG00000011751	8.37049	2.0339	0.825779	2.46301	0.0137778	0.028084	Sptbn4	protein_coding	0.0251248	0.0240821	0.136265	0.0650973
ENSMUSG00000011752	714.116	-1.76396	0.13383	-13.1807	1.13361e-39	2.13473e-38	Pgam1	protein_coding	36.1251	31.634	9.86206	10.0858
ENSMUSG00000011831	1259.74	0.157251	0.0969402	1.62214	0.104772	0.169042	Evi5	protein_coding	10.2844	9.95051	10.6961	11.8687
ENSMUSG00000011832	405.74	0.400791	0.129631	3.0918	0.0019895	0.00473211	Evi5l	protein_coding	2.60028	2.86386	3.51613	3.70029
ENSMUSG00000011837	444.051	-0.83199	0.16011	-5.19636	2.03225e-07	7.69238e-07	Snapc2	protein_coding	22.7841	20.1136	13.1431	10.9482
ENSMUSG00000011877	2067.18	-0.32153	0.114817	-2.80038	0.0051042	0.0112922	Git1	protein_coding	36.0924	30.965	27.0057	26.6498
ENSMUSG00000011884	736.115	-1.7606	0.122307	-14.3949	5.5732e-47	1.30472e-45	Gltp	protein_coding	39.4766	41.0405	12.339	11.4236
ENSMUSG00000011958	2908.06	-0.247941	0.092753	-2.67313	0.00751471	0.0161388	Bnip2	protein_coding	56.6074	54.4915	44.446	49.1093
ENSMUSG00000011960	1309.14	0.134367	0.12263	1.0957	0.273209	0.375989	Ccnt1	protein_coding	8.19306	9.3369	9.17507	10.0691
ENSMUSG00000012017	1455.87	0.396488	0.112069	3.53789	0.00040334	0.00106279	Scarf2	protein_coding	19.9806	17.9517	25.9224	23.9994
ENSMUSG00000012076	640.061	-0.165074	0.118469	-1.39339	0.163501	0.246375	Brms1l	protein_coding	10.9703	12.2481	10.2033	10.5106
ENSMUSG00000012114	1547.34	-0.349155	0.108997	-3.20333	0.00135846	0.0033113	Med15	protein_coding	10.2313	8.84238	7.79397	7.17718
ENSMUSG00000012117	644.402	0.55572	0.10978	5.06212	4.14623e-07	1.5212e-06	Dhdds	protein_coding	9.61963	9.64645	14.5543	13.7644
ENSMUSG00000012123	49.0018	7.80468	1.46499	5.32746	9.95962e-08	3.87241e-07	Crybg2	protein_coding	0.00769992	0	0.940719	0.744807
ENSMUSG00000012126	40.3113	2.92152	0.463157	6.30785	2.82942e-10	1.35676e-09	Ubxn11	protein_coding	0.114003	0.097131	0.824403	0.773088
ENSMUSG00000012211	1.06516	1.21027	2.35592	0.513715	0.607451	NA	Tex22	protein_coding	0.0945939	0	0.0540036	0.163392
ENSMUSG00000012296	1622.86	0.0434978	0.112833	0.385507	0.699862	0.779235	Tjap1	protein_coding	21.2107	20.9551	23.6493	19.8047
ENSMUSG00000012396	1.4999	-1.33522	2.34731	-0.568829	0.569472	0.668136	Nanog	protein_coding	0	0.0770398	0	0.0308517
ENSMUSG00000012405	2064.28	-1.4396	0.102293	-14.0733	5.54156e-45	1.23016e-43	Rpl15	protein_coding	81.8788	73.9644	29.5915	27.858
ENSMUSG00000012422	1033.46	-0.318342	0.110277	-2.88676	0.00389237	0.00879898	Tmem167	protein_coding	6.7365	6.26515	5.30551	5.12035
ENSMUSG00000012429	178.611	0.369974	0.188919	1.95837	0.0501867	0.0895243	Mplkip	protein_coding	2.40108	2.40373	3.19848	3.01071
ENSMUSG00000012443	1424.04	-4.71769	0.157367	-29.979	1.84459e-197	5.6138e-195	Kif11	protein_coding	21.1173	23.5823	0.753778	0.945622
ENSMUSG00000012483	234.836	-1.76208	0.19428	-9.06975	1.19287e-19	1.0148e-18	Rpa3	protein_coding	18.4008	21.489	5.49401	6.27153
ENSMUSG00000012519	557.352	-1.66106	0.12909	-12.8675	6.85907e-38	1.2107e-36	Mlkl	protein_coding	22.9262	22.8498	7.32601	7.14821
ENSMUSG00000012535	1895.72	-0.466215	0.0966357	-4.82446	1.40385e-06	4.88551e-06	Tnpo3	protein_coding	10.6929	11.1281	7.63854	8.15777
ENSMUSG00000012609	949.869	0.178558	0.105356	1.69481	0.0901111	0.148395	Ttll5	protein_coding	3.34106	3.12262	3.77593	3.53799
ENSMUSG00000012640	300.582	-0.207118	0.154873	-1.33734	0.18111	0.268155	Zfp715	protein_coding	3.48504	3.93652	3.22893	3.20242
ENSMUSG00000012819	251.414	4.12912	0.253131	16.3122	8.08453e-60	2.75356e-58	Cdh23	protein_coding	0.102836	0.0849731	1.6641	1.61704
ENSMUSG00000012848	5466.6	-1.62827	0.103889	-15.6732	2.30814e-55	7.10478e-54	Rps5	protein_coding	321.917	284.884	100.701	95.5767
ENSMUSG00000012889	1039.18	0.485582	0.123312	3.93784	8.22188e-05	0.000237833	Podnl1	protein_coding	11.3906	11.4046	17.0833	14.8318
ENSMUSG00000013033	1174.97	0.220483	0.121792	1.81033	0.0702453	0.119918	Adgrl1	protein_coding	6.27462	7.2211	8.07488	7.65238
ENSMUSG00000013076	2780.64	1.06122	0.138789	7.6463	2.06853e-14	1.32578e-13	Amotl1	protein_coding	11.949	11.5961	22.9933	26.1379
ENSMUSG00000013089	134.549	-0.0647897	0.23921	-0.270849	0.786508	0.846728	Etv5	protein_coding	2.09349	1.96452	1.705	2.17472
ENSMUSG00000013091	8.07656	-2.53364	1.01494	-2.49635	0.012548	0.0258058	Tmem190	protein_coding	1.24134	0.594913	0.0787423	0.238242
ENSMUSG00000013150	101.475	-0.450136	0.229332	-1.96281	0.0496683	0.088808	Gfod2	protein_coding	1.72067	1.81169	1.25024	1.33596
ENSMUSG00000013155	256.321	-1.17926	0.185387	-6.36105	2.00378e-10	9.74717e-10	Enkd1	protein_coding	6.77992	6.38841	3.3177	2.49532
ENSMUSG00000013158	2.2886	1.82261	1.67471	1.08831	0.276458	0.379601	4933405L10Rik	protein_coding	0	0.077437	0.230614	0.0465161
ENSMUSG00000013160	1090.19	0.378901	0.128105	2.95773	0.0030991	0.00711051	Atp6v0d1	protein_coding	34.7404	30.3446	43.3005	41.3165
ENSMUSG00000013236	6160.67	1.1848	0.0901745	13.139	1.96831e-39	3.68453e-38	Ptprs	protein_coding	18.0522	17.6756	40.3134	40.9064
ENSMUSG00000013275	504.221	0.224709	0.141478	1.58829	0.11222	0.179341	Slc41a1	protein_coding	5.71078	7.1968	7.1768	7.91393
ENSMUSG00000013353	0.517793	1.67464	4.53472	0.369292	0.71191	NA	4931406B18Rik	protein_coding	0	0	0	0.0122793
ENSMUSG00000013367	61.8902	5.41197	0.642484	8.42352	3.65343e-17	2.73232e-16	Iglon5	protein_coding	0.0458178	0.0878328	3.03425	2.6908
ENSMUSG00000013415	15.281	-2.33124	0.72467	-3.21696	0.00129555	0.00316777	Igf2bp1	protein_coding	0.173712	0.148663	0.0283349	0.0357207
ENSMUSG00000013418	3.92302	0.373713	1.08037	0.345913	0.729408	0.801653	B4galnt2	protein_coding	0.209293	0.100304	0.199142	0.200841
ENSMUSG00000013419	680.261	1.64791	0.12704	12.9715	1.77412e-38	3.21884e-37	Zfp651	protein_coding	2.58536	3.19541	8.94328	9.18603
ENSMUSG00000013465	780.874	-0.173532	0.107757	-1.61041	0.107309	0.172471	Nelfb	protein_coding	16.3119	17.4971	15.1478	14.8335
ENSMUSG00000013483	31.1436	4.22686	0.575429	7.34559	2.0486e-13	1.23144e-12	Card14	protein_coding	0.0782633	0.0500103	1.20637	1.18662
ENSMUSG00000013495	386.677	0.643255	0.152657	4.21373	2.51191e-05	7.68937e-05	Tmem175	protein_coding	2.49266	2.66116	4.09564	3.95554
ENSMUSG00000013523	0.329065	-1.23769	5.42592	-0.228107	0.819563	NA	Bcas1	protein_coding	0.0159118	0	0	0
ENSMUSG00000013539	155.152	-0.0485376	0.21859	-0.222049	0.824276	0.877674	Tango2	protein_coding	0.896071	1.32472	1.21389	0.935668
ENSMUSG00000013584	0.0669531	1.66871	6.11996	0.272667	0.78511	NA	Aldh1a2	protein_coding	0	0	0.0302935	0
ENSMUSG00000013593	2520.01	0.243774	0.107746	2.26249	0.0236672	0.0459251	Ndufs2	protein_coding	67.1568	67.556	84.389	75.1205
ENSMUSG00000013622	925.234	1.04565	0.132358	7.90016	2.78536e-15	1.88039e-14	Atraid	protein_coding	14.1657	14.0479	31.3934	26.8439
ENSMUSG00000013629	2439.97	-1.48258	0.144269	-10.2765	8.99325e-25	9.69678e-24	Cad	protein_coding	31.5273	24.4144	9.78103	10.2364
ENSMUSG00000013646	572.293	-0.171712	0.129338	-1.32762	0.184303	0.2719	Sh3bp5l	protein_coding	6.14667	5.95503	5.76577	4.97646
ENSMUSG00000013653	0.640212	2.23569	3.36095	0.665197	0.505925	NA	1810065E05Rik	protein_coding	0	0.0621754	0.148131	0.149394
ENSMUSG00000013662	1996.36	-0.127637	0.146162	-0.873257	0.382523	0.490442	Atad1	protein_coding	18.3157	17.546	14.8609	17.9644
ENSMUSG00000013663	1853.97	-0.549305	0.107452	-5.1121	3.18601e-07	1.18224e-06	Pten	protein_coding	11.3536	12.0783	7.78408	8.22917
ENSMUSG00000013668	0.242198	-2.24322	6.03297	-0.371826	0.710022	NA	4933402N03Rik	protein_coding	0.0657909	0	0	0
ENSMUSG00000013698	3413.7	0.489556	0.0836711	5.85096	4.88758e-09	2.1196e-08	Pea15a	protein_coding	51.8684	54.771	78.2656	71.4626
ENSMUSG00000013701	552.72	-1.48729	0.131583	-11.303	1.26762e-29	1.70847e-28	Timm23	protein_coding	31.7824	31.1405	11.5204	10.9215
ENSMUSG00000013707	1.52566	-0.770726	2.30676	-0.334117	0.738291	0.807584	Tnfaip8l2	protein_coding	0.0535358	0.0513141	0	0.0616484
ENSMUSG00000013736	752.73	-0.356521	0.115144	-3.09631	0.00195943	0.00466472	Trnt1	protein_coding	12.0869	11.3374	8.95189	9.34172
ENSMUSG00000013787	2713.05	0.0272776	0.0997835	0.273368	0.784571	0.845116	Ehmt2	protein_coding	33.5737	33.2922	36.4601	31.6801
ENSMUSG00000013822	451.66	-1.30999	0.151051	-8.67249	4.22788e-18	3.32816e-17	Elof1	protein_coding	25.0574	22.7997	10.3562	8.94082
ENSMUSG00000013833	655.319	-0.193638	0.151927	-1.27454	0.202471	0.293508	Med16	protein_coding	11.2843	9.2603	9.14853	8.81121
ENSMUSG00000013846	2385.24	-0.329677	0.0997086	-3.3064	0.000945027	0.00236276	St3gal1	protein_coding	28.2318	29.0687	22.3243	23.2719
ENSMUSG00000013858	3444.17	0.693727	0.108725	6.38055	1.76459e-10	8.6192e-10	Tmem259	protein_coding	38.0009	32.8432	59.1272	55.4483
ENSMUSG00000013878	178.446	0.576666	0.199371	2.89243	0.0038228	0.0086552	Rnf170	protein_coding	1.34831	1.44928	2.23227	1.94078
ENSMUSG00000013921	322.599	1.27661	0.166826	7.65234	1.97355e-14	1.26769e-13	Clip3	protein_coding	1.92337	2.07765	4.81051	4.88669
ENSMUSG00000013928	0.969058	0.227973	2.17855	0.104644	0.916658	NA	Thap8	protein_coding	0.0246986	0.0236737	0.0282009	0.0284414
ENSMUSG00000013936	18.1396	8.02747	1.52227	5.27336	1.3395e-07	5.1445e-07	Myl2	protein_coding	0	0	1.65306	1.2415
ENSMUSG00000013973	110.664	0.212187	0.222013	0.955743	0.339202	0.446395	Dedd	protein_coding	1.15809	1.32615	1.41592	1.4634
ENSMUSG00000013997	328.904	0.576393	0.161762	3.56321	0.000366352	0.000971565	Nit1	protein_coding	3.26399	3.51377	5.38164	4.7263
ENSMUSG00000014030	8.95301	2.10808	0.771631	2.73198	0.00629546	0.0136939	Pax5	protein_coding	0.0407097	0.0585304	0.1317	0.296898
ENSMUSG00000014039	287.437	0.468307	0.165843	2.82379	0.00474592	0.0105627	Prdm15	protein_coding	1.55606	1.78065	2.39916	2.21849
ENSMUSG00000014074	566.803	-1.37543	0.141519	-9.71902	2.50188e-22	2.41226e-21	Rnf168	protein_coding	10.0426	11.5355	4.38068	3.93748
ENSMUSG00000014075	195.437	-0.443336	0.191605	-2.31381	0.0206784	0.0407117	Tctex1d2	protein_coding	5.61634	5.76951	4.31349	4.06026
ENSMUSG00000014077	1111.26	-0.558359	0.104032	-5.36719	7.99721e-08	3.13264e-07	Chp1	protein_coding	25.8362	25.6526	16.759	18.2067
ENSMUSG00000014158	12.3564	-0.398169	0.706473	-0.563601	0.573026	0.670881	Trpv4	protein_coding	0.191578	0.0988765	0.100959	0.11879
ENSMUSG00000014164	1.01816	0.650057	2.10244	0.309191	0.757176	NA	Klhl3	protein_coding	0.00820365	0.0157264	0.0187338	0.0188936
ENSMUSG00000014177	355.456	0.174686	0.173845	1.00484	0.314974	0.421058	Tvp23b	protein_coding	7.09518	8.16603	7.82508	9.40829
ENSMUSG00000014195	1821.17	0.110081	0.0889404	1.2377	0.215828	0.309787	Dnajc7	protein_coding	13.3268	12.754	14.0848	14.0622
ENSMUSG00000014226	1934.73	-1.44231	0.101351	-14.2309	5.8915e-46	1.34259e-44	Cacybp	protein_coding	73.0105	78.7492	28.3234	27.5231
ENSMUSG00000014232	124.952	-0.386511	0.218684	-1.76744	0.0771547	0.130101	Cluap1	protein_coding	3.2946	3.8905	2.88904	2.61017
ENSMUSG00000014243	115.684	-0.0445162	0.227565	-0.19562	0.844908	0.893241	Zswim7	protein_coding	10.7497	8.9665	8.80731	10.2998
ENSMUSG00000014245	94.9212	-0.589548	0.237288	-2.48453	0.0129723	0.0265915	Pigl	protein_coding	3.60191	3.52859	2.20753	2.53133
ENSMUSG00000014294	368.86	-0.81656	0.167117	-4.88615	1.02826e-06	3.63541e-06	Ndufa2	protein_coding	53.2413	47.5089	28.8966	28.2966
ENSMUSG00000014301	140.984	-0.136143	0.212287	-0.641316	0.521317	0.62511	Pam16	protein_coding	4.02092	3.38117	3.43627	3.29514
ENSMUSG00000014303	871.726	-0.399854	0.101925	-3.92302	8.74466e-05	0.000252182	Glis2	protein_coding	13.4887	14.5615	10.4924	10.7716
ENSMUSG00000014313	2093.63	0.0144738	0.11941	0.121211	0.903524	0.933504	Cox6c	protein_coding	36.5253	32.201	35.1864	34.226
ENSMUSG00000014329	452.663	1.21774	0.215389	5.65368	1.57051e-08	6.54317e-08	Bicc1	protein_coding	1.06556	1.5707	2.94948	3.18843
ENSMUSG00000014349	2277.86	-0.851504	0.0826047	-10.3082	6.47131e-25	7.02168e-24	Ube2z	protein_coding	47.1881	46.8143	25.4125	26.6848
ENSMUSG00000014353	975.466	0.436471	0.120164	3.6323	0.000280903	0.000756761	Tmem87b	protein_coding	5.89581	6.19293	7.98179	8.37943
ENSMUSG00000014355	4088.45	-0.395727	0.102801	-3.84945	0.000118385	0.000335659	Anapc1	protein_coding	19.2844	18.212	13.6234	14.8776
ENSMUSG00000014361	287.254	-0.90035	0.169644	-5.30728	1.11272e-07	4.31394e-07	Mertk	protein_coding	6.30317	5.059	2.8946	3.19047
ENSMUSG00000014402	855.016	-0.563907	0.110548	-5.10101	3.37853e-07	1.25122e-06	Tsg101	protein_coding	26.0071	26.1932	18.9926	16.3169
ENSMUSG00000014418	527.488	0.389876	0.125839	3.0982	0.00194697	0.00463681	Hps5	protein_coding	4.70589	4.67011	6.41826	5.86615
ENSMUSG00000014426	926.189	0.161284	0.100298	1.60805	0.107825	0.173138	Map3k4	protein_coding	5.81732	6.10749	6.27844	7.05894
ENSMUSG00000014444	4092.77	0.416507	0.12881	3.2335	0.00122284	0.00300245	Piezo1	protein_coding	26.415	21.6795	30.6646	33.523
ENSMUSG00000014453	5.82835	-2.15925	1.01817	-2.12071	0.0339465	0.0632068	Blk	protein_coding	0.400744	0.170717	0.050841	0.0769119
ENSMUSG00000014470	350	0.654945	0.145672	4.49603	6.92339e-06	2.25743e-05	Rnf166	protein_coding	8.74529	8.09232	14.0279	12.4749
ENSMUSG00000014496	1377.59	-0.255959	0.104909	-2.43983	0.0146942	0.0297559	Ankrd28	protein_coding	8.26395	8.0622	6.67176	7.00007
ENSMUSG00000014498	2807.86	-0.249595	0.129904	-1.92138	0.0546844	0.0966323	Ankrd52	protein_coding	26.5193	26.2138	20.9974	23.3584
ENSMUSG00000014503	154.577	0.258867	0.2096	1.23506	0.21681	0.311031	Pkd2l2	protein_coding	1.93531	1.52765	2.20974	1.93064
ENSMUSG00000014504	769.66	-0.920946	0.132718	-6.93914	3.94499e-12	2.16704e-11	Srp19	protein_coding	17.6892	16.7965	9.44691	8.76528
ENSMUSG00000014543	0.274604	2.66473	6.03495	0.441549	0.658815	NA	Klra17	protein_coding	0	0	0.115075	0
ENSMUSG00000014547	529.302	-0.0117547	0.142019	-0.0827685	0.934036	0.951175	Wdfy2	protein_coding	3.68185	4.03679	3.66631	3.99127
ENSMUSG00000014550	670.164	-0.344862	0.110894	-3.10983	0.00187194	0.00447224	Rbsn	protein_coding	5.4507	5.29661	4.19332	4.26846
ENSMUSG00000014551	372.143	-1.22638	0.161072	-7.61391	2.65935e-14	1.69011e-13	Mrps25	protein_coding	4.62195	5.56833	2.27364	2.08266
ENSMUSG00000014554	251.581	0.337417	0.164207	2.05482	0.0398961	0.0730094	Dguok	protein_coding	2.7096	3.40876	4.04576	3.69024
ENSMUSG00000014592	73.6013	0.442657	0.260821	1.69717	0.0896649	0.147763	Camta1	protein_coding	0.280341	0.32798	0.404823	0.422518
ENSMUSG00000014599	8417.22	-1.14195	0.095351	-11.9763	4.73179e-33	7.22949e-32	Csf1	protein_coding	103.096	100.246	44.4676	47.676
ENSMUSG00000014601	1274.45	0.293333	0.0950708	3.08542	0.00203266	0.00482505	Strip1	protein_coding	13.2075	13.8525	17.1933	15.97
ENSMUSG00000014602	4.30344	-3.67686	1.7746	-2.07193	0.0382718	0.0703988	Kif1a	protein_coding	0.0450664	0.0493671	0	0.00741366
ENSMUSG00000014603	0.269794	3.24958	6.00603	0.541053	0.588471	NA	Alx3	protein_coding	0	0	0.108749	0
ENSMUSG00000014606	1269.75	-0.319846	0.124566	-2.56768	0.010238	0.0214479	Slc25a11	protein_coding	42.0753	37.3419	35.5216	28.0919
ENSMUSG00000014609	20.1846	6.70343	1.50875	4.44303	8.86993e-06	2.85999e-05	Chrne	protein_coding	0.0355427	0	1.70447	1.92365
ENSMUSG00000014633	196.513	-2.02178	0.200583	-10.0795	6.80777e-24	7.08917e-23	Cmc2	protein_coding	9.84948	9.72255	2.78635	2.03141
ENSMUSG00000014668	555.792	0.534232	0.112215	4.76078	1.92845e-06	6.6232e-06	Chfr	protein_coding	7.2021	7.09786	10.341	10.3668
ENSMUSG00000014686	0.593229	2.67595	4.24879	0.629815	0.528815	NA	Ceacam16	protein_coding	0	0	0	0.084611
ENSMUSG00000014704	21.909	1.61856	0.527819	3.06651	0.00216572	0.00511857	Hoxa2	protein_coding	0.304566	0.389235	1.15918	0.974218
ENSMUSG00000014747	3.30536	-0.941363	1.31639	-0.715109	0.474542	0.580691	Ankrd53	protein_coding	0.172706	0.132431	0	0.159102
ENSMUSG00000014748	1640.2	-0.826894	0.0955899	-8.65043	5.13065e-18	4.02203e-17	Tex261	protein_coding	32.5462	31.3927	17.2804	18.7644
ENSMUSG00000014763	981.422	0.739693	0.113071	6.54184	6.07655e-11	3.0847e-10	Fam120b	protein_coding	5.11776	5.42972	8.57204	9.04301
ENSMUSG00000014767	676.698	-0.347003	0.126551	-2.742	0.0061066	0.0133286	Tbp	protein_coding	3.36705	3.56235	2.75834	2.69015
ENSMUSG00000014769	2487.54	-0.722939	0.0979192	-7.38301	1.54753e-13	9.36807e-13	Psmb1	protein_coding	42.8509	39.4313	25.7024	24.1453
ENSMUSG00000014773	203.341	3.24601	0.2391	13.5759	5.56336e-42	1.12998e-40	Dll1	protein_coding	0.498305	0.463979	4.74679	4.3774
ENSMUSG00000014776	423.638	1.36737	0.14179	9.64362	5.23077e-22	4.95479e-21	Nol3	protein_coding	4.08517	4.56825	11.2724	11.0636
ENSMUSG00000014778	1140.82	-0.393297	0.127444	-3.08604	0.00202839	0.00481671	Fhod1	protein_coding	18.3703	19.249	15.3161	13.3269
ENSMUSG00000014782	253.238	-0.510846	0.193345	-2.64215	0.00823818	0.0175514	Plekhg4	protein_coding	3.09217	3.4263	2.4414	2.13392
ENSMUSG00000014786	847.418	-0.74602	0.155269	-4.80469	1.54994e-06	5.37212e-06	Slc9a5	protein_coding	14.5812	12.5697	9.04426	7.14135
ENSMUSG00000014791	68.2214	1.38046	0.313755	4.39981	1.08344e-05	3.46145e-05	Elmo3	protein_coding	0.689436	0.759949	1.83023	1.94508
ENSMUSG00000014813	8.45277	-1.61312	0.794506	-2.03035	0.0423211	0.0769768	Stc1	protein_coding	0.186055	0.315514	0.0653653	0.0988842
ENSMUSG00000014837	174.986	-0.414594	0.189096	-2.19251	0.0283428	0.053993	4931428F04Rik	protein_coding	4.52916	4.02807	3.39108	3.0267
ENSMUSG00000014846	640.92	-0.607238	0.127764	-4.7528	2.00621e-06	6.874e-06	Tppp3	protein_coding	39.7197	38.5699	26.313	25.0777
ENSMUSG00000014850	315.482	-0.75276	0.153586	-4.90122	9.52443e-07	3.38321e-06	Msh3	protein_coding	2.53527	2.23053	1.40777	1.41978
ENSMUSG00000014856	534.69	0.284328	0.1323	2.14911	0.0316254	0.0593476	Tmem208	protein_coding	20.8307	18.1373	25.4639	21.9731
ENSMUSG00000014859	1475.29	-0.315418	0.120541	-2.61668	0.00887888	0.0188136	E2f4	protein_coding	47.5001	44.0731	38.0404	35.5439
ENSMUSG00000014867	5991.26	-0.41016	0.120634	-3.40003	0.000673774	0.00171664	Surf4	protein_coding	113.049	108.182	76.3189	90.167
ENSMUSG00000014873	552.771	-0.94564	0.133585	-7.07893	1.45273e-12	8.25152e-12	Surf2	protein_coding	13.1309	12.2481	6.92285	6.25123
ENSMUSG00000014905	612.874	1.42847	0.160992	8.87288	7.12808e-19	5.82755e-18	Dnajb9	protein_coding	5.82055	6.43731	15.0138	17.9911
ENSMUSG00000014907	418.998	-1.51544	0.148697	-10.1914	2.16616e-24	2.29883e-23	Naf1	protein_coding	11.9979	10.7929	3.81272	4.15822
ENSMUSG00000014932	588.129	-0.262172	0.149302	-1.75598	0.0790911	0.132832	Yes1	protein_coding	4.70424	5.96602	4.17463	4.72615
ENSMUSG00000014956	2755.42	-0.16986	0.0979582	-1.73401	0.0829169	0.138261	Ppp1cb	protein_coding	14.3604	15.8115	12.6447	14.1787
ENSMUSG00000014959	2543.51	-0.581326	0.0920811	-6.31319	2.73345e-10	1.31341e-09	Gorasp2	protein_coding	50.7201	44.7122	31.7193	32.0566
ENSMUSG00000014980	147.944	-1.45206	0.206232	-7.0409	1.91008e-12	1.07554e-11	Tsen15	protein_coding	3.78015	3.36251	1.47142	1.13771
ENSMUSG00000015001	1.47439	3.67628	5.99116	0.613617	0.539468	0.641454	Oc90	protein_coding	0	0	0	0.144706
ENSMUSG00000015002	3970.04	-0.225807	0.102538	-2.20218	0.0276524	0.0528324	Efr3a	protein_coding	13.9115	14.5767	11.4979	12.8642
ENSMUSG00000015013	251.499	0.0475943	0.161767	0.294216	0.768593	0.831522	Trappc2l	protein_coding	8.59422	8.11947	8.75772	8.51317
ENSMUSG00000015016	145.042	-0.228186	0.216936	-1.05186	0.292864	0.397468	Acsf3	protein_coding	2.40461	2.67359	2.41611	1.91984
ENSMUSG00000015023	496.893	-1.22976	0.135454	-9.07873	1.09845e-19	9.37012e-19	Ddx19a	protein_coding	15.8446	15.7322	6.58709	6.87718
ENSMUSG00000015027	658.275	0.953266	0.122679	7.77043	7.82212e-15	5.15708e-14	Galns	protein_coding	8.18273	8.06042	15.7097	15.7393
ENSMUSG00000015053	365.352	-0.659289	0.17283	-3.81468	0.00013636	0.00038374	Gata2	protein_coding	5.14098	4.89564	3.12557	3.2291
ENSMUSG00000015083	18.3097	0.841181	0.517756	1.62467	0.104234	0.168288	C8g	protein_coding	0.64372	0.694132	1.42406	0.972913
ENSMUSG00000015085	3.96644	3.22141	1.84703	1.7441	0.0811412	0.135804	Entpd2	protein_coding	0.028227	0	0.225607	0.0325045
ENSMUSG00000015087	2093.01	-0.0410934	0.0840035	-0.489186	0.62471	0.715784	Rabl6	protein_coding	21.7142	21.5441	21.2237	20.8192
ENSMUSG00000015090	18.4197	7.86024	1.53677	5.11477	3.1413e-07	1.1668e-06	Ptgds	protein_coding	0	0	1.58048	1.46812
ENSMUSG00000015092	1183.74	-0.514147	0.105096	-4.89216	9.97337e-07	3.53205e-06	Edf1	protein_coding	70.5116	69.7275	51.9722	46.218
ENSMUSG00000015093	22.0605	4.5633	0.770726	5.92078	3.20413e-09	1.41028e-08	Clic3	protein_coding	0.178065	0.113783	3.59188	3.28077
ENSMUSG00000015094	1923.46	1.15657	0.094044	12.2982	9.26631e-35	1.49059e-33	Npdc1	protein_coding	18.869	19.2946	44.8978	40.1806
ENSMUSG00000015095	767.472	0.227184	0.126453	1.79658	0.0724015	0.123065	Fbxw5	protein_coding	14.6625	14.6011	17.5731	16.6804
ENSMUSG00000015112	21.2943	-2.21821	0.611868	-3.6253	0.000288623	0.000776009	Slc25a13	protein_coding	0.711696	0.469933	0.180581	0.0728483
ENSMUSG00000015120	1984.78	-0.602817	0.101224	-5.95529	2.59606e-09	1.15123e-08	Ube2i	protein_coding	32.2282	28.6189	20.0466	20.0154
ENSMUSG00000015126	222.781	-0.171434	0.196385	-0.872948	0.382691	0.49058	Tsr3	protein_coding	13.9586	11.1575	13.2911	8.99435
ENSMUSG00000015127	69.2523	0.408885	0.302871	1.35003	0.177006	0.263256	Unkl	protein_coding	0.741177	0.649526	0.906723	0.938842
ENSMUSG00000015133	2307.59	0.829617	0.120429	6.88885	5.62442e-12	3.06284e-11	Lrrk1	protein_coding	11.3933	9.79776	18.6982	18.9584
ENSMUSG00000015134	45.3803	0.491487	0.332724	1.47716	0.139633	0.215309	Aldh1a3	protein_coding	0.637489	0.635974	0.861578	0.928851
ENSMUSG00000015143	9523.08	0.0349485	0.0925616	0.37757	0.70575	0.783924	Actn1	protein_coding	121.784	106.481	119.53	114.324
ENSMUSG00000015149	1175.9	0.768839	0.108804	7.06629	1.59134e-12	9.00359e-12	Sirt2	protein_coding	11.4527	10.2342	19.0021	17.9415
ENSMUSG00000015165	4723.54	-0.722236	0.085316	-8.46542	2.5524e-17	1.92645e-16	Hnrnpl	protein_coding	71.2774	63.2612	41.9595	39.5868
ENSMUSG00000015176	2955.77	-2.06184	0.0994753	-20.7271	1.9727e-95	1.36849e-93	Nolc1	protein_coding	82.4391	72.6531	17.2541	19.8921
ENSMUSG00000015189	261.712	0.561616	0.175971	3.19152	0.00141525	0.00344173	Casd1	protein_coding	3.95785	4.13589	5.35153	6.59654
ENSMUSG00000015202	575.045	0.604202	0.117687	5.13397	2.8369e-07	1.05727e-06	Cnksr3	protein_coding	8.89187	8.82297	13.0484	13.8808
ENSMUSG00000015214	580.996	0.679093	0.121682	5.58088	2.39299e-08	9.80956e-08	Mtmr1	protein_coding	4.52118	4.79541	7.15227	7.76814
ENSMUSG00000015217	286.268	-2.96517	0.201053	-14.7482	3.16111e-49	7.98487e-48	Hmgb3	protein_coding	17.9341	15.5404	2.05692	2.22928
ENSMUSG00000015222	78.6119	1.4962	0.258895	5.77919	7.50623e-09	3.20586e-08	Map2	protein_coding	0.240911	0.314882	0.796041	0.773407
ENSMUSG00000015224	1.32443	3.21681	2.22651	1.44478	0.14852	0.226752	Cyp2j9	protein_coding	0.0180003	0	0.143869	0.020728
ENSMUSG00000015243	294.738	7.97171	0.668419	11.9262	8.64069e-33	1.30747e-31	Abca1	protein_coding	0.0115926	0.0166673	3.28925	3.83125
ENSMUSG00000015247	233.582	-0.651338	0.163999	-3.97161	7.13894e-05	0.00020791	Nipsnap3b	protein_coding	13.0318	11.5354	7.84637	7.79028
ENSMUSG00000015289	189.653	-1.09285	0.198345	-5.50984	3.5917e-08	1.45246e-07	Lage3	protein_coding	7.72759	8.1191	3.52934	3.90169
ENSMUSG00000015290	715.57	-0.398404	0.115694	-3.44361	0.000574008	0.00147702	Ubl4a	protein_coding	16.9381	15.5755	11.8964	12.7684
ENSMUSG00000015291	2618.21	0.407551	0.120245	3.38935	0.000700579	0.00177965	Gdi1	protein_coding	34.5917	38.1015	51.1511	45.2757
ENSMUSG00000015305	270.218	0.695989	0.200127	3.47774	0.000505667	0.001311	Sash1	protein_coding	1.35305	1.24314	2.01719	2.18778
ENSMUSG00000015312	503.085	0.847249	0.146359	5.78884	7.08727e-09	3.03449e-08	Gadd45b	protein_coding	15.1585	12.1743	25.8109	23.3322
ENSMUSG00000015335	289.347	-1.07218	0.163101	-6.57369	4.90827e-11	2.51123e-10	Zdhhc12	protein_coding	14.0661	16.1918	6.7624	7.63383
ENSMUSG00000015337	34.6565	-1.3697	0.426805	-3.20918	0.00133113	0.00324929	Endog	protein_coding	2.88187	2.97892	1.03232	1.23633
ENSMUSG00000015341	547.704	-0.26065	0.119822	-2.1753	0.0296076	0.0561078	Golga7	protein_coding	5.67092	5.70094	4.80275	4.68946
ENSMUSG00000015342	9.21	0.806544	0.775524	1.04	0.29834	0.403106	Xk	protein_coding	0.142003	0.0680548	0.17565	0.190775
ENSMUSG00000015354	862.142	-2.54694	0.143209	-17.7848	9.27492e-71	3.98653e-69	Pcolce2	protein_coding	25.1957	22.3202	4.22629	3.9034
ENSMUSG00000015357	466.864	0.0993998	0.122344	0.812461	0.416527	0.524878	Clpx	protein_coding	8.06282	7.72822	8.16576	8.75012
ENSMUSG00000015363	973.027	-0.09566	0.110842	-0.863034	0.388119	0.496099	Trabd	protein_coding	12.0005	12.6353	12.1198	10.9365
ENSMUSG00000015365	5.02547	3.27905	1.15848	2.83047	0.00464798	0.0103619	Mov10l1	protein_coding	0.0143598	0.0412917	0.262336	0.281109
ENSMUSG00000015377	235.284	0.479237	0.19691	2.43379	0.0149416	0.0302179	Dennd6b	protein_coding	2.43488	2.04088	3.35013	2.88597
ENSMUSG00000015437	1.08581	-2.37232	2.46158	-0.963737	0.335178	NA	Gzmb	protein_coding	0.209147	0.0400936	0	0.0481682
ENSMUSG00000015441	0.0586383	-1.23892	6.11703	-0.202537	0.839497	NA	Gzmf	protein_coding	0.0653614	0	0	0
ENSMUSG00000015443	0.416276	3.6764	5.44077	0.675713	0.499223	NA	Gzmn	protein_coding	0	0	0	0.279473
ENSMUSG00000015452	20.306	0.681695	0.483119	1.41103	0.158235	0.239646	Ager	protein_coding	0.561113	0.40337	0.704746	0.839984
ENSMUSG00000015461	1063.14	0.186986	0.111337	1.67945	0.0930636	0.152512	Atf6b	protein_coding	24.2709	21.3215	25.5979	26.2929
ENSMUSG00000015467	3.14192	1.64772	1.31778	1.25037	0.211163	0.304411	Egfl8	protein_coding	0.0341097	0.0653883	0.116839	0.196393
ENSMUSG00000015468	17.871	1.39046	0.564459	2.46335	0.0137645	0.028063	Notch4	protein_coding	0.0670641	0.12142	0.263754	0.23168
ENSMUSG00000015474	203.218	0.846398	0.182865	4.62853	3.68265e-06	1.23402e-05	Ppt2	protein_coding	2.89535	2.99545	5.09006	5.50392
ENSMUSG00000015476	0.856008	-1.33282	3.15789	-0.422061	0.672981	NA	Prrt1	protein_coding	0	0.0749016	0.0297418	0
ENSMUSG00000015478	153.644	-0.526931	0.198599	-2.65325	0.00797217	0.0170378	Rnf5	protein_coding	8.30328	9.8222	6.4746	6.11005
ENSMUSG00000015484	0.810403	4.25184	3.13763	1.35511	0.175382	NA	Fam163a	protein_coding	0	0	0.0883366	0.017818
ENSMUSG00000015488	487.657	-0.15095	0.156492	-0.964585	0.334753	0.441617	Cacfd1	protein_coding	6.65564	6.61253	5.46572	6.4851
ENSMUSG00000015501	1225.6	1.75535	0.141676	12.3899	2.96454e-35	4.84731e-34	Hivep2	protein_coding	3.02962	3.04658	9.41288	11.1014
ENSMUSG00000015522	1342.32	0.84491	0.105331	8.02147	1.04489e-15	7.23256e-15	Arnt	protein_coding	7.56184	8.28347	14.0475	14.4179
ENSMUSG00000015533	4.77891	3.74173	1.42558	2.6247	0.00867257	0.0183972	Itga2	protein_coding	0.016842	0	0.124996	0.0969711
ENSMUSG00000015536	432.854	-0.00454485	0.136414	-0.0333166	0.973422	0.982009	Mocs2	protein_coding	3.24418	3.24945	3.31787	3.15518
ENSMUSG00000015542	120.537	0.33754	0.221767	1.52205	0.127997	0.200613	Nat9	protein_coding	2.79111	3.03757	3.65165	3.71627
ENSMUSG00000015568	37.907	-0.723895	0.420103	-1.72314	0.0848635	0.140996	Lpl	protein_coding	0.303833	0.434088	0.202913	0.244252
ENSMUSG00000015575	1123.65	-0.302576	0.100305	-3.01655	0.00255666	0.00595796	Atp6v0e	protein_coding	22.0559	20.9235	17.6265	17.2178
ENSMUSG00000015579	35.3026	-1.58599	0.460663	-3.44285	0.000575616	0.00148014	Nkx2-5	protein_coding	2.41107	2.04307	0.598469	0.88524
ENSMUSG00000015597	703.966	0.601366	0.13636	4.41014	1.03302e-05	3.30541e-05	Zfp318	protein_coding	2.40634	2.64432	3.82074	3.84331
ENSMUSG00000015599	0.749456	0.233132	2.98333	0.0781449	0.937713	NA	Ttbk1	protein_coding	0	0.00408416	0.00486519	0
ENSMUSG00000015605	1283.75	-0.78346	0.144705	-5.41419	6.15672e-08	2.44211e-07	Srf	protein_coding	38.9512	38.2503	22.7351	22.1161
ENSMUSG00000015619	129.564	-1.04371	0.253703	-4.11391	3.89011e-05	0.000116549	Gata3	protein_coding	2.24987	3.31436	1.31031	1.39104
ENSMUSG00000015647	5696.89	1.05924	0.143673	7.37259	1.67347e-13	1.01013e-12	Lama5	protein_coding	25.5449	22.2097	48.9933	50.5166
ENSMUSG00000015652	373.469	-2.26604	0.180122	-12.5806	2.70053e-36	4.57007e-35	Steap1	protein_coding	23.0323	20.5294	4.23361	4.82227
ENSMUSG00000015653	2121.88	-0.799367	0.164189	-4.86859	1.12397e-06	3.95824e-06	Steap2	protein_coding	9.90732	11.2551	5.28051	6.88049
ENSMUSG00000015656	9649.43	-0.910595	0.079171	-11.5016	1.29462e-30	1.79751e-29	Hspa8	protein_coding	191.039	201.115	100.062	108.555
ENSMUSG00000015659	293.772	1.34652	0.151588	8.88275	6.52251e-19	5.34868e-18	Serac1	protein_coding	2.45467	2.34022	6.26494	5.92536
ENSMUSG00000015668	707.397	-0.519153	0.120636	-4.30345	1.68157e-05	5.25324e-05	Pdzd11	protein_coding	23.383	24.8217	17.5411	16.0973
ENSMUSG00000015671	1713.75	-1.11786	0.102535	-10.9022	1.1247e-27	1.39435e-26	Psma2	protein_coding	42.4705	40.7864	19.8863	18.4741
ENSMUSG00000015672	486.159	-0.439401	0.130717	-3.36147	0.000775298	0.00195917	Mrpl32	protein_coding	6.55891	6.5063	5.05229	4.58168
ENSMUSG00000015697	1336.71	0.119663	0.0924709	1.29406	0.195644	0.285419	Setdb1	protein_coding	12.1922	12.5852	13.9511	12.9699
ENSMUSG00000015702	80.187	-0.284895	0.293329	-0.971247	0.331425	0.438147	Anxa9	protein_coding	2.78169	2.7218	2.54752	1.96864
ENSMUSG00000015709	90.6372	-0.321066	0.30765	-1.04361	0.296667	0.401219	Arnt2	protein_coding	1.46867	1.06328	0.811704	1.21445
ENSMUSG00000015711	791.706	1.41064	0.109378	12.8969	4.68626e-38	8.36566e-37	Prune1	protein_coding	8.05212	8.64093	22.8615	21.527
ENSMUSG00000015714	4674.73	-0.472145	0.0970754	-4.86369	1.15216e-06	4.05221e-06	Cers2	protein_coding	96.0812	87.4893	64.7225	67.6077
ENSMUSG00000015721	0.119527	-1.23897	6.11703	-0.202545	0.839491	NA	Nlrp5	protein_coding	0.0123926	0	0	0
ENSMUSG00000015733	2984.96	-0.640231	0.0897277	-7.13526	9.66016e-13	5.56913e-12	Capza2	protein_coding	40.864	38.787	25.3379	25.7653
ENSMUSG00000015745	1634.42	-0.0146973	0.10736	-0.136897	0.891112	0.925852	Plekho1	protein_coding	43.9165	46.6003	46.0388	43.5653
ENSMUSG00000015747	273.054	0.693398	0.164264	4.22123	2.42975e-05	7.456e-05	Vps45	protein_coding	3.43155	3.62094	5.84283	5.56337
ENSMUSG00000015748	958.843	-0.864388	0.0975059	-8.86498	7.65207e-19	6.24241e-18	Prpf3	protein_coding	14.0167	15.3267	8.15358	7.96652
ENSMUSG00000015749	3125.73	-1.42152	0.110925	-12.8151	1.34956e-37	2.36882e-36	Anp32e	protein_coding	82.5039	85.1991	30.1187	32.4899
ENSMUSG00000015750	297.274	-0.391228	0.148381	-2.63665	0.0083729	0.0178055	Aph1a	protein_coding	5.69332	6.19133	4.43315	4.63135
ENSMUSG00000015755	2570.34	-0.306731	0.118311	-2.59258	0.00952589	0.0200652	Tab2	protein_coding	28.139	28.7637	21.8554	24.1501
ENSMUSG00000015757	1066.65	-0.528151	0.108536	-4.86612	1.13811e-06	4.00504e-06	Ppil4	protein_coding	11.6968	12.586	8.31521	8.52554
ENSMUSG00000015759	1342.44	-0.957946	0.123674	-7.74575	9.50173e-15	6.21665e-14	Cnih1	protein_coding	69.0235	59.8802	30.2567	36.0977
ENSMUSG00000015766	2752.94	-2.03959	0.254621	-8.01032	1.1441e-15	7.89613e-15	Eps8	protein_coding	25.2958	20.4528	5.54006	5.5873
ENSMUSG00000015776	852.18	-1.26623	0.127659	-9.91883	3.44757e-23	3.47873e-22	Med22	protein_coding	22.9864	20.1048	9.31794	8.59355
ENSMUSG00000015790	353.44	0.396092	0.156483	2.53121	0.011367	0.0236165	Surf1	protein_coding	10.8621	11.1996	14.7107	14.3232
ENSMUSG00000015804	513.513	-1.07498	0.154011	-6.97986	2.95471e-12	1.64461e-11	Med28	protein_coding	9.39785	8.35294	4.37978	4.04443
ENSMUSG00000015806	236.09	-0.642174	0.168261	-3.81653	0.000135342	0.000381104	Qdpr	protein_coding	9.44008	8.59752	6.2524	5.2999
ENSMUSG00000015812	23.3846	0.899401	0.477655	1.88295	0.0597073	0.104355	Gnrh1	protein_coding	2.15194	1.70392	4.05952	3.12448
ENSMUSG00000015829	2.46635	2.23163	1.79766	1.24141	0.214455	0.308144	Tnr	protein_coding	0.00466831	0.00447458	0.00533027	0.0376301
ENSMUSG00000015837	7862.05	-0.213399	0.135851	-1.57083	0.116222	0.184872	Sqstm1	protein_coding	180.112	143.97	143.647	135.866
ENSMUSG00000015839	2495.19	0.0296629	0.089961	0.32973	0.741604	0.809845	Nfe2l2	protein_coding	39.1481	39.844	40.1462	40.4886
ENSMUSG00000015846	675.254	0.380002	0.128718	2.95221	0.00315509	0.00723019	Rxra	protein_coding	4.35518	5.09702	5.96293	6.343
ENSMUSG00000015850	566.237	0.895549	0.136612	6.55541	5.54903e-11	2.82833e-10	Adamtsl4	protein_coding	4.56441	5.33503	9.1653	9.25994
ENSMUSG00000015869	1357.38	-0.55912	0.110842	-5.04428	4.55226e-07	1.66305e-06	Prpsap1	protein_coding	32.3872	28.1028	21.8214	19.2261
ENSMUSG00000015879	1.10853	0.22799	2.09348	0.108905	0.913278	NA	Fam184b	protein_coding	0.00698617	0.00669625	0.0079768	0.00804483
ENSMUSG00000015880	769.801	-4.25631	0.185268	-22.9737	8.53781e-117	8.01493e-115	Ncapg	protein_coding	11.9097	13.9821	0.650321	0.704812
ENSMUSG00000015882	311.391	-0.104915	0.17366	-0.604139	0.545752	0.646888	Lcorl	protein_coding	0.896948	1.08071	0.908739	0.931037
ENSMUSG00000015889	1553.63	-0.472092	0.0869917	-5.42686	5.73537e-08	2.27929e-07	Lta4h	protein_coding	19.5991	18.8895	13.7012	14.0447
ENSMUSG00000015890	1.81956	0.202509	1.84003	0.110058	0.912363	0.937975	Amdhd1	protein_coding	0.0992435	0	0.113316	0
ENSMUSG00000015932	4106.7	-1.08728	0.0938434	-11.5861	4.84659e-31	6.78919e-30	Dstn	protein_coding	207.61	184.202	91.2666	93.1308
ENSMUSG00000015937	1209.7	-1.11474	0.101618	-10.9699	5.33222e-28	6.71653e-27	Macroh2a1	protein_coding	19.002	18.112	8.2797	8.85824
ENSMUSG00000015942	163.635	1.25849	0.207553	6.06347	1.33218e-09	6.05127e-09	Gtf2ird2	protein_coding	1.13352	1.04934	2.67701	2.54365
ENSMUSG00000015943	130.013	-0.276758	0.222376	-1.24455	0.213297	0.306761	Bola1	protein_coding	8.16069	7.87524	7.60642	5.62561
ENSMUSG00000015944	729.666	1.9453	0.166255	11.7007	1.26404e-31	1.81792e-30	Castor2	protein_coding	2.61403	3.34328	10.9499	12.004
ENSMUSG00000015947	1.75392	4.84002	2.04853	2.36268	0.0181432	0.0361618	Fcgr1	protein_coding	0	0	0.132454	0.106867
ENSMUSG00000015950	26.1868	4.18948	0.764772	5.47808	4.29962e-08	1.72433e-07	Ncf1	protein_coding	0.0655934	0.0157178	0.655326	0.811981
ENSMUSG00000015957	15.7465	2.53148	0.673731	3.75741	0.000171682	0.000476324	Wnt11	protein_coding	0.029039	0.125252	0.381302	0.518311
ENSMUSG00000015961	2343.63	-1.57495	0.0903986	-17.4223	5.59048e-68	2.27342e-66	Adss	protein_coding	49.9919	52.3646	16.6807	17.6778
ENSMUSG00000015962	2.86691	2.33996	1.42211	1.64542	0.0998841	0.162056	1700016C15Rik	protein_coding	0.156425	0.0749667	0.446514	0.720515
ENSMUSG00000015966	2.36955	0.238295	1.45115	0.164211	0.869565	0.91109	Il17rb	protein_coding	0.0162037	0.0621251	0.0555041	0.0373183
ENSMUSG00000015968	1.33543	-1.10296	2.25827	-0.488409	0.62526	0.716166	Cacna1d	protein_coding	0.0118686	0.00758406	0.00903439	0
ENSMUSG00000015970	3.84033	4.83921	1.7892	2.70468	0.00683702	0.0147826	Chdh	protein_coding	0	0	0.0661907	0.0333776
ENSMUSG00000015971	644.63	0.180766	0.114766	1.57509	0.115236	0.18357	Actr8	protein_coding	4.47386	4.69721	5.35186	5.04433
ENSMUSG00000015980	53.7183	1.20814	0.361782	3.33942	0.000839543	0.00211218	Lrrc27	protein_coding	0.396374	0.601547	1.18802	1.12208
ENSMUSG00000015981	3.94885	-1.64612	1.3386	-1.22974	0.218795	0.313402	Stk32c	protein_coding	0.156561	0.125053	0	0.0901427
ENSMUSG00000015994	963.942	-0.228007	0.0989198	-2.30497	0.0211682	0.0415718	Fnta	protein_coding	21.0594	21.8676	18.5579	18.0961
ENSMUSG00000016018	1236.48	-0.870599	0.0916909	-9.49494	2.20344e-21	2.03707e-20	Mtrex	protein_coding	16.7333	18.0886	9.57442	9.47246
ENSMUSG00000016024	8.4312	2.81364	1.68538	1.66944	0.0950306	0.155303	Lbp	protein_coding	0	0.0119177	0.0567871	0.0286357
ENSMUSG00000016028	3.03777	-2.37086	1.52361	-1.55608	0.11969	0.189409	Celsr1	protein_coding	0.0464796	0.0148502	0.0117934	0
ENSMUSG00000016128	1014.03	1.2997	0.128858	10.0863	6.34882e-24	6.62222e-23	Stard13	protein_coding	4.58506	5.18531	12.2182	11.8395
ENSMUSG00000016179	93.9688	5.55044	0.510124	10.8806	1.42657e-27	1.76165e-26	Camk1g	protein_coding	0.0870853	0.125207	5.34457	4.63804
ENSMUSG00000016181	368.361	-0.621433	0.138425	-4.4893	7.14591e-06	2.32797e-05	Utp25	protein_coding	4.45214	4.29383	2.95134	2.73288
ENSMUSG00000016194	431.678	6.81248	0.50985	13.3617	1.012e-40	1.9585e-39	Hsd11b1	protein_coding	0.113041	0.0135437	6.29216	7.71262
ENSMUSG00000016206	29.8267	0.456827	0.445324	1.02583	0.304972	0.409982	H2-M3	protein_coding	0.793655	0.880832	1.04928	1.25063
ENSMUSG00000016239	19.558	-2.9414	0.856825	-3.4329	0.000597164	0.00153221	Lonrf3	protein_coding	0.267875	0.286966	0.0539753	0.0181452
ENSMUSG00000016252	330.574	-0.699946	0.185565	-3.77197	0.000161967	0.000451292	Atp5e	protein_coding	16.1114	13.8362	9.76432	8.66588
ENSMUSG00000016253	668.001	-0.438747	0.13046	-3.36308	0.000770771	0.00194799	Nelfcd	protein_coding	19.6265	17.8335	14.9873	12.6439
ENSMUSG00000016256	1977.77	0.0575247	0.106953	0.537849	0.590681	0.685165	Ctsz	protein_coding	75.6571	64.6863	72.2018	73.8256
ENSMUSG00000016257	1278.93	-1.13293	0.0990074	-11.4429	2.55187e-30	3.51983e-29	Prelid3b	protein_coding	62.7798	55.3148	27.0651	26.7753
ENSMUSG00000016262	1982.17	0.606111	0.108106	5.60662	2.06312e-08	8.51092e-08	Sertad4	protein_coding	25.7118	25.7664	39.1199	39.238
ENSMUSG00000016308	532.507	-0.689907	0.120258	-5.73687	9.64397e-09	4.08009e-08	Ube2a	protein_coding	18.5066	18.1187	11.954	10.7468
ENSMUSG00000016319	3647.15	-1.68534	0.107985	-15.6072	6.50498e-55	1.96388e-53	Slc25a5	protein_coding	217.059	200.181	68.9179	60.8069
ENSMUSG00000016327	0.134477	2.67056	6.0346	0.442541	0.658098	NA	Atp1b4	protein_coding	0	0	0.0163258	0.016465
ENSMUSG00000016344	168.937	-0.868962	0.196813	-4.41518	1.00927e-05	3.23272e-05	Ppdpf	protein_coding	11.0603	11.7217	6.26296	6.21283
ENSMUSG00000016346	0.400348	-1.23541	4.63105	-0.266765	0.78965	NA	Kcnq2	protein_coding	0.00369121	0	0	0
ENSMUSG00000016349	1.19269	-0.773422	2.83956	-0.272374	0.785335	NA	Eef1a2	protein_coding	0.028823	0.0276269	0.0329101	0
ENSMUSG00000016356	22.7023	4.47927	1.13885	3.93315	8.38413e-05	0.000242304	Col20a1	protein_coding	0	0.0223938	0.226748	0.282489
ENSMUSG00000016382	4805.36	-0.492472	0.132113	-3.72767	0.000193258	0.00053165	Pls3	protein_coding	82.858	86.7148	55.0877	65.4482
ENSMUSG00000016409	370.04	-0.881874	0.150961	-5.84174	5.1658e-09	2.23365e-08	Nkap	protein_coding	6.88703	6.93395	3.5196	3.98132
ENSMUSG00000016427	251.093	-0.187788	0.178621	-1.05132	0.29311	0.39772	Ndufa1	protein_coding	38.7067	32.8408	32.7373	30.045
ENSMUSG00000016458	3.98962	5.37074	1.7266	3.11059	0.00186716	0.00446195	Wt1	protein_coding	0	0	0.0774967	0.0669922
ENSMUSG00000016477	635.478	-0.88609	0.131858	-6.72006	1.81654e-11	9.55839e-11	E2f3	protein_coding	10.6105	10.4035	5.26796	6.10281
ENSMUSG00000016481	752.232	-0.286763	0.133549	-2.14724	0.031774	0.0596028	Cr1l	protein_coding	4.4808	4.71766	3.69796	3.84312
ENSMUSG00000016487	5168.19	0.677208	0.0830063	8.15851	3.39188e-16	2.40969e-15	Ppfibp1	protein_coding	22.5757	23.3658	35.3301	38.1348
ENSMUSG00000016493	55.0362	1.78208	0.339914	5.24275	1.58204e-07	6.04402e-07	Cd46	protein_coding	0.213312	0.249895	0.793824	0.800594
ENSMUSG00000016494	1417.95	-1.05015	0.133213	-7.88321	3.19071e-15	2.14331e-14	Cd34	protein_coding	6.88012	7.09215	3.0482	3.70042
ENSMUSG00000016495	368.122	0.165778	0.148165	1.11888	0.263193	0.364277	Plgrkt	protein_coding	4.85407	5.51647	6.08397	5.55322
ENSMUSG00000016496	6.08631	0.612346	1.01145	0.605413	0.544905	0.646342	Cd274	protein_coding	0.0497519	0.11127	0.17042	0.0763882
ENSMUSG00000016503	198.234	-1.24788	0.191213	-6.52615	6.74805e-11	3.40543e-10	Gtf3a	protein_coding	6.36504	7.04993	2.71862	2.93183
ENSMUSG00000016510	209.034	0.47943	0.18708	2.56269	0.0103864	0.0217442	Mtif3	protein_coding	2.08542	1.99888	3.26402	2.42842
ENSMUSG00000016520	260.737	-0.381138	0.179606	-2.12207	0.0338316	0.0630307	Lnx2	protein_coding	3.26896	3.99243	2.57361	3.00539
ENSMUSG00000016524	0.459229	1.23587	3.56066	0.347089	0.728524	NA	Il19	protein_coding	0	0.0501083	0.0596907	0.0601997
ENSMUSG00000016526	101.991	-1.63324	0.281247	-5.80713	6.3554e-09	2.73042e-08	Dyrk3	protein_coding	2.83514	3.07981	0.971147	0.935899
ENSMUSG00000016528	1665.33	-0.466987	0.106892	-4.36877	1.24946e-05	3.96771e-05	Mapkapk2	protein_coding	46.9318	40.8568	32.1384	31.3662
ENSMUSG00000016534	6159.81	0.870368	0.164611	5.28741	1.24057e-07	4.7782e-07	Lamp2	protein_coding	20.733	22.1751	35.9724	42.4706
ENSMUSG00000016541	3600.93	0.233301	0.101611	2.29602	0.0216747	0.0424517	Atxn10	protein_coding	117.87	108.372	132.743	133.197
ENSMUSG00000016552	308.843	0.624611	0.211339	2.9555	0.00312167	0.0071597	Foxred2	protein_coding	1.98235	1.90008	2.8293	3.15624
ENSMUSG00000016554	2441.97	-0.495492	0.111861	-4.42955	9.4432e-06	3.03447e-05	Eif3d	protein_coding	40.1898	35.7406	27.6658	26.1892
ENSMUSG00000016559	5702.01	-1.53738	0.128643	-11.9507	6.43661e-33	9.78666e-32	H3f3b	protein_coding	213.929	179.204	70.82	64.614
ENSMUSG00000016619	1334.88	-1.51841	0.0993543	-15.2828	9.95271e-53	2.76988e-51	Nup50	protein_coding	27.2229	26.552	9.94995	8.81932
ENSMUSG00000016624	18.9427	-1.66583	0.645143	-2.58211	0.00981975	0.0206404	Phf21b	protein_coding	0.394437	0.324059	0.0643382	0.162217
ENSMUSG00000016637	231.718	0.0139012	0.160626	0.0865436	0.931034	0.948989	Ift27	protein_coding	5.43205	4.88498	5.22047	5.19254
ENSMUSG00000016664	4085.53	-0.0417291	0.140096	-0.29786	0.76581	0.829462	Pacsin2	protein_coding	73.3215	57.504	61.4718	65.618
ENSMUSG00000016756	69.9189	1.80617	0.371758	4.85845	1.18308e-06	4.15399e-06	Cmah	protein_coding	0.45642	0.410474	1.42188	1.6092
ENSMUSG00000016757	1794.85	-0.726792	0.0935934	-7.76541	8.13787e-15	5.35589e-14	Ttll12	protein_coding	37.5959	36.7056	23.0766	21.8178
ENSMUSG00000016758	10.5287	0.139445	0.647652	0.215308	0.829527	0.882235	Bik	protein_coding	0.377543	0.759939	0.560402	0.695608
ENSMUSG00000016831	834.327	-0.0357336	0.106422	-0.335773	0.737042	0.806591	Tox4	protein_coding	8.15011	8.2758	8.04265	7.98186
ENSMUSG00000016833	166.576	-1.15286	0.221988	-5.19334	2.0655e-07	7.80885e-07	Mrps18c	protein_coding	14.5702	12.8954	7.13891	5.207
ENSMUSG00000016918	1711.02	1.43395	0.163982	8.74454	2.23926e-18	1.78582e-17	Sulf1	protein_coding	5.2334	6.6781	15.2302	16.9586
ENSMUSG00000016921	5658.8	-0.431901	0.131356	-3.28802	0.00100894	0.00251103	Srsf6	protein_coding	97.6059	77.9948	68.2424	61.9218
ENSMUSG00000016933	1955.12	0.697733	0.0917615	7.60377	2.87625e-14	1.82488e-13	Plcg1	protein_coding	13.9063	12.4939	21.4998	21.3134
ENSMUSG00000016940	372.712	-0.194366	0.144743	-1.34284	0.179324	0.266053	Kctd2	protein_coding	9.10289	8.13198	8.06877	6.98821
ENSMUSG00000016942	7.71312	1.38076	0.829741	1.66408	0.0960964	0.156746	Tmprss6	protein_coding	0.0715298	0.0857017	0.245018	0.164738
ENSMUSG00000016946	693.966	-0.293408	0.113094	-2.59438	0.00947615	0.0199693	Kctd5	protein_coding	13.8815	13.3671	11.1059	11.1265
ENSMUSG00000016984	213.432	-2.44477	0.213167	-11.4688	1.89192e-30	2.6172e-29	Etaa1	protein_coding	5.18142	5.39287	0.868574	1.07432
ENSMUSG00000016995	0.503335	1.21017	3.82273	0.316572	0.751568	NA	Matn4	protein_coding	0.0116094	0	0.0132556	0.0133687
ENSMUSG00000017002	9.00409	-1.88527	0.887863	-2.12337	0.0337226	0.0628704	Slpi	protein_coding	0.610852	0.683086	0.116245	0.234473
ENSMUSG00000017009	2582.41	-1.16426	0.191252	-6.08754	1.14657e-09	5.23459e-09	Sdc4	protein_coding	92.7067	65.9382	33.7403	37.0425
ENSMUSG00000017057	728.47	0.73987	0.166269	4.44984	8.59323e-06	2.77552e-05	Il13ra1	protein_coding	7.79966	10.2523	14.1899	15.9694
ENSMUSG00000017119	2663.9	1.51166	0.1297	11.655	2.16295e-31	3.07788e-30	Nbr1	protein_coding	12.7285	15.8369	40.8852	40.5796
ENSMUSG00000017132	329.729	0.55486	0.139509	3.97724	6.97211e-05	0.000203333	Cyth1	protein_coding	5.21453	5.16032	7.4117	7.82917
ENSMUSG00000017144	621.272	0.16623	0.163768	1.01504	0.310089	0.415558	Rnd3	protein_coding	6.04466	7.45661	7.13391	8.02191
ENSMUSG00000017146	590.379	-3.54548	0.17687	-20.0457	2.20275e-89	1.41855e-87	Brca1	protein_coding	7.863	8.53529	0.683193	0.721444
ENSMUSG00000017167	104.143	0.771954	0.308018	2.50619	0.0122038	0.0251831	Cntnap1	protein_coding	0.480537	1.01919	1.44757	1.11849
ENSMUSG00000017176	511.747	-1.08162	0.130576	-8.28342	1.19685e-16	8.69926e-16	Nt5c3b	protein_coding	12.2242	13.4677	6.47743	5.663
ENSMUSG00000017188	267.744	-0.29898	0.174463	-1.71371	0.0865816	0.143393	Coa3	protein_coding	20.8133	20.0146	18.5008	14.677
ENSMUSG00000017204	0.937877	1.80562	2.47058	0.73085	0.464871	NA	Gsdma	protein_coding	0.0220349	0	0.0251594	0.050748
ENSMUSG00000017210	1072.29	0.427602	0.102814	4.15897	3.19691e-05	9.67016e-05	Med24	protein_coding	10.1952	9.38406	13.8577	12.4713
ENSMUSG00000017221	3590.09	-0.478092	0.103796	-4.60609	4.10319e-06	1.36887e-05	Psmd3	protein_coding	59.0634	52.1844	41.0237	38.8391
ENSMUSG00000017264	1307.01	-0.577347	0.0949933	-6.07777	1.21864e-09	5.54889e-09	Exosc10	protein_coding	30.1171	27.3615	19.7701	18.7454
ENSMUSG00000017286	522.133	-0.261976	0.12365	-2.11869	0.0341165	0.0634918	Glod4	protein_coding	5.18148	5.50336	4.44286	4.46923
ENSMUSG00000017288	958.023	0.820585	0.10548	7.77955	7.27847e-15	4.80369e-14	Vps53	protein_coding	9.78991	8.19962	15.739	16.0195
ENSMUSG00000017291	4047.46	0.990864	0.106145	9.33498	1.01006e-20	9.06268e-20	Taok1	protein_coding	15.0736	15.1063	27.6028	32.3767
ENSMUSG00000017299	447.498	-0.31872	0.127841	-2.49309	0.0126636	0.0260208	Dnttip1	protein_coding	15.9651	14.9227	13.1545	11.6043
ENSMUSG00000017300	105.365	10.0547	1.46377	6.86903	6.46392e-12	3.50844e-11	Tnnc2	protein_coding	0	0	13.2025	15.5631
ENSMUSG00000017307	117.972	0.236051	0.226094	1.04404	0.296468	0.401007	Acot8	protein_coding	3.36881	4.18041	4.56772	4.32959
ENSMUSG00000017314	129.921	-0.0536205	0.334179	-0.160454	0.872523	0.913277	Mpp2	protein_coding	1.26207	2.58708	1.72638	1.98573
ENSMUSG00000017344	0.560394	1.67391	3.73037	0.448723	0.653631	NA	Vtn	protein_coding	0	0	0	0.0340736
ENSMUSG00000017376	365.815	-0.0359465	0.133993	-0.268272	0.78849	0.848524	Nlk	protein_coding	4.95137	4.97844	4.88541	4.80008
ENSMUSG00000017386	1180.09	0.657424	0.122423	5.37009	7.86993e-08	3.08535e-07	Traf4	protein_coding	23.5014	21.1444	37.0632	33.3451
ENSMUSG00000017390	19.016	0.00672457	0.562744	0.0119496	0.990466	0.993678	Aldoc	protein_coding	0.239311	0.264669	0.252226	0.254377
ENSMUSG00000017400	1834.02	-0.376352	0.103248	-3.64511	0.000267276	0.000722112	Stac2	protein_coding	47.6863	46.7345	36.1822	36.5569
ENSMUSG00000017404	3043.06	-1.23642	0.115399	-10.7143	8.72163e-27	1.0292e-25	Rpl19	protein_coding	263.719	253.677	115.158	104.431
ENSMUSG00000017405	264.197	0.728137	0.188229	3.86836	0.000109569	0.000312211	Nek8	protein_coding	2.79516	2.38148	4.53115	4.03996
ENSMUSG00000017412	3.85569	3.54639	1.76088	2.01398	0.0440115	0.0797822	Cacnb4	protein_coding	0.00670168	0	0.0459118	0.0308689
ENSMUSG00000017417	57.9521	5.63285	0.572985	9.83071	8.30344e-23	8.20302e-22	Plxdc1	protein_coding	0.0621041	0.0357161	2.28332	2.54594
ENSMUSG00000017418	444.624	-0.0687169	0.134116	-0.512369	0.608393	0.700798	Arl5b	protein_coding	3.08169	3.06423	2.70313	3.15733
ENSMUSG00000017421	4294.57	-0.491459	0.0821626	-5.98154	2.21038e-09	9.88569e-09	Zfp207	protein_coding	50.8649	51.6596	36.9912	35.9353
ENSMUSG00000017428	2126.54	-0.859346	0.0863299	-9.95422	2.41718e-23	2.45478e-22	Psmd11	protein_coding	28.175	26.645	14.8602	15.3553
ENSMUSG00000017446	408.202	3.58954	0.257145	13.9592	2.76411e-44	5.96069e-43	C1qtnf1	protein_coding	0.844124	1.83885	14.9392	17.4525
ENSMUSG00000017466	23781.4	1.309	0.128745	10.1674	2.77185e-24	2.93173e-23	Timp2	protein_coding	262.67	247.972	614.568	650.648
ENSMUSG00000017478	1674.9	-0.525533	0.0874128	-6.01209	1.83149e-09	8.2478e-09	Zc3h18	protein_coding	14.6279	14.4594	9.94066	10.2663
ENSMUSG00000017485	3520.69	-0.0339954	0.118039	-0.288002	0.773346	0.835227	Top2b	protein_coding	15.1185	16.7329	14.6011	16.5102
ENSMUSG00000017491	4.4588	1.8171	1.29948	1.39833	0.162015	0.244428	Rarb	protein_coding	0.0114088	0.0218706	0.052106	0.065688
ENSMUSG00000017493	1126.33	3.45272	0.569218	6.06572	1.31362e-09	5.97066e-09	Igfbp4	protein_coding	3.1693	2.04692	28.142	28.9616
ENSMUSG00000017499	374.968	-4.98527	0.252902	-19.7123	1.69142e-86	1.00363e-84	Cdc6	protein_coding	9.21282	9.9756	0.341021	0.264561
ENSMUSG00000017548	1385.4	-1.57673	0.102559	-15.3739	2.45075e-53	6.95386e-52	Suz12	protein_coding	25.3023	26.1384	8.23847	9.00812
ENSMUSG00000017550	436.479	-2.67384	0.174365	-15.3348	4.47963e-53	1.25783e-51	Atad5	protein_coding	5.97322	5.99287	0.792201	1.08364
ENSMUSG00000017561	448.726	-0.809253	0.151406	-5.34491	9.04621e-08	3.52744e-07	Crlf3	protein_coding	8.52866	9.90426	5.4565	5.06474
ENSMUSG00000017607	27.083	1.66741	0.486374	3.42825	0.000607495	0.00155618	Tns4	protein_coding	0.220878	0.144855	0.637132	0.522084
ENSMUSG00000017615	2136.07	-0.897865	0.0838879	-10.7032	9.83689e-27	1.15718e-25	Tnfaip1	protein_coding	50.9641	50.9201	28.2247	26.4531
ENSMUSG00000017631	2995.62	0.46188	0.10139	4.5555	5.22608e-06	1.72789e-05	Abr	protein_coding	15.7147	15.5032	20.9179	22.0795
ENSMUSG00000017639	0.990433	2.6662	2.90492	0.917824	0.358711	NA	Rab11fip4	protein_coding	0	0	0.0184095	0
ENSMUSG00000017652	67.8692	-0.138143	0.320347	-0.431231	0.6663	0.752344	Cd40	protein_coding	1.58721	1.50444	1.71159	1.09664
ENSMUSG00000017664	608.62	-0.085904	0.113912	-0.754127	0.450773	0.558516	Slc35c2	protein_coding	9.08527	9.38489	8.63878	8.76547
ENSMUSG00000017667	316.027	-0.435176	0.145549	-2.9899	0.00279066	0.00644991	Zfp334	protein_coding	2.97224	3.12256	2.15659	2.35201
ENSMUSG00000017670	897.663	-0.280296	0.108992	-2.57171	0.0101198	0.0212164	Elmo2	protein_coding	10.258	9.9881	8.31016	8.36023
ENSMUSG00000017677	2509.42	0.420565	0.103389	4.0678	4.74589e-05	0.000141024	Wsb1	protein_coding	41.0993	34.2963	51.0901	49.8083
ENSMUSG00000017679	677.424	0.0557795	0.112103	0.497574	0.618784	0.710339	Ttpal	protein_coding	7.2674	6.99484	7.88302	6.93903
ENSMUSG00000017686	1315.79	0.118486	0.0882794	1.34217	0.179541	0.266333	Rhot1	protein_coding	11.0833	11.7183	12.6179	12.1378
ENSMUSG00000017692	2.36445	0.236239	1.67457	0.141075	0.887811	0.92349	Rhbdl3	protein_coding	0.0126884	0.0243238	0	0.0438336
ENSMUSG00000017697	71.3972	-2.84242	0.351864	-8.07818	6.57401e-16	4.59596e-15	Ada	protein_coding	4.29051	4.34252	0.753676	0.449152
ENSMUSG00000017707	7293.97	1.63396	0.165184	9.89175	4.52067e-23	4.53004e-22	Serinc3	protein_coding	42.4537	40.8718	114.111	144.499
ENSMUSG00000017713	22.0423	0.462028	0.509084	0.907568	0.364107	0.471993	Tha1	protein_coding	0.247699	0.455055	0.424234	0.5467
ENSMUSG00000017715	1069.55	-0.287015	0.133282	-2.15344	0.0312843	0.0587826	Pgs1	protein_coding	16.4331	13.3869	12.1531	12.2827
ENSMUSG00000017716	1254.16	-4.62124	0.159039	-29.0572	1.24682e-185	3.5646e-183	Birc5	protein_coding	46.3834	48.2664	2.15713	1.68756
ENSMUSG00000017718	42.1453	0.344527	0.368249	0.935582	0.349488	0.456823	Afmid	protein_coding	0.695889	0.683279	0.968982	0.781797
ENSMUSG00000017720	1.71466	0.560919	1.73865	0.322618	0.746984	0.814119	Trp53tg5	protein_coding	0.0643117	0.184928	0.146862	0.222172
ENSMUSG00000017721	2247.48	0.0227736	0.105785	0.215282	0.829547	0.882235	Pigt	protein_coding	38.5078	33.9683	37.5294	36.0915
ENSMUSG00000017724	724.962	-2.96441	0.187587	-15.8028	2.97382e-56	9.35217e-55	Etv4	protein_coding	39.5545	32.1259	5.10407	4.07797
ENSMUSG00000017734	40.7792	0.0105971	0.349274	0.0303403	0.975796	0.983286	Dbndd2	protein_coding	0.793778	0.655894	0.734444	0.724948
ENSMUSG00000017737	15.45	1.61384	0.605254	2.66639	0.0076671	0.0164436	Mmp9	protein_coding	0.135783	0.162685	0.503871	0.410443
ENSMUSG00000017740	18.0548	1.89462	0.61336	3.08891	0.0020089	0.00477225	Slc12a5	protein_coding	0.0725935	0.0618498	0.248662	0.250782
ENSMUSG00000017747	245.159	1.5009	0.179464	8.36323	6.10222e-17	4.49425e-16	Ghdc	protein_coding	2.6999	3.42196	9.17178	8.17084
ENSMUSG00000017754	728.474	2.78457	0.138136	20.1582	2.27979e-90	1.48336e-88	Pltp	protein_coding	3.77471	4.76416	29.2328	29.6711
ENSMUSG00000017756	1856.72	0.999051	0.104024	9.60408	7.68386e-22	7.22045e-21	Slc12a7	protein_coding	7.59077	6.85767	14.3676	14.5065
ENSMUSG00000017760	5047.57	1.38692	0.136685	10.1469	3.42061e-24	3.60176e-23	Ctsa	protein_coding	33.1356	28.7933	76.9631	84.9838
ENSMUSG00000017764	214.654	-0.102724	0.188479	-0.545018	0.585741	0.68136	Zswim1	protein_coding	4.64381	4.92726	4.66109	4.25314
ENSMUSG00000017765	1814.1	0.866539	0.0997166	8.69003	3.62355e-18	2.86558e-17	Slc12a4	protein_coding	21.1828	18.4066	37.1213	35.0454
ENSMUSG00000017767	3.48956	4.03847	1.75073	2.30674	0.0210693	0.0414078	Spata25	protein_coding	0	0.0505926	0.361606	0.486253
ENSMUSG00000017774	7509.37	0.0849544	0.0972474	0.873591	0.382341	0.490241	Myo1c	protein_coding	77.5263	72.5254	81.0516	78.098
ENSMUSG00000017776	2668.91	-1.03877	0.0793033	-13.0986	3.35197e-39	6.23136e-38	Crk	protein_coding	47.0759	49.2243	23.1274	23.7487
ENSMUSG00000017778	315.161	-0.56001	0.161624	-3.46488	0.00053046	0.00137094	Cox7c	protein_coding	23.7932	20.5659	15.7666	14.3109
ENSMUSG00000017781	3808.35	-0.540102	0.0791176	-6.82657	8.69677e-12	4.68053e-11	Pitpna	protein_coding	71.9234	70.8908	49.3829	48.8324
ENSMUSG00000017801	426.559	-0.374549	0.13498	-2.77485	0.00552272	0.0121469	Mlx	protein_coding	14.3632	15.9561	12.0769	11.3149
ENSMUSG00000017802	793.902	0.347211	0.118709	2.92489	0.00344579	0.00785438	Retreg3	protein_coding	11.1967	12.5127	15.0966	15.0712
ENSMUSG00000017817	2689.02	2.63819	0.0881969	29.9125	1.35485e-196	4.05788e-194	Jph2	protein_coding	13.8768	14.0858	87.5239	86.5634
ENSMUSG00000017830	13.319	-0.661355	0.643061	-1.02845	0.303739	0.408616	Dhx58	protein_coding	0.367158	0.299133	0.209611	0.211398
ENSMUSG00000017831	1165.18	0.448206	0.0952796	4.70412	2.54963e-06	8.65582e-06	Rab5a	protein_coding	11.6487	11.4493	15.4608	16.052
ENSMUSG00000017832	2.65533	-0.644612	1.20988	-0.53279	0.594179	0.688375	Hspb9	protein_coding	0.413685	0.475821	0.283407	0.285824
ENSMUSG00000017837	458.484	0.0397075	0.135663	0.292692	0.769758	0.832318	Nkiras2	protein_coding	7.65528	8.6088	9.20084	7.5201
ENSMUSG00000017843	1935.76	-0.379601	0.0880158	-4.31287	1.61148e-05	5.04514e-05	Ppp2r5c	protein_coding	15.8178	16.1481	12.275	12.2962
ENSMUSG00000017858	517.795	-0.114511	0.124353	-0.920853	0.357127	0.465118	Ift52	protein_coding	12.5837	11.7738	10.672	11.8245
ENSMUSG00000017861	496.406	-4.86321	0.233039	-20.8687	1.03135e-96	7.37143e-95	Mybl2	protein_coding	15.5744	12.554	0.607074	0.358391
ENSMUSG00000017868	1.06748	-3.54218	2.95979	-1.19677	0.231397	NA	Sgk2	protein_coding	0.052814	0.0337482	0	0
ENSMUSG00000017929	1164.23	0.23947	0.15775	1.51803	0.129006	0.201887	B4galt5	protein_coding	14.5985	12.7631	15.8088	16.4896
ENSMUSG00000017943	2.58854	-0.261073	1.35618	-0.192507	0.847345	0.895166	Gdap1l1	protein_coding	0.0931273	0.066947	0.0797495	0.0536197
ENSMUSG00000017950	0.397023	1.6689	4.17419	0.399815	0.689293	NA	Hnf4a	protein_coding	0	0	0.0142056	0
ENSMUSG00000017969	404.028	2.63645	0.152109	17.3326	2.66856e-67	1.07362e-65	Ptgis	protein_coding	2.73777	2.78116	16.7521	17.5686
ENSMUSG00000017999	1937.23	-1.31363	0.0976851	-13.4476	3.17991e-41	6.2829e-40	Ddx27	protein_coding	38.1202	33.3948	14.4943	14.2733
ENSMUSG00000018001	1213.4	0.330565	0.109078	3.03054	0.00244119	0.00570861	Cyth3	protein_coding	6.41599	6.6317	7.99439	8.41439
ENSMUSG00000018008	1.08173	-2.10699	2.42647	-0.868334	0.385211	NA	Cyth4	protein_coding	0.0318152	0.00762373	0	0.00915909
ENSMUSG00000018012	54.5272	0.68255	0.330409	2.06577	0.0388501	0.0713166	Rac3	protein_coding	1.95114	2.22639	3.92518	2.78176
ENSMUSG00000018040	1030.77	-1.05998	0.120012	-8.83229	1.02552e-18	8.30137e-18	Rrp7a	protein_coding	18.9493	15.8433	8.74577	7.93832
ENSMUSG00000018042	11542.1	0.666318	0.0854427	7.79843	6.26844e-15	4.15015e-14	Cyb5r3	protein_coding	129.498	129.295	203.264	207.444
ENSMUSG00000018068	678.404	-0.432496	0.128184	-3.37402	0.000740797	0.00187625	Ints2	protein_coding	4.86924	5.24242	3.54268	3.95105
ENSMUSG00000018076	1118.56	0.440951	0.155654	2.83289	0.00461296	0.0102911	Med13l	protein_coding	4.07274	3.55665	4.90366	5.45213
ENSMUSG00000018102	203.169	1.40121	0.184422	7.59781	3.01177e-14	1.90766e-13	H2bc4	protein_coding	6.75495	7.27151	18.6887	18.3694
ENSMUSG00000018126	0.867999	2.67526	3.12128	0.857104	0.391387	NA	Baiap2l2	protein_coding	0	0	0	0.0507108
ENSMUSG00000018143	546.344	0.443141	0.139275	3.18176	0.00146383	0.00355147	Mafk	protein_coding	8.02229	6.58246	9.6697	10.1777
ENSMUSG00000018160	1886.39	-0.356677	0.100974	-3.53236	0.000411863	0.00108434	Med1	protein_coding	15.0906	15.2734	11.2362	12.4778
ENSMUSG00000018166	963.829	5.2641	0.163972	32.1036	3.92546e-226	2.05749e-223	Erbb3	protein_coding	0.798765	0.765617	29.4927	30.6066
ENSMUSG00000018167	429.992	0.618717	0.125545	4.92826	8.29671e-07	2.96161e-06	Stard3	protein_coding	6.56905	6.2317	10.1228	9.52855
ENSMUSG00000018169	0.191253	1.24315	6.033	0.206059	0.836745	NA	Mfng	protein_coding	0	0.0202798	0	0.0487281
ENSMUSG00000018171	4585.96	1.64742	0.117391	14.0336	9.70282e-45	2.14132e-43	Vmp1	protein_coding	36.3171	37.6872	127.171	104.668
ENSMUSG00000018189	677.127	-1.90059	0.124843	-15.2239	2.45414e-52	6.77998e-51	Uchl5	protein_coding	23.6279	23.1204	6.33955	6.1805
ENSMUSG00000018196	368.242	0.206727	0.144297	1.43264	0.15196	0.231348	Glrx2	protein_coding	2.47883	2.50723	3.02579	2.7283
ENSMUSG00000018199	1080.38	-0.516705	0.142366	-3.62942	0.000284055	0.00076449	Ro60	protein_coding	7.84442	9.26283	5.38411	6.57549
ENSMUSG00000018209	739.472	-0.400149	0.121578	-3.29131	0.000997223	0.00248418	Stk4	protein_coding	9.58409	10.3654	6.95209	8.16814
ENSMUSG00000018217	1064.13	-1.10919	0.158102	-7.01568	2.28826e-12	1.28198e-11	Pmp22	protein_coding	23.3736	31.0863	12.5282	12.7232
ENSMUSG00000018238	14.9258	2.57848	0.704019	3.66252	0.000249749	0.000677183	Gdf9	protein_coding	0.177451	0.0850434	0.776684	0.783308
ENSMUSG00000018239	177.766	-1.07675	0.193404	-5.56737	2.58609e-08	1.05758e-07	Zcchc10	protein_coding	11.4866	10.5546	5.32504	5.12182
ENSMUSG00000018286	1735.05	-0.894453	0.103336	-8.65576	4.89646e-18	3.84483e-17	Psmb6	protein_coding	86.3786	79.9337	47.1519	42.3072
ENSMUSG00000018287	762.983	-0.606767	0.115387	-5.25853	1.45215e-07	5.56472e-07	Spag7	protein_coding	40.0583	36.5675	24.8387	25.4712
ENSMUSG00000018293	11899.8	-1.51813	0.115555	-13.1376	2.00363e-39	3.73951e-38	Pfn1	protein_coding	554.84	486.546	193.463	170.12
ENSMUSG00000018322	605.188	-0.0517947	0.126177	-0.410493	0.681445	0.764094	Tomm34	protein_coding	14.9377	13.9959	14.3937	13.5154
ENSMUSG00000018326	4138.54	-0.762702	0.0743675	-10.2558	1.11398e-24	1.19498e-23	Ywhab	protein_coding	97.8444	95.7928	57.2484	56.8777
ENSMUSG00000018334	460.813	1.98205	0.169137	11.7186	1.02306e-31	1.47585e-30	Ksr1	protein_coding	1.49682	1.77514	6.71072	6.22262
ENSMUSG00000018339	149.499	0.649554	0.263516	2.46495	0.0137034	0.0279473	Gpx3	protein_coding	1.65657	1.30201	2.53456	2.09836
ENSMUSG00000018340	8999.78	0.370787	0.0825224	4.49317	7.0172e-06	2.28723e-05	Anxa6	protein_coding	231.986	226.132	308.724	283.642
ENSMUSG00000018341	1.45758	0.79535	2.02591	0.39259	0.694622	0.775093	Il12rb2	protein_coding	0.0316643	0	0.0361542	0.0182313
ENSMUSG00000018347	172.898	0.741648	0.202713	3.65862	0.000253578	0.000687071	Zkscan6	protein_coding	3.52144	3.6667	6.88449	5.13447
ENSMUSG00000018362	1039.87	-3.10691	0.114052	-27.2411	2.1206e-163	4.08303e-161	Kpna2	protein_coding	42.7976	42.3041	4.75055	5.12812
ENSMUSG00000018363	1345.84	-0.195448	0.0955236	-2.04607	0.0407499	0.0744131	Smurf2	protein_coding	13.9689	14.3796	12.4102	12.3477
ENSMUSG00000018372	249.031	0.600644	0.175031	3.43165	0.000599915	0.00153822	Cep95	protein_coding	3.19004	3.48271	4.98173	5.13953
ENSMUSG00000018377	1803.33	-0.398216	0.0993171	-4.00955	6.08357e-05	0.000178858	Vezf1	protein_coding	26.8807	27.2168	20.1833	20.8666
ENSMUSG00000018378	1062.23	1.30593	0.126575	10.3174	5.87686e-25	6.40886e-24	Cuedc1	protein_coding	7.54607	6.28646	17.8374	16.3498
ENSMUSG00000018379	5310.43	-1.20646	0.086165	-14.0018	1.52059e-44	3.33241e-43	Srsf1	protein_coding	79.2865	82.2981	35.1691	34.8512
ENSMUSG00000018381	10.7156	0.515508	0.785836	0.655999	0.511825	0.616352	Abi3	protein_coding	0.144635	0.180223	0.181659	0.28314
ENSMUSG00000018387	107.179	0.599239	0.236992	2.52852	0.0114543	0.0237743	Shroom1	protein_coding	1.0577	1.07639	1.78916	1.44354
ENSMUSG00000018395	1139.56	1.14496	0.135888	8.42571	3.58572e-17	2.68275e-16	Kif3a	protein_coding	10.7705	13.4865	24.806	28.856
ENSMUSG00000018398	2684.54	0.0896523	0.0913223	0.981712	0.326242	0.432779	Septin8	protein_coding	24.1078	26.6543	28.0783	25.9428
ENSMUSG00000018401	867.974	-1.03643	0.120382	-8.60951	7.33705e-18	5.71133e-17	Mtmr4	protein_coding	11.7728	13.0834	6.01214	6.10775
ENSMUSG00000018405	157.986	-0.28366	0.193972	-1.46237	0.143639	0.220333	Mrm1	protein_coding	4.16784	3.87443	3.10878	3.49706
ENSMUSG00000018411	94.093	5.04948	0.684062	7.3816	1.56393e-13	9.46434e-13	Mapt	protein_coding	0.0877358	0.0917398	2.98708	2.95745
ENSMUSG00000018412	1204.09	0.0441995	0.12345	0.358034	0.720318	0.794788	Kansl1	protein_coding	12.688	10.4947	11.6835	12.2158
ENSMUSG00000018415	532.029	-0.0534651	0.153468	-0.348379	0.727555	0.800201	Gid4	protein_coding	5.44605	7.36252	5.96449	6.38509
ENSMUSG00000018417	930.339	-0.293668	0.122318	-2.40086	0.0163567	0.0328754	Myo1b	protein_coding	6.16144	6.31654	4.98878	5.19156
ENSMUSG00000018425	646.72	0.240308	0.110889	2.1671	0.0302274	0.0570831	Dhx40	protein_coding	8.48574	8.77285	10.0617	10.3272
ENSMUSG00000018427	187.209	2.55129	0.281837	9.05235	1.39927e-19	1.18611e-18	Ypel2	protein_coding	0.520491	0.807728	4.10347	3.69608
ENSMUSG00000018428	1490.94	0.390036	0.137499	2.83665	0.00455892	0.010185	Akap1	protein_coding	20.0862	16.21	23.6843	23.8706
ENSMUSG00000018433	974.183	-1.20762	0.119797	-10.0805	6.73598e-24	7.01829e-23	Nol11	protein_coding	16.4492	15.4764	6.78548	7.03703
ENSMUSG00000018442	1000.91	0.0617369	0.111852	0.55195	0.580982	0.677705	Derl2	protein_coding	7.01492	6.87402	7.25127	7.24436
ENSMUSG00000018446	2451.16	-1.90155	0.11258	-16.8907	5.2675e-64	1.95654e-62	C1qbp	protein_coding	87.3588	73.6284	22.182	20.9026
ENSMUSG00000018449	172.367	0.711624	0.199564	3.56589	0.000362617	0.000962607	Rpain	protein_coding	2.76875	3.48445	5.55047	4.69729
ENSMUSG00000018451	11.5327	-0.528835	0.686551	-0.770278	0.441135	0.548741	6330403K07Rik	protein_coding	0.534609	0.475821	0.479612	0.219865
ENSMUSG00000018459	0.624115	1.66902	3.70249	0.450783	0.652146	NA	Slc13a3	protein_coding	0	0	0.0131514	0
ENSMUSG00000018470	153.954	-0.129241	0.21291	-0.607023	0.543836	0.645346	Kcnab3	protein_coding	3.39647	4.3005	3.85414	3.18687
ENSMUSG00000018474	7303.85	0.931738	0.0967885	9.62653	6.17821e-22	5.84051e-21	Chd3	protein_coding	35.8709	39.8172	69.8193	74.5683
ENSMUSG00000018476	1259.45	0.758321	0.151816	4.99499	5.88373e-07	2.12682e-06	Kdm6b	protein_coding	8.20589	10.3243	15.3364	16.0142
ENSMUSG00000018481	1197.38	-0.287743	0.11229	-2.5625	0.0103921	0.0217538	Appbp2	protein_coding	13.3741	13.8702	10.6862	11.6335
ENSMUSG00000018500	229.276	1.88402	0.248469	7.58253	3.3888e-14	2.13785e-13	Adora2b	protein_coding	1.62784	3.18297	9.33047	8.47279
ENSMUSG00000018501	4085.81	0.188926	0.123796	1.52611	0.126982	0.199204	Ncor1	protein_coding	18.2625	19.0866	19.9046	22.6713
ENSMUSG00000018507	61.9876	0.321861	0.302078	1.06549	0.286655	0.390675	Trpv2	protein_coding	0.776788	0.7959	0.932811	1.0333
ENSMUSG00000018509	209.985	-1.05677	0.192401	-5.49252	3.96232e-08	1.59516e-07	Cenpv	protein_coding	10.4147	9.75999	5.1126	4.58329
ENSMUSG00000018537	757.543	-0.126761	0.120516	-1.05182	0.292882	0.397468	Pcgf2	protein_coding	16.1326	14.7283	14.7828	13.4769
ENSMUSG00000018541	403.446	0.225079	0.131322	1.71395	0.0865381	0.143336	Cwc25	protein_coding	4.61232	4.73995	5.3885	5.54396
ENSMUSG00000018543	1.78168	-0.983633	1.64851	-0.596682	0.55072	0.651384	1700001P01Rik	protein_coding	0.192523	0.461333	0.109911	0.221697
ENSMUSG00000018547	1122.93	-0.311808	0.104481	-2.98435	0.00284185	0.00655617	Pip4k2b	protein_coding	16.0671	16.905	12.942	13.6239
ENSMUSG00000018548	1012.34	-1.38239	0.101133	-13.669	1.55473e-42	3.20615e-41	Trim37	protein_coding	12.4148	12.4024	4.66801	4.85164
ENSMUSG00000018559	1675.47	-1.05744	0.0934737	-11.3127	1.13495e-29	1.53186e-28	Ctdnep1	protein_coding	66.4262	65.0944	31.9035	31.2879
ENSMUSG00000018565	718.065	-0.937859	0.117251	-7.99876	1.25679e-15	8.65486e-15	Elp5	protein_coding	27.7293	27.3566	15.8157	12.9354
ENSMUSG00000018566	26.6617	2.09144	0.695895	3.00539	0.0026524	0.00616052	Slc2a4	protein_coding	0.0172706	0.115877	0.276074	0.298316
ENSMUSG00000018567	4354.76	0.302266	0.11015	2.74414	0.00606698	0.0132467	Gabarap	protein_coding	130.623	125.577	168.04	147.867
ENSMUSG00000018569	0.490162	0.231591	3.97717	0.05823	0.953565	NA	Cldn7	protein_coding	0.0308353	0.0591113	0.105623	0
ENSMUSG00000018570	58.1101	-0.412284	0.303159	-1.35996	0.173843	0.25939	2810408A11Rik	protein_coding	2.28296	2.55292	1.96949	1.66497
ENSMUSG00000018572	1204.85	-0.571268	0.106826	-5.34763	8.91129e-08	3.47627e-07	Phf23	protein_coding	26.5191	30.3088	19.7393	18.5128
ENSMUSG00000018574	845.913	1.00678	0.113851	8.84296	9.32197e-19	7.56218e-18	Acadvl	protein_coding	14.2005	14.1257	29.5429	27.3742
ENSMUSG00000018581	0.566853	-2.21483	3.42521	-0.646627	0.517873	NA	Dnah11	protein_coding	0.00415459	0.00398218	0	0
ENSMUSG00000018583	3604.61	-1.5022	0.0821814	-18.2791	1.21362e-74	5.7682e-73	G3bp1	protein_coding	50.9431	46.8077	17.3209	17.1847
ENSMUSG00000018585	356.319	-1.48844	0.179124	-8.30951	9.61005e-17	7.02021e-16	Atox1	protein_coding	75.6113	59.0643	26.2422	21.7353
ENSMUSG00000018593	50544.5	1.39937	0.156155	8.96139	3.20609e-19	2.66854e-18	Sparc	protein_coding	305.759	368.686	817.655	961.452
ENSMUSG00000018595	1.19612	1.23006	1.91903	0.640982	0.521535	0.625312	Glra4	protein_coding	0.0298841	0.028644	0.0341217	0.103238
ENSMUSG00000018599	380.182	2.1039	0.171888	12.2399	1.9015e-34	3.03548e-33	Mief2	protein_coding	2.69815	3.5825	13.6614	13.3704
ENSMUSG00000018604	430.368	0.34137	0.160814	2.12277	0.0337734	0.0629403	Tbx3	protein_coding	3.10129	2.72922	3.37539	4.00982
ENSMUSG00000018634	227.562	2.19194	0.232768	9.41685	4.64837e-21	4.23107e-20	Crhr1	protein_coding	1.78248	1.6617	8.30821	7.42307
ENSMUSG00000018648	549.668	-0.846562	0.153758	-5.50582	3.6746e-08	1.48439e-07	Dusp14	protein_coding	22.8224	26.2563	14.3516	12.9448
ENSMUSG00000018651	478.187	-0.307865	0.124396	-2.47487	0.0133285	0.0272653	Tada2a	protein_coding	11.6337	11.0735	9.3168	9.02413
ENSMUSG00000018654	0.472519	-2.37226	4.5575	-0.520517	0.602703	NA	Ikzf1	protein_coding	0.0519882	0.00996614	0	0.0119733
ENSMUSG00000018656	0.69207	1.82154	2.94954	0.617569	0.536859	NA	Tcaf3	protein_coding	0	0.0155944	0.0185765	0.0374699
ENSMUSG00000018659	84.6669	-0.688839	0.261579	-2.63339	0.00845372	0.0179571	Pnpo	protein_coding	3.16251	2.42108	1.73513	1.72628
ENSMUSG00000018661	757.043	0.465533	0.104658	4.44814	8.66182e-06	2.79528e-05	Cog1	protein_coding	8.90106	8.95884	13.0375	11.623
ENSMUSG00000018666	1136.01	-0.389623	0.149979	-2.59785	0.00938107	0.0197844	Cbx1	protein_coding	17.8669	21.1138	14.4617	15.2973
ENSMUSG00000018669	616.233	0.651971	0.114495	5.69434	1.2385e-08	5.19549e-08	Cdk5rap3	protein_coding	7.61081	7.65746	12.4323	11.5585
ENSMUSG00000018672	838.891	1.14752	0.145597	7.8815	3.23465e-15	2.16896e-14	Copz2	protein_coding	10.2288	13.846	27.1791	26.1892
ENSMUSG00000018677	1918.87	-1.17015	0.100948	-11.5917	4.54267e-31	6.36818e-30	Slc25a39	protein_coding	63.4018	59.0994	26.8515	27.5825
ENSMUSG00000018678	506.085	-0.948951	0.135761	-6.98989	2.75105e-12	1.53533e-11	Sp2	protein_coding	13.2837	12.4289	6.20757	7.11145
ENSMUSG00000018697	932.046	-1.36971	0.107723	-12.7152	4.87149e-37	8.41759e-36	Aatf	protein_coding	31.3212	28.8574	12.0483	11.2349
ENSMUSG00000018698	0.80044	-2.19183	3.05746	-0.716878	0.473449	NA	Lhx1	protein_coding	0	0.0282782	0	0
ENSMUSG00000018707	13779.6	1.19776	0.142241	8.42068	3.74311e-17	2.79829e-16	Dync1h1	protein_coding	40.5447	31.3096	78.7509	86.0665
ENSMUSG00000018727	1.5869	3.40055	2.06851	1.64396	0.100185	0.162461	Cpsf4l	protein_coding	0	0.0256342	0.183218	0.0923902
ENSMUSG00000018733	241.76	0.10451	0.16915	0.617854	0.536672	0.639001	Pex12	protein_coding	3.60131	3.48442	3.60767	4.01011
ENSMUSG00000018736	1212.4	0.0674375	0.0917342	0.73514	0.462254	0.56919	Ndel1	protein_coding	24.4848	22.4776	25.3423	23.8574
ENSMUSG00000018740	57.4797	1.3383	0.321388	4.16414	3.12534e-05	9.46734e-05	Slc25a35	protein_coding	0.506413	0.610661	1.6041	1.22274
ENSMUSG00000018750	833.344	1.6511	0.17525	9.42137	4.45223e-21	4.05645e-20	Zbtb4	protein_coding	2.70846	3.74514	10.2746	10.0043
ENSMUSG00000018752	20.1453	1.19001	0.565395	2.10474	0.0353138	0.0655134	Tnfsfm13	protein_coding	0.430011	0.180322	0.736479	0.649914
ENSMUSG00000018761	494.177	-0.714166	0.140063	-5.09888	3.41669e-07	1.2651e-06	Mpdu1	protein_coding	17.2507	15.9876	11.1662	9.08921
ENSMUSG00000018765	2323.6	0.277352	0.0890376	3.115	0.00183947	0.0043991	Fxr2	protein_coding	38.8698	39.2442	48.479	46.1926
ENSMUSG00000018770	2934.71	-0.899111	0.138375	-6.49764	8.15908e-11	4.09125e-10	Atp5g3	protein_coding	121.787	104.458	66.9808	54.3271
ENSMUSG00000018774	70.5391	0.0999356	0.293051	0.341018	0.73309	0.803945	Cd68	protein_coding	4.49189	2.93139	4.0376	3.90695
ENSMUSG00000018776	2.10851	1.79718	1.5821	1.13595	0.255979	0.356069	Slc35g3	protein_coding	0.111373	0	0.169554	0.21375
ENSMUSG00000018796	609.768	1.06606	0.13993	7.61856	2.56524e-14	1.6325e-13	Acsl1	protein_coding	1.84505	1.91127	3.79462	4.07112
ENSMUSG00000018800	895.617	1.47315	0.167908	8.7736	1.73045e-18	1.38649e-17	Abca5	protein_coding	2.15332	2.16967	5.25913	6.74337
ENSMUSG00000018809	317.955	-0.72824	0.150559	-4.8369	1.31881e-06	4.60828e-06	Smyd4	protein_coding	5.85547	6.42375	3.77065	3.64302
ENSMUSG00000018819	2562.09	1.23682	0.114367	10.8145	2.93974e-27	3.57409e-26	Lsp1	protein_coding	19.945	19.4177	50.1062	42.6594
ENSMUSG00000018820	709.227	1.48044	0.119894	12.3479	4.99941e-35	8.13223e-34	Zfyve27	protein_coding	3.0859	2.93113	8.78881	7.99744
ENSMUSG00000018821	446.119	-0.972148	0.175754	-5.5313	3.17858e-08	1.29093e-07	Avpi1	protein_coding	34.8934	28.7406	16.4803	15.9493
ENSMUSG00000018822	17.0119	5.81416	2.00772	2.8959	0.00378076	0.00856928	Sfrp5	protein_coding	0	0.0606046	2.16583	1.27417
ENSMUSG00000018830	1.78733	0.632405	1.87295	0.337652	0.735626	0.805866	Myh11	protein_coding	0.0158092	0.00757658	0.0361019	0
ENSMUSG00000018841	250.324	-0.785037	0.169682	-4.62653	3.71847e-06	1.24581e-05	Rad51d	protein_coding	5.32097	5.16216	2.93617	3.14745
ENSMUSG00000018844	1.84383	-0.349033	1.80684	-0.193173	0.846824	0.894815	Fndc8	protein_coding	0.0277318	0.053162	0	0.0638684
ENSMUSG00000018845	675.149	11.011	1.02724	10.719	8.28719e-27	9.79154e-26	Unc45b	protein_coding	0	0.0256285	27.3392	26.664
ENSMUSG00000018846	1793.24	-0.758438	0.137591	-5.51228	3.54205e-08	1.43423e-07	Pank3	protein_coding	19.2922	19.8966	10.4978	12.6692
ENSMUSG00000018848	2862.83	-1.06601	0.098979	-10.77	4.76759e-27	5.71172e-26	Rars	protein_coding	75.6049	69.0964	31.5727	37.5418
ENSMUSG00000018849	85.8953	-3.7064	0.425731	-8.70597	3.14874e-18	2.49218e-17	Wwc1	protein_coding	3.42722	1.83402	0.16593	0.237073
ENSMUSG00000018858	451.361	-1.05949	0.157538	-6.7253	1.75233e-11	9.23078e-11	Mrpl58	protein_coding	12.2766	11.4561	6.31917	5.06523
ENSMUSG00000018861	279.441	0.213288	0.189416	1.12603	0.260155	0.360813	Fdxr	protein_coding	4.53821	4.9244	5.37726	5.59568
ENSMUSG00000018865	0.559723	-1.23681	5.07816	-0.243555	0.807575	NA	Sult4a1	protein_coding	0.0239121	0	0	0
ENSMUSG00000018882	681.359	-0.940627	0.111005	-8.47371	2.37694e-17	1.79618e-16	Mrpl45	protein_coding	21.9583	21.535	11.0697	11.5904
ENSMUSG00000018893	594.21	10.4197	1.02761	10.1398	3.67995e-24	3.86621e-23	Mb	protein_coding	0.0402595	0.0385887	56.357	51.5989
ENSMUSG00000018899	296.21	0.133537	0.1475	0.905335	0.365288	0.473156	Irf1	protein_coding	5.00056	5.56051	5.83038	5.75832
ENSMUSG00000018900	177.149	0.535265	0.199153	2.68771	0.00719433	0.0154894	Slc22a5	protein_coding	2.40581	3.3746	4.35493	4.0317
ENSMUSG00000018906	1144.95	0.588233	0.104054	5.65314	1.5754e-08	6.56208e-08	P4ha2	protein_coding	8.95375	9.08049	13.4993	13.6144
ENSMUSG00000018909	323.121	-0.490922	0.158912	-3.08928	0.00200642	0.00476756	Arrb1	protein_coding	1.8168	2.04537	1.34407	1.40505
ENSMUSG00000018916	0.312263	1.67516	5.5289	0.302982	0.761904	NA	Csf2	protein_coding	0	0	0	0.0864618
ENSMUSG00000018920	19.5333	2.4698	0.617517	3.99956	6.34599e-05	0.000186022	Cxcl16	protein_coding	0.099416	0.114348	0.61297	0.572405
ENSMUSG00000018921	1195.69	-0.796952	0.106497	-7.48329	7.24831e-14	4.48862e-13	Pelp1	protein_coding	29.0974	26.8228	16.4094	15.7724
ENSMUSG00000018923	199.871	-1.17944	0.176922	-6.66642	2.62121e-11	1.36553e-10	Med11	protein_coding	17.9168	16.843	7.14696	8.19982
ENSMUSG00000018927	0.424237	1.6743	4.12852	0.405545	0.685077	NA	Ccl6	protein_coding	0	0	0	0.0385345
ENSMUSG00000018931	439.242	0.570843	0.149199	3.82606	0.000130212	0.000367425	Natd1	protein_coding	5.88366	4.63632	7.89683	7.71988
ENSMUSG00000018932	1756.14	-1.22156	0.136721	-8.93472	4.082e-19	3.37673e-18	Map2k3	protein_coding	50.0982	43.9713	20.7161	19.6196
ENSMUSG00000018965	1247.37	-1.45671	0.0961824	-15.1453	8.14273e-52	2.2171e-50	Ywhah	protein_coding	33.475	34.2124	12.3338	12.327
ENSMUSG00000018974	1133.65	-0.876465	0.107918	-8.12159	4.60117e-16	3.24801e-15	Sart3	protein_coding	16.5219	15.9788	8.93527	8.76693
ENSMUSG00000018983	554.224	0.552497	0.120016	4.60352	4.15407e-06	1.38535e-05	E2f2	protein_coding	7.776	6.74571	10.4661	10.8246
ENSMUSG00000018986	2.60421	-2.43202	1.48192	-1.64113	0.100771	0.163285	Slfn3	protein_coding	0.140879	0.185669	0.0402138	0.0202784
ENSMUSG00000018995	185.925	0.689201	0.196143	3.51376	0.000441807	0.00115816	Nars2	protein_coding	1.24152	1.50402	2.08697	2.34305
ENSMUSG00000018999	891.729	-0.809257	0.113246	-7.14601	8.93355e-13	5.16285e-12	Slc35b4	protein_coding	7.53375	7.45951	4.25244	4.30378
ENSMUSG00000019027	1.59366	1.64518	1.65344	0.995003	0.319735	0.426126	Dnah1	protein_coding	0.00460531	0.0088284	0.0368084	0.00530319
ENSMUSG00000019039	272.109	0.785184	0.18606	4.22005	2.44244e-05	7.49008e-05	Dalrd3	protein_coding	5.71835	5.34051	9.51478	9.53965
ENSMUSG00000019054	1083.86	-0.330384	0.126384	-2.61412	0.00894572	0.0189404	Fis1	protein_coding	43.8763	42.3578	36.0929	32.4862
ENSMUSG00000019055	2415.52	1.29904	0.0870199	14.9281	2.1623e-50	5.59678e-49	Plod1	protein_coding	11.5428	12.2893	29.796	28.8538
ENSMUSG00000019066	235.819	0.251377	0.172934	1.4536	0.146057	0.223443	Rab3d	protein_coding	2.56244	3.27938	3.48153	3.47826
ENSMUSG00000019080	108.834	0.701827	0.253456	2.76903	0.00562235	0.0123459	Mfsd3	protein_coding	1.46744	1.80506	2.70876	2.6192
ENSMUSG00000019082	371.193	-0.695337	0.155028	-4.48523	7.28353e-06	2.37076e-05	Slc25a22	protein_coding	4.82181	5.24627	3.09043	3.12833
ENSMUSG00000019087	5501.18	0.734058	0.113084	6.49124	8.51314e-11	4.26539e-10	Atp6ap1	protein_coding	75.2526	70.5125	116.68	125.767
ENSMUSG00000019088	395.278	1.0635	0.138645	7.67071	1.71046e-14	1.1019e-13	Dnase1l1	protein_coding	7.47653	6.86767	15.5859	14.3818
ENSMUSG00000019102	628.482	-0.291388	0.372856	-0.781504	0.434506	0.54291	Aldh3a1	protein_coding	24.8063	19.0333	18.0467	17.7732
ENSMUSG00000019122	21.5089	-0.55933	0.597476	-0.936154	0.349194	0.456586	Ccl9	protein_coding	0.374803	0.226894	0.135142	0.272589
ENSMUSG00000019124	1291.9	-0.164314	0.0967947	-1.69755	0.0895933	0.147658	Scrn1	protein_coding	9.58926	10.1806	8.42476	9.21938
ENSMUSG00000019132	3719.05	0.225605	0.0810549	2.78336	0.00537987	0.0118534	BC005537	protein_coding	37.0939	40.5255	45.6136	45.1511
ENSMUSG00000019139	424.246	-0.7257	0.149473	-4.85506	1.2035e-06	4.22254e-06	Isyna1	protein_coding	14.7209	13.2355	9.43178	7.4678
ENSMUSG00000019143	400.135	0.191307	0.148747	1.28613	0.198398	0.2885	Hars2	protein_coding	6.19061	5.28786	6.73183	6.36896
ENSMUSG00000019146	0.225027	-1.23905	6.11702	-0.202558	0.83948	NA	Cacng2	protein_coding	0.0109015	0	0	0
ENSMUSG00000019158	165.337	-0.157755	0.196293	-0.803672	0.421586	0.529461	Tmem160	protein_coding	12.6529	12.0626	11.1848	10.9668
ENSMUSG00000019173	2142.03	-0.719545	0.0931607	-7.72369	1.13006e-14	7.35536e-14	Rab5c	protein_coding	83.311	80.3785	52.0793	47.3215
ENSMUSG00000019178	1.04968	-0.768212	2.29743	-0.334379	0.738094	NA	Styxl1	protein_coding	0.0678725	0.0650558	0	0.0781576
ENSMUSG00000019179	5324.05	-0.544349	0.0919705	-5.91873	3.24432e-09	1.42731e-08	Mdh2	protein_coding	115.008	103.026	78.2503	71.2473
ENSMUSG00000019188	3679.82	0.0679604	0.102661	0.661988	0.507979	0.612777	H13	protein_coding	22.772	22.326	22.1796	25.0938
ENSMUSG00000019189	1838.89	-0.268849	0.112501	-2.38975	0.0168598	0.0338037	Rnf145	protein_coding	16.7565	17.4808	13.7416	14.6761
ENSMUSG00000019194	50.918	1.09981	0.356468	3.0853	0.00203347	0.00482636	Scn1b	protein_coding	0.904723	1.11494	2.47185	1.86039
ENSMUSG00000019210	1395.49	0.836437	0.104142	8.03173	9.61056e-16	6.66208e-15	Atp6v1e1	protein_coding	16.1202	14.4146	27.4338	27.0788
ENSMUSG00000019214	393.345	-3.72345	0.188667	-19.7355	1.06877e-86	6.42251e-85	Chtf18	protein_coding	9.52187	8.50741	0.724804	0.639612
ENSMUSG00000019230	69.3014	-0.650046	0.366717	-1.77261	0.0762936	0.128833	Lhx9	protein_coding	0.234093	0.345665	0.173376	0.196711
ENSMUSG00000019232	2.76706	1.68785	1.37289	1.22941	0.218917	0.313529	Etnppl	protein_coding	0.0145406	0.0139372	0.041506	0.050232
ENSMUSG00000019235	23.7603	0.345646	0.472327	0.731794	0.464295	0.571032	Rps6kl1	protein_coding	0.32622	0.326278	0.469646	0.359322
ENSMUSG00000019254	927.76	0.0521878	0.120067	0.434655	0.663813	0.750287	Ppp1r12c	protein_coding	12.1224	12.7685	13.5648	12.2441
ENSMUSG00000019256	893.409	1.24483	0.136768	9.10181	8.88354e-20	7.63501e-19	Ahr	protein_coding	4.83422	4.66163	10.4719	12.0314
ENSMUSG00000019261	1070.97	0.304568	0.15351	1.98402	0.0472532	0.0849244	Map1s	protein_coding	9.58751	7.96772	11.5757	10.1022
ENSMUSG00000019278	71.1706	4.37224	0.648525	6.74182	1.56413e-11	8.2648e-11	Dpep1	protein_coding	0.0483243	0.0926378	1.35183	1.58595
ENSMUSG00000019295	526.32	-0.424835	0.132902	-3.19661	0.00139055	0.00338471	Tmem129	protein_coding	9.3908	10.3232	7.44312	7.2455
ENSMUSG00000019297	669.68	-1.27324	0.123487	-10.3107	6.30181e-25	6.84959e-24	Nop9	protein_coding	18.2572	16.2269	7.11114	7.15358
ENSMUSG00000019301	4.48125	3.39707	1.35816	2.50122	0.0123765	0.0254948	Hsd17b1	protein_coding	0.0448597	0.0429981	0.563428	0.361603
ENSMUSG00000019302	1668.89	1.49061	0.101122	14.7407	3.5302e-49	8.8815e-48	Atp6v0a1	protein_coding	8.93311	8.07938	23.2033	24.5934
ENSMUSG00000019303	132.68	-2.97697	0.274662	-10.8387	2.25772e-27	2.76091e-26	Psmc3ip	protein_coding	7.33493	8.17062	1.05631	0.913128
ENSMUSG00000019320	12.8922	0.0598424	0.683759	0.0875198	0.930258	0.948552	Noxo1	protein_coding	0.279104	0.0955433	0.204866	0.183656
ENSMUSG00000019326	52.0126	-0.375467	0.539841	-0.695514	0.486733	0.592565	Aoc3	protein_coding	0.155985	0.460994	0.192945	0.284402
ENSMUSG00000019338	668.237	-0.0589471	0.106567	-0.553145	0.580164	0.677043	Zfp687	protein_coding	7.81115	7.77719	7.21336	7.75135
ENSMUSG00000019359	15.2045	2.30222	0.737784	3.12045	0.00180575	0.00432778	Gdpd2	protein_coding	0.0781954	0.0374752	0.297611	0.270135
ENSMUSG00000019362	1211.21	-0.834095	0.141911	-5.87761	4.1624e-09	1.81386e-08	D8Ertd738e	protein_coding	133.396	127.673	78.1597	68.2712
ENSMUSG00000019370	3572.72	-1.35428	0.101706	-13.3156	1.87755e-40	3.60769e-39	Calm3	protein_coding	137.611	155.425	56.3848	58.236
ENSMUSG00000019373	1343.15	-0.740729	0.102599	-7.21967	5.21122e-13	3.04712e-12	Cops3	protein_coding	28.938	30.2374	17.7518	17.6628
ENSMUSG00000019428	2474.7	-0.179936	0.105242	-1.70974	0.0873149	0.144445	Fkbp8	protein_coding	38.4621	38.0482	35.6173	31.9197
ENSMUSG00000019432	4350.44	-0.280806	0.116714	-2.40594	0.0161309	0.0324527	Ddx39b	protein_coding	88.5843	80.1902	73.6065	65.3115
ENSMUSG00000019433	1179.12	-0.268558	0.127152	-2.1121	0.034678	0.0644414	Gipc1	protein_coding	42.4187	40.8249	36.3748	32.7245
ENSMUSG00000019437	298.352	0.520643	0.162289	3.20812	0.00133604	0.00326045	Tlcd1	protein_coding	3.35771	3.14941	5.16198	4.17033
ENSMUSG00000019461	1280.53	0.124667	0.110829	1.12486	0.260649	0.361286	Plscr3	protein_coding	29.9954	27.2692	33.508	28.9158
ENSMUSG00000019464	39.353	0.355027	0.416466	0.852475	0.39395	0.501887	Ptger1	protein_coding	0.396119	0.295307	0.414598	0.468817
ENSMUSG00000019467	1043.1	1.29908	0.133288	9.74647	1.90999e-22	1.85198e-21	Arhgef25	protein_coding	9.38455	10.2348	26.3932	21.8904
ENSMUSG00000019470	864.398	0.0807005	0.123802	0.651851	0.514498	0.618978	Xab2	protein_coding	12.834	11.7975	13.7755	12.2689
ENSMUSG00000019471	2487.36	-0.791998	0.0759673	-10.4255	1.89634e-25	2.11728e-24	Cdc37	protein_coding	24.6969	24.6416	14.2543	14.2408
ENSMUSG00000019478	196.963	-0.142635	0.165986	-0.859319	0.390164	0.498005	Rab4a	protein_coding	8.37589	7.89723	7.61183	7.1256
ENSMUSG00000019487	1142.57	0.236546	0.097614	2.42328	0.0153811	0.0310402	Trip10	protein_coding	23.9702	24.2247	29.418	27.3633
ENSMUSG00000019494	1427.81	-0.824231	0.092413	-8.91899	4.70555e-19	3.87895e-18	Cops6	protein_coding	41.4879	40.9975	24.0114	22.5725
ENSMUSG00000019505	2880.2	-0.565782	0.131229	-4.3114	1.62222e-05	5.07792e-05	Ubb	protein_coding	149.576	130.513	91.5553	97.6632
ENSMUSG00000019518	333.956	0.352069	0.161642	2.17808	0.0294	0.055748	Ap4m1	protein_coding	3.99999	3.17889	4.97657	4.18036
ENSMUSG00000019528	1182.75	0.885772	0.0939923	9.42389	4.34698e-21	3.96439e-20	Gyg	protein_coding	21.3464	21.1728	40.6124	37.9488
ENSMUSG00000019539	798.561	2.45514	0.145344	16.8919	5.16156e-64	1.92097e-62	Rcn3	protein_coding	5.91226	6.90759	36.5491	33.7992
ENSMUSG00000019558	2917.19	0.228985	0.185465	1.23466	0.216959	0.311197	Slc6a8	protein_coding	34.5645	23.7591	33.8579	34.4918
ENSMUSG00000019564	163.548	0.790153	0.2051	3.85253	0.000116903	0.000331757	Arid3a	protein_coding	1.58753	1.44919	2.76213	2.48722
ENSMUSG00000019577	1334.14	0.488398	0.132796	3.6778	0.000235253	0.000639994	Pdk4	protein_coding	19.4008	19.8747	25.5507	29.5512
ENSMUSG00000019578	229.469	0.0643379	0.179445	0.358538	0.719941	0.794486	Ubxn6	protein_coding	2.71544	2.18752	2.81094	2.31173
ENSMUSG00000019579	735.414	-1.24622	0.126868	-9.82299	8.9641e-23	8.84642e-22	Mydgf	protein_coding	27.3032	25.4965	11.2353	11.0198
ENSMUSG00000019590	5.60571	-3.03194	1.35373	-2.2397	0.0251104	0.0484368	Cyb561	protein_coding	0.246648	0.0630434	0	0.03787
ENSMUSG00000019647	1314.16	2.11381	0.17107	12.3564	4.50133e-35	7.32836e-34	Sema6a	protein_coding	3.6199	4.39449	16.3765	18.3207
ENSMUSG00000019659	197.489	-0.876815	0.178994	-4.89858	9.65304e-07	3.42632e-06	Ccdc12	protein_coding	6.91195	6.51826	3.5387	3.77428
ENSMUSG00000019689	30.8596	-0.73522	0.474966	-1.54794	0.121636	0.191999	Fmc1	protein_coding	5.40517	2.75755	2.78718	2.10821
ENSMUSG00000019699	820.282	0.260921	0.153347	1.70151	0.0888478	0.146583	Akt3	protein_coding	8.49896	10.0227	10.4001	11.7982
ENSMUSG00000019710	617.792	0.364948	0.129608	2.81578	0.00486591	0.0108017	Mrpl24	protein_coding	15.0767	15.1149	19.4348	19.4472
ENSMUSG00000019715	776.615	-0.610831	0.105554	-5.78688	7.17049e-09	3.06872e-08	Gle1	protein_coding	10.9635	10.2058	7.09845	6.76127
ENSMUSG00000019718	43.807	0.153705	0.3822	0.402159	0.687567	0.769131	L3hypdh	protein_coding	0.650223	0.988586	0.768024	1.05858
ENSMUSG00000019726	905.956	1.44524	0.145719	9.91799	3.47672e-23	3.50626e-22	Lyst	protein_coding	1.51037	1.59279	4.10902	4.34216
ENSMUSG00000019731	1168.29	-0.638321	0.122442	-5.21326	1.85549e-07	7.05873e-07	Slc35e1	protein_coding	19.0011	18.4444	11.4768	12.5805
ENSMUSG00000019732	17.6866	-1.28602	0.600784	-2.14058	0.0323081	0.0605264	Calr3	protein_coding	0.612305	0.586895	0.174782	0.317291
ENSMUSG00000019734	18.0926	0.868708	0.542081	1.60254	0.109035	0.174859	Tmc4	protein_coding	0.252619	0.188327	0.480733	0.323222
ENSMUSG00000019737	8.97618	2.39977	0.813891	2.94852	0.00319303	0.0073127	Syne4	protein_coding	0.0611681	0.0977162	0.535453	0.305228
ENSMUSG00000019738	232.865	-0.861407	0.180598	-4.76974	1.84459e-06	6.34907e-06	Polr2i	protein_coding	17.693	15.9612	10.4122	8.10401
ENSMUSG00000019761	74.1813	1.15159	0.291177	3.95497	7.65449e-05	0.000221999	Krt10	protein_coding	1.53435	1.44345	3.34163	3.27197
ENSMUSG00000019762	0.511828	0.238237	3.39187	0.0702376	0.944005	NA	Iyd	protein_coding	0	0.0354741	0	0.0426183
ENSMUSG00000019763	292.196	0.86206	0.182321	4.72824	2.26469e-06	7.72599e-06	Rmnd1	protein_coding	1.90576	2.57883	3.85163	4.30696
ENSMUSG00000019767	2.45009	0.549209	1.44579	0.379868	0.704043	0.782828	Ccdc170	protein_coding	0.031681	0.0303662	0.0542599	0.0364818
ENSMUSG00000019768	210.096	2.55595	0.203836	12.5393	4.55212e-36	7.60797e-35	Esr1	protein_coding	0.23304	0.286587	1.61157	1.4481
ENSMUSG00000019773	528.998	-3.9885	0.192231	-20.7484	1.26651e-95	8.91709e-94	Fbxo5	protein_coding	27.4695	31.4748	1.71205	2.00291
ENSMUSG00000019774	175.913	-0.295559	0.191449	-1.5438	0.122636	0.193238	Mtrf1l	protein_coding	3.66555	4.29027	3.09167	3.39378
ENSMUSG00000019775	74.2241	0.41262	0.322357	1.28001	0.200542	0.291169	Rgs17	protein_coding	0.195446	0.277534	0.289282	0.341763
ENSMUSG00000019777	2631.32	-0.855999	0.0940961	-9.09707	9.2798e-20	7.96635e-19	Hdac2	protein_coding	50.32	50.7283	27.0261	28.8026
ENSMUSG00000019779	367.267	-1.17324	0.191931	-6.11281	9.7889e-10	4.49956e-09	Frk	protein_coding	6.53698	7.26252	3.05342	3.0663
ENSMUSG00000019782	572.514	-1.50887	0.1473	-10.2435	1.26539e-24	1.35279e-23	Rwdd1	protein_coding	35.3799	34.0196	13.4942	10.8874
ENSMUSG00000019787	479.125	6.87194	0.444344	15.4654	5.94341e-54	1.75778e-52	Trdn	protein_coding	0.0128458	0.0677201	3.87952	5.6803
ENSMUSG00000019789	3.20544	-3.01052	1.54985	-1.94246	0.0520809	0.0925953	Hey2	protein_coding	0.0784678	0.162958	0.0149324	0.0150598
ENSMUSG00000019790	932.614	0.67966	0.105027	6.47128	9.71786e-11	4.84968e-10	Stxbp5	protein_coding	2.64451	2.98105	4.51886	4.49457
ENSMUSG00000019791	84.0159	0.45832	0.256357	1.78782	0.0738046	0.125145	Hint3	protein_coding	0.783626	0.824131	1.00659	1.20317
ENSMUSG00000019792	231.191	-1.20037	0.208524	-5.75652	8.58669e-09	3.64833e-08	Trmt11	protein_coding	3.50806	3.43841	1.62804	1.39434
ENSMUSG00000019794	396.832	-0.321023	0.128419	-2.49982	0.0124258	0.0255767	Katna1	protein_coding	13.1354	12.9313	10.6548	10.21
ENSMUSG00000019795	1143.77	-0.380387	0.107601	-3.53515	0.000407538	0.00107355	Pcmt1	protein_coding	17.8368	16.8769	14.1152	12.5496
ENSMUSG00000019796	415.99	0.940205	0.135316	6.94821	3.69951e-12	2.03754e-11	Lrp11	protein_coding	5.6236	5.59236	10.8154	10.7053
ENSMUSG00000019797	573.892	0.169412	0.169994	0.996573	0.318972	0.425319	Mtres1	protein_coding	6.26636	6.71539	7.65179	6.94868
ENSMUSG00000019802	3706.75	-0.0636337	0.143254	-0.444203	0.656896	0.74413	Sec63	protein_coding	23.7343	24.4332	21.1444	24.9457
ENSMUSG00000019804	2486.67	-0.879376	0.0846315	-10.3906	2.73513e-25	3.02516e-24	Snx3	protein_coding	150.359	143.916	82.3694	77.5893
ENSMUSG00000019806	207.186	0.273799	0.227089	1.20569	0.227937	0.324037	Aig1	protein_coding	1.13655	1.00173	1.23804	1.34638
ENSMUSG00000019808	110.583	-0.849697	0.227256	-3.73894	0.000184796	0.000510007	Adat2	protein_coding	6.8016	5.73388	3.74268	3.20841
ENSMUSG00000019809	478.122	0.110922	0.127512	0.869895	0.384358	0.492159	Pex3	protein_coding	5.87999	5.46592	6.03371	6.2165
ENSMUSG00000019810	137.86	1.17725	0.243372	4.83725	1.31649e-06	4.60102e-06	Fuca2	protein_coding	0.604474	0.728908	1.56962	1.44828
ENSMUSG00000019813	254.388	-1.30952	0.198412	-6.60001	4.11135e-11	2.10979e-10	Cep57l1	protein_coding	3.2441	4.25092	1.51212	1.51319
ENSMUSG00000019814	1131.21	-0.89091	0.104665	-8.51203	1.70915e-17	1.3004e-16	Ltv1	protein_coding	39.7164	37.1985	19.7732	21.7032
ENSMUSG00000019817	17.9869	-2.68011	0.692072	-3.87259	0.000107683	0.000306976	Plagl1	protein_coding	0.24583	0.206175	0.0263146	0.0442317
ENSMUSG00000019818	8590.74	0.331873	0.174395	1.903	0.0570405	0.100233	Cd164	protein_coding	82.0337	80.7129	92.2015	112.639
ENSMUSG00000019820	3515.21	1.27211	0.161366	7.88336	3.18695e-15	2.14154e-14	Utrn	protein_coding	9.07256	8.51433	18.7938	23.6805
ENSMUSG00000019822	401.57	0.772667	0.131692	5.86721	4.43198e-09	1.92734e-08	Smpd2	protein_coding	4.30203	4.57451	7.65973	7.50832
ENSMUSG00000019823	917.201	0.913797	0.110423	8.2754	1.28026e-16	9.28055e-16	Mical1	protein_coding	7.48976	7.43602	14.3929	13.7264
ENSMUSG00000019826	285.671	0.416687	0.173691	2.39901	0.0164394	0.0330171	Zbtb24	protein_coding	2.93125	2.89951	4.0966	3.68598
ENSMUSG00000019828	1.59578	-2.2147	2.32127	-0.954088	0.340039	0.447247	Grm1	protein_coding	0.00785396	0.00752803	0	0
ENSMUSG00000019831	251.364	-1.22545	0.190232	-6.44186	1.18019e-10	5.85105e-10	Wasf1	protein_coding	7.76621	8.87622	3.60465	3.51422
ENSMUSG00000019832	275.32	-1.12066	0.19203	-5.83586	5.3513e-09	2.31061e-08	Rab32	protein_coding	5.16182	6.54758	2.639	2.75022
ENSMUSG00000019837	799.752	-0.789557	0.106127	-7.43976	1.0087e-13	6.19774e-13	Gtf3c6	protein_coding	24.5934	24.663	14.1139	14.3825
ENSMUSG00000019838	133.183	1.37752	0.234521	5.87376	4.26023e-09	1.85564e-08	Slc16a10	protein_coding	0.49811	0.493092	1.23072	1.34465
ENSMUSG00000019841	900.434	0.388925	0.180237	2.15785	0.0309394	0.0582223	Rev3l	protein_coding	3.43421	3.93271	4.19979	5.44801
ENSMUSG00000019842	56.1117	0.529216	0.318993	1.65902	0.0971115	0.158183	Traf3ip2	protein_coding	0.635372	0.890084	1.0417	1.16314
ENSMUSG00000019843	1917.91	1.65508	0.100437	16.4789	5.20168e-61	1.82098e-59	Fyn	protein_coding	15.9289	14.5157	48.4635	47.4024
ENSMUSG00000019845	158.968	-2.66114	0.239176	-11.1263	9.34619e-29	1.21372e-27	Tube1	protein_coding	2.19178	2.1449	0.288759	0.39712
ENSMUSG00000019846	145.811	4.68822	0.555708	8.43648	3.27038e-17	2.45168e-16	Lama4	protein_coding	0.0149322	0.0238542	0.500119	0.504385
ENSMUSG00000019848	3056.47	0.750864	0.107947	6.95585	3.50434e-12	1.93569e-11	Popdc3	protein_coding	74.3125	64.0698	121.134	111.707
ENSMUSG00000019849	4660.03	-0.67139	0.0889554	-7.54749	4.43713e-14	2.78061e-13	Prep	protein_coding	35.893	33.4556	21.9624	21.5803
ENSMUSG00000019850	363.649	0.309052	0.132785	2.32746	0.019941	0.0393831	Tnfaip3	protein_coding	3.91525	3.64919	4.66026	4.70957
ENSMUSG00000019851	27.6377	-0.103591	0.503425	-0.205772	0.836969	0.887683	Perp	protein_coding	0.492353	0.530911	0.456762	0.496093
ENSMUSG00000019852	0.318994	-2.21476	5.38991	-0.410909	0.68114	NA	Arfgef3	protein_coding	0.00412011	0.00394913	0	0
ENSMUSG00000019853	100.086	-0.491295	0.237308	-2.07029	0.0384253	0.0706605	Hebp2	protein_coding	1.87996	1.8166	1.20416	1.42563
ENSMUSG00000019854	1073.68	-0.541774	0.100185	-5.40774	6.38242e-08	2.52527e-07	Reps1	protein_coding	15.2435	14.1866	10.2187	9.99501
ENSMUSG00000019857	235.952	-1.16934	0.183651	-6.36716	1.92556e-10	9.38363e-10	Asf1a	protein_coding	5.9935	5.71313	2.95981	2.24354
ENSMUSG00000019861	825.548	-0.0763369	0.132349	-0.576783	0.564086	0.663658	Gopc	protein_coding	4.76897	5.41697	4.56271	5.10029
ENSMUSG00000019863	229.33	-0.666222	0.185135	-3.59857	0.000319977	0.000856039	Qrsl1	protein_coding	5.02109	4.14429	3.27351	2.49838
ENSMUSG00000019864	233.581	-0.194669	0.16591	-1.17334	0.240658	0.338778	Rtn4ip1	protein_coding	3.68	3.21122	3.13254	2.88586
ENSMUSG00000019865	1.7807	-0.0900797	1.55744	-0.0578381	0.953878	0.966517	Nmbr	protein_coding	0.0372163	0.0535078	0.0424935	0.0428559
ENSMUSG00000019866	1008.27	-0.789238	0.132245	-5.96798	2.40209e-09	1.07025e-08	Crybg1	protein_coding	9.45023	10.5271	5.65455	5.90677
ENSMUSG00000019868	527.045	-0.529783	0.12202	-4.34179	1.41329e-05	4.45571e-05	Vta1	protein_coding	18.8456	17.7583	13.0623	12.2873
ENSMUSG00000019872	14.1368	2.4763	0.914225	2.70863	0.00675616	0.0146228	Smpdl3a	protein_coding	0.0581764	0.0557621	0.298916	0.334961
ENSMUSG00000019873	1739.93	-0.34776	0.148259	-2.34563	0.018995	0.0376726	Reep3	protein_coding	14.8973	15.0218	10.5597	12.9516
ENSMUSG00000019876	0.320278	2.67626	6.03149	0.443714	0.657249	NA	Pkib	protein_coding	0	0	0	0.0117236
ENSMUSG00000019877	9448.49	0.546096	0.156689	3.48522	0.000491731	0.00127838	Serinc1	protein_coding	67.6717	66.6745	87.7083	108.455
ENSMUSG00000019878	764.652	-0.0947194	0.107931	-0.877588	0.380167	0.488004	Hsf2	protein_coding	5.2776	5.07657	4.62657	5.06926
ENSMUSG00000019880	0.389117	-3.21462	5.52397	-0.58194	0.560607	NA	Rspo3	protein_coding	0.0388784	0.037265	0	0
ENSMUSG00000019883	113.21	0.0556981	0.272793	0.204177	0.838215	0.888555	Echdc1	protein_coding	1.41249	1.36783	1.29687	1.59299
ENSMUSG00000019889	2998.92	1.05393	0.130341	8.08596	6.16752e-16	4.31818e-15	Ptprk	protein_coding	12.7634	10.0997	22.2715	25.1912
ENSMUSG00000019890	0.125653	-1.23897	6.11703	-0.202545	0.839491	NA	Nts	protein_coding	0.0481307	0	0	0
ENSMUSG00000019891	188.286	-2.02054	0.215719	-9.36656	7.49345e-21	6.74911e-20	Dcbld1	protein_coding	2.75507	2.80677	0.828816	0.541425
ENSMUSG00000019892	0.138354	-1.23897	6.11703	-0.202545	0.839491	NA	Lrriq1	protein_coding	0.00931418	0	0	0
ENSMUSG00000019893	0.307341	2.67052	5.46393	0.488755	0.625015	NA	Ros1	protein_coding	0	0	0.00882003	0.00889525
ENSMUSG00000019894	21.3797	-1.35434	0.686125	-1.97389	0.0483937	0.0867511	Slc6a15	protein_coding	0.0929832	0.111406	0.0176947	0.0624595
ENSMUSG00000019897	892.505	-0.456397	0.116914	-3.90369	9.47354e-05	0.000271831	Ccdc59	protein_coding	17.3629	14.3202	11.8282	11.2557
ENSMUSG00000019899	1217.27	3.16768	0.12213	25.937	2.55095e-148	3.82015e-146	Lama2	protein_coding	1.06714	1.17194	9.77655	10.3515
ENSMUSG00000019906	0.183788	1.66865	6.11996	0.272658	0.785116	NA	Lin7a	protein_coding	0	0	0.0207142	0
ENSMUSG00000019907	2744.26	0.300415	0.117618	2.55415	0.0106448	0.0222211	Ppp1r12a	protein_coding	19.4057	20.2659	22.337	26.5207
ENSMUSG00000019909	0.0586383	-1.23892	6.11703	-0.202537	0.839497	NA	Fam162b	protein_coding	0.0929832	0	0	0
ENSMUSG00000019916	4117	0.944112	0.147259	6.41122	1.44364e-10	7.1123e-10	P4ha1	protein_coding	30.019	37.184	58.9487	70.3632
ENSMUSG00000019917	816.665	-0.762569	0.128122	-5.95189	2.65069e-09	1.17436e-08	Septin10	protein_coding	18.8313	21.1785	11.5998	11.9879
ENSMUSG00000019920	3310.4	-0.318109	0.112836	-2.81922	0.0048141	0.0107006	Lims1	protein_coding	41.0192	45.8286	33.2576	36.4092
ENSMUSG00000019923	2309.29	-1.59468	0.0907086	-17.5802	3.49185e-69	1.46743e-67	Zwint	protein_coding	60.3516	52.6402	18.283	19.1253
ENSMUSG00000019927	1513.22	0.046294	0.0907397	0.510184	0.609923	0.702217	Ube2d1	protein_coding	26.6049	26.6995	27.2393	27.8039
ENSMUSG00000019929	2776.41	6.99237	0.214119	32.6565	6.47503e-234	3.59345e-231	Dcn	protein_coding	0.432138	0.355032	46.7686	53.3048
ENSMUSG00000019932	0.408972	1.66874	5.06007	0.329786	0.741562	NA	Kera	protein_coding	0	0	0.0300809	0
ENSMUSG00000019933	41.066	2.76725	0.477629	5.79373	6.88401e-09	2.94946e-08	Mrln	protein_coding	0.458139	0.585502	4.18482	2.93091
ENSMUSG00000019935	5.65094	1.80911	1.10773	1.63317	0.102433	0.165679	Slc17a8	protein_coding	0.0381783	0.012198	0.0581225	0.117236
ENSMUSG00000019942	1749.46	-4.45265	0.12151	-36.6443	5.63048e-294	6.24951e-291	Cdk1	protein_coding	47.0773	44.3185	2.12676	2.04677
ENSMUSG00000019943	5164.4	0.216869	0.118323	1.83286	0.0668237	0.114972	Atp2b1	protein_coding	18.733	19.6883	21.0648	23.5898
ENSMUSG00000019944	461.367	1.22298	0.146738	8.33444	7.78661e-17	5.71695e-16	Rhobtb1	protein_coding	2.88718	3.56345	7.67695	7.38946
ENSMUSG00000019947	1024.28	0.568587	0.150707	3.7728	0.000161424	0.000449912	Arid5b	protein_coding	4.83045	5.83184	7.82655	7.98956
ENSMUSG00000019948	183.595	-0.871092	0.19953	-4.36572	1.26707e-05	4.02092e-05	Actr6	protein_coding	8.42091	7.08429	4.46163	4.01134
ENSMUSG00000019951	2198.26	-0.603315	0.0918763	-6.56661	5.14746e-11	2.63004e-10	Uhrf1bp1l	protein_coding	19.5129	18.9837	12.1128	13.2272
ENSMUSG00000019952	492.806	-1.53601	0.128273	-11.9745	4.83094e-33	7.375e-32	Poc1b	protein_coding	11.8127	11.8309	4.09216	4.06102
ENSMUSG00000019960	661.813	-0.648856	0.146174	-4.43893	9.0406e-06	2.91204e-05	Dusp6	protein_coding	19.5429	17.9414	11.8687	12.0362
ENSMUSG00000019961	5585.61	-2.18851	0.0829472	-26.3844	2.06805e-153	3.36397e-151	Tmpo	protein_coding	54.1139	51.7688	11.6116	11.6163
ENSMUSG00000019966	963.927	-0.717826	0.14297	-5.02082	5.14516e-07	1.87168e-06	Kitl	protein_coding	8.31245	9.74021	5.17488	5.8041
ENSMUSG00000019969	1546.15	0.42768	0.118169	3.61921	0.000295508	0.000793164	Psen1	protein_coding	15.6066	15.3127	19.7009	21.8877
ENSMUSG00000019970	2602.37	-1.48842	0.097903	-15.203	3.37706e-52	9.27536e-51	Sgk1	protein_coding	54.2233	46.912	18.6464	17.3946
ENSMUSG00000019971	592.443	-0.650417	0.172925	-3.76126	0.000169057	0.000469593	Cep290	protein_coding	3.58841	3.68234	2.05453	2.57815
ENSMUSG00000019975	1070.88	0.311821	0.166329	1.87473	0.0608302	0.106043	Ikbip	protein_coding	9.13244	9.78053	10.8028	12.6757
ENSMUSG00000019977	1349.77	-0.223593	0.10809	-2.06858	0.0385857	0.070914	Hbs1l	protein_coding	16.6175	15.0525	14.202	12.9171
ENSMUSG00000019978	3183.2	-0.880628	0.117736	-7.47967	7.45072e-14	4.60943e-13	Epb41l2	protein_coding	21.784	22.7274	11.368	12.8083
ENSMUSG00000019979	513.632	-0.226949	0.137166	-1.65455	0.0980149	0.159448	Apaf1	protein_coding	4.56425	4.46412	3.73006	3.98406
ENSMUSG00000019982	12.5589	-4.98794	1.55802	-3.20146	0.00136733	0.0033312	Myb	protein_coding	0.16138	0.0837868	0	0.00774314
ENSMUSG00000019984	1075.52	0.202011	0.0957253	2.11031	0.0348313	0.0647009	Med23	protein_coding	9.49656	9.6703	10.6484	11.4008
ENSMUSG00000019986	274.873	0.257336	0.184194	1.3971	0.162385	0.244947	Ahi1	protein_coding	1.98802	2.40439	2.80573	2.44648
ENSMUSG00000019987	2.78496	1.64839	1.4021	1.17566	0.239732	0.337675	Arg1	protein_coding	0.0269601	0.0516826	0.092349	0.155228
ENSMUSG00000019988	599.978	-1.27686	0.135932	-9.39341	5.80858e-21	5.2668e-20	Nedd1	protein_coding	12.5831	13.1164	5.29766	5.30902
ENSMUSG00000019989	426.034	0.758512	0.209311	3.62385	0.000290251	0.000779999	Enpp3	protein_coding	1.78694	2.19121	3.00919	3.7246
[truncated: 14,191 more rows]
