# Supplementary material for: Characterization of Long Non-coding RNAs Modified by m6A RNA Methylation in Skeletal Myogenesis
Source: Front Cell Dev Biol. 2021 Oct 13;9:762669. doi: 10.3389/fcell.2021.762669 (PMC8548731; doi:10.3389/fcell.2021.762669)
Supplement: Supplementary file 11 [file Table_7.XLS]

chr	chromStart	chromEnd	strand	lg.p	lg.fdr	fold_enrichment	featuretype	feature	geneid	transcriptid	exonid	genename	genetype	transcripttype	exonnum	1st_exonLen	internal_exonLen	last_exonLen
10	110784702	110801269	-	-2.17	-1.54	2.87	ncRNA-LastExon	exon	ENSMUSG00000101801	ENSMUST00000191429	3	1700020G17Rik	antisense	antisense	3	202	82	338
10	111506781	111507662	-	-296	-294	4.52	ncRNA-LastExon	exon	ENSMUSG00000100113	ENSMUST00000186844	2	Gm28592	lincRNA	lincRNA	2	117	0	624
10	112928500	112929008	+	-68.4	-67	8.28	ncRNA-1stExon	exon	ENSMUSG00000097185	ENSMUST00000180464	1	Gm26596	TEC	TEC	1	2655	0	2655
10	114802144	114816831	+	-2.36	-1.72	9.69	ncRNA-1stExon	exon	ENSMUSG00000084865	ENSMUST00000139331	1	Gm15723	antisense	antisense	2	538	0	62
10	115315674	115315908	+	-6.8	-5.99	26.9	ncRNA-1stExon	exon	ENSMUSG00000112301	ENSMUST00000218348	1	Gm10752	TEC	TEC	1	729	0	729
10	116418051	116418228	+	-2.91	-2.24	5.02	ncRNA-1stExon	exon	ENSMUSG00000020164	ENSMUST00000134586	1	Kcnmb4os1	antisense	antisense	2	545	0	279
10	118860825	118861154	+	-32.5	-31.4	4.16	ncRNA-1stExon	exon	ENSMUSG00000104443	ENSMUST00000191892	1	4932442E05Rik	TEC	TEC	1	2717	0	2717
10	118921275	118926444	-	-24.1	-23.1	13.1	ncRNA-LastExon	exon	ENSMUSG00000112854	ENSMUST00000219032	4	Gm38403	lincRNA	lincRNA	4	102	605	1650
10	119426655	119426834	+	-5.3	-4.53	21.5	ncRNA-LastExon	exon	ENSMUSG00000100558	ENSMUST00000185238	4	1700025F24Rik	lincRNA	lincRNA	4	176	325	393
10	120364156	120369983	+	-28.3	-27.2	2.03	ncRNA-1stExon	exon	ENSMUSG00000034764	ENSMUST00000041178	1	1700006J14Rik	antisense	antisense	3	160	150	772
10	120382967	120383147	+	-2.39	-1.75	10.8	ncRNA-LastExon	exon	ENSMUSG00000034764	ENSMUST00000160091	4	1700006J14Rik	antisense	antisense	4	159	198	2272
10	120633174	120634850	-	-7.1	-6.29	3.95	ncRNA-1stExon	exon	ENSMUSG00000112716	ENSMUST00000219022	1	4930471E19Rik	lincRNA	lincRNA	2	1329	0	185
10	124855692	124855933	-	-7.78	-6.96	12.9	ncRNA-1stExon	exon	ENSMUSG00000112542	ENSMUST00000217790	1	Gm47840	TEC	TEC	1	2280	0	2280
10	127070510	127071071	+	-8.8	-7.96	32.3	ncRNA-1stExon	exon	ENSMUSG00000112639	ENSMUST00000217956	1	A730063M14Rik	lincRNA	lincRNA	2	1233	0	537
10	127070524	127070765	+	-7.7	-6.88	30.1	ncRNA-1stExon	exon	ENSMUSG00000112639	ENSMUST00000217956	1	A730063M14Rik	lincRNA	lincRNA	2	1233	0	537
10	127070854	127071035	+	-2.67	-2.01	11.8	ncRNA-1stExon	exon	ENSMUSG00000112639	ENSMUST00000217956	1	A730063M14Rik	lincRNA	lincRNA	2	1233	0	537
10	127663867	127665015	+	-47.7	-46.5	6.55	ncRNA-LastExon	exon	ENSMUSG00000085731	ENSMUST00000133270	2	Gm16229	antisense	antisense	2	57	0	1175
10	128543863	128545359	+	-45.9	-44.6	5.72	ncRNA-LastExon	exon	ENSMUSG00000100548	ENSMUST00000188089	3	Gm29585	antisense	antisense	3	327	161	347
10	14149140	14154446	-	-44.1	-42.9	9.96	ncRNA-LastExon	exon	ENSMUSG00000101014	ENSMUST00000189331	2	Gm28289	antisense	antisense	2	61	0	254
10	17320274	17320425	-	-2.25	-1.62	3.08	ncRNA-InternalExon	exon	ENSMUSG00000112478	ENSMUST00000217920	2	Gm47761	lincRNA	lincRNA	3	493	1827	773
10	17792981	17793342	-	-6.51	-5.71	21.5	ncRNA-1stExon	exon	ENSMUSG00000093672	ENSMUST00000181428	1	Gm20655	antisense	antisense	2	2375	0	571
10	17794810	17795020	-	-4.41	-3.67	18.3	ncRNA-1stExon	exon	ENSMUSG00000093672	ENSMUST00000181428	1	Gm20655	antisense	antisense	2	2375	0	571
10	24595271	24595747	-	-14.8	-13.8	23.7	ncRNA-LastExon	exon	ENSMUSG00000087400	ENSMUST00000125158	3	Gm15270	processed_transcript	processed_transcript	3	95	222	553
10	29143634	29143841	-	-3.71	-3	4.74	ncRNA-1stExon	exon	ENSMUSG00000056316	ENSMUST00000070359	1	Gm9996	TEC	TEC	1	913	0	913
10	30603194	30603434	-	-7.78	-6.96	5.38	ncRNA-1stExon	exon	ENSMUSG00000111080	ENSMUST00000214634	1	Gm20300	lincRNA	lincRNA	1	3440	0	3440
10	30740955	30741343	-	-8.92	-8.07	34.4	ncRNA-1stExon	exon	ENSMUSG00000110894	ENSMUST00000215097	1	Gm48335	TEC	TEC	1	3811	0	3811
10	34019173	34019324	+	-2.67	-2.01	11.8	ncRNA-1stExon	exon	ENSMUSG00000111905	ENSMUST00000218530	1	Gm48045	antisense	antisense	1	1948	0	1948
10	34020012	34020193	+	-2.39	-1.75	10.8	ncRNA-1stExon	exon	ENSMUSG00000111905	ENSMUST00000218530	1	Gm48045	antisense	antisense	1	1948	0	1948
10	34179214	34179423	-	-3.82	-3.11	16.1	ncRNA-1stExon	exon	ENSMUSG00000111361	ENSMUST00000213617	1	Gm47445	TEC	TEC	1	1694	0	1694
10	34298162	34298610	-	-4.7	-3.95	9.69	ncRNA-1stExon	exon	ENSMUSG00000097274	ENSMUST00000181185	1	Gm47512	antisense	antisense	2	1565	0	1212
10	37140326	37140506	+	-2.39	-1.75	10.8	ncRNA-1stExon	exon	ENSMUSG00000046463	ENSMUST00000062667	1	5930403N24Rik	processed_transcript	processed_transcript	1	2122	0	2122
10	39622068	39622308	-	-5.6	-4.83	7	ncRNA-LastExon	exon	ENSMUSG00000087177	ENSMUST00000129191	4	E130307A14Rik	antisense	antisense	4	270	425	1316
10	39622427	39622697	-	-4.11	-3.39	17.2	ncRNA-LastExon	exon	ENSMUSG00000087177	ENSMUST00000129191	4	E130307A14Rik	antisense	antisense	4	270	425	1316
10	40349275	40350103	-	-23.1	-22	31.2	ncRNA-LastExon	exon	ENSMUSG00000038491	ENSMUST00000143103	2	Cdk19os	antisense	antisense	2	56	0	1068
10	45287339	45289395	-	-5.69	-4.91	9.69	ncRNA-LastExon	exon	ENSMUSG00000090088	ENSMUST00000162062	2	Gm15934	antisense	antisense	2	202	0	323
10	61448418	61448567	-	-2.88	-2.22	7.54	ncRNA-LastExon	exon	ENSMUSG00000112229	ENSMUST00000220281	2	Gm48086	sense_intronic	sense_intronic	2	308	0	1834
10	61475270	61475480	-	-3.42	-2.73	10.8	ncRNA-1stExon	exon	ENSMUSG00000043126	ENSMUST00000217740	1	D830039M14Rik	antisense	antisense	1	3362	0	3362
10	61476192	61476342	-	-3.15	-2.47	8.61	ncRNA-1stExon	exon	ENSMUSG00000043126	ENSMUST00000217740	1	D830039M14Rik	antisense	antisense	1	3362	0	3362
10	62349660	62349841	+	-2.95	-2.28	12.9	ncRNA-LastExon	exon	ENSMUSG00000085347	ENSMUST00000123457	2	Hk1os	antisense	antisense	2	157	0	365
10	62782084	62782323	-	-5.6	-4.82	22.6	ncRNA-1stExon	exon	ENSMUSG00000112806	ENSMUST00000218355	1	Gm48146	TEC	TEC	1	1431	0	1431
10	70923483	70933875	+	-1.93	-1.32	2.37	ncRNA-InternalExon	exon	ENSMUSG00000047692	ENSMUST00000218757	5	4930533K18Rik	antisense	antisense	6	144	651	469
10	71291681	71291949	+	-3.24	-2.55	14	ncRNA-LastExon	exon	ENSMUSG00000112813	ENSMUST00000218529	2	Gm34376	lincRNA	lincRNA	2	745	0	1362
10	73201517	73201667	-	-2.67	-2.01	11.8	ncRNA-LastExon	exon	ENSMUSG00000085456	ENSMUST00000147653	3	Gm15398	lincRNA	lincRNA	3	259	112	321
10	73247128	73302885	-	-26.9	-25.8	19.6	ncRNA-LastExon	exon	ENSMUSG00000085456	ENSMUST00000219998	4	Gm15398	lincRNA	lincRNA	4	407	543	527
10	76389014	76398491	+	-40	-38.8	6.71	ncRNA-InternalExon	exon	ENSMUSG00000101695	ENSMUST00000190491	2	1700094J05Rik	antisense	antisense	5	92	765	140
10	79412991	79413200	-	-6.77	-5.96	2.32	ncRNA-LastExon	exon	ENSMUSG00000112907	ENSMUST00000217947	2	Gm47015	lincRNA	lincRNA	2	311	0	2398
10	79864317	79864434	-	-24	-23	6.51	ncRNA-1stExon	exon	ENSMUSG00000090860	ENSMUST00000166593	1	Gm17134	antisense	antisense	2	333	0	104
10	84521427	84522915	+	-3.31	-2.62	3.23	ncRNA-InternalExon	exon	ENSMUSG00000111514	ENSMUST00000215920	3	E230014E18Rik	lincRNA	lincRNA	4	45	386	428
10	88135134	88135853	-	-6.19	-5.41	24.8	ncRNA-1stExon	exon	ENSMUSG00000112026	ENSMUST00000218063	1	Gm6653	TEC	TEC	1	1288	0	1288
10	88137382	88137531	+	-4.96	-4.21	8.61	ncRNA-LastExon	exon	ENSMUSG00000112406	ENSMUST00000218993	2	4921515L22Rik	antisense	antisense	2	39	0	1498
10	88445264	88449887	-	-12.7	-11.8	4.31	ncRNA-InternalExon	exon	ENSMUSG00000087429	ENSMUST00000146132	2	Gm16235	antisense	antisense	3	17	107	218
1	101892987	101893847	-	-8.17	-7.33	15.1	ncRNA-1stExon	exon	ENSMUSG00000099375	ENSMUST00000186885	1	Gm28187	lincRNA	lincRNA	1	2134	0	2134
1	101894260	101895061	-	-7.05	-6.25	5.38	ncRNA-1stExon	exon	ENSMUSG00000099375	ENSMUST00000186885	1	Gm28187	lincRNA	lincRNA	1	2134	0	2134
1	105979496	105989249	-	-3.24	-2.55	14	ncRNA-LastExon	exon	ENSMUSG00000099843	ENSMUST00000185535	3	Gm7160	lincRNA	lincRNA	3	111	85	275
1	105989750	105990253	-	-4.16	-3.44	11.8	ncRNA-1stExon	exon	ENSMUSG00000099843	ENSMUST00000188519	1	Gm7160	lincRNA	lincRNA	1	1027	0	1027
1	106541942	106558137	+	-19.1	-18.1	10.8	ncRNA-1stExon	exon	ENSMUSG00000054006	ENSMUST00000144260	1	D630008O14Rik	antisense	antisense	3	497	58	1013
11	101971142	101971373	+	-17.9	-17	9.69	ncRNA-1stExon	exon	ENSMUSG00000093467	ENSMUST00000176599	1	Gm20659	antisense	antisense	2	393	0	211
11	105179489	105180745	-	-106	-105	29.2	ncRNA-1stExon	exon	ENSMUSG00000099681	ENSMUST00000190120	1	1700052K11Rik	antisense	antisense	1	3708	0	3708
11	106065105	106065282	-	-3.69	-2.99	15.1	ncRNA-LastExon	exon	ENSMUSG00000085255	ENSMUST00000140736	2	Taco1os	antisense	antisense	2	424	0	220
11	107165134	107167150	+	-18.4	-17.4	22.6	ncRNA-LastExon	exon	ENSMUSG00000087596	ENSMUST00000129501	3	Gm11715	antisense	antisense	3	117	141	437
11	107994434	107994631	+	-2.11	-1.48	8.61	ncRNA-LastExon	exon	ENSMUSG00000086078	ENSMUST00000137175	2	Gm11657	antisense	antisense	2	32	0	305
11	109437256	109438117	-	-3.56	-2.85	2.78	ncRNA-1stExon	exon	ENSMUSG00000085326	ENSMUST00000148057	1	Gm15642	antisense	antisense	2	173	0	138
11	113043984	113044194	-	-2.36	-1.72	9.69	ncRNA-LastExon	exon	ENSMUSG00000087259	ENSMUST00000136438	3	2610035D17Rik	lincRNA	lincRNA	3	125	45	1266
11	113044252	113044492	-	-2.95	-2.28	12.9	ncRNA-LastExon	exon	ENSMUSG00000087259	ENSMUST00000136438	3	2610035D17Rik	lincRNA	lincRNA	3	125	45	1266
11	113044730	113045060	-	-4.41	-3.67	18.3	ncRNA-LastExon	exon	ENSMUSG00000087259	ENSMUST00000136438	3	2610035D17Rik	lincRNA	lincRNA	3	125	45	1266
11	116675557	116684803	+	-27	-25.9	7	ncRNA-LastExon	exon	ENSMUSG00000020812	ENSMUST00000239281	6	Snhg16	antisense	antisense	6	69	477	311
11	118448210	118448511	-	-10	-9.15	20.5	ncRNA-InternalExon	exon	ENSMUSG00000086514	ENSMUST00000142751	2	Gm11747	antisense	antisense	3	129	642	877
11	119477755	119478116	-	-3.92	-3.2	4.66	ncRNA-1stExon	exon	ENSMUSG00000109408	ENSMUST00000208152	1	A930037H05Rik	processed_transcript	retained_intron	1	4381	0	4381
11	120189581	120189822	-	-3.24	-2.55	14	ncRNA-1stExon	exon	ENSMUSG00000075389	ENSMUST00000145437	1	2810410L24Rik	processed_transcript	processed_transcript	3	413	188	45
11	120235322	120235588	-	-5.89	-5.11	23.7	ncRNA-LastExon	exon	ENSMUSG00000085501	ENSMUST00000136542	2	Gm11772	antisense	antisense	2	104	0	428
11	120709196	120709447	-	-9.95	-9.09	3.17	ncRNA-1stExon	exon	ENSMUSG00000090758	ENSMUST00000163273	1	Gm17178	antisense	antisense	3	106	120	131
11	16935153	16935304	-	-3.01	-2.33	12.9	ncRNA-LastExon	exon	ENSMUSG00000087060	ENSMUST00000130392	3	Eldr	processed_transcript	processed_transcript	3	80	49	1411
11	16935542	16935992	-	-32.8	-31.7	7.84	ncRNA-LastExon	exon	ENSMUSG00000087060	ENSMUST00000130392	3	Eldr	processed_transcript	processed_transcript	3	80	49	1411
11	18468460	18468580	-	-2.39	-1.75	10.8	ncRNA-LastExon	exon	ENSMUSG00000085675	ENSMUST00000143311	2	Gm12022	lincRNA	lincRNA	2	59	0	1281
1	119526214	119526359	-	-2.39	-1.75	10.8	ncRNA-1stExon	exon	ENSMUSG00000098447	ENSMUST00000185095	1	Gm27184	antisense	antisense	4	227	212	168
1	121355823	121356473	-	-6.49	-5.69	24.8	ncRNA-LastExon	exon	ENSMUSG00000101791	ENSMUST00000190690	2	2210011K15Rik	lincRNA	lincRNA	2	89	0	1652
1	121356649	121359841	-	-2.67	-2.01	11.8	ncRNA-LastExon	exon	ENSMUSG00000101791	ENSMUST00000190690	2	2210011K15Rik	lincRNA	lincRNA	2	89	0	1652
11	22859160	22861264	+	-6.8	-6	20.5	ncRNA-LastExon	exon	ENSMUSG00000092626	ENSMUST00000174568	2	9130230N09Rik	processed_transcript	processed_transcript	2	238	0	425
11	29171533	29172754	-	-15.2	-14.2	9.96	ncRNA-LastExon	exon	ENSMUSG00000086725	ENSMUST00000129876	2	A630052C17Rik	processed_transcript	processed_transcript	2	160	0	2043
1	132345765	132345945	+	-2.88	-2.22	7.54	ncRNA-LastExon	exon	ENSMUSG00000100658	ENSMUST00000189288	3	F730311O21Rik	lincRNA	lincRNA	3	45	91	5311
11	3308050	3331029	-	-2.39	-1.75	1.9	ncRNA-1stExon	exon	ENSMUSG00000053263	ENSMUST00000155332	1	Gm12592	processed_transcript	processed_transcript	2	265	0	2689
1	133131094	133131782	-	-19.8	-18.8	17.2	ncRNA-1stExon	exon	ENSMUSG00000102425	ENSMUST00000195676	1	Gm26616	TEC	TEC	1	3107	0	3107
11	3452455	3457460	+	-15.8	-14.9	9.33	ncRNA-LastExon	exon	ENSMUSG00000034587	ENSMUST00000146456	2	8430429K09Rik	processed_transcript	processed_transcript	2	99	0	1576
11	3457638	3457966	+	-11.2	-10.3	5.38	ncRNA-LastExon	exon	ENSMUSG00000034587	ENSMUST00000146456	2	8430429K09Rik	processed_transcript	processed_transcript	2	99	0	1576
11	3458024	3471375	+	-37.4	-36.3	28	ncRNA-LastExon	exon	ENSMUSG00000034587	ENSMUST00000146456	2	8430429K09Rik	processed_transcript	processed_transcript	2	99	0	1576
1	135584772	135585278	+	-58.3	-56.9	7.87	ncRNA-1stExon	exon	ENSMUSG00000054412	ENSMUST00000067468	1	Gm4793	antisense	antisense	6	589	1490	537
1	136413335	136413516	-	-3.89	-3.17	5.17	ncRNA-InternalExon	exon	ENSMUSG00000097403	ENSMUST00000181746	2	9230116N13Rik	processed_transcript	antisense	3	671	514	912
1	136415339	136415519	-	-3.02	-2.35	3.23	ncRNA-1stExon	exon	ENSMUSG00000097403	ENSMUST00000181746	1	9230116N13Rik	processed_transcript	antisense	3	671	514	912
1	136690563	136690804	+	-8.49	-7.65	5.38	ncRNA-LastExon	exon	ENSMUSG00000097113	ENSMUST00000181524	3	Gm19705	lincRNA	lincRNA	3	78	67	268
1	14755865	14755986	+	-2.16	-1.53	3.59	ncRNA-1stExon	exon	ENSMUSG00000054493	ENSMUST00000067599	1	Gm9947	antisense	antisense	1	2920	0	2920
1	150076700	150077000	-	-3.73	-3.02	8.07	ncRNA-LastExon	exon	ENSMUSG00000097028	ENSMUST00000181915	5	Ptgs2os	processed_transcript	antisense	5	390	374	2173
1	150159101	150159782	-	-42.9	-41.7	20.3	ncRNA-LastExon	exon	ENSMUSG00000097754	ENSMUST00000181308	2	Ptgs2os2	lincRNA	lincRNA	2	135	0	1610
1	150160106	150160255	-	-2.63	-1.98	3.23	ncRNA-LastExon	exon	ENSMUSG00000097754	ENSMUST00000181308	2	Ptgs2os2	lincRNA	lincRNA	2	135	0	1610
1	151339929	151344082	-	-3.18	-2.5	7.54	ncRNA-1stExon	exon	ENSMUSG00000100954	ENSMUST00000186597	1	Gm10138	antisense	antisense	1	2498	0	2498
1	151343892	151344518	-	-10.6	-9.76	7.89	ncRNA-1stExon	exon	ENSMUSG00000100954	ENSMUST00000186597	1	Gm10138	antisense	antisense	1	2498	0	2498
1	151749682	151750065	-	-4.43	-3.69	14	ncRNA-LastExon	exon	ENSMUSG00000100594	ENSMUST00000186444	2	2810414N06Rik	lincRNA	lincRNA	2	101	0	1280
1	153443509	153443656	+	-2.73	-2.06	4.09	ncRNA-1stExon	exon	ENSMUSG00000103543	ENSMUST00000192184	1	Gm37669	TEC	TEC	1	820	0	820
11	53565100	53565277	-	-2.95	-2.28	12.9	ncRNA-LastExon	exon	ENSMUSG00000086851	ENSMUST00000155165	2	A430108G06Rik	processed_transcript	processed_transcript	2	332	0	1027
11	53565424	53565690	-	-5	-4.25	20.5	ncRNA-LastExon	exon	ENSMUSG00000086851	ENSMUST00000155165	2	A430108G06Rik	processed_transcript	processed_transcript	2	332	0	1027
1	153743609	153749207	-	-20.6	-19.6	20.5	ncRNA-LastExon	exon	ENSMUSG00000099568	ENSMUST00000191474	2	Gm28513	antisense	antisense	2	295	0	318
1	155232959	155233159	+	-5.95	-5.17	9.69	ncRNA-LastExon	exon	ENSMUSG00000103670	ENSMUST00000192162	2	Gm37622	antisense	antisense	2	30	0	255
1	156678544	156678773	+	-24.8	-23.7	7.84	ncRNA-1stExon	exon	ENSMUSG00000102961	ENSMUST00000194858	1	Gm19918	TEC	TEC	1	400	0	400
11	58891243	58891548	+	-6.7	-5.9	3.34	ncRNA-InternalExon	exon	ENSMUSG00000087654	ENSMUST00000132394	2	Gm12256	antisense	antisense	3	200	168	78
11	58968229	58968499	-	-15.6	-14.6	9.87	ncRNA-LastExon	exon	ENSMUSG00000085379	ENSMUST00000131221	2	2310058D17Rik	processed_transcript	processed_transcript	2	369	0	2832
11	59505661	59505841	+	-5.84	-5.06	14	ncRNA-1stExon	exon	ENSMUSG00000072893	ENSMUST00000138763	1	4933439C10Rik	processed_transcript	processed_transcript	5	1225	327	1072
11	59506019	59506140	+	-4.34	-3.61	3.77	ncRNA-1stExon	exon	ENSMUSG00000072893	ENSMUST00000138763	1	4933439C10Rik	processed_transcript	processed_transcript	5	1225	327	1072
11	59510830	59511070	+	-4.8	-4.05	18.3	ncRNA-LastExon	exon	ENSMUSG00000072893	ENSMUST00000145533	5	4933439C10Rik	processed_transcript	processed_transcript	5	1202	327	354
1	160077805	160077985	-	-4.9	-4.15	7	ncRNA-1stExon	exon	ENSMUSG00000026729	ENSMUST00000169600	1	4930562F07Rik	lincRNA	lincRNA	3	153	95	358
11	60920975	60931603	-	-83.9	-82.4	17.2	ncRNA-LastExon	exon	ENSMUSG00000042549	ENSMUST00000123544	2	Map2k3os	antisense	antisense	2	302	0	989
1	161037494	161037704	+	-12.4	-11.5	1.83	ncRNA-InternalExon	exon	ENSMUSG00000053332	ENSMUST00000162289	8	Gas5	processed_transcript	retained_intron	10	32	795	77
11	61409599	61409749	+	-2.67	-2.01	11.8	ncRNA-1stExon	exon	ENSMUSG00000109829	ENSMUST00000210265	1	Gm45605	lincRNA	lincRNA	1	4269	0	4269
11	61865280	61865429	-	-2.95	-2.27	3.01	ncRNA-LastExon	exon	ENSMUSG00000072847	ENSMUST00000101077	2	A530017D24Rik	lincRNA	lincRNA	2	657	0	1658
1	162223454	162223754	+	-24.9	-23.9	5.96	ncRNA-1stExon	exon	ENSMUSG00000078190	ENSMUST00000139662	1	Dnm3os	antisense	antisense	1	7928	0	7928
1	162223455	162223755	+	-24.5	-23.4	6	ncRNA-1stExon	exon	ENSMUSG00000078190	ENSMUST00000139662	1	Dnm3os	antisense	antisense	1	7928	0	7928
11	62605765	62606761	+	-9.58	-8.73	11.6	ncRNA-LastExon	exon	ENSMUSG00000085762	ENSMUST00000128647	2	Lrrc75aos2	antisense	antisense	2	86	0	1141
11	64082877	64083259	+	-6.56	-5.76	3.09	ncRNA-LastExon	exon	ENSMUSG00000087497	ENSMUST00000135037	2	2810001G20Rik	antisense	antisense	2	294	0	607
1	164149614	164152038	-	-4.28	-3.55	2.27	ncRNA-1stExon	exon	ENSMUSG00000086593	ENSMUST00000133341	1	Gm16548	lincRNA	lincRNA	3	359	325	542
11	6475454	6485677	+	-7.68	-6.86	4.46	ncRNA-1stExon	exon	ENSMUSG00000086839	ENSMUST00000127488	1	Gm11973	antisense	antisense	3	285	68	115
11	6525590	6526456	-	-89.8	-88.3	10.2	ncRNA-LastExon	exon	ENSMUSG00000085156	ENSMUST00000124818	3	Snhg15	lincRNA	lincRNA	3	461	83	227
1	166307848	166308028	-	-3.01	-2.33	3.95	ncRNA-1stExon	exon	ENSMUSG00000091393	ENSMUST00000168347	1	5330438I03Rik	antisense	antisense	1	2845	0	2845
1	166378476	166378717	-	-4.38	-3.64	5.6	ncRNA-LastExon	exon	ENSMUSG00000103400	ENSMUST00000195518	2	Gm15853	antisense	antisense	2	63	0	2454
1	166379764	166380124	-	-5.95	-5.17	19.4	ncRNA-LastExon	exon	ENSMUSG00000103400	ENSMUST00000195518	2	Gm15853	antisense	antisense	2	63	0	2454
11	69059114	69059383	-	-4.7	-3.96	19.4	ncRNA-1stExon	exon	ENSMUSG00000072809	ENSMUST00000101007	1	9330160F10Rik	antisense	antisense	1	2766	0	2766
11	69059887	69060067	-	-2.29	-1.65	4.04	ncRNA-1stExon	exon	ENSMUSG00000072809	ENSMUST00000101007	1	9330160F10Rik	antisense	antisense	1	2766	0	2766
1	169972216	169972396	+	-3.09	-2.41	7	ncRNA-LastExon	exon	ENSMUSG00000097503	ENSMUST00000180638	3	3110045C21Rik	antisense	antisense	3	167	353	615
1	171323358	171323539	-	-4.13	-3.41	5.38	ncRNA-1stExon	exon	ENSMUSG00000103983	ENSMUST00000192658	1	Gm20045	lincRNA	lincRNA	1	5577	0	5577
1	171503693	171504111	-	-23.5	-22.5	9.02	ncRNA-1stExon	exon	ENSMUSG00000091993	ENSMUST00000181170	1	B930036N10Rik	antisense	antisense	1	3544	0	3544
1	172388503	172388743	-	-3.65	-2.94	7	ncRNA-1stExon	exon	ENSMUSG00000102278	ENSMUST00000193540	1	Gm37145	TEC	TEC	1	2756	0	2756
1	172388802	172388983	-	-2.73	-2.06	4.09	ncRNA-1stExon	exon	ENSMUSG00000102278	ENSMUST00000193540	1	Gm37145	TEC	TEC	1	2756	0	2756
11	75461656	75463801	+	-4.15	-3.43	8.61	ncRNA-InternalExon	exon	ENSMUSG00000085148	ENSMUST00000149940	2	Mir22hg	processed_transcript	processed_transcript	3	217	165	1370
11	75465344	75466380	+	-125	-123	5.64	ncRNA-LastExon	exon	ENSMUSG00000085148	ENSMUST00000149940	3	Mir22hg	processed_transcript	processed_transcript	3	217	165	1370
11	77518690	77519138	-	-4.64	-3.9	14	ncRNA-1stExon	exon	ENSMUSG00000072673	ENSMUST00000100807	1	Gm10392	antisense	antisense	2	893	0	839
11	78030281	78030522	-	-33	-31.8	4.87	ncRNA-LastExon	exon	ENSMUSG00000087050	ENSMUST00000150471	2	Dhrs13os	antisense	antisense	2	509	0	1920
1	178318340	178318489	-	-2.11	-1.48	9.69	ncRNA-1stExon	exon	ENSMUSG00000086350	ENSMUST00000141846	1	B230369F24Rik	antisense	antisense	2	439	0	2121
1	178340549	178341322	+	-5.94	-5.15	23.7	ncRNA-1stExon	exon	ENSMUSG00000104279	ENSMUST00000194245	1	Gm38300	TEC	TEC	1	1870	0	1870
11	79027633	79028218	+	-1.99	-1.37	4.84	ncRNA-InternalExon	exon	ENSMUSG00000085941	ENSMUST00000143473	3	Gm11201	antisense	antisense	5	120	384	197
1	180814730	180814880	+	-2.88	-2.22	9.69	ncRNA-1stExon	exon	ENSMUSG00000073485	ENSMUST00000097448	1	H3f3aos	antisense	antisense	1	2905	0	2905
11	82779629	82779778	-	-2.95	-2.28	12.9	ncRNA-LastExon	exon	ENSMUSG00000085175	ENSMUST00000152784	3	Gm11423	antisense	antisense	3	187	164	335
11	82780101	82780924	-	-5.42	-4.65	7.54	ncRNA-LastExon	exon	ENSMUSG00000085175	ENSMUST00000136051	2	Gm11423	antisense	antisense	2	187	0	468
11	83224504	83224775	+	-6.26	-5.47	4.31	ncRNA-1stExon	exon	ENSMUSG00000087107	ENSMUST00000216842	1	AI662270	processed_transcript	retained_intron	1	2577	0	2577
11	83224513	83241552	+	-7.26	-6.44	3.04	ncRNA-1stExon	exon	ENSMUSG00000087107	ENSMUST00000216842	1	AI662270	processed_transcript	retained_intron	1	2577	0	2577
11	83225674	83225974	+	-2.71	-2.05	2.34	ncRNA-1stExon	exon	ENSMUSG00000087107	ENSMUST00000216842	1	AI662270	processed_transcript	retained_intron	1	2577	0	2577
11	83291698	83292232	+	-15.5	-14.5	5.38	ncRNA-1stExon	exon	ENSMUSG00000093483	ENSMUST00000176016	1	AA465934	processed_transcript	retained_intron	2	355	0	116
1	184610308	184610514	-	-2.88	-2.22	8.61	ncRNA-LastExon	exon	ENSMUSG00000103308	ENSMUST00000193667	3	Gm37800	lincRNA	lincRNA	3	34	222	297
11	85238101	85238304	+	-3.82	-3.11	16.1	ncRNA-LastExon	exon	ENSMUSG00000085628	ENSMUST00000136454	4	Appbp2os	antisense	antisense	4	162	212	261
11	86201369	86208507	+	-137	-136	6.62	ncRNA-LastExon	exon	ENSMUSG00000085208	ENSMUST00000128960	2	Brip1os	antisense	antisense	2	183	0	4240
11	86209104	86209584	+	-175	-173	5.25	ncRNA-LastExon	exon	ENSMUSG00000085208	ENSMUST00000128960	2	Brip1os	antisense	antisense	2	183	0	4240
1	186750106	186752802	+	-7.96	-7.13	28	ncRNA-LastExon	exon	ENSMUSG00000097784	ENSMUST00000180869	2	A430105J06Rik	lincRNA	lincRNA	2	770	0	505
11	87121917	87126490	-	-84.9	-83.5	2.61	ncRNA-LastExon	exon	ENSMUSG00000085310	ENSMUST00000129441	3	Gm11491	antisense	antisense	3	422	99	597
11	88720340	88720670	+	-8.7	-7.85	11.1	ncRNA-LastExon	exon	ENSMUSG00000087574	ENSMUST00000138007	2	C030037D09Rik	lincRNA	lincRNA	2	373	0	2847
1	189880442	189880950	+	-155	-153	5.57	ncRNA-1stExon	exon	ENSMUSG00000104435	ENSMUST00000193794	1	Gm37422	antisense	antisense	1	4718	0	4718
1	191025767	191026156	+	-5.48	-4.71	10.8	ncRNA-1stExon	exon	ENSMUSG00000097845	ENSMUST00000181050	1	A230020J21Rik	antisense	antisense	1	837	0	837
1	191025769	191026160	+	-5.48	-4.71	8.61	ncRNA-1stExon	exon	ENSMUSG00000097845	ENSMUST00000181050	1	A230020J21Rik	antisense	antisense	1	837	0	837
1	191536476	191536685	-	-4.41	-3.67	18.3	ncRNA-1stExon	exon	ENSMUSG00000102246	ENSMUST00000192556	1	9430037O13Rik	TEC	TEC	1	1008	0	1008
1	191820428	191820695	-	-3.15	-2.47	11.8	ncRNA-1stExon	exon	ENSMUSG00000102840	ENSMUST00000192600	1	Gm38037	antisense	antisense	1	1624	0	1624
1	191820871	191821078	-	-3.23	-2.54	3.59	ncRNA-1stExon	exon	ENSMUSG00000102840	ENSMUST00000192600	1	Gm38037	antisense	antisense	1	1624	0	1624
1	192855011	192856246	+	-11.7	-10.8	7.54	ncRNA-LastExon	exon	ENSMUSG00000089812	ENSMUST00000159407	2	Gm15867	antisense	antisense	2	156	0	232
1	193283423	193283574	+	-2.95	-2.28	12.9	ncRNA-1stExon	exon	ENSMUSG00000104348	ENSMUST00000192147	1	Gm37691	TEC	TEC	1	2573	0	2573
1	195036854	195037065	+	-5.51	-4.74	20.5	ncRNA-LastExon	exon	ENSMUSG00000096929	ENSMUST00000194584	3	A330023F24Rik	processed_transcript	retained_intron	3	298	52	4082
1	195037214	195037514	+	-4.42	-3.68	6.46	ncRNA-LastExon	exon	ENSMUSG00000096929	ENSMUST00000194584	3	A330023F24Rik	processed_transcript	retained_intron	3	298	52	4082
11	95858280	95858876	-	-3.69	-2.99	9.15	ncRNA-LastExon	exon	ENSMUSG00000085578	ENSMUST00000153795	2	Gm11527	lincRNA	lincRNA	2	358	0	238
11	96346458	96346855	-	-2.5	-1.85	9.69	ncRNA-LastExon	exon	ENSMUSG00000084844	ENSMUST00000131275	2	Hoxb3os	antisense	antisense	2	1097	0	1218
11	96959627	96960897	+	-26.1	-25	6.82	ncRNA-InternalExon	exon	ENSMUSG00000078700	ENSMUST00000135825	4	D030028A08Rik	processed_transcript	processed_transcript	6	50	1261	1490
11	96963649	96964490	+	-85.2	-83.7	17.5	ncRNA-LastExon	exon	ENSMUSG00000078700	ENSMUST00000135825	6	D030028A08Rik	processed_transcript	processed_transcript	6	50	1261	1490
11	97021605	97021875	-	-6.05	-5.27	11.8	ncRNA-1stExon	exon	ENSMUSG00000087067	ENSMUST00000128111	1	Gm11532	processed_transcript	processed_transcript	2	4865	0	407
11	97022593	97022954	-	-9.78	-8.92	25.8	ncRNA-1stExon	exon	ENSMUSG00000087067	ENSMUST00000128111	1	Gm11532	processed_transcript	processed_transcript	2	4865	0	407
11	97048749	97050715	-	-12.3	-11.4	2.02	ncRNA-LastExon	exon	ENSMUSG00000085262	ENSMUST00000139752	3	Gm11574	processed_transcript	processed_transcript	3	358	348	240
11	98438328	98438533	+	-3.82	-3.1	3.13	ncRNA-1stExon	exon	ENSMUSG00000084835	ENSMUST00000154452	1	Gm12352	antisense	antisense	2	680	0	80
11	98438649	98439046	+	-3.29	-2.6	2.12	ncRNA-LastExon	exon	ENSMUSG00000084835	ENSMUST00000154452	2	Gm12352	antisense	antisense	2	680	0	80
11	98799110	98804771	-	-105	-104	4.23	ncRNA-LastExon	exon	ENSMUSG00000075576	ENSMUST00000139017	3	Gm12359	antisense	antisense	3	412	62	925
11	99387599	99387748	+	-3.63	-2.93	5.65	ncRNA-LastExon	exon	ENSMUSG00000087692	ENSMUST00000153599	2	Gm11940	antisense	antisense	2	80	0	337
12	100300757	100301046	+	-11.3	-10.4	4.78	ncRNA-LastExon	exon	ENSMUSG00000113679	ENSMUST00000223300	4	Gm10432	processed_transcript	antisense	4	84	302	4405
12	101083016	101083435	+	-11.1	-10.2	2.5	ncRNA-1stExon	exon	ENSMUSG00000097121	ENSMUST00000222895	1	D130020L05Rik	antisense	antisense	1	2557	0	2557
12	101914927	101915335	+	-4.15	-3.43	12.9	ncRNA-LastExon	exon	ENSMUSG00000093579	ENSMUST00000177547	2	Gm20036	processed_transcript	processed_transcript	2	103	0	741
12	103407584	103407820	-	-3.39	-2.69	12.9	ncRNA-1stExon	exon	ENSMUSG00000055271	ENSMUST00000056140	1	9330161L09Rik	TEC	TEC	1	999	0	999
12	103407650	103407917	-	-4.8	-4.05	11.3	ncRNA-1stExon	exon	ENSMUSG00000055271	ENSMUST00000238327	1	9330161L09Rik	TEC	TEC	1	1153	0	1153
12	108539267	108555412	-	-33	-31.9	5.31	ncRNA-InternalExon	exon	ENSMUSG00000097788	ENSMUST00000223178	2	Gm16596	antisense	antisense	3	86	76	281
12	108792504	108792654	-	-1.99	-1.37	8.61	ncRNA-1stExon	exon	ENSMUSG00000114045	ENSMUST00000223001	1	Gm34220	TEC	TEC	1	2709	0	2709
12	110474540	110474719	-	-3.15	-2.47	12.9	ncRNA-LastExon	exon	ENSMUSG00000113585	ENSMUST00000221514	4	Gm19605	processed_transcript	antisense	4	71	603	410
12	110476546	110478499	-	-11.6	-10.7	11.3	ncRNA-LastExon	exon	ENSMUSG00000113585	ENSMUST00000221712	2	Gm19605	processed_transcript	antisense	2	72	0	605
12	110484080	110486149	-	-3.41	-2.72	7.54	ncRNA-InternalExon	exon	ENSMUSG00000113585	ENSMUST00000221514	2	Gm19605	processed_transcript	antisense	4	71	603	410
12	110600823	110601034	-	-3.53	-2.83	15.1	ncRNA-1stExon	exon	ENSMUSG00000113662	ENSMUST00000222675	1	Gm35558	TEC	TEC	1	2219	0	2219
12	111293117	111293988	+	-201	-199	6.46	ncRNA-LastExon	exon	ENSMUSG00000097381	ENSMUST00000181055	3	A230087F16Rik	antisense	antisense	3	521	91	1486
12	111429313	111429672	-	-4.06	-3.34	2.02	ncRNA-LastExon	exon	ENSMUSG00000097081	ENSMUST00000181085	2	Gm10425	antisense	antisense	2	104	0	3260
12	112949566	112949747	-	-3.82	-3.11	16.1	ncRNA-LastExon	exon	ENSMUSG00000097476	ENSMUST00000181436	2	Gm26583	lincRNA	lincRNA	2	22	0	3662
12	117151048	117151199	-	-4.7	-3.96	19.4	ncRNA-1stExon	exon	ENSMUSG00000099907	ENSMUST00000190266	1	Gm10421	processed_transcript	antisense	3	302	89	390
12	118232554	118232915	-	-17.3	-16.3	13.6	ncRNA-1stExon	exon	ENSMUSG00000113831	ENSMUST00000220671	1	Gm49602	lincRNA	lincRNA	1	2970	0	2970
12	18905982	18906098	+	-2.39	-1.75	10.8	ncRNA-LastExon	exon	ENSMUSG00000113778	ENSMUST00000222888	2	Gm40847	processed_transcript	processed_transcript	2	158	0	601
12	18906240	18906474	+	-4.52	-3.78	15.1	ncRNA-LastExon	exon	ENSMUSG00000113778	ENSMUST00000222888	2	Gm40847	processed_transcript	processed_transcript	2	158	0	601
12	18906241	18907786	+	-2.95	-2.28	12.9	ncRNA-LastExon	exon	ENSMUSG00000113778	ENSMUST00000222888	2	Gm40847	processed_transcript	processed_transcript	2	158	0	601
12	19408347	19408544	+	-3.14	-2.46	7.54	ncRNA-1stExon	exon	ENSMUSG00000116705	ENSMUST00000232472	1	Gm29737	lincRNA	lincRNA	1	393	0	393
12	21039768	21040428	+	-8.01	-7.18	31.2	ncRNA-LastExon	exon	ENSMUSG00000116627	ENSMUST00000232257	4	Gm30124	lincRNA	lincRNA	4	337	188	705
12	21418640	21419540	+	-10.8	-9.93	10	ncRNA-LastExon	exon	ENSMUSG00000097055	ENSMUST00000180671	2	Gm4419	antisense	antisense	2	924	0	805
12	25131608	25132148	+	-5.37	-4.6	12.4	ncRNA-LastExon	exon	ENSMUSG00000112937	ENSMUST00000223429	3	Gm17746	lincRNA	lincRNA	3	111	113	3548
12	25209023	25209141	+	-2.11	-1.48	5.92	ncRNA-LastExon	exon	ENSMUSG00000113587	ENSMUST00000223481	3	Gm36287	lincRNA	lincRNA	3	159	47	590
12	31486986	31487889	+	-119	-117	7.65	ncRNA-1stExon	exon	ENSMUSG00000099851	ENSMUST00000186876	1	Gm29542	antisense	antisense	3	572	69	63
12	3250076	3250377	+	-42.3	-41.1	10.9	ncRNA-LastExon	exon	ENSMUSG00000079179	ENSMUST00000177896	7	Rab10os	antisense	antisense	7	1887	474	511
12	33111961	33112196	+	-5.94	-5.15	19.4	ncRNA-1stExon	exon	ENSMUSG00000084979	ENSMUST00000140569	1	Gm16267	lincRNA	lincRNA	3	237	289	206
12	3367276	3403655	-	-7.06	-6.25	1.98	ncRNA-LastExon	exon	ENSMUSG00000112308	ENSMUST00000217965	2	Gm48512	antisense	antisense	2	469	0	119
12	3404146	3404267	-	-3.54	-2.84	3.05	ncRNA-LastExon	exon	ENSMUSG00000071456	ENSMUST00000168012	3	1110002L01Rik	antisense	antisense	3	511	224	2834
12	3405373	3406003	-	-39.6	-38.4	6.05	ncRNA-LastExon	exon	ENSMUSG00000071456	ENSMUST00000168012	3	1110002L01Rik	antisense	antisense	3	511	224	2834
12	40224678	40225008	+	-3.42	-2.73	8.61	ncRNA-LastExon	exon	ENSMUSG00000035983	ENSMUST00000038121	2	Gm7008	antisense	antisense	2	796	0	570
12	69371549	69371757	-	-3.82	-3.11	16.1	ncRNA-1stExon	exon	ENSMUSG00000052673	ENSMUST00000238276	1	Gm9887	antisense	antisense	1	1985	0	1985
12	69372052	69372468	-	-22.5	-21.5	8.61	ncRNA-1stExon	exon	ENSMUSG00000052673	ENSMUST00000238276	1	Gm9887	antisense	antisense	1	1985	0	1985
12	69372071	69372458	-	-21.3	-20.2	8.61	ncRNA-1stExon	exon	ENSMUSG00000052673	ENSMUST00000238276	1	Gm9887	antisense	antisense	1	1985	0	1985
12	70540444	70541882	+	-3.73	-3.02	4.15	ncRNA-InternalExon	exon	ENSMUSG00000113302	ENSMUST00000221234	3	Gm32219	lincRNA	lincRNA	5	320	805	694
12	70543930	70544289	+	-9.22	-8.37	22.6	ncRNA-LastExon	exon	ENSMUSG00000113302	ENSMUST00000221234	5	Gm32219	lincRNA	lincRNA	5	320	805	694
12	70674236	70675427	+	-3.69	-2.99	11.8	ncRNA-1stExon	exon	ENSMUSG00000114159	ENSMUST00000220699	1	Gm48866	lincRNA	lincRNA	2	237	0	106
12	70675906	70676685	-	-7.09	-6.28	15.6	ncRNA-LastExon	exon	ENSMUSG00000112950	ENSMUST00000222630	4	Gm32369	lincRNA	lincRNA	4	98	414	955
12	70693633	70693780	+	-2.35	-1.71	3.95	ncRNA-LastExon	exon	ENSMUSG00000114005	ENSMUST00000220504	3	Gm24474	lincRNA	lincRNA	3	56	92	321
12	71317620	71317981	-	-7.1	-6.29	28	ncRNA-LastExon	exon	ENSMUSG00000087109	ENSMUST00000132822	2	4930474H06Rik	processed_transcript	processed_transcript	2	277	0	1313
12	71318190	71321480	-	-4.41	-3.67	18.3	ncRNA-LastExon	exon	ENSMUSG00000087109	ENSMUST00000132822	2	4930474H06Rik	processed_transcript	processed_transcript	2	277	0	1313
12	74825373	74827664	+	-8.77	-7.93	4.59	ncRNA-LastExon	exon	ENSMUSG00000113845	ENSMUST00000223498	2	Gm39473	lincRNA	lincRNA	2	106	0	416
12	76344642	76345351	-	-27.2	-26.1	11.8	ncRNA-1stExon	exon	ENSMUSG00000112096	ENSMUST00000220077	1	A430103D13Rik	TEC	TEC	1	857	0	857
12	76444615	76448132	+	-3.82	-3.11	16.1	ncRNA-LastExon	exon	ENSMUSG00000073000	ENSMUST00000219367	2	Gm10451	lincRNA	lincRNA	2	169	0	686
12	76448191	76448489	+	-5.3	-4.53	21.5	ncRNA-LastExon	exon	ENSMUSG00000073000	ENSMUST00000219367	2	Gm10451	lincRNA	lincRNA	2	169	0	686
12	76450385	76450594	+	-2.63	-1.98	5.38	ncRNA-LastExon	exon	ENSMUSG00000073000	ENSMUST00000101281	4	Gm10451	lincRNA	lincRNA	4	106	301	1191
12	80124621	80124831	-	-2.67	-2.01	11.8	ncRNA-LastExon	exon	ENSMUSG00000097729	ENSMUST00000180643	3	2310015A10Rik	processed_transcript	processed_transcript	3	118	146	1135
12	80209383	80211916	+	-8.42	-7.58	1.58	ncRNA-LastExon	exon	ENSMUSG00000112852	ENSMUST00000218235	2	Gm47767	antisense	antisense	2	204	0	163
12	83950674	83950853	-	-2.44	-1.79	4.84	ncRNA-1stExon	exon	ENSMUSG00000096953	ENSMUST00000223215	1	Gm26571	antisense	antisense	2	242	0	349
12	83950718	83951124	-	-3.92	-3.2	11.8	ncRNA-1stExon	exon	ENSMUSG00000096953	ENSMUST00000181399	1	Gm26571	antisense	antisense	1	666	0	666
12	84876635	84877384	+	-7.73	-6.91	18.3	ncRNA-1stExon	exon	ENSMUSG00000092130	ENSMUST00000220643	1	D030025P21Rik	antisense	antisense	1	3987	0	3987
12	84876637	84877387	+	-7.45	-6.63	18.3	ncRNA-1stExon	exon	ENSMUSG00000092130	ENSMUST00000220643	1	D030025P21Rik	antisense	antisense	1	3987	0	3987
12	84877563	84877743	+	-3.02	-2.35	3.36	ncRNA-1stExon	exon	ENSMUSG00000092130	ENSMUST00000220643	1	D030025P21Rik	antisense	antisense	1	3987	0	3987
12	84877566	84877747	+	-2.94	-2.27	3.77	ncRNA-1stExon	exon	ENSMUSG00000092130	ENSMUST00000220643	1	D030025P21Rik	antisense	antisense	1	3987	0	3987
12	84918147	84918376	+	-6.1	-5.31	3.77	ncRNA-1stExon	exon	ENSMUSG00000092006	ENSMUST00000163802	1	Gm17139	antisense	antisense	2	395	0	176
12	84918518	84919238	+	-10.6	-9.75	3.23	ncRNA-LastExon	exon	ENSMUSG00000092006	ENSMUST00000163802	2	Gm17139	antisense	antisense	2	395	0	176
12	85086403	85086642	+	-3.11	-2.43	5.38	ncRNA-1stExon	exon	ENSMUSG00000093629	ENSMUST00000177043	1	Prox2os	antisense	antisense	2	373	0	760
12	85087721	85088228	+	-13.1	-12.1	6.57	ncRNA-LastExon	exon	ENSMUSG00000093629	ENSMUST00000177043	2	Prox2os	antisense	antisense	2	373	0	760
12	86078730	86079522	+	-87.5	-86	18.9	ncRNA-1stExon	exon	ENSMUSG00000114051	ENSMUST00000222693	1	Gm48008	processed_transcript	processed_transcript	3	257	124	286
12	86291568	86291778	-	-7.33	-6.52	3.61	ncRNA-LastExon	exon	ENSMUSG00000097488	ENSMUST00000181495	4	4732487G21Rik	lincRNA	lincRNA	4	286	305	2073
12	88368562	88376997	-	-13.7	-12.8	14.4	ncRNA-InternalExon	exon	ENSMUSG00000113434	ENSMUST00000221603	2	3200001D21Rik	antisense	antisense	3	474	246	1563
13	103675193	103675404	-	-3.15	-2.47	8.07	ncRNA-LastExon	exon	ENSMUSG00000114206	ENSMUST00000225860	3	Gm30551	lincRNA	lincRNA	3	106	280	1747
13	107022642	107022762	+	-2.67	-2.01	11.8	ncRNA-1stExon	exon	ENSMUSG00000071181	ENSMUST00000225489	1	3830408C21Rik	processed_transcript	lincRNA	3	1430	57	323
13	107023419	107023600	+	-2.11	-1.48	8.61	ncRNA-1stExon	exon	ENSMUSG00000071181	ENSMUST00000225489	1	3830408C21Rik	processed_transcript	lincRNA	3	1430	57	323
13	107031804	107031924	+	-2.39	-1.75	10.8	ncRNA-LastExon	exon	ENSMUSG00000071181	ENSMUST00000225489	3	3830408C21Rik	processed_transcript	lincRNA	3	1430	57	323
13	115089500	115090102	+	-8.32	-7.48	4.45	ncRNA-1stExon	exon	ENSMUSG00000114255	ENSMUST00000225343	1	Gm10734	antisense	antisense	2	333	0	936
13	119699782	119700050	-	-35.3	-34.2	1.89	ncRNA-LastExon	exon	ENSMUSG00000114934	ENSMUST00000223791	2	Gm48342	antisense	antisense	2	117	0	1782
13	13891671	13891912	+	-6.09	-5.31	2.51	ncRNA-LastExon	exon	ENSMUSG00000113811	ENSMUST00000223012	5	Gm47882	lincRNA	lincRNA	5	164	442	2870
13	15462731	15462850	-	-2.39	-1.75	10.8	ncRNA-1stExon	exon	ENSMUSG00000097806	ENSMUST00000193256	1	Gm6556	processed_transcript	TEC	1	1921	0	1921
13	15802216	15802335	-	-2.39	-1.75	10.8	ncRNA-1stExon	exon	ENSMUSG00000113960	ENSMUST00000222681	1	4933412O06Rik	lincRNA	lincRNA	3	776	104	243
13	23355795	23385799	+	-3.51	-2.81	3.88	ncRNA-LastExon	exon	ENSMUSG00000087097	ENSMUST00000122940	4	4930586N03Rik	antisense	antisense	4	501	223	157
13	23444384	23444713	-	-7.67	-6.85	24.8	ncRNA-1stExon	exon	ENSMUSG00000113440	ENSMUST00000221461	1	Gm46404	lincRNA	lincRNA	1	4114	0	4114
13	28396249	28397029	-	-25.1	-24.1	7.97	ncRNA-LastExon	exon	ENSMUSG00000113216	ENSMUST00000222823	4	Gm40841	lincRNA	lincRNA	4	179	725	3085
13	28397237	28408784	-	-14.4	-13.5	6.87	ncRNA-LastExon	exon	ENSMUSG00000113216	ENSMUST00000222823	4	Gm40841	lincRNA	lincRNA	4	179	725	3085
13	28417841	28419707	-	-20.2	-19.2	7.39	ncRNA-InternalExon	exon	ENSMUSG00000113216	ENSMUST00000222823	2	Gm40841	lincRNA	lincRNA	4	179	725	3085
13	28460871	28461052	-	-4.11	-3.39	17.2	ncRNA-LastExon	exon	ENSMUSG00000085936	ENSMUST00000134787	3	2610307P16Rik	processed_transcript	processed_transcript	3	39	208	1028
13	28885200	28885381	-	-3.42	-2.73	10.8	ncRNA-1stExon	exon	ENSMUSG00000085936	ENSMUST00000148885	1	2610307P16Rik	processed_transcript	processed_transcript	8	477	1109	284
13	31625671	31625792	-	-6.22	-5.43	18.3	ncRNA-1stExon	exon	ENSMUSG00000038408	ENSMUST00000221582	1	1700018A04Rik	lincRNA	lincRNA	2	682	0	843
13	32802401	32802881	-	-34	-32.8	6.81	ncRNA-1stExon	exon	ENSMUSG00000042874	ENSMUST00000238724	1	D930007J09Rik	antisense	antisense	1	2459	0	2459
13	32802484	32802849	-	-33.8	-32.7	6.8	ncRNA-1stExon	exon	ENSMUSG00000042874	ENSMUST00000057911	1	D930007J09Rik	antisense	antisense	1	393	0	393
13	33562515	33562665	-	-3.69	-2.99	14	ncRNA-LastExon	exon	ENSMUSG00000112963	ENSMUST00000222963	3	Gm6093	lincRNA	lincRNA	3	196	49	1918
13	33935894	33936133	+	-3.92	-3.21	10.8	ncRNA-1stExon	exon	ENSMUSG00000085457	ENSMUST00000180906	1	1110046J04Rik	antisense	antisense	1	2776	0	2776
13	33959971	33960181	+	-6.39	-5.59	4.31	ncRNA-LastExon	exon	ENSMUSG00000085457	ENSMUST00000181800	5	1110046J04Rik	antisense	antisense	5	66	402	309
13	34611305	34611426	-	-2.11	-1.48	9.69	ncRNA-LastExon	exon	ENSMUSG00000113185	ENSMUST00000221927	2	Gm47127	lincRNA	lincRNA	2	31	0	1197
13	34611634	34612246	-	-5.6	-4.82	22.6	ncRNA-LastExon	exon	ENSMUSG00000113185	ENSMUST00000221927	2	Gm47127	lincRNA	lincRNA	2	31	0	1197
1	33670356	33670475	+	-2.95	-2.28	12.9	ncRNA-1stExon	exon	ENSMUSG00000103746	ENSMUST00000191779	1	1700001G17Rik	TEC	TEC	1	889	0	889
13	37657141	37657441	-	-6.5	-5.7	25.8	ncRNA-LastExon	exon	ENSMUSG00000114828	ENSMUST00000225013	2	AI463229	lincRNA	lincRNA	2	237	0	1749
13	37657800	37658100	-	-4.41	-3.67	18.3	ncRNA-LastExon	exon	ENSMUSG00000114828	ENSMUST00000225013	2	AI463229	lincRNA	lincRNA	2	237	0	1749
13	38960768	38960948	+	-2.11	-1.45	9.69	ncRNA-1stExon	exon	ENSMUSG00000096932	ENSMUST00000181376	1	5033403F01Rik	antisense	antisense	3	604	203	871
13	38965855	38966096	+	-2.95	-2.28	12.9	ncRNA-LastExon	exon	ENSMUSG00000096932	ENSMUST00000181376	3	5033403F01Rik	antisense	antisense	3	604	203	871
13	3899297	3899862	-	-13.8	-12.9	51.7	ncRNA-1stExon	exon	ENSMUSG00000113128	ENSMUST00000223370	1	Gm47813	TEC	TEC	1	1040	0	1040
13	40917717	40917895	-	-4.9	-4.15	3.43	ncRNA-1stExon	exon	ENSMUSG00000114662	ENSMUST00000224935	1	Gm31683	antisense	antisense	2	481	0	406
13	40956679	40956798	-	-2.39	-1.75	10.8	ncRNA-LastExon	exon	ENSMUSG00000086693	ENSMUST00000153685	5	A730081D07Rik	antisense	antisense	5	86	482	1236
13	40958265	40960027	-	-54.1	-52.8	5.03	ncRNA-InternalExon	exon	ENSMUSG00000086693	ENSMUST00000153685	3	A730081D07Rik	antisense	antisense	5	86	482	1236
13	41370505	41370649	+	-2.39	-1.75	10.8	ncRNA-LastExon	exon	ENSMUSG00000097373	ENSMUST00000180728	2	Gm26877	antisense	antisense	2	160	0	473
1	34177786	34178087	-	-5.72	-4.95	3.1	ncRNA-1stExon	exon	ENSMUSG00000096992	ENSMUST00000187268	1	Gm26788	processed_transcript	retained_intron	1	3416	0	3416
1	34178151	34178271	-	-2.44	-1.79	7.54	ncRNA-1stExon	exon	ENSMUSG00000096992	ENSMUST00000181692	1	Gm26788	processed_transcript	antisense	3	384	126	1240
13	45965913	45966508	+	-64.3	-63	16.6	ncRNA-LastExon	exon	ENSMUSG00000038152	ENSMUST00000038032	2	5033430I15Rik	lincRNA	lincRNA	2	131	0	598
13	48535508	48535718	-	-8.49	-7.65	5.11	ncRNA-LastExon	exon	ENSMUSG00000097375	ENSMUST00000181490	2	6720427I07Rik	lincRNA	lincRNA	2	151	0	5447
13	48871673	48875460	+	-5.36	-4.59	5.23	ncRNA-LastExon	exon	ENSMUSG00000086889	ENSMUST00000123212	3	Phf2os1	antisense	antisense	3	92	179	227
13	51975331	51976374	+	-5.78	-5	16.1	ncRNA-LastExon	exon	ENSMUSG00000097495	ENSMUST00000181851	3	Gm26651	lincRNA	lincRNA	3	58	181	2086
13	52123917	52124098	+	-2.67	-2.01	11.8	ncRNA-LastExon	exon	ENSMUSG00000113211	ENSMUST00000220691	8	4921525O09Rik	processed_transcript	lincRNA	8	100	2059	1111
13	5611491	5611731	-	-4.8	-4.05	18.3	ncRNA-LastExon	exon	ENSMUSG00000114053	ENSMUST00000220830	3	Gm35330	lincRNA	lincRNA	3	101	30	612
13	5927394	5927986	+	-5.32	-4.55	3.86	ncRNA-LastExon	exon	ENSMUSG00000113757	ENSMUST00000221487	2	Gm47507	lincRNA	lincRNA	2	67	0	702
13	59771645	59772959	+	-59.6	-58.3	10.5	ncRNA-LastExon	exon	ENSMUSG00000089875	ENSMUST00000162450	2	Etohd2	antisense	antisense	2	381	0	4481
13	60176741	60177613	+	-75.4	-74	25.1	ncRNA-LastExon	exon	ENSMUSG00000114433	ENSMUST00000225172	2	Gm48488	lincRNA	lincRNA	2	194	0	5130
1	36105413	36106416	-	-97.5	-95.9	7.93	ncRNA-1stExon	exon	ENSMUSG00000104523	ENSMUST00000192656	1	Gm37335	antisense	antisense	2	389	0	58
13	64267510	64267780	+	-7.38	-6.56	23.7	ncRNA-LastExon	exon	ENSMUSG00000097101	ENSMUST00000181403	3	1810034E14Rik	antisense	antisense	3	504	173	1128
13	64362785	64362992	+	-7.57	-6.75	2.85	ncRNA-LastExon	exon	ENSMUSG00000113683	ENSMUST00000221233	2	Gm47123	antisense	antisense	2	765	0	977
13	65248001	65248182	+	-2.63	-1.98	4.04	ncRNA-LastExon	exon	ENSMUSG00000110393	ENSMUST00000210653	3	Gm36445	lincRNA	lincRNA	3	263	127	1099
13	65248958	65250154	+	-26.8	-25.7	17.4	ncRNA-LastExon	exon	ENSMUSG00000110393	ENSMUST00000209344	4	Gm36445	lincRNA	lincRNA	4	65	188	1179
1	36558028	36558326	+	-7.4	-6.58	29.1	ncRNA-1stExon	exon	ENSMUSG00000087589	ENSMUST00000194426	1	D430040D24Rik	processed_transcript	retained_intron	1	1967	0	1967
1	36558564	36559458	+	-6.75	-5.95	20.5	ncRNA-1stExon	exon	ENSMUSG00000087589	ENSMUST00000194426	1	D430040D24Rik	processed_transcript	retained_intron	1	1967	0	1967
13	66997025	66999970	-	-3.01	-2.33	1.33	ncRNA-InternalExon	exon	ENSMUSG00000114362	ENSMUST00000224483	8	4933433G19Rik	antisense	antisense	9	51	776	236
13	67144270	67144630	-	-3.82	-3.11	16.1	ncRNA-LastExon	exon	ENSMUSG00000114568	ENSMUST00000223605	2	Gm48732	lincRNA	lincRNA	2	648	0	969
13	67472624	67473067	+	-33.1	-32	14.3	ncRNA-1stExon	exon	ENSMUSG00000114788	ENSMUST00000223925	1	Gm48899	antisense	antisense	2	658	0	79
13	72626807	72626987	-	-2.95	-2.28	12.9	ncRNA-1stExon	exon	ENSMUSG00000093587	ENSMUST00000177421	1	Gm20554	lincRNA	lincRNA	1	2352	0	2352
13	74435467	74435588	-	-2.21	-1.58	4.04	ncRNA-LastExon	exon	ENSMUSG00000112964	ENSMUST00000099446	4	E430024I08Rik	lincRNA	lincRNA	4	108	188	1036
13	74443918	74447554	-	-14.1	-13.2	7.54	ncRNA-LastExon	exon	ENSMUSG00000112964	ENSMUST00000222455	4	E430024I08Rik	lincRNA	lincRNA	4	138	188	1288
13	74447673	74447853	-	-2.39	-1.75	2.33	ncRNA-LastExon	exon	ENSMUSG00000112964	ENSMUST00000222455	4	E430024I08Rik	lincRNA	lincRNA	4	138	188	1288
13	74448061	74450364	-	-29.3	-28.2	9.44	ncRNA-LastExon	exon	ENSMUSG00000112964	ENSMUST00000222455	4	E430024I08Rik	lincRNA	lincRNA	4	138	188	1288
13	74553939	74554390	-	-38.1	-36.9	5.7	ncRNA-LastExon	exon	ENSMUSG00000113047	ENSMUST00000221408	3	Gm47469	lincRNA	lincRNA	3	866	61	501
13	74604965	74606990	-	-43.9	-42.7	9.35	ncRNA-LastExon	exon	ENSMUSG00000113204	ENSMUST00000222254	7	Gm46430	lincRNA	lincRNA	7	109	521	1073
13	74607379	74607709	-	-7.68	-6.86	3.51	ncRNA-LastExon	exon	ENSMUSG00000113204	ENSMUST00000220478	6	Gm46430	lincRNA	lincRNA	6	501	537	951
13	74617353	74617534	-	-3.24	-2.55	14	ncRNA-1stExon	exon	ENSMUSG00000113204	ENSMUST00000220478	1	Gm46430	lincRNA	lincRNA	6	501	537	951
13	78199800	78199921	+	-3	-2.33	2.92	ncRNA-1stExon	exon	ENSMUSG00000087143	ENSMUST00000137199	1	A830082K12Rik	antisense	antisense	2	485	0	217
13	78202461	78231225	+	-9.03	-8.18	5.92	ncRNA-1stExon	exon	ENSMUSG00000087143	ENSMUST00000134705	1	A830082K12Rik	antisense	antisense	2	306	0	169
13	78234686	78235165	+	-29.3	-28.2	4.06	ncRNA-LastExon	exon	ENSMUSG00000087143	ENSMUST00000145613	3	A830082K12Rik	antisense	antisense	3	206	196	1072
13	78236331	78236511	+	-3.69	-2.99	9.15	ncRNA-LastExon	exon	ENSMUSG00000087143	ENSMUST00000123998	3	A830082K12Rik	antisense	antisense	3	104	196	1903
13	80947908	80948268	+	-5.69	-4.91	12.9	ncRNA-LastExon	exon	ENSMUSG00000114554	ENSMUST00000225352	5	5430425K12Rik	lincRNA	lincRNA	5	244	267	423
13	81783200	81783749	-	-9.4	-8.54	4.09	ncRNA-LastExon	exon	ENSMUSG00000097793	ENSMUST00000181520	2	Gm17259	antisense	antisense	2	55	0	4553
13	83738876	83739087	+	-7.61	-6.79	4.74	ncRNA-LastExon	exon	ENSMUSG00000050334	ENSMUST00000131907	4	C130071C03Rik	lincRNA	lincRNA	4	275	176	3139
13	91709110	91709290	-	-3.24	-2.55	14	ncRNA-LastExon	exon	ENSMUSG00000074782	ENSMUST00000161491	2	4833422C13Rik	antisense	antisense	2	355	0	1411
13	96606572	96606723	+	-2.67	-2.01	11.8	ncRNA-1stExon	exon	ENSMUSG00000114193	ENSMUST00000223019	1	Gm48139	TEC	TEC	1	3915	0	3915
13	9684786	9684963	+	-3.47	-2.77	3.95	ncRNA-1stExon	exon	ENSMUSG00000114138	ENSMUST00000222215	1	Gm36423	antisense	antisense	2	995	0	303
13	97482755	97489252	+	-2.88	-2.21	8.61	ncRNA-InternalExon	exon	ENSMUSG00000078952	ENSMUST00000179324	2	Lncenc1	lincRNA	lincRNA	3	77	84	2603
13	97494420	97495342	+	-9.68	-8.82	24.8	ncRNA-LastExon	exon	ENSMUSG00000078952	ENSMUST00000109431	2	Lncenc1	lincRNA	lincRNA	2	123	0	2603
13	97495728	97495907	+	-3.97	-3.25	9.69	ncRNA-LastExon	exon	ENSMUSG00000078952	ENSMUST00000109431	2	Lncenc1	lincRNA	lincRNA	2	123	0	2603
13	98733164	98733315	+	-2.07	-1.45	4.31	ncRNA-1stExon	exon	ENSMUSG00000114612	ENSMUST00000225686	1	Gm47550	TEC	TEC	1	1705	0	1705
1	40582894	40583015	-	-2.06	-1.44	3.95	ncRNA-1stExon	exon	ENSMUSG00000102676	ENSMUST00000192078	1	Gm37435	TEC	TEC	1	3947	0	3947
1	40583671	40584001	-	-5.42	-4.65	16.1	ncRNA-1stExon	exon	ENSMUSG00000102676	ENSMUST00000192078	1	Gm37435	TEC	TEC	1	3947	0	3947
1	40772102	40772791	+	-33.5	-32.4	20.5	ncRNA-1stExon	exon	ENSMUSG00000103270	ENSMUST00000195134	1	Gm37915	antisense	antisense	3	2711	181	369
1	40772850	40773239	+	-17.7	-16.7	9.04	ncRNA-1stExon	exon	ENSMUSG00000103270	ENSMUST00000195134	1	Gm37915	antisense	antisense	3	2711	181	369
1	40773627	40780592	+	-9.51	-8.65	14	ncRNA-1stExon	exon	ENSMUSG00000103270	ENSMUST00000195134	1	Gm37915	antisense	antisense	3	2711	181	369
14	105114324	105114676	-	-70.9	-69.5	4.08	ncRNA-1stExon	exon	ENSMUSG00000091509	ENSMUST00000165350	1	Gm17066	processed_transcript	processed_transcript	4	557	143	413
14	105681915	105682152	+	-17.1	-16.1	1.77	ncRNA-1stExon	exon	ENSMUSG00000060143	ENSMUST00000073238	1	Gm10076	lincRNA	lincRNA	1	384	0	384
14	118982993	118983585	-	-86.2	-84.7	14	ncRNA-LastExon	exon	ENSMUSG00000115220	ENSMUST00000227218	2	Gm49768	lincRNA	lincRNA	2	246	0	427
14	122104626	122104777	-	-2.39	-1.75	10.8	ncRNA-LastExon	exon	ENSMUSG00000085615	ENSMUST00000144926	3	A330035P11Rik	lincRNA	lincRNA	3	675	387	2012
14	122105045	122106046	-	-3.89	-3.17	6.82	ncRNA-LastExon	exon	ENSMUSG00000085615	ENSMUST00000144926	3	A330035P11Rik	lincRNA	lincRNA	3	675	387	2012
14	122926169	122926380	+	-6.33	-5.54	14	ncRNA-LastExon	exon	ENSMUSG00000075463	ENSMUST00000100291	2	4930594M22Rik	processed_transcript	processed_transcript	2	263	0	1561
14	20641068	20641277	+	-3.39	-2.69	14	ncRNA-1stExon	exon	ENSMUSG00000099966	ENSMUST00000190699	1	2810402E24Rik	antisense	antisense	1	3040	0	3040
14	20641455	20641873	+	-28.1	-27	10.1	ncRNA-1stExon	exon	ENSMUSG00000099966	ENSMUST00000190699	1	2810402E24Rik	antisense	antisense	1	3040	0	3040
14	20643094	20643333	+	-4.15	-3.43	4.84	ncRNA-1stExon	exon	ENSMUSG00000099966	ENSMUST00000190699	1	2810402E24Rik	antisense	antisense	1	3040	0	3040
14	20643421	20643929	+	-4.7	-3.96	19.4	ncRNA-1stExon	exon	ENSMUSG00000099966	ENSMUST00000190699	1	2810402E24Rik	antisense	antisense	1	3040	0	3040
14	20688131	20688371	-	-8.81	-7.97	4.17	ncRNA-LastExon	exon	ENSMUSG00000097577	ENSMUST00000180987	3	6230400D17Rik	antisense	antisense	3	101	75	1378
14	26628674	26638124	-	-8.07	-7.24	6.1	ncRNA-1stExon	exon	ENSMUSG00000090861	ENSMUST00000166902	1	Arf4os	antisense	antisense	2	241	0	325
14	32307857	32307976	+	-2.67	-2.01	11.8	ncRNA-LastExon	exon	ENSMUSG00000115813	ENSMUST00000227042	2	Gm46447	lincRNA	lincRNA	2	83	0	1787
14	33218043	33220843	-	-7.57	-6.75	25.8	ncRNA-LastExon	exon	ENSMUSG00000115597	ENSMUST00000226933	2	Gm49030	antisense	antisense	2	110	0	564
14	33366544	33369995	-	-651	-Inf	68.9	ncRNA-LastExon	exon	ENSMUSG00000087639	ENSMUST00000137359	2	Gm15512	antisense	antisense	2	772	0	1485
14	34765024	34765235	+	-3.97	-3.25	16.1	ncRNA-LastExon	exon	ENSMUSG00000097310	ENSMUST00000180412	4	A930038B10Rik	lincRNA	lincRNA	4	91	2668	1325
14	44618031	44618242	-	-3.39	-2.69	5.38	ncRNA-1stExon	exon	ENSMUSG00000115801	ENSMUST00000226445	1	AC160336.1	lincRNA	lincRNA	1	93147	0	93147
14	45595113	45595710	+	-63.9	-62.6	6.36	ncRNA-LastExon	exon	ENSMUSG00000085913	ENSMUST00000122972	3	Gm15601	antisense	antisense	3	467	121	3445
14	46881114	46881951	-	-7.96	-7.13	30.1	ncRNA-1stExon	exon	ENSMUSG00000115100	ENSMUST00000228370	1	Gm34934	lincRNA	lincRNA	3	1018	132	362
14	46882308	46882608	-	-3.63	-2.93	10.8	ncRNA-1stExon	exon	ENSMUSG00000115100	ENSMUST00000228370	1	Gm34934	lincRNA	lincRNA	3	1018	132	362
14	46884469	46885005	-	-87.7	-86.2	8.28	ncRNA-1stExon	exon	ENSMUSG00000115410	ENSMUST00000228355	1	2810457G06Rik	antisense	antisense	1	1367	0	1367
14	51986453	51986601	-	-2.19	-1.56	3.23	ncRNA-LastExon	exon	ENSMUSG00000097633	ENSMUST00000181008	3	Gm16617	antisense	antisense	3	138	122	415
14	52204885	52212895	+	-24.7	-23.7	3.38	ncRNA-InternalExon	exon	ENSMUSG00000097533	ENSMUST00000180857	2	Gm26590	antisense	antisense	4	50	237	990
14	52213642	52213762	+	-4.96	-4.21	18.3	ncRNA-LastExon	exon	ENSMUSG00000097533	ENSMUST00000180857	4	Gm26590	antisense	antisense	4	50	237	990
14	54463906	54464116	-	-2.62	-1.97	10.8	ncRNA-1stExon	exon	ENSMUSG00000115767	ENSMUST00000226346	1	Gm10366	antisense	antisense	1	1701	0	1701
14	55072282	55072492	+	-3.15	-2.47	9.69	ncRNA-InternalExon	exon	ENSMUSG00000093452	ENSMUST00000183750	4	Zfhx2os	antisense	antisense	5	73	3089	1213
14	55072288	55072498	+	-3.39	-2.69	9.69	ncRNA-InternalExon	exon	ENSMUSG00000093452	ENSMUST00000183750	4	Zfhx2os	antisense	antisense	5	73	3089	1213
14	55073329	55073628	+	-5	-4.25	20.5	ncRNA-InternalExon	exon	ENSMUSG00000093452	ENSMUST00000183750	4	Zfhx2os	antisense	antisense	5	73	3089	1213
14	55073364	55073604	+	-4.7	-3.96	19.4	ncRNA-InternalExon	exon	ENSMUSG00000093452	ENSMUST00000183750	4	Zfhx2os	antisense	antisense	5	73	3089	1213
14	55073717	55073927	+	-2.36	-1.72	6.46	ncRNA-InternalExon	exon	ENSMUSG00000093452	ENSMUST00000183750	4	Zfhx2os	antisense	antisense	5	73	3089	1213
14	55073722	55073933	+	-2.11	-1.48	5.92	ncRNA-InternalExon	exon	ENSMUSG00000093452	ENSMUST00000183750	4	Zfhx2os	antisense	antisense	5	73	3089	1213
14	56696488	56696639	-	-2.54	-1.89	2.15	ncRNA-LastExon	exon	ENSMUSG00000097743	ENSMUST00000180752	2	Gm16973	lincRNA	lincRNA	2	213	0	1759
14	60211033	60211333	-	-5.63	-4.86	7.54	ncRNA-1stExon	exon	ENSMUSG00000114584	ENSMUST00000225931	1	Gm47694	TEC	TEC	1	5446	0	5446
14	61603228	61603708	-	-15.6	-14.7	27.5	ncRNA-LastExon	exon	ENSMUSG00000097589	ENSMUST00000182768	5	Dleu2	processed_transcript	lincRNA	5	264	210	968
14	61628594	61628714	-	-3.04	-2.36	3.59	ncRNA-1stExon	exon	ENSMUSG00000097589	ENSMUST00000193208	1	Dleu2	processed_transcript	TEC	1	4098	0	4098
14	70873098	70873925	+	-6.51	-5.71	22.6	ncRNA-LastExon	exon	ENSMUSG00000099528	ENSMUST00000190896	4	2410012E07Rik	lincRNA	lincRNA	4	63	281	1013
14	73955462	73955583	+	-2.38	-1.74	1.6	ncRNA-LastExon	exon	ENSMUSG00000115289	ENSMUST00000228116	2	Gm49164	lincRNA	lincRNA	2	202	0	1042
14	75844614	75844935	-	-4.7	-3.96	19.4	ncRNA-1stExon	exon	ENSMUSG00000085829	ENSMUST00000131222	1	Gm4285	antisense	antisense	3	191	107	604
1	4906276	4906510	-	-3.82	-3.11	16.1	ncRNA-1stExon	exon	ENSMUSG00000103280	ENSMUST00000194052	1	Gm37277	TEC	TEC	1	1111	0	1111
1	4906568	4906744	-	-4.13	-3.41	6.19	ncRNA-1stExon	exon	ENSMUSG00000103280	ENSMUST00000194052	1	Gm37277	TEC	TEC	1	1111	0	1111
1	50815463	50815703	+	-5.3	-4.53	21.5	ncRNA-1stExon	exon	ENSMUSG00000100816	ENSMUST00000187677	1	Gm28321	lincRNA	lincRNA	1	2327	0	2327
1	50816239	50817075	+	-10.5	-9.66	10.8	ncRNA-1stExon	exon	ENSMUSG00000100816	ENSMUST00000187677	1	Gm28321	lincRNA	lincRNA	1	2327	0	2327
15	100105439	100108161	-	-3.59	-2.88	6.1	ncRNA-1stExon	exon	ENSMUSG00000116311	ENSMUST00000229204	1	4930478M13Rik	antisense	antisense	2	136	0	307
15	100597142	100597293	+	-3.82	-3.11	16.1	ncRNA-LastExon	exon	ENSMUSG00000098620	ENSMUST00000183834	2	Gm27209	antisense	antisense	2	297	0	601
15	100613259	100613726	-	-4.52	-3.78	15.1	ncRNA-1stExon	exon	ENSMUSG00000116164	ENSMUST00000230712	1	1110013H19Rik	lincRNA	lincRNA	1	671	0	671
15	101221805	101222155	+	-6.5	-5.7	25.8	ncRNA-LastExon	exon	ENSMUSG00000115944	ENSMUST00000229162	3	AU021063	lincRNA	lincRNA	3	79	137	367
15	101221902	101224028	-	-6.5	-5.7	25.8	ncRNA-LastExon	exon	ENSMUSG00000097915	ENSMUST00000180639	3	A330009N23Rik	antisense	antisense	3	245	153	995
15	102945019	102947580	-	-21.6	-20.6	14.5	ncRNA-LastExon	exon	ENSMUSG00000086903	ENSMUST00000151949	2	Hotair	lincRNA	lincRNA	2	236	0	1770
15	103126089	103143953	-	-8.84	-8	31.2	ncRNA-InternalExon	exon	ENSMUSG00000097003	ENSMUST00000181306	5	D930007P13Rik	lincRNA	lincRNA	7	515	586	223
15	10607229	10607410	+	-2.88	-2.21	5.74	ncRNA-LastExon	exon	ENSMUSG00000115667	ENSMUST00000228059	3	Gm10389	antisense	antisense	3	51	1274	864
15	10721039	10721340	+	-5.44	-4.67	4.31	ncRNA-LastExon	exon	ENSMUSG00000096971	ENSMUST00000228061	4	4930556M19Rik	processed_transcript	bidirectional_promoter_lncRNA	4	81	437	1739
15	10721429	10721729	+	-7.17	-6.36	11.5	ncRNA-LastExon	exon	ENSMUSG00000096971	ENSMUST00000228061	4	4930556M19Rik	processed_transcript	bidirectional_promoter_lncRNA	4	81	437	1739
1	52108570	52108720	-	-2.39	-1.75	10.8	ncRNA-LastExon	exon	ENSMUSG00000109599	ENSMUST00000210323	2	Gm31812	lincRNA	lincRNA	2	31	0	1139
15	31623855	31624035	+	-2.45	-1.8	2.87	ncRNA-1stExon	exon	ENSMUSG00000114995	ENSMUST00000227896	1	Gm49284	TEC	TEC	1	2064	0	2064
1	53196878	53197517	+	-3.63	-2.92	2.45	ncRNA-InternalExon	exon	ENSMUSG00000100763	ENSMUST00000191402	2	Gm28777	antisense	antisense	3	121	138	276
15	32241663	32244395	-	-3.48	-2.78	2.57	ncRNA-LastExon	exon	ENSMUSG00000096956	ENSMUST00000181536	2	Snhg18	lincRNA	lincRNA	2	281	0	1205
15	32778962	32779326	+	-6.61	-5.81	2.95	ncRNA-1stExon	exon	ENSMUSG00000115317	ENSMUST00000147013	1	Gm32618	lincRNA	lincRNA	4	281	167	886
15	32779414	32795414	+	-35.8	-34.7	5.66	ncRNA-LastExon	exon	ENSMUSG00000115317	ENSMUST00000147013	4	Gm32618	lincRNA	lincRNA	4	281	167	886
15	34130447	34130688	+	-6.67	-5.87	7.54	ncRNA-1stExon	exon	ENSMUSG00000115276	ENSMUST00000228274	1	9930017N22Rik	TEC	TEC	1	3745	0	3745
15	34443540	34443719	+	-4.07	-3.35	3.59	ncRNA-1stExon	exon	ENSMUSG00000115685	ENSMUST00000228100	1	D730044K07Rik	TEC	TEC	1	1833	0	1833
15	35862831	35863249	+	-7.09	-6.28	20.5	ncRNA-1stExon	exon	ENSMUSG00000115793	ENSMUST00000228830	1	Gm48961	TEC	TEC	1	2859	0	2859
15	36843684	36843863	+	-2.67	-2.01	11.8	ncRNA-LastExon	exon	ENSMUSG00000115750	ENSMUST00000226620	2	Gm49282	lincRNA	lincRNA	2	53	0	868
15	37892994	37893391	-	-16.2	-15.2	6.31	ncRNA-InternalExon	exon	ENSMUSG00000115326	ENSMUST00000226812	5	Gm35019	lincRNA	lincRNA	6	84	2091	90
15	37894971	37896867	-	-3.54	-2.84	1.93	ncRNA-InternalExon	exon	ENSMUSG00000115326	ENSMUST00000226812	4	Gm35019	lincRNA	lincRNA	6	84	2091	90
15	37960709	37960890	+	-2.95	-2.28	12.9	ncRNA-1stExon	exon	ENSMUSG00000115249	ENSMUST00000228937	1	Gm49085	antisense	antisense	1	5748	0	5748
15	38714701	38714940	-	-2.39	-1.75	10.8	ncRNA-LastExon	exon	ENSMUSG00000115620	ENSMUST00000226763	3	Gm45924	lincRNA	lincRNA	3	535	507	1724
15	38718138	38718466	-	-4.7	-3.96	19.4	ncRNA-InternalExon	exon	ENSMUSG00000115620	ENSMUST00000226763	2	Gm45924	lincRNA	lincRNA	3	535	507	1724
15	38933994	38934233	-	-5.72	-4.95	3.95	ncRNA-LastExon	exon	ENSMUSG00000114994	ENSMUST00000227931	2	Gm49097	antisense	antisense	2	204	0	3611
15	4023076	4023347	-	-3.82	-3.11	16.1	ncRNA-1stExon	exon	ENSMUSG00000087221	ENSMUST00000194637	1	BC037032	processed_transcript	TEC	1	4379	0	4379
15	42676270	42676869	+	-7.74	-6.92	3.59	ncRNA-1stExon	exon	ENSMUSG00000097805	ENSMUST00000228544	1	Gm17473	antisense	antisense	1	2071	0	2071
15	5185434	5185723	-	-4.82	-4.07	8.61	ncRNA-1stExon	exon	ENSMUSG00000087532	ENSMUST00000150079	1	Gm15938	antisense	antisense	2	313	0	322
15	51882108	51890052	-	-75.1	-73.7	4.59	ncRNA-InternalExon	exon	ENSMUSG00000115284	ENSMUST00000226863	2	Gm34678	antisense	antisense	3	139	929	154
1	55226340	55228504	+	-20.8	-19.8	7	ncRNA-1stExon	exon	ENSMUSG00000097649	ENSMUST00000181563	1	Gm10561	antisense	antisense	3	500	197	1246
1	55234874	55235502	+	-23.4	-22.3	3.81	ncRNA-LastExon	exon	ENSMUSG00000097649	ENSMUST00000181563	3	Gm10561	antisense	antisense	3	500	197	1246
15	55112396	55112695	-	-5.45	-4.69	3.12	ncRNA-1stExon	exon	ENSMUSG00000053749	ENSMUST00000148544	1	Gm9920	processed_transcript	processed_transcript	2	1335	0	1417
15	55436318	55436552	-	-2.63	-1.98	7.54	ncRNA-LastExon	exon	ENSMUSG00000101568	ENSMUST00000187158	2	1700040F17Rik	antisense	antisense	2	192	0	625
15	56694041	56765501	+	-17.6	-16.6	3.68	ncRNA-InternalExon	exon	ENSMUSG00000086541	ENSMUST00000163314	2	Has2os	processed_transcript	antisense	3	124	121	388
15	58341598	58341717	-	-2.95	-2.28	12.9	ncRNA-LastExon	exon	ENSMUSG00000055114	ENSMUST00000238490	10	Anxa13	processed_transcript	processed_transcript	10	168	796	631
15	59788446	59788653	-	-4.52	-3.78	18.3	ncRNA-LastExon	exon	ENSMUSG00000115426	ENSMUST00000228865	4	Gm19510	lincRNA	lincRNA	4	313	717	831
15	62038045	62039280	+	-2.13	-1.5	2.29	ncRNA-1stExon	exon	ENSMUSG00000097039	ENSMUST00000182956	1	Pvt1	lincRNA	lincRNA	7	216	755	371
15	62107267	62107537	+	-3.78	-3.07	1.9	ncRNA-LastExon	exon	ENSMUSG00000097039	ENSMUST00000183028	2	Pvt1	lincRNA	lincRNA	2	220	0	525
15	62258484	62372512	+	-7.3	-6.48	7.54	ncRNA-LastExon	exon	ENSMUSG00000097039	ENSMUST00000182075	5	Pvt1	lincRNA	lincRNA	5	164	334	217
15	62376062	62376302	+	-3.53	-2.83	15.1	ncRNA-LastExon	exon	ENSMUSG00000097039	ENSMUST00000181416	10	Pvt1	lincRNA	lincRNA	10	152	1094	2073
15	62376361	62376691	+	-6.05	-5.27	22.6	ncRNA-LastExon	exon	ENSMUSG00000097039	ENSMUST00000181416	10	Pvt1	lincRNA	lincRNA	10	152	1094	2073
15	62376929	62377110	+	-2.67	-2.01	11.8	ncRNA-LastExon	exon	ENSMUSG00000097039	ENSMUST00000181416	10	Pvt1	lincRNA	lincRNA	10	152	1094	2073
15	62377467	62377797	+	-3.97	-3.25	16.1	ncRNA-LastExon	exon	ENSMUSG00000097039	ENSMUST00000181416	10	Pvt1	lincRNA	lincRNA	10	152	1094	2073
15	62377916	62378066	+	-2.95	-2.28	12.9	ncRNA-LastExon	exon	ENSMUSG00000097039	ENSMUST00000181416	10	Pvt1	lincRNA	lincRNA	10	152	1094	2073
1	56973169	56973409	+	-4.13	-3.41	8.61	ncRNA-1stExon	exon	ENSMUSG00000087022	ENSMUST00000195462	1	9130024F11Rik	processed_transcript	TEC	1	2862	0	2862
15	72806436	72809935	-	-66.3	-65	18.5	ncRNA-1stExon	exon	ENSMUSG00000106847	ENSMUST00000202826	1	Peg13	sense_intronic	sense_intronic	1	4725	0	4725
15	72810054	72810234	-	-3.24	-2.55	14	ncRNA-1stExon	exon	ENSMUSG00000106847	ENSMUST00000202826	1	Peg13	sense_intronic	sense_intronic	1	4725	0	4725
15	76083848	76087655	+	-7.29	-6.48	5.17	ncRNA-InternalExon	exon	ENSMUSG00000115332	ENSMUST00000227033	2	Gm48952	lincRNA	lincRNA	3	126	111	102
15	77963621	77963952	+	-2.04	-1.42	2.33	ncRNA-LastExon	exon	ENSMUSG00000097057	ENSMUST00000181255	2	Gm17638	antisense	antisense	2	174	0	4169
15	78531108	78532797	+	-8.12	-7.29	13.5	ncRNA-1stExon	exon	ENSMUSG00000116307	ENSMUST00000230340	1	Gm49490	antisense	antisense	2	301	0	174
15	79028431	79028612	-	-98.4	-96.9	6.12	ncRNA-1stExon	exon	ENSMUSG00000116262	ENSMUST00000230293	1	Gm49544	antisense	antisense	1	2157	0	2157
15	79845366	79845783	+	-5	-4.25	20.5	ncRNA-LastExon	exon	ENSMUSG00000115971	ENSMUST00000230701	2	Gm10856	lincRNA	lincRNA	2	94	0	2462
15	81242685	81242864	-	-2.39	-1.75	10.8	ncRNA-LastExon	exon	ENSMUSG00000115970	ENSMUST00000230860	2	8430426J06Rik	lincRNA	lincRNA	2	163	0	763
15	81243010	81243306	-	-2.39	-1.75	10.8	ncRNA-LastExon	exon	ENSMUSG00000115970	ENSMUST00000230860	2	8430426J06Rik	lincRNA	lincRNA	2	163	0	763
15	81584232	81584410	-	-3.24	-2.55	14	ncRNA-1stExon	exon	ENSMUSG00000103520	ENSMUST00000192082	1	1110025M09Rik	TEC	TEC	1	855	0	855
15	81857798	81858305	+	-4.77	-4.03	4	ncRNA-LastExon	exon	ENSMUSG00000116075	ENSMUST00000230781	2	Gm49476	antisense	antisense	2	82	0	207
15	82233234	82233501	-	-3.24	-2.55	14	ncRNA-1stExon	exon	ENSMUSG00000116009	ENSMUST00000230791	1	Gm49503	lincRNA	lincRNA	2	601	0	52
15	82905464	82905789	+	-4.41	-3.67	18.3	ncRNA-LastExon	exon	ENSMUSG00000100199	ENSMUST00000186291	4	Gm20324	antisense	antisense	4	189	453	476
15	83172829	83173189	+	-5.95	-5.17	12.9	ncRNA-1stExon	exon	ENSMUSG00000116508	ENSMUST00000231106	1	Gm49463	antisense	antisense	1	2459	0	2459
15	83173338	83174029	+	-8.92	-8.07	34.4	ncRNA-1stExon	exon	ENSMUSG00000116508	ENSMUST00000231106	1	Gm49463	antisense	antisense	1	2459	0	2459
15	83173372	83174052	-	-9.22	-8.37	35.5	ncRNA-LastExon	exon	ENSMUSG00000116338	ENSMUST00000229317	2	7530414M10Rik	lincRNA	lincRNA	2	317	0	1367
15	83174237	83174808	+	-14.3	-13.4	26.9	ncRNA-1stExon	exon	ENSMUSG00000116508	ENSMUST00000231106	1	Gm49463	antisense	antisense	1	2459	0	2459
15	83174258	83176238	-	-13.3	-12.4	9.15	ncRNA-LastExon	exon	ENSMUSG00000116338	ENSMUST00000229317	2	7530414M10Rik	lincRNA	lincRNA	2	317	0	1367
15	83358339	83358550	-	-2.44	-1.79	5.38	ncRNA-LastExon	exon	ENSMUSG00000075511	ENSMUST00000100370	4	1700001L05Rik	lincRNA	lincRNA	4	288	591	1391
15	83358669	83358910	-	-4.43	-3.69	7.89	ncRNA-LastExon	exon	ENSMUSG00000075511	ENSMUST00000100370	4	1700001L05Rik	lincRNA	lincRNA	4	288	591	1391
1	58383600	58383870	-	-5.37	-4.61	14	ncRNA-1stExon	exon	ENSMUSG00000103839	ENSMUST00000194925	1	Gm37607	TEC	TEC	1	2623	0	2623
1	58384792	58385538	-	-42.7	-41.4	15.8	ncRNA-1stExon	exon	ENSMUSG00000103839	ENSMUST00000194925	1	Gm37607	TEC	TEC	1	2623	0	2623
1	58385597	58385806	-	-4.27	-3.54	3.41	ncRNA-1stExon	exon	ENSMUSG00000103839	ENSMUST00000194925	1	Gm37607	TEC	TEC	1	2623	0	2623
15	85667447	85667675	+	-3.08	-2.4	3.69	ncRNA-LastExon	exon	ENSMUSG00000116004	ENSMUST00000230234	2	Gm49539	lincRNA	lincRNA	2	213	0	298
1	59120551	59120731	+	-3.24	-2.55	14	ncRNA-1stExon	exon	ENSMUSG00000097573	ENSMUST00000189096	1	G730003C15Rik	antisense	antisense	1	2309	0	2309
1	59120551	59120732	+	-3.24	-2.55	14	ncRNA-1stExon	exon	ENSMUSG00000097573	ENSMUST00000189096	1	G730003C15Rik	antisense	antisense	1	2309	0	2309
1	59489435	59489586	-	-2.67	-2.01	11.8	ncRNA-LastExon	exon	ENSMUSG00000097819	ENSMUST00000180778	2	Gm26813	lincRNA	lincRNA	2	360	0	3227
15	95787914	95788124	-	-4.7	-3.96	19.4	ncRNA-LastExon	exon	ENSMUSG00000097643	ENSMUST00000180649	2	A130051J06Rik	antisense	antisense	2	2169	0	449
15	95790303	95790601	-	-4.41	-3.67	18.3	ncRNA-1stExon	exon	ENSMUSG00000097643	ENSMUST00000180649	1	A130051J06Rik	antisense	antisense	2	2169	0	449
15	95790838	95790988	-	-8.1	-7.27	2.8	ncRNA-1stExon	exon	ENSMUSG00000097643	ENSMUST00000180649	1	A130051J06Rik	antisense	antisense	2	2169	0	449
15	95972738	95975104	-	-159	-157	9.17	ncRNA-LastExon	exon	ENSMUSG00000115049	ENSMUST00000227616	6	Gm49172	processed_transcript	processed_transcript	6	115	698	122
15	97157058	97157208	-	-2.06	-1.44	2.92	ncRNA-LastExon	exon	ENSMUSG00000116295	ENSMUST00000229245	4	Gm32885	lincRNA	lincRNA	4	66	306	221
15	98567823	98568331	+	-27.2	-26.1	18.7	ncRNA-LastExon	exon	ENSMUSG00000091050	ENSMUST00000163781	2	9330020H09Rik	antisense	antisense	2	202	0	1945
15	98590047	98590659	+	-3.19	-2.51	2.66	ncRNA-LastExon	exon	ENSMUSG00000100220	ENSMUST00000187215	2	Gm29331	antisense	antisense	2	110	0	495
15	99253044	99261729	+	-44.1	-42.9	15.1	ncRNA-1stExon	exon	ENSMUSG00000100599	ENSMUST00000190683	1	1700120C14Rik	processed_transcript	retained_intron	1	1428	0	1428
16	11225630	11225780	+	-2.39	-1.75	10.8	ncRNA-LastExon	exon	ENSMUSG00000097537	ENSMUST00000181526	2	2610020C07Rik	antisense	antisense	2	382	0	2560
16	11778458	11779742	+	-3.13	-2.45	8.61	ncRNA-InternalExon	exon	ENSMUSG00000115936	ENSMUST00000229695	2	4833415N18Rik	lincRNA	lincRNA	3	105	210	853
16	16358770	16359011	+	-4.81	-4.06	3.69	ncRNA-LastExon	exon	ENSMUSG00000115923	ENSMUST00000229446	2	Gm49521	antisense	antisense	2	66	0	534
16	21808710	21809040	+	-34	-32.8	6.26	ncRNA-LastExon	exon	ENSMUSG00000097290	ENSMUST00000211443	4	1300002E11Rik	lincRNA	lincRNA	4	129	275	363
16	23223279	23223488	-	-2.39	-1.75	10.8	ncRNA-LastExon	exon	ENSMUSG00000045231	ENSMUST00000055369	2	BC106179	processed_transcript	lincRNA	2	339	0	3789
16	23223305	23223486	+	-2.39	-1.75	10.8	ncRNA-LastExon	exon	ENSMUSG00000068463	ENSMUST00000149488	3	B630019A10Rik	antisense	antisense	3	116	707	1584
16	23559780	23560021	+	-5.61	-4.84	12.9	ncRNA-LastExon	exon	ENSMUSG00000109783	ENSMUST00000211460	5	Gm45338	processed_transcript	antisense	5	265	581	309
16	24186088	24186238	-	-2.11	-1.48	9.69	ncRNA-LastExon	exon	ENSMUSG00000115869	ENSMUST00000229881	9	Gm31814	sense_intronic	sense_intronic	9	56	1048	257
16	25066592	25066979	+	-4.15	-3.43	11.8	ncRNA-LastExon	exon	ENSMUSG00000096960	ENSMUST00000181655	3	A230028O05Rik	lincRNA	lincRNA	3	165	125	2503
1	63114583	63115124	+	-3.63	-2.93	5.65	ncRNA-1stExon	exon	ENSMUSG00000084799	ENSMUST00000186786	1	Ino80dos	lincRNA	lincRNA	1	1236	0	1236
16	31236185	31244487	+	-5.95	-5.17	13.5	ncRNA-InternalExon	exon	ENSMUSG00000116946	ENSMUST00000232655	2	Gm41442	lincRNA	lincRNA	3	26	531	3994
16	31244725	31244965	+	-8.81	-7.97	7.07	ncRNA-LastExon	exon	ENSMUSG00000116946	ENSMUST00000232655	3	Gm41442	lincRNA	lincRNA	3	26	531	3994
16	31285079	31285497	-	-6.22	-5.43	23.7	ncRNA-LastExon	exon	ENSMUSG00000116617	ENSMUST00000232175	2	Gm49767	lincRNA	lincRNA	2	1069	0	2450
16	31590285	31590555	-	-3.64	-2.94	14	ncRNA-LastExon	exon	ENSMUSG00000116793	ENSMUST00000232216	3	Gm34256	lincRNA	lincRNA	3	198	185	1232
16	31591420	31592633	-	-2.39	-1.75	10.8	ncRNA-InternalExon	exon	ENSMUSG00000116793	ENSMUST00000232216	2	Gm34256	lincRNA	lincRNA	3	198	185	1232
16	31986830	31987123	-	-6.94	-6.13	9.69	ncRNA-1stExon	exon	ENSMUSG00000116739	ENSMUST00000232628	1	Gm49733	sense_intronic	sense_intronic	1	293	0	293
16	38453196	38453494	+	-7.4	-6.58	29.1	ncRNA-LastExon	exon	ENSMUSG00000097576	ENSMUST00000180735	2	D930030I03Rik	antisense	antisense	2	507	0	414
16	4032838	4034449	-	-15.8	-14.8	7.54	ncRNA-LastExon	exon	ENSMUSG00000084790	ENSMUST00000150906	3	Gm15879	antisense	antisense	3	176	175	214
16	4034652	4037847	-	-11.8	-10.9	6.82	ncRNA-1stExon	exon	ENSMUSG00000084790	ENSMUST00000139334	1	Gm15879	antisense	antisense	2	504	0	305
1	64679870	64680315	-	-284	-282	24.2	ncRNA-LastExon	exon	ENSMUSG00000087213	ENSMUST00000150749	2	2810408I11Rik	processed_transcript	antisense	2	196	0	515
1	64736538	64736838	+	-3.39	-2.69	7	ncRNA-1stExon	exon	ENSMUSG00000102140	ENSMUST00000194323	1	Gm38058	TEC	TEC	1	4368	0	4368
16	50558950	50559130	+	-4.7	-3.96	19.4	ncRNA-LastExon	exon	ENSMUSG00000097694	ENSMUST00000180509	6	G730013B05Rik	lincRNA	lincRNA	6	79	426	2245
16	50719293	50719504	-	-7.38	-6.57	9.15	ncRNA-LastExon	exon	ENSMUSG00000022639	ENSMUST00000186944	4	Dubr	lincRNA	lincRNA	4	356	443	1253
16	50719593	50719744	-	-3.56	-2.86	2.98	ncRNA-LastExon	exon	ENSMUSG00000022639	ENSMUST00000186944	4	Dubr	lincRNA	lincRNA	4	356	443	1253
16	50719983	50720134	-	-2.54	-1.89	2.15	ncRNA-LastExon	exon	ENSMUSG00000022639	ENSMUST00000186944	4	Dubr	lincRNA	lincRNA	4	356	443	1253
16	50720313	50725661	-	-7.45	-6.63	2.03	ncRNA-LastExon	exon	ENSMUSG00000022639	ENSMUST00000186944	4	Dubr	lincRNA	lincRNA	4	356	443	1253
16	50726530	50727371	-	-15.3	-14.4	9.21	ncRNA-LastExon	exon	ENSMUSG00000022639	ENSMUST00000186535	2	Dubr	lincRNA	lincRNA	2	311	0	2585
16	50727550	50732053	-	-27.4	-26.3	13.2	ncRNA-LastExon	exon	ENSMUSG00000022639	ENSMUST00000186535	2	Dubr	lincRNA	lincRNA	2	311	0	2585
16	50732262	50732413	-	-2.5	-1.85	8.61	ncRNA-1stExon	exon	ENSMUSG00000022639	ENSMUST00000186806	1	Dubr	lincRNA	lincRNA	2	805	0	1459
16	57174174	57174324	+	-4.11	-3.39	17.2	ncRNA-LastExon	exon	ENSMUSG00000097876	ENSMUST00000180999	4	Gm16892	antisense	antisense	4	70	305	1351
1	66800676	66800797	-	-2.15	-1.52	4.66	ncRNA-1stExon	exon	ENSMUSG00000103756	ENSMUST00000194465	1	Gm37285	TEC	TEC	1	1139	0	1139
16	77500267	77500418	+	-2.88	-2.21	5.74	ncRNA-1stExon	exon	ENSMUSG00000090386	ENSMUST00000068704	1	Mir99ahg	processed_transcript	lincRNA	5	430	795	1633
16	77594792	77595063	+	-2.67	-2.01	4.58	ncRNA-InternalExon	exon	ENSMUSG00000090386	ENSMUST00000068704	4	Mir99ahg	processed_transcript	lincRNA	5	430	795	1633
16	77598345	77670526	+	-30.5	-29.4	9.33	ncRNA-1stExon	exon	ENSMUSG00000102854	ENSMUST00000193537	1	C130023A14Rik	TEC	TEC	1	3087	0	3087
16	77685306	77685455	+	-2.39	-1.75	10.8	ncRNA-1stExon	exon	ENSMUSG00000102562	ENSMUST00000191696	1	Gm37694	TEC	TEC	1	2133	0	2133
16	87496058	87496208	+	-2.95	-2.28	12.9	ncRNA-1stExon	exon	ENSMUSG00000093606	ENSMUST00000175717	1	B130034C11Rik	processed_transcript	lincRNA	3	237	332	832
16	87502029	87502150	+	-2.95	-2.28	12.9	ncRNA-LastExon	exon	ENSMUSG00000093606	ENSMUST00000176296	2	B130034C11Rik	processed_transcript	retained_intron	2	168	0	1966
16	87503584	87503824	+	-2.36	-1.72	8.61	ncRNA-LastExon	exon	ENSMUSG00000093606	ENSMUST00000176296	2	B130034C11Rik	processed_transcript	retained_intron	2	168	0	1966
16	90925831	90926191	+	-20.7	-19.7	3.29	ncRNA-1stExon	exon	ENSMUSG00000116836	ENSMUST00000232334	1	Gm49727	TEC	TEC	1	2579	0	2579
16	91014067	91014187	+	-2.35	-1.71	2.69	ncRNA-1stExon	exon	ENSMUSG00000087354	ENSMUST00000125902	1	4930404I05Rik	processed_transcript	antisense	2	1747	0	928
16	91611765	91621564	+	-6.7	-5.9	14	ncRNA-LastExon	exon	ENSMUSG00000085337	ENSMUST00000138207	2	Gm15964	antisense	antisense	2	345	0	2400
16	92096219	92096490	+	-5.37	-4.6	3.37	ncRNA-LastExon	exon	ENSMUSG00000086331	ENSMUST00000124376	2	Gm16310	sense_intronic	sense_intronic	2	136	0	824
16	96446564	96446804	+	-4.8	-4.05	11.3	ncRNA-1stExon	exon	ENSMUSG00000117039	ENSMUST00000233005	1	Gm32358	TEC	TEC	1	2390	0	2390
16	96446893	96447073	+	-2.67	-2.01	11.8	ncRNA-1stExon	exon	ENSMUSG00000117039	ENSMUST00000233005	1	Gm32358	TEC	TEC	1	2390	0	2390
17	12319070	12320616	-	-7.05	-6.25	6.73	ncRNA-LastExon	exon	ENSMUSG00000117337	ENSMUST00000233693	2	Gm49964	lincRNA	lincRNA	2	194	0	198
17	12815231	12815500	+	-3.71	-3	3.47	ncRNA-LastExon	exon	ENSMUSG00000078247	ENSMUST00000079529	2	Airn	antisense	antisense	2	85	0	1062
17	13333008	13333217	+	-3.44	-2.75	2.31	ncRNA-1stExon	exon	ENSMUSG00000117278	ENSMUST00000233737	1	Gm36684	lincRNA	lincRNA	1	3095	0	3095
17	13333454	13333812	+	-25.9	-24.9	9.98	ncRNA-1stExon	exon	ENSMUSG00000117278	ENSMUST00000233737	1	Gm36684	lincRNA	lincRNA	1	3095	0	3095
17	13490424	13490604	-	-2.39	-1.75	10.8	ncRNA-LastExon	exon	ENSMUSG00000117042	ENSMUST00000137459	6	2700054A10Rik	lincRNA	lincRNA	6	107	527	3819
17	13490428	13490607	-	-2.39	-1.75	10.8	ncRNA-LastExon	exon	ENSMUSG00000117042	ENSMUST00000137459	6	2700054A10Rik	lincRNA	lincRNA	6	107	527	3819
17	15431795	15434906	-	-6.34	-5.55	3.97	ncRNA-1stExon	exon	ENSMUSG00000116718	ENSMUST00000231947	1	Gm49668	lincRNA	lincRNA	4	193	1300	350
17	16972574	16974067	+	-150	-148	12.2	ncRNA-LastExon	exon	ENSMUSG00000060149	ENSMUST00000190415	3	BC002059	lincRNA	lincRNA	3	170	61	1733
17	17264366	17266063	+	-81.9	-80.5	17.1	ncRNA-LastExon	exon	ENSMUSG00000116802	ENSMUST00000231355	4	Gm5165	lincRNA	lincRNA	4	154	188	1852
17	17294442	17316139	+	-6.8	-6	15.1	ncRNA-1stExon	exon	ENSMUSG00000072761	ENSMUST00000186431	1	Gm6712	lincRNA	lincRNA	4	147	188	191
17	17341058	17341239	-	-2.88	-2.21	5.74	ncRNA-LastExon	exon	ENSMUSG00000116590	ENSMUST00000232288	7	AC154200.1	lincRNA	lincRNA	7	193	648	1914
17	17341837	17342137	-	-2.95	-2.28	12.9	ncRNA-LastExon	exon	ENSMUSG00000116590	ENSMUST00000232288	7	AC154200.1	lincRNA	lincRNA	7	193	648	1914
17	17394015	17395206	-	-18.9	-17.9	8.07	ncRNA-InternalExon	exon	ENSMUSG00000097379	ENSMUST00000181390	3	Gm26873	antisense	antisense	5	177	562	1790
17	21423211	21423389	-	-3	-2.33	10.8	ncRNA-LastExon	exon	ENSMUSG00000116771	ENSMUST00000232563	4	Gm49691	antisense	antisense	4	93	300	763
17	21530282	21535878	-	-17	-16.1	12	ncRNA-LastExon	exon	ENSMUSG00000097781	ENSMUST00000180842	3	9330136K24Rik	lincRNA	lincRNA	3	56	44	2378
17	23564552	23564937	+	-5.6	-4.82	22.6	ncRNA-LastExon	exon	ENSMUSG00000117322	ENSMUST00000233076	2	6330415G19Rik	antisense	antisense	2	102	0	1522
17	23565054	23565173	+	-2.67	-2.01	11.8	ncRNA-LastExon	exon	ENSMUSG00000117322	ENSMUST00000233076	2	6330415G19Rik	antisense	antisense	2	102	0	1522
17	23752779	23753049	+	-25.6	-24.5	3.45	ncRNA-LastExon	exon	ENSMUSG00000097006	ENSMUST00000181605	3	9530082P21Rik	antisense	antisense	3	475	299	2388
17	23753168	23753945	+	-116	-115	5.7	ncRNA-LastExon	exon	ENSMUSG00000097006	ENSMUST00000181605	3	9530082P21Rik	antisense	antisense	3	475	299	2388
17	24404648	24405129	-	-8.25	-7.42	25.8	ncRNA-LastExon	exon	ENSMUSG00000073437	ENSMUST00000181014	7	D330041H03Rik	processed_transcript	antisense	7	118	1095	690
17	24409510	24409930	-	-6.05	-5.27	11.8	ncRNA-LastExon	exon	ENSMUSG00000073437	ENSMUST00000181259	5	D330041H03Rik	processed_transcript	antisense	5	202	363	691
17	24410049	24410286	-	-2.91	-2.24	2.96	ncRNA-InternalExon	exon	ENSMUSG00000073437	ENSMUST00000181014	6	D330041H03Rik	processed_transcript	antisense	7	118	1095	690
17	24528335	24528744	+	-5.82	-5.04	5.17	ncRNA-1stExon	exon	ENSMUSG00000093565	ENSMUST00000176215	1	Rab26os	antisense	antisense	1	477	0	477
17	25988555	25990644	+	-7.73	-6.9	2.76	ncRNA-LastExon	exon	ENSMUSG00000097523	ENSMUST00000235322	2	1700022N22Rik	antisense	antisense	2	155	0	605
17	25990821	25991000	+	-3.41	-2.71	1.79	ncRNA-LastExon	exon	ENSMUSG00000097523	ENSMUST00000235322	2	1700022N22Rik	antisense	antisense	2	155	0	605
17	26934413	26934563	-	-2.11	-1.48	7.54	ncRNA-1stExon	exon	ENSMUSG00000118147	ENSMUST00000237264	1	Gm41555	sense_overlapping	sense_overlapping	5	184	509	437
17	26974509	26978454	-	-21.3	-20.3	6.79	ncRNA-LastExon	exon	ENSMUSG00000118007	ENSMUST00000237254	2	Gm50254	antisense	antisense	2	339	0	292
17	27048304	27048619	-	-9.22	-8.37	35.5	ncRNA-LastExon	exon	ENSMUSG00000117799	ENSMUST00000236359	2	Gm50295	lincRNA	lincRNA	2	39	0	476
17	27546814	27547204	-	-4.7	-3.96	19.4	ncRNA-1stExon	exon	ENSMUSG00000116657	ENSMUST00000231483	1	Gm49774	antisense	antisense	1	10812	0	10812
17	27555798	27556308	-	-6.8	-6	26.9	ncRNA-1stExon	exon	ENSMUSG00000116657	ENSMUST00000231483	1	Gm49774	antisense	antisense	1	10812	0	10812
17	27908003	27908320	+	-3.82	-3.11	16.1	ncRNA-1stExon	exon	ENSMUSG00000117216	ENSMUST00000233056	1	Gm49801	antisense	antisense	1	547	0	547
17	28223989	28224137	-	-2.15	-1.52	4.84	ncRNA-1stExon	exon	ENSMUSG00000117028	ENSMUST00000232711	1	Gm49874	antisense	antisense	1	1064	0	1064
17	29057993	29058335	+	-2.67	-2.01	11.8	ncRNA-1stExon	exon	ENSMUSG00000117007	ENSMUST00000233408	1	Gm41556	lincRNA	lincRNA	2	149	0	911
17	29058504	29058803	-	-2.67	-2.01	11.8	ncRNA-LastExon	exon	ENSMUSG00000085912	ENSMUST00000133221	2	Trp53cor1	lincRNA	lincRNA	2	289	0	2929
17	29060026	29060146	-	-1.99	-1.37	8.61	ncRNA-LastExon	exon	ENSMUSG00000085912	ENSMUST00000133221	2	Trp53cor1	lincRNA	lincRNA	2	289	0	2929
17	29093743	29094013	-	-48.1	-46.9	7.75	ncRNA-1stExon	exon	ENSMUSG00000117050	ENSMUST00000233069	1	1700023B13Rik	TEC	TEC	1	1046	0	1046
17	30576569	30577379	+	-23.1	-22.1	14	ncRNA-1stExon	exon	ENSMUSG00000117725	ENSMUST00000235695	1	Gm50240	antisense	antisense	1	6295	0	6295
17	30577917	30578488	+	-3.53	-2.83	15.1	ncRNA-1stExon	exon	ENSMUSG00000117725	ENSMUST00000235695	1	Gm50240	antisense	antisense	1	6295	0	6295
17	30923062	30923722	-	-15.1	-14.2	5.28	ncRNA-LastExon	exon	ENSMUSG00000117786	ENSMUST00000236572	3	Gm10503	antisense	antisense	3	151	344	3519
17	3258025	3258235	+	-6.07	-5.28	2.34	ncRNA-LastExon	exon	ENSMUSG00000116858	ENSMUST00000231685	3	Gm49797	lincRNA	lincRNA	3	114	82	1158
17	32811578	32821172	+	-11.3	-10.4	6.82	ncRNA-LastExon	exon	ENSMUSG00000097030	ENSMUST00000181318	4	Gm26693	antisense	antisense	4	195	102	724
17	3308435	3309032	+	-5.16	-4.4	12.9	ncRNA-LastExon	exon	ENSMUSG00000116858	ENSMUST00000232042	4	Gm49797	lincRNA	lincRNA	4	46	192	2876
17	33919307	33919750	-	-12.1	-11.2	6.24	ncRNA-LastExon	exon	ENSMUSG00000101438	ENSMUST00000185388	2	Gm19412	antisense	antisense	2	416	0	348
17	33939068	33939424	+	-4.8	-4.05	1.82	ncRNA-1stExon	exon	ENSMUSG00000117603	ENSMUST00000234174	1	Gm50037	antisense	antisense	2	116	0	35
17	34601150	34601404	+	-62.9	-61.6	7.03	ncRNA-1stExon	exon	ENSMUSG00000092395	ENSMUST00000174756	1	Gm20463	antisense	antisense	2	336	0	30
17	34809121	34809272	-	-2.67	-2.01	11.8	ncRNA-LastExon	exon	ENSMUSG00000015451	ENSMUST00000160657	2	C4a	processed_transcript	retained_intron	2	279	0	247
17	34950237	34950475	-	-205	-204	7.77	ncRNA-LastExon	exon	ENSMUSG00000092203	ENSMUST00000174464	2	1110038B12Rik	processed_transcript	retained_intron	2	547	0	238
17	34976987	34977434	-	-24.2	-23.1	14.9	ncRNA-LastExon	exon	ENSMUSG00000073415	ENSMUST00000151136	2	Gm10501	antisense	antisense	2	347	0	1853
17	34977492	34978177	-	-27.5	-26.4	22.8	ncRNA-LastExon	exon	ENSMUSG00000073415	ENSMUST00000151136	2	Gm10501	antisense	antisense	2	347	0	1853
17	34978562	34981758	-	-8.74	-7.9	3.93	ncRNA-1stExon	exon	ENSMUSG00000073415	ENSMUST00000151136	1	Gm10501	antisense	antisense	2	347	0	1853
17	35123085	35126324	-	-25	-24	4.49	ncRNA-1stExon	exon	ENSMUSG00000092241	ENSMUST00000173576	1	Gm20522	antisense	antisense	2	283	0	501
17	35379636	35379965	-	-3.82	-3.11	16.1	ncRNA-LastExon	exon	ENSMUSG00000079505	ENSMUST00000113886	2	Gm11131	antisense	antisense	2	405	0	2717
17	35910341	35910758	+	-10.5	-9.58	35.5	ncRNA-LastExon	exon	ENSMUSG00000084998	ENSMUST00000149452	5	Gm16279	antisense	antisense	5	46	886	2013
17	35994540	36038435	+	-138	-136	18.6	ncRNA-LastExon	exon	ENSMUSG00000092368	ENSMUST00000173900	2	A930015D03Rik	antisense	antisense	2	108	0	1003
17	44735990	44737348	+	-11.1	-10.2	3.71	ncRNA-1stExon	exon	ENSMUSG00000073394	ENSMUST00000097320	1	Runx2os1	antisense	antisense	2	519	0	273
17	45780226	45780406	+	-3.53	-2.83	15.1	ncRNA-InternalExon	exon	ENSMUSG00000097727	ENSMUST00000180558	4	F630040K05Rik	lincRNA	lincRNA	5	341	2114	179
17	47141281	47141850	+	-5.08	-4.33	19.4	ncRNA-1stExon	exon	ENSMUSG00000064043	ENSMUST00000191153	1	Trerf1	processed_transcript	retained_intron	7	189	2043	1023
17	47313887	47314218	+	-10.2	-9.31	5.77	ncRNA-InternalExon	exon	ENSMUSG00000064043	ENSMUST00000188947	5	Trerf1	processed_transcript	retained_intron	12	91	2893	519
17	47314276	47314547	+	-4.64	-3.9	6.82	ncRNA-InternalExon	exon	ENSMUSG00000064043	ENSMUST00000188947	5	Trerf1	processed_transcript	retained_intron	12	91	2893	519
17	47315234	47315385	+	-3.14	-2.46	6.1	ncRNA-InternalExon	exon	ENSMUSG00000064043	ENSMUST00000188947	5	Trerf1	processed_transcript	retained_intron	12	91	2893	519
17	47353940	47359414	+	-20.8	-19.7	18.3	ncRNA-LastExon	exon	ENSMUSG00000064043	ENSMUST00000190080	19	Trerf1	processed_transcript	processed_transcript	19	24	3972	3049
17	47688114	47688913	+	-14.4	-13.5	19.4	ncRNA-LastExon	exon	ENSMUSG00000084880	ENSMUST00000155812	3	Tomm6os	antisense	antisense	3	508	82	2354
17	57091399	57091579	-	-2.79	-2.13	9.69	ncRNA-LastExon	exon	ENSMUSG00000079414	ENSMUST00000233454	3	Gm11110	lincRNA	lincRNA	3	25	135	1400
17	57091995	57092234	-	-5.26	-4.5	4.01	ncRNA-LastExon	exon	ENSMUSG00000079414	ENSMUST00000233454	3	Gm11110	lincRNA	lincRNA	3	25	135	1400
17	57092590	57100811	-	-2.72	-2.06	3.23	ncRNA-LastExon	exon	ENSMUSG00000079414	ENSMUST00000233454	3	Gm11110	lincRNA	lincRNA	3	25	135	1400
17	5798686	5799735	+	-8.74	-7.9	3.93	ncRNA-1stExon	exon	ENSMUSG00000096965	ENSMUST00000181484	1	3300005D01Rik	lincRNA	lincRNA	3	503	143	528
17	5801298	5803240	+	-101	-99.7	5.43	ncRNA-LastExon	exon	ENSMUSG00000096965	ENSMUST00000181484	3	3300005D01Rik	lincRNA	lincRNA	3	503	143	528
17	65888441	65888620	+	-2.95	-2.28	12.9	ncRNA-LastExon	exon	ENSMUSG00000117250	ENSMUST00000233078	2	Gm49871	lincRNA	lincRNA	2	187	0	881
17	69417528	69417829	-	-4.41	-3.67	18.3	ncRNA-LastExon	exon	ENSMUSG00000096988	ENSMUST00000181032	3	A930029G22Rik	lincRNA	lincRNA	3	128	107	1475
17	69417548	69417843	+	-4.41	-3.67	18.3	ncRNA-1stExon	exon	ENSMUSG00000073374	ENSMUST00000097289	1	C030034I22Rik	lincRNA	lincRNA	1	1471	0	1471
17	69417550	69417879	+	-4.41	-3.67	18.3	ncRNA-1stExon	exon	ENSMUSG00000073374	ENSMUST00000097289	1	C030034I22Rik	lincRNA	lincRNA	1	1471	0	1471
17	6948503	6956935	+	-28.9	-27.9	3.74	ncRNA-LastExon	exon	ENSMUSG00000116618	ENSMUST00000231833	2	Gm49719	antisense	antisense	2	90	0	577
17	70745418	70745837	-	-5.65	-4.88	19.4	ncRNA-LastExon	exon	ENSMUSG00000097282	ENSMUST00000181546	3	5031415H12Rik	antisense	antisense	3	515	775	1191
17	70755222	70755403	-	-2.5	-1.85	3.88	ncRNA-1stExon	exon	ENSMUSG00000097282	ENSMUST00000181546	1	5031415H12Rik	antisense	antisense	3	515	775	1191
17	71391837	71392369	-	-6.15	-5.36	11.8	ncRNA-1stExon	exon	ENSMUSG00000103558	ENSMUST00000195774	1	Gm38220	TEC	TEC	1	1447	0	1447
17	71598097	71598755	-	-6.57	-5.77	5.14	ncRNA-1stExon	exon	ENSMUSG00000085492	ENSMUST00000130952	1	Trmt61b	antisense	antisense	6	820	379	1317
17	84086036	84086186	+	-2.67	-2.01	11.8	ncRNA-InternalExon	exon	ENSMUSG00000117571	ENSMUST00000234076	4	4933433H22Rik	lincRNA	lincRNA	6	395	1240	154
17	84185755	84208597	+	-13	-12.1	6.1	ncRNA-1stExon	exon	ENSMUSG00000117393	ENSMUST00000234321	1	Gm36279	antisense	antisense	4	105	200	60
17	84551215	84566824	-	-11.3	-10.4	7	ncRNA-1stExon	exon	ENSMUSG00000117391	ENSMUST00000234072	1	4930500A05Rik	antisense	antisense	2	181	0	296
1	78596016	78596315	-	-2.95	-2.28	12.9	ncRNA-LastExon	exon	ENSMUSG00000099364	ENSMUST00000190504	2	5730419F03Rik	lincRNA	lincRNA	2	263	0	1829
17	87275152	87275361	-	-6.5	-5.7	25.8	ncRNA-LastExon	exon	ENSMUSG00000085287	ENSMUST00000137539	4	4833418N02Rik	processed_transcript	lincRNA	4	1135	200	485
17	87277431	87280850	-	-9.58	-8.73	14	ncRNA-LastExon	exon	ENSMUSG00000085287	ENSMUST00000161759	2	4833418N02Rik	processed_transcript	bidirectional_promoter_lncRNA	2	606	0	764
17	87281324	87282191	-	-4.47	-3.74	5.38	ncRNA-1stExon	exon	ENSMUSG00000085287	ENSMUST00000137539	1	4833418N02Rik	processed_transcript	lincRNA	4	1135	200	485
17	87282249	87282458	-	-2.67	-2.01	7	ncRNA-1stExon	exon	ENSMUSG00000085287	ENSMUST00000146560	1	4833418N02Rik	processed_transcript	lincRNA	5	641	404	450
17	87455175	87455768	-	-7.7	-6.88	30.1	ncRNA-LastExon	exon	ENSMUSG00000117545	ENSMUST00000234806	3	Gm30794	lincRNA	lincRNA	3	506	119	897
17	94815416	94816063	-	-29.3	-28.2	7.45	ncRNA-1stExon	exon	ENSMUSG00000117499	ENSMUST00000234240	1	Gm50010	TEC	TEC	1	1323	0	1323
17	94876494	94876674	+	-2.47	-1.83	3.05	ncRNA-LastExon	exon	ENSMUSG00000095193	ENSMUST00000234295	4	Gm20939	lincRNA	lincRNA	4	95	188	2796
17	94876853	94876974	+	-2.36	-1.72	6.46	ncRNA-LastExon	exon	ENSMUSG00000095193	ENSMUST00000234295	4	Gm20939	lincRNA	lincRNA	4	95	188	2796
17	94877033	94877213	+	-1.97	-1.35	3.5	ncRNA-LastExon	exon	ENSMUSG00000095193	ENSMUST00000234295	4	Gm20939	lincRNA	lincRNA	4	95	188	2796
17	94877452	94877632	+	-3.01	-2.33	5.92	ncRNA-LastExon	exon	ENSMUSG00000095193	ENSMUST00000234295	4	Gm20939	lincRNA	lincRNA	4	95	188	2796
17	94878110	94878291	+	-4.11	-3.39	17.2	ncRNA-LastExon	exon	ENSMUSG00000095193	ENSMUST00000234295	4	Gm20939	lincRNA	lincRNA	4	95	188	2796
18	12198409	12198675	+	-8.75	-7.9	5.81	ncRNA-LastExon	exon	ENSMUSG00000086935	ENSMUST00000153352	2	Gm15956	antisense	antisense	2	85	0	417
18	31781255	31782299	-	-90.1	-88.6	5.5	ncRNA-LastExon	exon	ENSMUSG00000097748	ENSMUST00000180550	3	Gm26533	antisense	antisense	3	288	205	1297
18	31782388	31785654	-	-5.43	-4.66	1.61	ncRNA-LastExon	exon	ENSMUSG00000097748	ENSMUST00000180550	3	Gm26533	antisense	antisense	3	288	205	1297
18	32377259	32377440	-	-15	-14.1	3.05	ncRNA-1stExon	exon	ENSMUSG00000097413	ENSMUST00000234408	1	A830052D11Rik	lincRNA	lincRNA	2	658	0	50
18	33794920	33795986	+	-23.9	-22.8	4.07	ncRNA-1stExon	exon	ENSMUSG00000087590	ENSMUST00000146010	1	Epb41l4aos	lincRNA	lincRNA	3	233	63	134
18	34758268	34758626	+	-12.4	-11.5	17.2	ncRNA-LastExon	exon	ENSMUSG00000097755	ENSMUST00000181641	2	2010110K18Rik	lincRNA	lincRNA	2	224	0	454
18	35558076	35558196	+	-6.24	-5.45	2.64	ncRNA-LastExon	exon	ENSMUSG00000117869	ENSMUST00000235679	4	Snhg4	processed_transcript	lincRNA	4	99	111	980
18	35584518	35598573	-	-53	-51.8	1.72	ncRNA-LastExon	exon	ENSMUSG00000118030	ENSMUST00000237282	2	Gm50163	antisense	antisense	2	53	0	310
18	37805836	37805986	-	-3.14	-2.46	11.8	ncRNA-1stExon	exon	ENSMUSG00000103309	ENSMUST00000192003	1	BC037039	antisense	antisense	1	2205	0	2205
18	37806313	37807833	-	-124	-122	8.07	ncRNA-1stExon	exon	ENSMUSG00000103309	ENSMUST00000192003	1	BC037039	antisense	antisense	1	2205	0	2205
18	42274381	42274615	-	-5	-4.25	20.5	ncRNA-1stExon	exon	ENSMUSG00000117662	ENSMUST00000236054	1	Gm4013	processed_transcript	retained_intron	1	792	0	792
18	44662082	44662262	+	-2.88	-2.22	9.69	ncRNA-1stExon	exon	ENSMUSG00000097610	ENSMUST00000181094	1	A930012L18Rik	antisense	antisense	5	618	850	896
18	50053604	50053724	-	-1.97	-1.35	2.69	ncRNA-1stExon	exon	ENSMUSG00000086600	ENSMUST00000129164	1	C030005K06Rik	processed_transcript	processed_transcript	6	327	1280	469
18	52563684	52577325	+	-16	-15	3.29	ncRNA-LastExon	exon	ENSMUSG00000118365	ENSMUST00000235622	3	Gm41724	antisense	antisense	3	86	219	244
1	85512794	85513092	-	-14.3	-13.4	5.38	ncRNA-LastExon	exon	ENSMUSG00000089714	ENSMUST00000161449	2	Gm16092	lincRNA	lincRNA	2	191	0	2214
18	61726687	61726986	+	-6.87	-6.06	4.49	ncRNA-1stExon	exon	ENSMUSG00000098702	ENSMUST00000184181	1	1500015A07Rik	antisense	antisense	1	1865	0	1865
18	62184055	62184405	+	-8.31	-7.48	32.3	ncRNA-LastExon	exon	ENSMUSG00000054589	ENSMUST00000067743	2	Gm9949	lincRNA	lincRNA	2	478	0	484
1	86367166	86367855	+	-7.1	-6.29	28	ncRNA-LastExon	exon	ENSMUSG00000073627	ENSMUST00000127284	2	C130036L24Rik	processed_transcript	retained_intron	2	434	0	832
1	86372233	86372893	+	-7.59	-6.77	9.42	ncRNA-LastExon	exon	ENSMUSG00000073627	ENSMUST00000137643	3	C130036L24Rik	processed_transcript	processed_transcript	3	116	587	2406
18	65306459	65306728	+	-5.32	-4.55	4	ncRNA-1stExon	exon	ENSMUSG00000118101	ENSMUST00000235286	1	F730048M01Rik	antisense	antisense	2	1158	0	990
18	65307025	65309011	+	-14.9	-14	7.54	ncRNA-1stExon	exon	ENSMUSG00000118101	ENSMUST00000235286	1	F730048M01Rik	antisense	antisense	2	1158	0	990
18	65579906	65580026	-	-2.11	-1.48	9.69	ncRNA-1stExon	exon	ENSMUSG00000117992	ENSMUST00000236474	1	Gm41760	antisense	antisense	1	2393	0	2393
18	65623249	65623699	-	-18.7	-17.7	18.3	ncRNA-1stExon	exon	ENSMUSG00000118234	ENSMUST00000183157	1	Gm50115	antisense	antisense	1	5267	0	5267
18	65624476	65624657	-	-3.51	-2.81	3.34	ncRNA-1stExon	exon	ENSMUSG00000118234	ENSMUST00000183157	1	Gm50115	antisense	antisense	1	5267	0	5267
18	66127749	66127927	-	-2.95	-2.28	12.9	ncRNA-LastExon	exon	ENSMUSG00000117764	ENSMUST00000236179	2	Gm50143	sense_intronic	sense_intronic	2	58	0	921
18	67205370	67205970	-	-105	-104	6.46	ncRNA-1stExon	exon	ENSMUSG00000117757	ENSMUST00000209359	1	Gm50169	antisense	antisense	1	2636	0	2636
18	75365661	75367088	-	-7.84	-7.02	11.8	ncRNA-LastExon	exon	ENSMUSG00000092569	ENSMUST00000174338	2	Gm20544	processed_transcript	processed_transcript	2	159	0	531
18	75521431	75521761	+	-8.46	-7.62	2.93	ncRNA-LastExon	exon	ENSMUSG00000097712	ENSMUST00000181913	4	Gm10532	antisense	antisense	4	106	437	1758
18	76228049	76228259	-	-2.39	-1.75	10.8	ncRNA-1stExon	exon	ENSMUSG00000118004	ENSMUST00000238024	1	BC026513	lincRNA	lincRNA	1	2156	0	2156
18	77793348	77793528	-	-2.67	-2.01	11.8	ncRNA-LastExon	exon	ENSMUSG00000073529	ENSMUST00000143732	3	F830208F22Rik	processed_transcript	processed_transcript	3	86	1116	1689
18	7868994	7869113	-	-2.57	-1.92	3.44	ncRNA-1stExon	exon	ENSMUSG00000117505	ENSMUST00000234126	1	Gm9993	antisense	antisense	1	1096	0	1096
18	80191972	80192766	+	-49.3	-48	35.5	ncRNA-LastExon	exon	ENSMUSG00000118061	ENSMUST00000236423	5	Rbfaos	lincRNA	lincRNA	5	434	1007	1267
18	82339615	82339765	-	-2.37	-1.73	1.51	ncRNA-InternalExon	exon	ENSMUSG00000118057	ENSMUST00000235445	3	B020010K11Rik	lincRNA	lincRNA	4	64	1712	1803
18	82692313	82692461	+	-2.95	-2.28	12.9	ncRNA-1stExon	exon	ENSMUSG00000097141	ENSMUST00000181931	1	Gm10524	TEC	TEC	1	1893	0	1893
18	82693406	82693644	+	-6.41	-5.62	3.23	ncRNA-1stExon	exon	ENSMUSG00000097141	ENSMUST00000181931	1	Gm10524	TEC	TEC	1	1893	0	1893
18	82700919	82701068	+	-3.24	-2.55	14	ncRNA-LastExon	exon	ENSMUSG00000118012	ENSMUST00000236930	2	Gm46620	lincRNA	lincRNA	2	23	0	1852
18	84209325	84209674	+	-7.46	-6.64	26.9	ncRNA-LastExon	exon	ENSMUSG00000118385	ENSMUST00000238064	2	Gm50311	antisense	antisense	2	108	0	588
1	88559972	88562078	+	-64.7	-63.4	11.4	ncRNA-LastExon	exon	ENSMUSG00000100798	ENSMUST00000189394	6	Gm19589	lincRNA	lincRNA	6	251	780	1592
1	90283529	90283853	+	-3.82	-3.11	16.1	ncRNA-LastExon	exon	ENSMUSG00000101028	ENSMUST00000188640	2	Gm28723	lincRNA	lincRNA	2	149	0	852
19	10198456	10200867	+	-524	-Inf	6.29	ncRNA-1stExon	exon	ENSMUSG00000064032	ENSMUST00000081739	1	Gm10143	antisense	antisense	1	3194	0	3194
1	91800627	91800957	-	-7.7	-6.88	30.1	ncRNA-1stExon	exon	ENSMUSG00000100980	ENSMUST00000187564	1	Gm29100	antisense	antisense	1	4410	0	4410
1	91801436	91801977	-	-49.2	-47.9	4.56	ncRNA-1stExon	exon	ENSMUSG00000100980	ENSMUST00000187564	1	Gm29100	antisense	antisense	1	4410	0	4410
19	21997565	21999564	+	-2.39	-1.75	10.8	ncRNA-1stExon	exon	ENSMUSG00000118226	ENSMUST00000237916	1	Gm50134	lincRNA	lincRNA	2	363	0	608
19	22020063	22020332	+	-3.53	-2.83	15.1	ncRNA-LastExon	exon	ENSMUSG00000118273	ENSMUST00000235257	2	Gm41819	lincRNA	lincRNA	2	237	0	1103
1	92909240	92909390	-	-2.67	-2.01	11.8	ncRNA-LastExon	exon	ENSMUSG00000097251	ENSMUST00000181575	2	5033417F24Rik	antisense	antisense	2	186	0	1601
19	29806717	29810096	+	-15.2	-14.3	6.29	ncRNA-LastExon	exon	ENSMUSG00000118251	ENSMUST00000236200	2	Gm50373	antisense	antisense	2	76	0	173
19	32487987	32488168	+	-2.39	-1.75	8.61	ncRNA-1stExon	exon	ENSMUSG00000118106	ENSMUST00000235511	1	AC115752.1	TEC	TEC	1	2276	0	2276
19	36256135	36256336	+	-6.06	-5.28	3.37	ncRNA-LastExon	exon	ENSMUSG00000118032	ENSMUST00000236788	2	Gm50147	lincRNA	lincRNA	2	174	0	428
19	37432997	37433501	-	-7.45	-6.63	25.8	ncRNA-1stExon	exon	ENSMUSG00000102353	ENSMUST00000192635	1	Gm38345	TEC	TEC	1	1748	0	1748
19	37433589	37433886	-	-3.24	-2.55	14	ncRNA-1stExon	exon	ENSMUSG00000102353	ENSMUST00000192635	1	Gm38345	TEC	TEC	1	1748	0	1748
1	93750447	93751072	+	-94.1	-92.6	6.71	ncRNA-LastExon	exon	ENSMUSG00000101952	ENSMUST00000188846	3	Gm10550	antisense	antisense	3	113	94	775
19	3863772	3867673	-	-16.1	-15.2	5.27	ncRNA-1stExon	exon	ENSMUSG00000117912	ENSMUST00000235621	1	Gm50383	antisense	antisense	2	168	0	214
19	40594031	40594210	+	-2.51	-1.86	2.38	ncRNA-LastExon	exon	ENSMUSG00000097792	ENSMUST00000181109	3	Gm27042	lincRNA	lincRNA	3	106	57	935
19	40594298	40594417	+	-2.2	-1.57	2.42	ncRNA-LastExon	exon	ENSMUSG00000097792	ENSMUST00000181109	3	Gm27042	lincRNA	lincRNA	3	106	57	935
19	4192108	4192782	-	-101	-99.3	5.17	ncRNA-LastExon	exon	ENSMUSG00000117839	ENSMUST00000235517	2	Gm50251	antisense	antisense	2	88	0	153
19	42562528	42563108	-	-74.8	-73.4	6.11	ncRNA-LastExon	exon	ENSMUSG00000090117	ENSMUST00000162829	2	Gm16541	antisense	antisense	2	137	0	298
19	4447267	4447753	+	-20.5	-19.5	8.25	ncRNA-LastExon	exon	ENSMUSG00000087132	ENSMUST00000154407	5	A930001C03Rik	processed_transcript	antisense	5	387	213	802
19	4447960	4448140	+	-4.41	-3.67	18.3	ncRNA-LastExon	exon	ENSMUSG00000087132	ENSMUST00000154407	5	A930001C03Rik	processed_transcript	antisense	5	387	213	802
19	45749651	45752310	+	-23.5	-22.4	3.75	ncRNA-LastExon	exon	ENSMUSG00000087367	ENSMUST00000133963	2	Gm15491	antisense	antisense	2	170	0	581
19	46881853	46882003	+	-2	-1.38	2.48	ncRNA-1stExon	exon	ENSMUSG00000117814	ENSMUST00000236822	1	Gm50431	lincRNA	lincRNA	1	1945	0	1945
19	4762102	4762758	-	-56.1	-54.8	8.18	ncRNA-1stExon	exon	ENSMUSG00000103651	ENSMUST00000195512	1	Gm37206	TEC	TEC	1	3069	0	3069
19	47722381	47722590	+	-2.67	-2.01	11.8	ncRNA-LastExon	exon	ENSMUSG00000118149	ENSMUST00000235588	2	Gm50282	lincRNA	lincRNA	2	283	0	819
19	5074280	5074517	+	-3.82	-3.11	16.1	ncRNA-LastExon	exon	ENSMUSG00000117893	ENSMUST00000237721	2	Gm46658	antisense	antisense	2	377	0	1044
19	5074694	5074902	+	-4.11	-3.39	17.2	ncRNA-LastExon	exon	ENSMUSG00000117893	ENSMUST00000237721	2	Gm46658	antisense	antisense	2	377	0	1044
19	53444803	53445134	-	-6.34	-5.55	3.08	ncRNA-LastExon	exon	ENSMUSG00000097636	ENSMUST00000180667	4	Mirt1	processed_transcript	lincRNA	4	79	301	1331
19	53820810	53821019	-	-3.24	-2.55	14	ncRNA-LastExon	exon	ENSMUSG00000089679	ENSMUST00000162724	2	Gm16299	antisense	antisense	2	37	0	2729
19	53821226	53821614	-	-2.39	-1.75	10.8	ncRNA-LastExon	exon	ENSMUSG00000089679	ENSMUST00000162724	2	Gm16299	antisense	antisense	2	37	0	2729
19	5388394	5389307	+	-24.6	-23.5	28	ncRNA-1stExon	exon	ENSMUSG00000117959	ENSMUST00000237256	1	D330050I16Rik	antisense	antisense	1	1266	0	1266
19	5689505	5690010	-	-4.34	-3.61	3.66	ncRNA-LastExon	exon	ENSMUSG00000118077	ENSMUST00000237906	2	Gm50315	antisense	antisense	2	153	0	447
19	57360301	57360716	-	-6.51	-5.71	14.5	ncRNA-1stExon	exon	ENSMUSG00000097785	ENSMUST00000181921	1	B230217O12Rik	processed_transcript	bidirectional_promoter_lncRNA	3	762	202	678
19	5800993	5802372	-	-1920	-Inf	5.54	ncRNA-1stExon	exon	ENSMUSG00000092341	ENSMUST00000172812	1	Malat1	lincRNA	lincRNA	1	6983	0	6983
19	5801915	5802329	-	-19.8	-18.8	1.5	ncRNA-1stExon	exon	ENSMUSG00000092341	ENSMUST00000172812	1	Malat1	lincRNA	lincRNA	1	6983	0	6983
19	5801940	5802393	+	-77.9	-76.5	2.01	ncRNA-1stExon	exon	ENSMUSG00000102349	ENSMUST00000192176	1	Gm37376	TEC	TEC	1	453	0	453
19	5802414	5802671	-	-119	-117	25.5	ncRNA-1stExon	exon	ENSMUSG00000092341	ENSMUST00000173499	1	Malat1	lincRNA	lincRNA	2	434	0	51
19	5802431	5802672	-	-118	-117	25.1	ncRNA-1stExon	exon	ENSMUSG00000092341	ENSMUST00000172812	1	Malat1	lincRNA	lincRNA	1	6983	0	6983
19	58204368	58235932	+	-18	-17	15.1	ncRNA-LastExon	exon	ENSMUSG00000087002	ENSMUST00000143595	2	Gm16277	antisense	antisense	2	246	0	416
19	5824707	5824888	-	-3.69	-2.99	14	ncRNA-1stExon	exon	ENSMUSG00000092274	ENSMUST00000173672	1	Neat1	lincRNA	lincRNA	1	20771	0	20771
19	5826026	5826177	-	-4.7	-3.96	19.4	ncRNA-1stExon	exon	ENSMUSG00000092274	ENSMUST00000173672	1	Neat1	lincRNA	lincRNA	1	20771	0	20771
19	5842270	5842691	-	-166	-165	4.36	ncRNA-1stExon	exon	ENSMUSG00000092274	ENSMUST00000173672	1	Neat1	lincRNA	lincRNA	1	20771	0	20771
19	5842306	5842694	-	-168	-166	4.82	ncRNA-LastExon	exon	ENSMUSG00000092274	ENSMUST00000174287	2	Neat1	lincRNA	lincRNA	2	552	0	2452
19	5843257	5844686	-	-679	-Inf	8.67	ncRNA-LastExon	exon	ENSMUSG00000092274	ENSMUST00000174287	2	Neat1	lincRNA	lincRNA	2	552	0	2452
19	5843259	5844669	-	-668	-Inf	8.54	ncRNA-LastExon	exon	ENSMUSG00000092274	ENSMUST00000174287	2	Neat1	lincRNA	lincRNA	2	552	0	2452
19	5844335	5844437	-	-2.47	-1.82	1.35	ncRNA-LastExon	exon	ENSMUSG00000092274	ENSMUST00000174287	2	Neat1	lincRNA	lincRNA	2	552	0	2452
19	5845267	5845476	-	-166	-164	4.23	ncRNA-1stExon	exon	ENSMUSG00000092274	ENSMUST00000174287	1	Neat1	lincRNA	lincRNA	2	552	0	2452
19	5845267	5845478	-	-167	-165	4.32	ncRNA-1stExon	exon	ENSMUSG00000092274	ENSMUST00000173672	1	Neat1	lincRNA	lincRNA	1	20771	0	20771
19	5851212	5851388	+	-13	-12.1	4.93	ncRNA-LastExon	exon	ENSMUSG00000043488	ENSMUST00000187697	2	Frmd8os	antisense	antisense	2	128	0	388
19	5914531	5914710	+	-3.42	-2.73	8.61	ncRNA-1stExon	exon	ENSMUSG00000110156	ENSMUST00000235359	1	Gm42067	antisense	antisense	1	1843	0	1843
19	5914532	5914709	+	-3.42	-2.73	8.61	ncRNA-1stExon	exon	ENSMUSG00000110156	ENSMUST00000235359	1	Gm42067	antisense	antisense	1	1843	0	1843
1	9747647	9748453	+	-104	-103	15.6	ncRNA-1stExon	exon	ENSMUSG00000097893	ENSMUST00000181821	1	1700034P13Rik	antisense	antisense	4	957	241	798
1	98031175	98031295	-	-2.88	-2.22	7.54	ncRNA-LastExon	exon	ENSMUSG00000089706	ENSMUST00000160588	2	B230216N24Rik	processed_transcript	retained_intron	2	2560	0	909
1	98031772	98032101	-	-4.24	-3.51	14	ncRNA-LastExon	exon	ENSMUSG00000089706	ENSMUST00000159324	3	B230216N24Rik	processed_transcript	sense_intronic	3	58	100	982
1	98606964	98607205	+	-4.34	-3.61	14	ncRNA-LastExon	exon	ENSMUSG00000100009	ENSMUST00000191409	5	Gm7967	lincRNA	lincRNA	5	141	466	442
19	8726142	8726413	+	-9.8	-8.94	2.32	ncRNA-LastExon	exon	ENSMUSG00000108414	ENSMUST00000206519	2	Snhg1	processed_transcript	retained_intron	2	1770	0	958
1	9941987	9942282	-	-30.8	-29.7	4.49	ncRNA-LastExon	exon	ENSMUSG00000098234	ENSMUST00000182043	2	Snhg6	lincRNA	lincRNA	2	288	0	367
19	9865941	9866181	-	-2.95	-2.28	12.9	ncRNA-1stExon	exon	ENSMUSG00000118138	ENSMUST00000235839	1	Gm50322	lincRNA	lincRNA	1	4072	0	4072
19	9900019	9902631	+	-5.42	-4.65	17.2	ncRNA-LastExon	exon	ENSMUSG00000118100	ENSMUST00000235252	2	Gm50340	processed_transcript	retained_intron	2	86	0	244
2	104567920	104571310	+	-58	-56.6	13.8	ncRNA-LastExon	exon	ENSMUSG00000086454	ENSMUST00000127350	3	Platr14	processed_transcript	processed_transcript	3	15	252	269
2	11058887	11059154	+	-5.3	-4.53	21.5	ncRNA-LastExon	exon	ENSMUSG00000085257	ENSMUST00000138416	4	Gm13264	lincRNA	lincRNA	4	87	216	1708
2	113441947	113442304	-	-14	-13.1	5.7	ncRNA-1stExon	exon	ENSMUSG00000087545	ENSMUST00000148420	1	Gm13966	antisense	antisense	2	385	0	447
2	116066246	116066506	-	-6.99	-6.18	4.02	ncRNA-LastExon	exon	ENSMUSG00000086328	ENSMUST00000140185	2	2700033N17Rik	lincRNA	lincRNA	2	320	0	401
2	118833975	118834122	-	-28.3	-27.2	3.07	ncRNA-1stExon	exon	ENSMUSG00000086421	ENSMUST00000133534	1	Gm14091	antisense	antisense	2	436	0	438
2	119594296	119600726	+	-346	-Inf	12.7	ncRNA-LastExon	exon	ENSMUSG00000085438	ENSMUST00000147425	3	Oip5os1	lincRNA	lincRNA	3	138	84	1159
2	119607291	119607502	+	-12.1	-11.2	5.6	ncRNA-LastExon	exon	ENSMUSG00000085438	ENSMUST00000153581	3	Oip5os1	lincRNA	lincRNA	3	132	253	7915
2	120025217	120025687	-	-9.7	-8.84	4.88	ncRNA-LastExon	exon	ENSMUSG00000087458	ENSMUST00000141511	2	Gm13999	antisense	antisense	2	56	0	913
2	120851002	120862200	+	-5.16	-4.4	10.8	ncRNA-1stExon	exon	ENSMUSG00000087519	ENSMUST00000124795	1	AV039307	processed_transcript	processed_transcript	4	543	230	360
2	122630705	122630945	+	-4.41	-3.67	18.3	ncRNA-1stExon	exon	ENSMUSG00000074876	ENSMUST00000152813	1	Spata5l1	processed_transcript	processed_transcript	2	1114	0	412
2	122702076	122704318	+	-25.7	-24.6	6.24	ncRNA-1stExon	exon	ENSMUSG00000087017	ENSMUST00000142323	1	4930417H01Rik	processed_transcript	processed_transcript	4	130	189	224
2	125207558	125208156	-	-4.82	-4.07	18.3	ncRNA-LastExon	exon	ENSMUSG00000086416	ENSMUST00000123574	3	Gm14002	antisense	antisense	3	181	75	2583
2	125209739	125217333	-	-6.6	-5.8	3.23	ncRNA-LastExon	exon	ENSMUSG00000086416	ENSMUST00000123574	3	Gm14002	antisense	antisense	3	181	75	2583
2	125505712	125505891	+	-5.91	-5.13	2.56	ncRNA-1stExon	exon	ENSMUSG00000053615	ENSMUST00000066157	1	Gm9913	antisense	antisense	1	2793	0	2793
2	128295714	128296014	-	-2.67	-2.01	11.8	ncRNA-LastExon	exon	ENSMUSG00000074813	ENSMUST00000239371	4	Morrbid	lincRNA	lincRNA	4	161	278	555
2	128299778	128300228	-	-10.3	-9.43	31.2	ncRNA-LastExon	exon	ENSMUSG00000074813	ENSMUST00000239198	3	Morrbid	lincRNA	lincRNA	3	770	205	2334
2	128300616	128307250	-	-27.7	-26.6	4.95	ncRNA-LastExon	exon	ENSMUSG00000074813	ENSMUST00000239198	3	Morrbid	lincRNA	lincRNA	3	770	205	2334
2	128312532	128312863	-	-3.4	-2.71	3.11	ncRNA-1stExon	exon	ENSMUSG00000074813	ENSMUST00000239182	1	Morrbid	lincRNA	lincRNA	1	4316	0	4316
2	128316424	128316694	-	-4.97	-4.22	1.97	ncRNA-LastExon	exon	ENSMUSG00000074813	ENSMUST00000239221	3	Morrbid	lincRNA	lincRNA	3	298	205	1496
2	128317173	128322606	-	-33.3	-32.1	3.35	ncRNA-LastExon	exon	ENSMUSG00000074813	ENSMUST00000239221	3	Morrbid	lincRNA	lincRNA	3	298	205	1496
2	128372191	128402819	-	-6.26	-5.47	3.28	ncRNA-LastExon	exon	ENSMUSG00000074813	ENSMUST00000239199	2	Morrbid	lincRNA	lincRNA	2	778	0	327
2	128429143	128429383	-	-4.14	-3.41	3.23	ncRNA-1stExon	exon	ENSMUSG00000074813	ENSMUST00000239314	1	Morrbid	lincRNA	lincRNA	5	334	568	355
2	128966771	128967725	-	-21	-20	18.3	ncRNA-1stExon	exon	ENSMUSG00000074807	ENSMUST00000238197	1	Gm10762	antisense	antisense	1	2540	0	2540
2	128966788	128967686	-	-21	-20	18.3	ncRNA-1stExon	exon	ENSMUSG00000074807	ENSMUST00000238197	1	Gm10762	antisense	antisense	1	2540	0	2540
2	129182511	129182961	-	-4.42	-3.68	11.8	ncRNA-LastExon	exon	ENSMUSG00000086652	ENSMUST00000151051	2	Gm14029	antisense	antisense	2	714	0	634
2	129183467	129183648	-	-3.69	-2.99	14	ncRNA-1stExon	exon	ENSMUSG00000086652	ENSMUST00000151051	1	Gm14029	antisense	antisense	2	714	0	634
2	129197878	129198835	-	-27.8	-26.8	40.9	ncRNA-1stExon	exon	ENSMUSG00000103009	ENSMUST00000192413	1	Gm4430	TEC	TEC	1	1943	0	1943
2	129246699	129268526	+	-95.6	-94.1	7.38	ncRNA-LastExon	exon	ENSMUSG00000085485	ENSMUST00000141964	3	Gm14024	antisense	antisense	3	336	43	181
2	129948712	129948946	+	-4.7	-3.96	19.4	ncRNA-1stExon	exon	ENSMUSG00000100255	ENSMUST00000187719	1	Gm28196	lincRNA	lincRNA	1	640	0	640
2	130874224	130875033	-	-32	-30.8	18.3	ncRNA-LastExon	exon	ENSMUSG00000085566	ENSMUST00000135110	2	A730017L22Rik	processed_transcript	processed_transcript	2	186	0	2698
2	130875181	130879752	-	-10.3	-9.45	21.5	ncRNA-LastExon	exon	ENSMUSG00000085566	ENSMUST00000135110	2	A730017L22Rik	processed_transcript	processed_transcript	2	186	0	2698
2	130879991	130880141	-	-2.51	-1.86	2.77	ncRNA-LastExon	exon	ENSMUSG00000085566	ENSMUST00000128176	4	A730017L22Rik	processed_transcript	processed_transcript	4	146	277	2632
2	130880648	130880949	-	-5.4	-4.63	4.55	ncRNA-LastExon	exon	ENSMUSG00000085566	ENSMUST00000128176	4	A730017L22Rik	processed_transcript	processed_transcript	4	146	277	2632
2	130881276	130882205	-	-6.22	-5.43	22.6	ncRNA-LastExon	exon	ENSMUSG00000085566	ENSMUST00000128176	4	A730017L22Rik	processed_transcript	processed_transcript	4	146	277	2632
2	13162285	13162850	-	-7.3	-6.48	20.5	ncRNA-1stExon	exon	ENSMUSG00000102691	ENSMUST00000194117	1	Gm37780	TEC	TEC	1	1873	0	1873
2	132253445	132260977	+	-18.5	-17.5	18.3	ncRNA-LastExon	exon	ENSMUSG00000087377	ENSMUST00000124336	2	AV099323	antisense	antisense	2	173	0	748
2	14070479	14070658	-	-2.88	-2.22	7.54	ncRNA-LastExon	exon	ENSMUSG00000086657	ENSMUST00000152524	2	Stamos	processed_transcript	antisense	2	352	0	449
2	14073637	14073904	-	-10.5	-9.59	4.88	ncRNA-1stExon	exon	ENSMUSG00000086657	ENSMUST00000152524	1	Stamos	processed_transcript	antisense	2	352	0	449
2	153341543	153341723	-	-2.95	-2.28	12.9	ncRNA-LastExon	exon	ENSMUSG00000073236	ENSMUST00000128026	2	2500004C02Rik	processed_transcript	processed_transcript	2	190	0	1708
2	153341991	153342826	-	-6.19	-5.4	7.8	ncRNA-LastExon	exon	ENSMUSG00000073236	ENSMUST00000128026	2	2500004C02Rik	processed_transcript	processed_transcript	2	190	0	1708
2	156391480	156391631	-	-7.02	-6.21	2.91	ncRNA-1stExon	exon	ENSMUSG00000102869	ENSMUST00000192863	1	2900097C17Rik	lincRNA	lincRNA	1	4915	0	4915
2	156391959	156392649	-	-581	-Inf	22.6	ncRNA-1stExon	exon	ENSMUSG00000102869	ENSMUST00000192863	1	2900097C17Rik	lincRNA	lincRNA	1	4915	0	4915
2	156392687	156392829	-	-2.06	-1.44	5.38	ncRNA-1stExon	exon	ENSMUSG00000102869	ENSMUST00000192863	1	2900097C17Rik	lincRNA	lincRNA	1	4915	0	4915
2	156392708	156392979	-	-16.9	-15.9	8.25	ncRNA-1stExon	exon	ENSMUSG00000102869	ENSMUST00000192863	1	2900097C17Rik	lincRNA	lincRNA	1	4915	0	4915
2	156576803	156577101	+	-4.41	-3.67	18.3	ncRNA-LastExon	exon	ENSMUSG00000055494	ENSMUST00000144818	2	Gm14168	lincRNA	lincRNA	2	106	0	2091
2	156833048	156837829	-	-8.87	-8.02	33.4	ncRNA-LastExon	exon	ENSMUSG00000087179	ENSMUST00000137463	4	Gm14230	lincRNA	lincRNA	4	286	210	378
2	156852457	156852667	-	-3.53	-2.83	15.1	ncRNA-LastExon	exon	ENSMUSG00000085741	ENSMUST00000153616	3	5430405H02Rik	processed_transcript	antisense	3	296	874	261
2	156853585	156854213	-	-6.13	-5.34	3.73	ncRNA-InternalExon	exon	ENSMUSG00000085741	ENSMUST00000153616	2	5430405H02Rik	processed_transcript	antisense	3	296	874	261
2	156862723	156862903	-	-2.59	-1.94	2.48	ncRNA-1stExon	exon	ENSMUSG00000085741	ENSMUST00000185402	1	5430405H02Rik	processed_transcript	antisense	2	365	0	539
2	158117153	158117671	+	-19.3	-18.3	10.1	ncRNA-1stExon	exon	ENSMUSG00000092283	ENSMUST00000173249	1	Gm20412	processed_transcript	processed_transcript	2	521	0	112
2	158353699	158353909	-	-8.95	-8.1	4.31	ncRNA-1stExon	exon	ENSMUSG00000085385	ENSMUST00000186993	1	Snhg17	processed_transcript	lincRNA	1	3144	0	3144
2	158354745	158355074	-	-4.26	-3.54	2.45	ncRNA-1stExon	exon	ENSMUSG00000085385	ENSMUST00000186993	1	Snhg17	processed_transcript	lincRNA	1	3144	0	3144
2	158355193	158355612	-	-9.39	-8.54	1.64	ncRNA-1stExon	exon	ENSMUSG00000085385	ENSMUST00000186993	1	Snhg17	processed_transcript	lincRNA	1	3144	0	3144
2	158355761	158356001	-	-72.3	-70.9	4.33	ncRNA-1stExon	exon	ENSMUSG00000085385	ENSMUST00000186993	1	Snhg17	processed_transcript	lincRNA	1	3144	0	3144
2	160574768	160606302	-	-96.5	-95	9.69	ncRNA-LastExon	exon	ENSMUSG00000078956	ENSMUST00000209603	2	Gm14221	lincRNA	lincRNA	2	110	0	1327
2	160606836	160619971	-	-8.69	-7.85	5.38	ncRNA-LastExon	exon	ENSMUSG00000078956	ENSMUST00000209603	2	Gm14221	lincRNA	lincRNA	2	110	0	1327
2	163420062	163420242	+	-2.88	-2.22	7.54	ncRNA-1stExon	exon	ENSMUSG00000099632	ENSMUST00000190930	1	2900093K20Rik	antisense	antisense	1	567	0	567
2	164767751	164769666	-	-23.4	-22.4	5.58	ncRNA-InternalExon	exon	ENSMUSG00000086453	ENSMUST00000141843	2	Gm11457	antisense	antisense	4	54	350	53
2	164911708	164914196	+	-2.04	-1.42	2.39	ncRNA-1stExon	exon	ENSMUSG00000085436	ENSMUST00000142338	1	Zfp335os	antisense	antisense	2	146	0	336
2	167063735	167063854	+	-2.79	-2.12	1.23	ncRNA-LastExon	exon	ENSMUSG00000074578	ENSMUST00000145859	2	Zfas1	processed_transcript	retained_intron	2	65	0	495
2	167065445	167065862	+	-166	-164	4.91	ncRNA-LastExon	exon	ENSMUSG00000074578	ENSMUST00000143587	4	Zfas1	processed_transcript	retained_intron	4	79	151	429
2	167782226	167782429	+	-5.12	-4.36	5.07	ncRNA-1stExon	exon	ENSMUSG00000087624	ENSMUST00000124850	1	9230111E07Rik	lincRNA	lincRNA	2	624	0	187
2	167783311	167783486	+	-3.63	-2.93	10.8	ncRNA-LastExon	exon	ENSMUSG00000087624	ENSMUST00000124850	2	9230111E07Rik	lincRNA	lincRNA	2	624	0	187
2	170511417	170511658	-	-59.9	-58.6	2.24	ncRNA-1stExon	exon	ENSMUSG00000085495	ENSMUST00000126086	1	Gm16796	antisense	antisense	3	1089	1673	410
2	179977642	179978090	+	-4.8	-4.05	11.3	ncRNA-LastExon	exon	ENSMUSG00000085704	ENSMUST00000150145	2	4921531C22Rik	processed_transcript	processed_transcript	2	340	0	1565
2	19678646	19678766	-	-2.67	-2.01	11.8	ncRNA-LastExon	exon	ENSMUSG00000087246	ENSMUST00000135767	2	Gm13346	lincRNA	lincRNA	2	431	0	3203
2	24462858	24463069	+	-4.13	-3.41	6.19	ncRNA-LastExon	exon	ENSMUSG00000085057	ENSMUST00000131886	4	Gm13415	processed_transcript	antisense	4	192	306	2591
2	24464626	24464806	+	-3.24	-2.55	14	ncRNA-LastExon	exon	ENSMUSG00000085057	ENSMUST00000131886	4	Gm13415	processed_transcript	antisense	4	192	306	2591
2	25707093	25708216	-	-5.08	-4.33	15.1	ncRNA-LastExon	exon	ENSMUSG00000087612	ENSMUST00000151069	2	A230005M16Rik	antisense	antisense	2	173	0	849
2	26060006	26060126	+	-2.49	-1.84	2.21	ncRNA-LastExon	exon	ENSMUSG00000087515	ENSMUST00000137349	2	Gm13554	antisense	antisense	2	80	0	397
2	26352704	26368036	+	-6.22	-5.43	2.9	ncRNA-1stExon	exon	ENSMUSG00000086779	ENSMUST00000137869	1	Gm13562	processed_transcript	processed_transcript	3	211	313	163
2	26385483	26386845	+	-12	-11.1	1.83	ncRNA-InternalExon	exon	ENSMUSG00000085767	ENSMUST00000125518	2	Gm13563	antisense	antisense	4	237	345	61
2	26386904	26388318	+	-12.5	-11.6	2.28	ncRNA-LastExon	exon	ENSMUSG00000085767	ENSMUST00000152375	3	Gm13563	antisense	antisense	3	79	337	197
2	26388628	26388808	+	-2.88	-2.21	5.74	ncRNA-LastExon	exon	ENSMUSG00000085767	ENSMUST00000150375	4	Gm13563	antisense	antisense	4	50	336	465
2	26457929	26458286	+	-3.85	-3.14	5.38	ncRNA-LastExon	exon	ENSMUSG00000085543	ENSMUST00000156099	2	Gm13568	processed_transcript	processed_transcript	2	32	0	414
2	26457935	26458947	+	-115	-113	26.1	ncRNA-LastExon	exon	ENSMUSG00000086714	ENSMUST00000133463	3	0610009E02Rik	processed_transcript	processed_transcript	3	505	140	964
2	27542915	27543154	+	-3.89	-3.17	5.17	ncRNA-LastExon	exon	ENSMUSG00000085929	ENSMUST00000142511	2	Gm13421	processed_transcript	processed_transcript	2	169	0	634
2	27883463	27883614	-	-2.62	-1.97	7	ncRNA-LastExon	exon	ENSMUSG00000085766	ENSMUST00000154246	2	2810430I11Rik	processed_transcript	processed_transcript	2	227	0	3189
2	27883972	27884153	-	-2.15	-1.52	4.66	ncRNA-LastExon	exon	ENSMUSG00000085766	ENSMUST00000154246	2	2810430I11Rik	processed_transcript	processed_transcript	2	227	0	3189
2	27885261	27885501	-	-3.82	-3.11	16.1	ncRNA-LastExon	exon	ENSMUSG00000085766	ENSMUST00000154246	2	2810430I11Rik	processed_transcript	processed_transcript	2	227	0	3189
2	27885740	27886010	-	-7.31	-6.49	5.92	ncRNA-LastExon	exon	ENSMUSG00000085766	ENSMUST00000154246	2	2810430I11Rik	processed_transcript	processed_transcript	2	227	0	3189
2	29248430	29248641	-	-6.05	-5.27	10	ncRNA-LastExon	exon	ENSMUSG00000079499	ENSMUST00000155949	2	6530402F18Rik	processed_transcript	processed_transcript	2	529	0	3772
2	29868782	29868962	-	-3.53	-2.83	15.1	ncRNA-LastExon	exon	ENSMUSG00000039798	ENSMUST00000047607	2	2600006K01Rik	antisense	antisense	2	758	0	648
2	30237716	30237926	-	-2.82	-2.16	4.84	ncRNA-1stExon	exon	ENSMUSG00000100747	ENSMUST00000187343	1	1700084E18Rik	antisense	antisense	1	1429	0	1429
2	31150727	31150995	-	-5.6	-4.82	22.6	ncRNA-LastExon	exon	ENSMUSG00000087269	ENSMUST00000133550	2	D330023K18Rik	processed_transcript	processed_transcript	2	310	0	610
2	32875857	32876001	-	-3.63	-2.93	5.65	ncRNA-1stExon	exon	ENSMUSG00000087496	ENSMUST00000151820	1	Gm13523	antisense	antisense	2	262	0	226
2	36249837	36249957	-	-4.28	-3.55	2	ncRNA-1stExon	exon	ENSMUSG00000106933	ENSMUST00000202733	1	Gm43621	TEC	TEC	1	2022	0	2022
2	4318677	4318886	+	-4.96	-4.21	8.61	ncRNA-1stExon	exon	ENSMUSG00000102494	ENSMUST00000194090	1	Gm36988	sense_intronic	sense_intronic	1	2408	0	2408
2	45113789	45113909	+	-2.44	-1.79	6.46	ncRNA-LastExon	exon	ENSMUSG00000052248	ENSMUST00000127150	3	Zeb2os	antisense	antisense	3	596	151	989
2	46419534	46419731	-	-8.4	-7.56	10.5	ncRNA-LastExon	exon	ENSMUSG00000086644	ENSMUST00000123911	3	Gm13470	lincRNA	lincRNA	3	61	85	275
2	57187372	57187579	+	-4.7	-3.96	19.4	ncRNA-LastExon	exon	ENSMUSG00000086396	ENSMUST00000123210	4	4930555B11Rik	processed_transcript	processed_transcript	4	95	321	1117
2	57236344	57236494	-	-2.39	-1.75	10.8	ncRNA-LastExon	exon	ENSMUSG00000054181	ENSMUST00000156418	2	A930012O16Rik	processed_transcript	processed_transcript	2	795	0	746
2	58284502	58284923	+	-8.25	-7.42	31.2	ncRNA-LastExon	exon	ENSMUSG00000086995	ENSMUST00000131189	4	Gm13544	antisense	antisense	4	84	373	2483
2	69886103	69888068	+	-3.69	-2.99	14	ncRNA-LastExon	exon	ENSMUSG00000085735	ENSMUST00000129114	2	Mettl5os	antisense	antisense	2	379	0	288
2	71532814	71537744	-	-6.11	-5.32	9.69	ncRNA-LastExon	exon	ENSMUSG00000084946	ENSMUST00000137251	2	Dlx1as	antisense	antisense	2	312	0	335
2	72987543	72988677	+	-16.5	-15.5	9.69	ncRNA-LastExon	exon	ENSMUSG00000063714	ENSMUST00000123087	3	Sp3os	antisense	antisense	3	172	105	306
2	73596973	73599172	+	-11.9	-11	5.45	ncRNA-LastExon	exon	ENSMUSG00000086544	ENSMUST00000149231	2	Chn1os3	antisense	antisense	2	196	0	342
2	73615383	73615952	+	-5	-4.25	20.5	ncRNA-LastExon	exon	ENSMUSG00000086544	ENSMUST00000147420	4	Chn1os3	antisense	antisense	4	494	283	1930
2	93980480	93982384	+	-8.87	-8.02	20.5	ncRNA-1stExon	exon	ENSMUSG00000027196	ENSMUST00000136886	1	Alkbh3os1	antisense	antisense	4	601	376	573
2	94406900	94410752	+	-8.79	-7.95	3.11	ncRNA-LastExon	exon	ENSMUSG00000045464	ENSMUST00000152313	2	2810002D19Rik	processed_transcript	processed_transcript	2	816	0	1224
3	103072311	103072462	+	-2.95	-2.28	12.9	ncRNA-1stExon	exon	ENSMUSG00000104671	ENSMUST00000196302	1	Gm43062	lincRNA	lincRNA	1	1319	0	1319
3	103774343	103778355	+	-32.8	-31.7	3.97	ncRNA-InternalExon	exon	ENSMUSG00000085754	ENSMUST00000123155	5	Gm15886	antisense	antisense	7	46	1000	204
3	103803128	103804288	+	-24.9	-23.8	24.2	ncRNA-InternalExon	exon	ENSMUSG00000084997	ENSMUST00000149374	2	Gm15471	processed_transcript	retained_intron	4	72	938	225
3	103964685	103964926	-	-3.83	-3.11	2.69	ncRNA-1stExon	exon	ENSMUSG00000089998	ENSMUST00000160110	1	Phtf1os	antisense	antisense	1	4046	0	4046
3	103967831	103968072	-	-5	-4.25	20.5	ncRNA-1stExon	exon	ENSMUSG00000089998	ENSMUST00000160110	1	Phtf1os	antisense	antisense	1	4046	0	4046
3	104994905	105004005	+	-145	-143	8.06	ncRNA-LastExon	exon	ENSMUSG00000105355	ENSMUST00000198827	3	Gm40117	antisense	antisense	3	169	45	155
3	106828909	106849871	-	-7.17	-6.36	28	ncRNA-LastExon	exon	ENSMUSG00000105102	ENSMUST00000197932	4	Gm35507	lincRNA	lincRNA	4	118	259	2384
3	106876765	106879331	-	-4.13	-3.41	9.69	ncRNA-InternalExon	exon	ENSMUSG00000105102	ENSMUST00000197932	2	Gm35507	lincRNA	lincRNA	4	118	259	2384
3	107893186	107893486	-	-12.9	-12	38.8	ncRNA-LastExon	exon	ENSMUSG00000086968	ENSMUST00000131345	3	4933431E20Rik	antisense	antisense	3	571	178	4658
3	110250014	110250223	+	-4.62	-3.87	9.69	ncRNA-1stExon	exon	ENSMUSG00000105509	ENSMUST00000197569	1	C130013H08Rik	antisense	antisense	1	3692	0	3692
3	110250460	110251235	+	-28.2	-27.1	14	ncRNA-1stExon	exon	ENSMUSG00000105509	ENSMUST00000197569	1	C130013H08Rik	antisense	antisense	1	3692	0	3692
3	115881580	115881790	-	-6.39	-5.59	4.13	ncRNA-LastExon	exon	ENSMUSG00000054426	ENSMUST00000188260	3	A930005H10Rik	processed_transcript	antisense	3	319	162	258
3	116572062	116572272	-	-3.38	-2.69	8.61	ncRNA-1stExon	exon	ENSMUSG00000106025	ENSMUST00000200361	1	Gm42940	TEC	TEC	1	2362	0	2362
3	116572779	116572960	-	-3.53	-2.83	15.1	ncRNA-1stExon	exon	ENSMUSG00000106025	ENSMUST00000200361	1	Gm42940	TEC	TEC	1	2362	0	2362
3	117060551	117060730	-	-2.37	-1.73	5.92	ncRNA-LastExon	exon	ENSMUSG00000028009	ENSMUST00000029642	9	1700061I17Rik	lincRNA	lincRNA	9	373	1239	350
3	122257126	122257367	-	-3.05	-2.37	2.58	ncRNA-LastExon	exon	ENSMUSG00000057359	ENSMUST00000072769	2	Gm17494	processed_transcript	antisense	2	223	0	1577
3	122289326	122289566	-	-71.6	-70.2	24	ncRNA-1stExon	exon	ENSMUSG00000057359	ENSMUST00000199060	1	Gm17494	processed_transcript	retained_intron	1	6844	0	6844
3	123507551	123507728	-	-10.5	-9.61	3.95	ncRNA-1stExon	exon	ENSMUSG00000104960	ENSMUST00000198509	1	Snhg8	processed_transcript	retained_intron	1	776	0	776
3	126433145	126439269	-	-168	-167	10.2	ncRNA-1stExon	exon	ENSMUSG00000090427	ENSMUST00000172051	1	Gm17225	antisense	antisense	2	212	0	285
3	127838018	127838198	+	-2.39	-1.75	10.8	ncRNA-LastExon	exon	ENSMUSG00000105447	ENSMUST00000198136	2	Gm43653	antisense	antisense	2	132	0	1476
3	130730668	130730818	+	-2.67	-2.01	11.8	ncRNA-1stExon	exon	ENSMUSG00000105789	ENSMUST00000200321	1	Gm42997	lincRNA	lincRNA	1	985	0	985
3	131110304	131110900	-	-16.7	-15.7	12.9	ncRNA-1stExon	exon	ENSMUSG00000106086	ENSMUST00000196419	1	Lef1os1	antisense	antisense	1	3065	0	3065
3	131111256	131111495	-	-4.62	-3.88	3.31	ncRNA-1stExon	exon	ENSMUSG00000106086	ENSMUST00000196419	1	Lef1os1	antisense	antisense	1	3065	0	3065
3	131315676	131315826	+	-2.39	-1.75	10.8	ncRNA-LastExon	exon	ENSMUSG00000097761	ENSMUST00000181438	2	4930534D22Rik	antisense	antisense	2	652	0	2063
3	135859353	135884184	+	-4.8	-4.05	11.3	ncRNA-1stExon	exon	ENSMUSG00000105681	ENSMUST00000200108	1	Gm43428	TEC	TEC	1	3845	0	3845
3	138211223	138226722	-	-45.4	-44.2	11.8	ncRNA-LastExon	exon	ENSMUSG00000099146	ENSMUST00000184166	3	0610031O16Rik	antisense	antisense	3	191	113	393
3	142744128	142744652	-	-3.24	-2.55	14	ncRNA-1stExon	exon	ENSMUSG00000086561	ENSMUST00000136052	1	Gm15540	antisense	antisense	2	147	0	527
3	142892175	142892474	+	-3.82	-3.11	16.1	ncRNA-LastExon	exon	ENSMUSG00000097858	ENSMUST00000181882	2	9530052C20Rik	lincRNA	lincRNA	2	492	0	880
3	144972123	144980490	+	-2.63	-1.98	8.61	ncRNA-InternalExon	exon	ENSMUSG00000106361	ENSMUST00000198898	2	Gm35066	macro_lncRNA	macro_lncRNA	3	59	305	1710
3	145651608	145652473	+	-6.11	-5.32	19.4	ncRNA-LastExon	exon	ENSMUSG00000097183	ENSMUST00000181247	2	Gm17501	lincRNA	lincRNA	2	609	0	1091
3	145652123	145677580	+	-91.9	-90.4	9.61	ncRNA-1stExon	exon	ENSMUSG00000097183	ENSMUST00000197148	1	Gm17501	lincRNA	lincRNA	2	510	0	300
3	146650877	146651207	+	-2.67	-2.01	11.8	ncRNA-LastExon	exon	ENSMUSG00000085810	ENSMUST00000141199	4	Gm16325	antisense	antisense	4	347	492	2335
3	151294274	151295363	+	-6.41	-5.61	9.69	ncRNA-LastExon	exon	ENSMUSG00000106157	ENSMUST00000197810	2	4930555A03Rik	lincRNA	lincRNA	2	127	0	719
3	151295570	151296284	+	-8.92	-8.07	34.4	ncRNA-LastExon	exon	ENSMUSG00000106157	ENSMUST00000196052	2	4930555A03Rik	lincRNA	lincRNA	2	128	0	1428
3	151296432	151296611	+	-2.44	-1.79	5.38	ncRNA-LastExon	exon	ENSMUSG00000106157	ENSMUST00000196524	2	4930555A03Rik	lincRNA	lincRNA	2	164	0	757
3	152250058	152250208	-	-2.88	-2.21	5.74	ncRNA-1stExon	exon	ENSMUSG00000104621	ENSMUST00000197507	1	Gm43185	TEC	TEC	1	2775	0	2775
3	152387918	152388037	+	-3.14	-2.46	5.11	ncRNA-1stExon	exon	ENSMUSG00000104546	ENSMUST00000199418	1	Gm43858	TEC	TEC	1	1778	0	1778
3	152393103	152393314	-	-11.6	-10.7	2.69	ncRNA-1stExon	exon	ENSMUSG00000104548	ENSMUST00000200343	1	Gm43857	TEC	TEC	1	3079	0	3079
3	19227779	19240819	+	-28.3	-27.3	8.32	ncRNA-LastExon	exon	ENSMUSG00000087108	ENSMUST00000141455	2	Gm16093	antisense	antisense	2	48	0	344
3	28807204	28813985	-	-19.6	-18.6	4.2	ncRNA-LastExon	exon	ENSMUSG00000104444	ENSMUST00000192940	2	Gm33051	antisense	antisense	2	115	0	159
3	29891073	29891224	+	-2.67	-2.01	11.8	ncRNA-1stExon	exon	ENSMUSG00000102590	ENSMUST00000193549	1	Mannr	lincRNA	lincRNA	2	236	0	1202
3	30793278	30793560	-	-15.2	-14.2	2.4	ncRNA-1stExon	exon	ENSMUSG00000097786	ENSMUST00000187361	1	4933429H19Rik	antisense	antisense	1	995	0	995
3	30793300	30793564	-	-15.2	-14.2	2.44	ncRNA-1stExon	exon	ENSMUSG00000097786	ENSMUST00000187361	1	4933429H19Rik	antisense	antisense	1	995	0	995
3	37052328	37059949	-	-27.6	-26.5	4.05	ncRNA-LastExon	exon	ENSMUSG00000086090	ENSMUST00000126099	3	Gm12531	antisense	antisense	3	180	29	278
3	37838527	37839244	+	-5.65	-4.88	20.5	ncRNA-1stExon	exon	ENSMUSG00000106621	ENSMUST00000198394	1	Gm42752	TEC	TEC	1	1106	0	1106
3	39009541	39009681	-	-3.95	-3.23	3.23	ncRNA-1stExon	exon	ENSMUSG00000105910	ENSMUST00000196190	1	Gm43539	antisense	antisense	2	281	0	82
3	45775599	45775777	-	-3.24	-2.55	14	ncRNA-1stExon	exon	ENSMUSG00000102190	ENSMUST00000191660	1	Gm38166	TEC	TEC	1	471	0	471
3	49138290	49138527	+	-11.2	-10.3	5.92	ncRNA-1stExon	exon	ENSMUSG00000104186	ENSMUST00000194626	1	Gm37819	TEC	TEC	1	1065	0	1065
3	51277673	51278235	+	-5	-4.25	20.5	ncRNA-1stExon	exon	ENSMUSG00000087440	ENSMUST00000139771	1	4930577N17Rik	TEC	TEC	1	1625	0	1625
3	51484412	51484710	-	-3.56	-2.86	3.5	ncRNA-1stExon	exon	ENSMUSG00000102775	ENSMUST00000193090	1	Gm38160	TEC	TEC	1	2499	0	2499
3	51561559	51561679	+	-2.39	-1.75	10.8	ncRNA-InternalExon	exon	ENSMUSG00000097885	ENSMUST00000180404	2	5031434O11Rik	processed_transcript	antisense	4	174	3277	280
3	53041545	53041755	-	-3.89	-3.17	8.61	ncRNA-1stExon	exon	ENSMUSG00000104850	ENSMUST00000197735	1	Gm42901	antisense	antisense	1	3171	0	3171
3	55391899	55392019	-	-1.99	-1.37	3.77	ncRNA-InternalExon	exon	ENSMUSG00000105975	ENSMUST00000196877	3	Gm42609	antisense	antisense	5	322	494	602
3	62339042	62339222	-	-2.95	-2.28	12.9	ncRNA-1stExon	exon	ENSMUSG00000103502	ENSMUST00000192267	1	9330121J05Rik	antisense	antisense	1	3009	0	3009
3	62339995	62340532	-	-10.4	-9.57	39.8	ncRNA-1stExon	exon	ENSMUSG00000103502	ENSMUST00000192267	1	9330121J05Rik	antisense	antisense	1	3009	0	3009
3	63963632	63964584	+	-97.2	-95.7	17.4	ncRNA-1stExon	exon	ENSMUSG00000097724	ENSMUST00000181653	1	Gm26850	antisense	antisense	2	1276	0	1393
3	65958595	65958775	+	-2.39	-1.75	10.8	ncRNA-1stExon	exon	ENSMUSG00000103041	ENSMUST00000195714	1	Gm37305	antisense	antisense	1	4279	0	4279
3	75956100	75986183	+	-11.2	-10.3	12.9	ncRNA-1stExon	exon	ENSMUSG00000104448	ENSMUST00000193034	1	Gm37256	lincRNA	lincRNA	4	136	306	124
3	79886250	79886455	-	-2.79	-2.13	3.77	ncRNA-1stExon	exon	ENSMUSG00000102191	ENSMUST00000195082	1	Gm36569	antisense	antisense	3	711	100	154
3	81032982	81033245	+	-7.95	-7.12	3.27	ncRNA-1stExon	exon	ENSMUSG00000106293	ENSMUST00000198860	1	Gm42476	lincRNA	lincRNA	2	304	0	250
3	81033598	81033774	+	-5.3	-4.53	21.5	ncRNA-LastExon	exon	ENSMUSG00000106293	ENSMUST00000198860	2	Gm42476	lincRNA	lincRNA	2	304	0	250
3	85887779	85888195	+	-2.67	-2.01	11.8	ncRNA-1stExon	exon	ENSMUSG00000106508	ENSMUST00000195991	1	4933425M03Rik	TEC	TEC	1	1544	0	1544
3	86145158	86145367	+	-2.39	-1.75	10.8	ncRNA-LastExon	exon	ENSMUSG00000103408	ENSMUST00000193964	2	Gm37933	lincRNA	lincRNA	2	449	0	532
3	87159292	87159442	+	-2.16	-1.53	3.77	ncRNA-LastExon	exon	ENSMUSG00000102893	ENSMUST00000192571	2	Gm37855	lincRNA	lincRNA	2	205	0	3495
3	87159560	87159740	+	-3.38	-2.69	14	ncRNA-LastExon	exon	ENSMUSG00000102893	ENSMUST00000192571	2	Gm37855	lincRNA	lincRNA	2	205	0	3495
3	87159889	87160158	+	-4.8	-4.05	19.4	ncRNA-LastExon	exon	ENSMUSG00000102893	ENSMUST00000192571	2	Gm37855	lincRNA	lincRNA	2	205	0	3495
3	88171851	88172029	-	-2.45	-1.81	1.89	ncRNA-LastExon	exon	ENSMUSG00000096935	ENSMUST00000181837	3	1700113A16Rik	antisense	antisense	3	199	85	703
3	88821106	88821887	-	-357	-Inf	10.1	ncRNA-LastExon	exon	ENSMUSG00000098912	ENSMUST00000183707	2	1500004A13Rik	processed_transcript	lincRNA	2	284	0	5770
3	88822066	88822397	-	-15.9	-14.9	3.86	ncRNA-LastExon	exon	ENSMUSG00000098912	ENSMUST00000183707	2	1500004A13Rik	processed_transcript	lincRNA	2	284	0	5770
3	88823505	88823746	-	-4.15	-3.43	4.84	ncRNA-LastExon	exon	ENSMUSG00000098912	ENSMUST00000183707	2	1500004A13Rik	processed_transcript	lincRNA	2	284	0	5770
3	88846504	88900001	-	-5.45	-4.69	16.1	ncRNA-1stExon	exon	ENSMUSG00000106218	ENSMUST00000198251	1	Gm43713	antisense	antisense	2	330	0	1566
3	89346540	89346721	+	-2.36	-1.72	6.46	ncRNA-LastExon	exon	ENSMUSG00000097004	ENSMUST00000180791	2	4731419I09Rik	antisense	antisense	2	168	0	2652
3	89392206	89394318	+	-4.96	-4.21	8.61	ncRNA-1stExon	exon	ENSMUSG00000074466	ENSMUST00000145400	1	Gm15417	antisense	antisense	2	657	0	266
3	89772729	89772910	-	-3.18	-2.5	4.52	ncRNA-1stExon	exon	ENSMUSG00000042579	ENSMUST00000038450	1	4632404H12Rik	lincRNA	lincRNA	2	739	0	2052
3	89998788	89999188	+	-3.64	-2.94	7.54	ncRNA-1stExon	exon	ENSMUSG00000105552	ENSMUST00000200257	1	Gm19710	lincRNA	lincRNA	4	162	267	211
3	9434744	9436813	+	-30.3	-29.2	11.7	ncRNA-LastExon	exon	ENSMUSG00000097365	ENSMUST00000181331	3	C030034L19Rik	lincRNA	lincRNA	3	172	112	2525
3	95217486	95217666	+	-3.23	-2.55	12.9	ncRNA-1stExon	exon	ENSMUSG00000097167	ENSMUST00000181819	1	Gm16740	antisense	antisense	4	602	218	136
3	95640867	95641015	+	-2.91	-2.24	2.78	ncRNA-1stExon	exon	ENSMUSG00000106383	ENSMUST00000200640	1	E330034L11Rik	TEC	TEC	1	1742	0	1742
3	96168121	96168510	-	-3.02	-2.35	3.38	ncRNA-LastExon	exon	ENSMUSG00000097204	ENSMUST00000180958	2	Gm17690	antisense	antisense	2	1278	0	2189
3	96171369	96171728	-	-11	-10.1	4.05	ncRNA-1stExon	exon	ENSMUSG00000097204	ENSMUST00000180958	1	Gm17690	antisense	antisense	2	1278	0	2189
3	96172236	96172386	-	-1.99	-1.37	4.31	ncRNA-1stExon	exon	ENSMUSG00000097204	ENSMUST00000180958	1	Gm17690	antisense	antisense	2	1278	0	2189
3	96239482	96239812	+	-5.04	-4.29	15.1	ncRNA-1stExon	exon	ENSMUSG00000093577	ENSMUST00000176760	1	Gm20632	antisense	antisense	1	2427	0	2427
3	96241399	96241699	+	-3.53	-2.83	15.1	ncRNA-1stExon	exon	ENSMUSG00000093577	ENSMUST00000176760	1	Gm20632	antisense	antisense	1	2427	0	2427
3	96724907	96725173	-	-3.82	-3.11	16.1	ncRNA-1stExon	exon	ENSMUSG00000104795	ENSMUST00000197075	1	Gm42783	TEC	TEC	1	795	0	795
3	98448293	98448857	-	-4.11	-3.39	17.2	ncRNA-1stExon	exon	ENSMUSG00000106107	ENSMUST00000187850	1	Gm43190	sense_intronic	sense_intronic	1	1779	0	1779
3	99206451	99206571	+	-2.39	-1.75	10.8	ncRNA-1stExon	exon	ENSMUSG00000106197	ENSMUST00000197309	1	Gm42717	sense_intronic	sense_intronic	1	3463	0	3463
4	101346589	101346768	-	-2.88	-2.22	7.54	ncRNA-LastExon	exon	ENSMUSG00000086782	ENSMUST00000144604	2	E130102H24Rik	lincRNA	lincRNA	2	168	0	573
4	106587154	106588763	-	-3.19	-2.51	1.95	ncRNA-LastExon	exon	ENSMUSG00000085023	ENSMUST00000146976	2	Gm12744	antisense	antisense	2	396	0	123
4	108633842	108634171	-	-54	-52.7	9.92	ncRNA-LastExon	exon	ENSMUSG00000091985	ENSMUST00000170933	2	Gm17354	lincRNA	lincRNA	2	1792	0	1247
4	109652575	109652845	-	-4.24	-3.51	11.8	ncRNA-LastExon	exon	ENSMUSG00000059027	ENSMUST00000156790	3	9630013D21Rik	processed_transcript	processed_transcript	3	1427	86	1583
4	114912304	114912723	+	-4.95	-4.19	4.31	ncRNA-InternalExon	exon	ENSMUSG00000085399	ENSMUST00000123272	2	Foxd2os	processed_transcript	processed_transcript	4	402	1827	679
4	114913170	114913738	+	-9.08	-8.23	9.47	ncRNA-InternalExon	exon	ENSMUSG00000085399	ENSMUST00000123272	2	Foxd2os	processed_transcript	processed_transcript	4	402	1827	679
4	114920597	114920748	+	-2.58	-1.93	1.88	ncRNA-LastExon	exon	ENSMUSG00000085399	ENSMUST00000123272	4	Foxd2os	processed_transcript	processed_transcript	4	402	1827	679
4	114921164	114921877	+	-2.73	-2.06	10.8	ncRNA-LastExon	exon	ENSMUSG00000085399	ENSMUST00000144002	5	Foxd2os	processed_transcript	processed_transcript	5	402	414	199
4	116552229	116552346	+	-3.24	-2.55	14	ncRNA-1stExon	exon	ENSMUSG00000087299	ENSMUST00000138426	1	Gm12953	antisense	antisense	2	608	0	143
4	116596025	116596234	-	-3.24	-2.55	14	ncRNA-1stExon	exon	ENSMUSG00000085408	ENSMUST00000142815	1	C530005A16Rik	processed_transcript	processed_transcript	3	1789	106	541
4	116596708	116596888	-	-2.67	-2.01	4.58	ncRNA-1stExon	exon	ENSMUSG00000085408	ENSMUST00000142815	1	C530005A16Rik	processed_transcript	processed_transcript	3	1789	106	541
4	11980184	11980335	+	-2.36	-1.72	8.61	ncRNA-InternalExon	exon	ENSMUSG00000085614	ENSMUST00000146154	4	1700123M08Rik	processed_transcript	processed_transcript	5	110	525	135
4	11994009	11994250	+	-5.23	-4.47	20.5	ncRNA-LastExon	exon	ENSMUSG00000085614	ENSMUST00000154194	2	1700123M08Rik	processed_transcript	processed_transcript	2	119	0	416
4	122962135	122962284	+	-2.39	-1.75	10.8	ncRNA-LastExon	exon	ENSMUSG00000086443	ENSMUST00000135313	2	4933421A08Rik	processed_transcript	processed_transcript	2	110	0	1528
4	125084622	125084800	-	-2.67	-2.01	4.58	ncRNA-1stExon	exon	ENSMUSG00000086342	ENSMUST00000143705	1	Gm12932	antisense	antisense	2	413	0	207
4	127035781	127049398	+	-111	-109	13.5	ncRNA-LastExon	exon	ENSMUSG00000085334	ENSMUST00000137236	3	Gm12940	processed_transcript	processed_transcript	3	174	87	1709
4	127035813	127037013	+	-117	-115	4.94	ncRNA-LastExon	exon	ENSMUSG00000085334	ENSMUST00000137457	2	Gm12940	processed_transcript	processed_transcript	2	73	0	389
4	130826135	130826313	-	-12.9	-12	3.46	ncRNA-1stExon	exon	ENSMUSG00000097224	ENSMUST00000181227	1	Gm26716	antisense	antisense	2	222	0	193
4	131900316	131901725	-	-134	-133	10.3	ncRNA-LastExon	exon	ENSMUSG00000085667	ENSMUST00000124738	5	Gm12992	processed_transcript	processed_transcript	5	262	347	3884
4	132310816	132311024	+	-7.26	-6.45	2.03	ncRNA-LastExon	exon	ENSMUSG00000086290	ENSMUST00000126380	3	Snhg12	lincRNA	lincRNA	3	273	66	874
4	132351944	132352184	-	-24.5	-23.4	2.19	ncRNA-LastExon	exon	ENSMUSG00000085241	ENSMUST00000152943	3	Snhg3	processed_transcript	processed_transcript	3	90	36	311
4	132351951	132352161	+	-26	-25	2.17	ncRNA-1stExon	exon	ENSMUSG00000091021	ENSMUST00000172202	1	Gm17300	lincRNA	lincRNA	2	949	0	578
4	132532857	132533544	+	-12.9	-12	2.15	ncRNA-LastExon	exon	ENSMUSG00000087352	ENSMUST00000124471	2	Gm12999	antisense	antisense	2	221	0	264
4	136463172	136463411	+	-3.13	-2.45	7	ncRNA-1stExon	exon	ENSMUSG00000066178	ENSMUST00000084593	1	6030445D17Rik	lincRNA	lincRNA	1	1728	0	1728
4	136463529	136463828	+	-4.41	-3.67	18.3	ncRNA-1stExon	exon	ENSMUSG00000066178	ENSMUST00000084593	1	6030445D17Rik	lincRNA	lincRNA	1	1728	0	1728
4	141115659	141115928	+	-58.6	-57.3	3.31	ncRNA-1stExon	exon	ENSMUSG00000097620	ENSMUST00000187076	1	4921514A10Rik	antisense	antisense	2	309	0	1807
4	141278468	141279794	+	-13.2	-12.3	9.84	ncRNA-LastExon	exon	ENSMUSG00000085395	ENSMUST00000142429	2	Gm13056	lincRNA	lincRNA	2	106	0	458
4	148960386	148961650	+	-86	-84.5	6.78	ncRNA-InternalExon	exon	ENSMUSG00000086740	ENSMUST00000153443	2	Gm17029	antisense	antisense	3	63	2429	266
4	149565825	149567702	-	-48.6	-47.4	8.14	ncRNA-LastExon	exon	ENSMUSG00000086949	ENSMUST00000145263	2	Gm13066	antisense	antisense	2	164	0	720
4	149904123	149907795	+	-15.6	-14.7	6.46	ncRNA-LastExon	exon	ENSMUSG00000086767	ENSMUST00000146532	3	Gm13070	antisense	antisense	3	152	103	513
4	150568314	150568544	-	-2.67	-2.01	11.8	ncRNA-1stExon	exon	ENSMUSG00000085213	ENSMUST00000128800	1	Gm13091	antisense	antisense	3	132	113	224
4	153947662	153947901	-	-4.45	-3.72	4.31	ncRNA-LastExon	exon	ENSMUSG00000086272	ENSMUST00000141582	3	BC039966	antisense	antisense	3	72	94	1205
4	153947960	153950443	-	-25.1	-24	15.4	ncRNA-LastExon	exon	ENSMUSG00000086272	ENSMUST00000141582	3	BC039966	antisense	antisense	3	72	94	1205
4	155732574	155732784	-	-4.7	-3.96	19.4	ncRNA-1stExon	exon	ENSMUSG00000096221	ENSMUST00000178987	1	1500002C15Rik	antisense	antisense	1	2183	0	2183
4	155732577	155732786	-	-5	-4.25	20.5	ncRNA-1stExon	exon	ENSMUSG00000096221	ENSMUST00000178987	1	1500002C15Rik	antisense	antisense	1	2183	0	2183
4	155733735	155733944	-	-4.39	-3.65	5.02	ncRNA-1stExon	exon	ENSMUSG00000096221	ENSMUST00000178987	1	1500002C15Rik	antisense	antisense	1	2183	0	2183
4	155733740	155733950	-	-3.85	-3.14	4.95	ncRNA-1stExon	exon	ENSMUSG00000096221	ENSMUST00000178987	1	1500002C15Rik	antisense	antisense	1	2183	0	2183
4	155839521	155839701	-	-2.88	-2.21	5.74	ncRNA-1stExon	exon	ENSMUSG00000073679	ENSMUST00000097740	1	Mxra8os	antisense	antisense	1	687	0	687
4	156020682	156020833	-	-2.67	-2.01	5.38	ncRNA-1stExon	exon	ENSMUSG00000103183	ENSMUST00000195694	1	Gm37090	TEC	TEC	1	4105	0	4105
4	156026420	156026627	-	-4.7	-3.95	8.25	ncRNA-LastExon	exon	ENSMUSG00000087381	ENSMUST00000126009	4	Gm16008	antisense	antisense	4	45	175	590
4	16266015	16266195	+	-2.39	-1.75	10.8	ncRNA-LastExon	exon	ENSMUSG00000085112	ENSMUST00000151122	7	A530072M11Rik	processed_transcript	processed_transcript	7	82	464	1306
4	43504515	43506108	-	-17.6	-16.6	14	ncRNA-LastExon	exon	ENSMUSG00000087142	ENSMUST00000139119	3	Gm12454	antisense	antisense	3	163	187	628
4	43506166	43507834	-	-3.24	-2.55	14	ncRNA-LastExon	exon	ENSMUSG00000087142	ENSMUST00000139119	3	Gm12454	antisense	antisense	3	163	187	628
4	64075532	64083814	+	-4.3	-3.57	5.02	ncRNA-InternalExon	exon	ENSMUSG00000086755	ENSMUST00000125240	2	Gm11216	lincRNA	lincRNA	3	131	154	69
4	64121798	64148196	+	-8.65	-7.81	4.66	ncRNA-LastExon	exon	ENSMUSG00000073821	ENSMUST00000141428	5	8030451A03Rik	processed_transcript	processed_transcript	5	136	331	2151
4	64148880	64149864	+	-21	-20	16.9	ncRNA-LastExon	exon	ENSMUSG00000073821	ENSMUST00000141428	5	8030451A03Rik	processed_transcript	processed_transcript	5	136	331	2151
4	72201347	72202238	+	-16.8	-15.9	21.5	ncRNA-1stExon	exon	ENSMUSG00000084910	ENSMUST00000122923	1	C630043F03Rik	processed_transcript	processed_transcript	3	923	272	1386
4	84741616	84742206	+	-6.45	-5.66	3.41	ncRNA-1stExon	exon	ENSMUSG00000086413	ENSMUST00000141637	1	Gm12415	lincRNA	lincRNA	2	411	0	101
4	88909854	88910207	-	-93.8	-92.3	5.51	ncRNA-LastExon	exon	ENSMUSG00000117123	ENSMUST00000233522	3	Gm49890	lincRNA	lincRNA	3	125	106	856
4	88996004	89039044	-	-3.73	-3.02	3.05	ncRNA-LastExon	exon	ENSMUSG00000117251	ENSMUST00000232991	2	Gm49891	lincRNA	lincRNA	2	171	0	1161
4	89058832	89084556	+	-5.51	-4.74	11.3	ncRNA-LastExon	exon	ENSMUSG00000085183	ENSMUST00000129601	2	Wincr1	lincRNA	lincRNA	2	40	0	378
4	89100663	89105387	-	-93.2	-91.7	9.09	ncRNA-LastExon	exon	ENSMUSG00000085569	ENSMUST00000154352	4	Gm12602	processed_transcript	processed_transcript	4	64	267	376
4	89123956	89128226	-	-95.4	-93.9	17.4	ncRNA-LastExon	exon	ENSMUSG00000085569	ENSMUST00000138655	2	Gm12602	processed_transcript	processed_transcript	2	19	0	411
4	89235787	89236349	-	-18.8	-17.8	68.9	ncRNA-LastExon	exon	ENSMUSG00000087659	ENSMUST00000129527	4	Gm12606	lincRNA	lincRNA	4	156	353	675
4	9283971	9287302	-	-22.3	-21.2	9.09	ncRNA-LastExon	exon	ENSMUSG00000086233	ENSMUST00000149848	3	Gm11816	antisense	antisense	3	141	89	484
4	95051533	95053166	+	-385	-Inf	9.33	ncRNA-1stExon	exon	ENSMUSG00000087366	ENSMUST00000142292	1	Junos	antisense	antisense	4	232	249	249
4	95067176	95067356	+	-2.87	-2.2	2.41	ncRNA-LastExon	exon	ENSMUSG00000087366	ENSMUST00000142292	4	Junos	antisense	antisense	4	232	249	249
4	95137523	95146325	+	-3.55	-2.85	2.8	ncRNA-LastExon	exon	ENSMUSG00000087366	ENSMUST00000133772	4	Junos	antisense	antisense	4	55	209	371
4	98793826	98796857	+	-3.24	-2.55	14	ncRNA-InternalExon	exon	ENSMUSG00000085843	ENSMUST00000133455	2	Kank4os	antisense	antisense	3	115	78	2058
5	100420901	100423746	-	-11.8	-10.9	3.08	ncRNA-LastExon	exon	ENSMUSG00000097772	ENSMUST00000180779	3	5430416N02Rik	lincRNA	lincRNA	3	191	142	3153
5	100429118	100429475	-	-3	-2.32	1.51	ncRNA-1stExon	exon	ENSMUSG00000097772	ENSMUST00000181873	1	5430416N02Rik	lincRNA	lincRNA	5	210	285	131
5	101705378	101705526	+	-2.95	-2.28	12.9	ncRNA-LastExon	exon	ENSMUSG00000106164	ENSMUST00000198824	2	9430085M18Rik	lincRNA	lincRNA	2	525	0	653
5	101846141	101846291	+	-2.88	-2.22	7.54	ncRNA-LastExon	exon	ENSMUSG00000092354	ENSMUST00000174528	4	Gm20548	antisense	antisense	4	53	291	447
5	105495558	105495767	+	-4.11	-3.39	17.2	ncRNA-1stExon	exon	ENSMUSG00000105826	ENSMUST00000196534	1	Gm42141	TEC	TEC	1	2172	0	2172
5	105497343	105497641	+	-5.3	-4.53	21.5	ncRNA-1stExon	exon	ENSMUSG00000105826	ENSMUST00000196534	1	Gm42141	TEC	TEC	1	2172	0	2172
5	105814831	105818754	-	-11.4	-10.5	17.8	ncRNA-LastExon	exon	ENSMUSG00000084878	ENSMUST00000135958	2	Lrrc8dos	antisense	antisense	2	368	0	218
5	109769608	109769753	-	-2.39	-1.75	10.8	ncRNA-LastExon	exon	ENSMUSG00000105471	ENSMUST00000196262	2	A430073D23Rik	lincRNA	lincRNA	2	116	0	549
5	109833763	109833882	-	-2.36	-1.72	9.69	ncRNA-1stExon	exon	ENSMUSG00000105044	ENSMUST00000197379	1	Gm10416	TEC	TEC	1	645	0	645
5	111388139	111388289	-	-40.3	-39.1	5.12	ncRNA-1stExon	exon	ENSMUSG00000104559	ENSMUST00000199149	1	Gm43118	antisense	antisense	1	775	0	775
5	111805454	111805631	+	-2.67	-2.01	11.8	ncRNA-LastExon	exon	ENSMUSG00000105376	ENSMUST00000198395	3	Gm36535	lincRNA	lincRNA	3	56	144	311
5	113842600	113843116	+	-60.4	-59	3.29	ncRNA-1stExon	exon	ENSMUSG00000090458	ENSMUST00000166047	1	Gm17122	antisense	antisense	2	290	0	82
5	114773795	114774093	-	-4.41	-3.67	18.3	ncRNA-1stExon	exon	ENSMUSG00000092183	ENSMUST00000173208	1	4930515G01Rik	antisense	antisense	1	1247	0	1247
5	115631077	115631314	-	-6.51	-5.71	14.5	ncRNA-1stExon	exon	ENSMUSG00000107121	ENSMUST00000201728	1	1110006O24Rik	lincRNA	lincRNA	1	768	0	768
5	117390894	117391075	+	-2.62	-1.97	7	ncRNA-LastExon	exon	ENSMUSG00000086075	ENSMUST00000140833	2	Gm15728	lincRNA	lincRNA	2	147	0	3345
5	118065418	118065776	+	-7.83	-7.01	3.8	ncRNA-1stExon	exon	ENSMUSG00000029360	ENSMUST00000031305	1	Gm9754	antisense	antisense	3	1680	54	1270
5	120552084	120552443	-	-5.35	-4.58	2.75	ncRNA-1stExon	exon	ENSMUSG00000106825	ENSMUST00000201971	1	2510016D11Rik	TEC	TEC	1	985	0	985
5	120552531	120553039	-	-45.8	-44.5	10.4	ncRNA-1stExon	exon	ENSMUSG00000106825	ENSMUST00000201971	1	2510016D11Rik	TEC	TEC	1	985	0	985
5	120626848	120627621	-	-240	-238	14.7	ncRNA-1stExon	exon	ENSMUSG00000107191	ENSMUST00000202387	1	Gm43579	antisense	antisense	1	1307	0	1307
5	121593754	121593934	+	-2.95	-2.28	12.9	ncRNA-1stExon	exon	ENSMUSG00000106590	ENSMUST00000198656	1	Gm42879	TEC	TEC	1	2214	0	2214
5	121594322	121594502	+	-3.24	-2.55	14	ncRNA-1stExon	exon	ENSMUSG00000106590	ENSMUST00000198656	1	Gm42879	TEC	TEC	1	2214	0	2214
5	123133752	123133932	-	-3.23	-2.55	7.54	ncRNA-LastExon	exon	ENSMUSG00000090086	ENSMUST00000159072	3	AI480526	lincRNA	lincRNA	3	155	94	708
5	123139159	123139310	-	-2.36	-1.72	8.61	ncRNA-1stExon	exon	ENSMUSG00000090086	ENSMUST00000160227	1	AI480526	lincRNA	lincRNA	3	381	112	139
5	123139170	123139321	+	-2.67	-2.01	11.8	ncRNA-1stExon	exon	ENSMUSG00000105881	ENSMUST00000195992	1	4932422M17Rik	lincRNA	lincRNA	1	2639	0	2639
5	123141238	123141569	+	-12.9	-12	15.1	ncRNA-1stExon	exon	ENSMUSG00000105881	ENSMUST00000195992	1	4932422M17Rik	lincRNA	lincRNA	1	2639	0	2639
5	123141246	123141606	-	-12.5	-11.6	28	ncRNA-1stExon	exon	ENSMUSG00000090086	ENSMUST00000160255	1	AI480526	lincRNA	lincRNA	6	648	397	50
5	124051904	124052113	-	-2.86	-2.2	5.92	ncRNA-1stExon	exon	ENSMUSG00000104818	ENSMUST00000199099	1	Gm43661	lincRNA	lincRNA	2	498	0	189
5	124111491	124111728	-	-4.43	-3.69	15.1	ncRNA-LastExon	exon	ENSMUSG00000085433	ENSMUST00000127989	3	Gm16001	lincRNA	lincRNA	3	107	84	684
5	124531725	124531992	+	-3.97	-3.25	14	ncRNA-1stExon	exon	ENSMUSG00000106662	ENSMUST00000198678	1	Gm43034	TEC	TEC	1	1364	0	1364
5	124722199	124725079	-	-78.6	-77.2	7.01	ncRNA-LastExon	exon	ENSMUSG00000106082	ENSMUST00000199971	2	4930404A12Rik	antisense	antisense	2	64	0	493
5	125389350	125389879	+	-10.4	-9.58	11.8	ncRNA-1stExon	exon	ENSMUSG00000072612	ENSMUST00000238478	1	Gm10382	antisense	antisense	1	1234	0	1234
5	125389350	125389880	+	-10.4	-9.58	11.8	ncRNA-1stExon	exon	ENSMUSG00000072612	ENSMUST00000238478	1	Gm10382	antisense	antisense	1	1234	0	1234
5	130221757	130221936	-	-2.95	-2.28	12.9	ncRNA-1stExon	exon	ENSMUSG00000107143	ENSMUST00000202719	1	Gm6598	antisense	antisense	1	2615	0	2615
5	134176582	134176761	+	-3.15	-2.47	8.07	ncRNA-1stExon	exon	ENSMUSG00000104195	ENSMUST00000192921	1	B230377A18Rik	TEC	TEC	1	1364	0	1364
5	134176716	134176926	+	-3.15	-2.47	8.07	ncRNA-1stExon	exon	ENSMUSG00000104195	ENSMUST00000192921	1	B230377A18Rik	TEC	TEC	1	1364	0	1364
5	134176819	134176968	+	-3.39	-2.69	5.38	ncRNA-1stExon	exon	ENSMUSG00000104195	ENSMUST00000192921	1	B230377A18Rik	TEC	TEC	1	1364	0	1364
5	136275025	136393007	+	-15.3	-14.3	10.3	ncRNA-1stExon	exon	ENSMUSG00000086220	ENSMUST00000148082	1	Gm16599	antisense	antisense	5	394	505	283
5	136933475	136934156	+	-28.3	-27.2	8.17	ncRNA-LastExon	exon	ENSMUSG00000097908	ENSMUST00000181045	4	4933404O12Rik	lincRNA	lincRNA	4	286	313	3368
5	136936932	136937112	+	-6.46	-5.66	4.66	ncRNA-LastExon	exon	ENSMUSG00000097908	ENSMUST00000181190	5	4933404O12Rik	lincRNA	lincRNA	5	31	653	3374
5	137503030	137503240	+	-4.11	-3.39	17.2	ncRNA-1stExon	exon	ENSMUSG00000105851	ENSMUST00000197965	1	9130604C24Rik	lincRNA	lincRNA	1	956	0	956
5	137613765	137613943	+	-4.8	-4.05	16.1	ncRNA-LastExon	exon	ENSMUSG00000106617	ENSMUST00000196660	2	Gm36266	antisense	antisense	2	79	0	1670
5	138265768	138266423	+	-8.32	-7.48	4.45	ncRNA-LastExon	exon	ENSMUSG00000085227	ENSMUST00000125662	2	6330418K02Rik	antisense	antisense	2	33	0	1234
5	138266482	138266631	+	-2.39	-1.75	10.8	ncRNA-LastExon	exon	ENSMUSG00000085227	ENSMUST00000124298	3	6330418K02Rik	antisense	antisense	3	59	249	435
5	138996159	138997533	+	-17	-16.1	12.9	ncRNA-1stExon	exon	ENSMUSG00000075585	ENSMUST00000187923	1	6330403L08Rik	antisense	antisense	1	5522	0	5522
5	138996159	138998070	+	-17	-16.1	24.2	ncRNA-1stExon	exon	ENSMUSG00000075585	ENSMUST00000187923	1	6330403L08Rik	antisense	antisense	1	5522	0	5522
5	138997592	138998070	+	-11.8	-10.9	24.2	ncRNA-1stExon	exon	ENSMUSG00000075585	ENSMUST00000187923	1	6330403L08Rik	antisense	antisense	1	5522	0	5522
5	139147663	139148017	-	-6.05	-5.27	12.4	ncRNA-LastExon	exon	ENSMUSG00000086873	ENSMUST00000151512	2	Gm15672	processed_transcript	processed_transcript	2	373	0	981
5	140606052	140606287	-	-3.15	-2.47	8.61	ncRNA-1stExon	exon	ENSMUSG00000105699	ENSMUST00000200523	1	Gm43703	lincRNA	lincRNA	1	763	0	763
5	143330924	143332644	+	-8.25	-7.42	17.8	ncRNA-LastExon	exon	ENSMUSG00000089889	ENSMUST00000160231	2	0610040B10Rik	antisense	antisense	2	107	0	394
5	144241867	144242016	-	-1.97	-1.35	2.8	ncRNA-LastExon	exon	ENSMUSG00000087484	ENSMUST00000124015	2	2900089D17Rik	antisense	antisense	2	2074	0	401
5	144277090	144277271	+	-5.26	-4.5	4.66	ncRNA-1stExon	exon	ENSMUSG00000086894	ENSMUST00000156467	1	Gm15708	sense_intronic	sense_intronic	3	268	40	1457
5	147422605	147422723	+	-1.97	-1.35	3.59	ncRNA-LastExon	exon	ENSMUSG00000106820	ENSMUST00000201128	3	D5Ertd605e	lincRNA	lincRNA	3	101	167	813
5	148950365	148951571	+	-7.38	-6.56	16.1	ncRNA-LastExon	exon	ENSMUSG00000079069	ENSMUST00000110507	3	8430423G03Rik	lincRNA	lincRNA	3	139	174	326
5	148953956	148954196	-	-2.74	-2.08	7	ncRNA-LastExon	exon	ENSMUSG00000108207	ENSMUST00000203249	4	1810059H22Rik	processed_transcript	lincRNA	4	302	299	925
5	148954345	148954555	-	-2.73	-2.06	4.84	ncRNA-LastExon	exon	ENSMUSG00000108207	ENSMUST00000203249	4	1810059H22Rik	processed_transcript	lincRNA	4	302	299	925
5	148954644	148955273	-	-7.38	-6.57	16.1	ncRNA-1stExon	exon	ENSMUSG00000108207	ENSMUST00000203736	1	1810059H22Rik	processed_transcript	retained_intron	1	1854	0	1854
5	148955960	148956170	-	-2.88	-2.21	5.74	ncRNA-1stExon	exon	ENSMUSG00000108207	ENSMUST00000203736	1	1810059H22Rik	processed_transcript	retained_intron	1	1854	0	1854
5	148959204	148959325	-	-2.11	-1.48	5.92	ncRNA-1stExon	exon	ENSMUSG00000108207	ENSMUST00000204570	1	1810059H22Rik	processed_transcript	lincRNA	2	557	0	133
5	148961538	148961654	+	-2.39	-1.75	10.8	ncRNA-LastExon	exon	ENSMUSG00000087272	ENSMUST00000135240	2	Gm15409	lincRNA	lincRNA	2	266	0	254
5	148990711	148990831	-	-3.65	-2.94	4.95	ncRNA-LastExon	exon	ENSMUSG00000106951	ENSMUST00000145042	2	5930430L01Rik	lincRNA	lincRNA	2	106	0	3888
5	148991158	148992350	-	-70.7	-69.3	38.8	ncRNA-LastExon	exon	ENSMUSG00000106951	ENSMUST00000145042	2	5930430L01Rik	lincRNA	lincRNA	2	106	0	3888
5	148992409	148992559	-	-2.95	-2.28	4.31	ncRNA-LastExon	exon	ENSMUSG00000106951	ENSMUST00000145042	2	5930430L01Rik	lincRNA	lincRNA	2	106	0	3888
5	148993065	148993364	-	-7.31	-6.5	2.92	ncRNA-LastExon	exon	ENSMUSG00000106951	ENSMUST00000145042	2	5930430L01Rik	lincRNA	lincRNA	2	106	0	3888
5	148993422	148993542	-	-2.25	-1.62	3.08	ncRNA-LastExon	exon	ENSMUSG00000106951	ENSMUST00000145042	2	5930430L01Rik	lincRNA	lincRNA	2	106	0	3888
5	148996396	148996576	-	-2.45	-1.81	3.23	ncRNA-LastExon	exon	ENSMUSG00000085971	ENSMUST00000133243	4	Gm15411	processed_transcript	lincRNA	4	379	299	2810
5	149442898	149443166	+	-5	-4.25	20.5	ncRNA-1stExon	exon	ENSMUSG00000107164	ENSMUST00000201035	1	4933425D22Rik	sense_intronic	sense_intronic	1	1721	0	1721
5	150600051	150600742	-	-7.38	-6.56	24.8	ncRNA-LastExon	exon	ENSMUSG00000107096	ENSMUST00000201992	2	Gm43597	lincRNA	lincRNA	2	284	0	4336
5	150601221	150601522	-	-5	-4.25	20.5	ncRNA-LastExon	exon	ENSMUSG00000107096	ENSMUST00000201992	2	Gm43597	lincRNA	lincRNA	2	284	0	4336
5	150604100	150606973	-	-4.07	-3.34	11.8	ncRNA-1stExon	exon	ENSMUSG00000107096	ENSMUST00000201992	1	Gm43597	lincRNA	lincRNA	2	284	0	4336
5	15994821	15995419	-	-6.05	-5.27	23.7	ncRNA-LastExon	exon	ENSMUSG00000104886	ENSMUST00000198482	2	Gm43000	antisense	antisense	2	59	0	3284
5	20951645	20952184	+	-8.31	-7.48	32.3	ncRNA-1stExon	exon	ENSMUSG00000101013	ENSMUST00000190567	1	A630072M18Rik	antisense	antisense	1	5410	0	5410
5	20952602	20952842	+	-2.39	-1.75	5.02	ncRNA-1stExon	exon	ENSMUSG00000101013	ENSMUST00000190567	1	A630072M18Rik	antisense	antisense	1	5410	0	5410
5	22740310	22740461	-	-2.95	-2.28	12.9	ncRNA-1stExon	exon	ENSMUSG00000105076	ENSMUST00000197486	1	A930003O13Rik	lincRNA	lincRNA	1	3098	0	3098
5	23382307	23386975	-	-39.4	-38.2	15.3	ncRNA-InternalExon	exon	ENSMUSG00000073147	ENSMUST00000185943	6	5031425E22Rik	lincRNA	lincRNA	7	115	1140	222
5	23388300	23388421	+	-2.67	-2.01	11.8	ncRNA-LastExon	exon	ENSMUSG00000106269	ENSMUST00000197377	2	4930580E04Rik	lincRNA	lincRNA	2	167	0	523
5	23422461	23422611	-	-4.39	-3.65	10.2	ncRNA-LastExon	exon	ENSMUSG00000073147	ENSMUST00000191186	3	5031425E22Rik	lincRNA	lincRNA	3	100	120	499
5	23432996	23433855	-	-18.2	-17.2	7.18	ncRNA-1stExon	exon	ENSMUSG00000073147	ENSMUST00000101522	1	5031425E22Rik	lincRNA	lincRNA	1	2110	0	2110
5	23432997	23433889	-	-17.7	-16.8	10.8	ncRNA-1stExon	exon	ENSMUSG00000073147	ENSMUST00000101522	1	5031425E22Rik	lincRNA	lincRNA	1	2110	0	2110
5	23433972	23434151	-	-3.23	-2.55	5.38	ncRNA-1stExon	exon	ENSMUSG00000073147	ENSMUST00000189045	1	5031425E22Rik	lincRNA	lincRNA	1	1983	0	1983
5	23701658	23701779	-	-15.5	-14.6	1.36	ncRNA-LastExon	exon	ENSMUSG00000105987	ENSMUST00000199941	4	AI506816	processed_transcript	lincRNA	4	25	78	2701
5	23702286	23703243	-	-5700	-Inf	12.1	ncRNA-LastExon	exon	ENSMUSG00000105987	ENSMUST00000199941	4	AI506816	processed_transcript	lincRNA	4	25	78	2701
5	23854683	23855038	+	-6.02	-5.23	3.97	ncRNA-LastExon	exon	ENSMUSG00000097180	ENSMUST00000181574	4	2700038G22Rik	lincRNA	lincRNA	4	25	78	1272
5	24875307	24875517	+	-2.63	-1.98	6.46	ncRNA-LastExon	exon	ENSMUSG00000087314	ENSMUST00000123610	3	Prkag2os2	antisense	antisense	3	297	156	979
5	25530368	25530665	+	-4.24	-3.51	15.1	ncRNA-1stExon	exon	ENSMUSG00000101856	ENSMUST00000188465	1	1700096K18Rik	lincRNA	lincRNA	1	1454	0	1454
5	31569742	31570305	-	-6.8	-5.99	26.9	ncRNA-LastExon	exon	ENSMUSG00000107355	ENSMUST00000201790	2	AI839979	lincRNA	lincRNA	2	214	0	1325
5	35031986	35033445	-	-23	-22	5.98	ncRNA-LastExon	exon	ENSMUSG00000107040	ENSMUST00000202914	2	Gm43791	antisense	antisense	2	172	0	296
5	35551289	35551438	-	-2.67	-2.01	11.8	ncRNA-1stExon	exon	ENSMUSG00000106928	ENSMUST00000201742	1	Gm43860	TEC	TEC	1	2705	0	2705
5	35552329	35552567	-	-3.24	-2.55	14	ncRNA-1stExon	exon	ENSMUSG00000106928	ENSMUST00000201742	1	Gm43860	TEC	TEC	1	2705	0	2705
5	3629866	3630016	-	-3.64	-2.94	2.76	ncRNA-1stExon	exon	ENSMUSG00000104950	ENSMUST00000199632	1	4833413G10Rik	antisense	antisense	1	1946	0	1946
5	3631422	3631602	-	-3.18	-2.5	2.87	ncRNA-1stExon	exon	ENSMUSG00000104950	ENSMUST00000199632	1	4833413G10Rik	antisense	antisense	1	1946	0	1946
5	36455814	36458503	-	-13	-12.1	12.1	ncRNA-LastExon	exon	ENSMUSG00000039563	ENSMUST00000122882	2	2210406O10Rik	lincRNA	lincRNA	2	298	0	1445
5	36464673	36464823	-	-2.95	-2.28	12.9	ncRNA-1stExon	exon	ENSMUSG00000039563	ENSMUST00000151434	1	2210406O10Rik	lincRNA	lincRNA	2	339	0	375
5	4073630	4073900	+	-2.53	-1.88	2.8	ncRNA-1stExon	exon	ENSMUSG00000106535	ENSMUST00000198500	1	Gm43031	sense_intronic	sense_intronic	1	1887	0	1887
5	45011855	45012035	-	-2.67	-2.01	11.8	ncRNA-LastExon	exon	ENSMUSG00000029092	ENSMUST00000197016	6	D5Ertd615e	lincRNA	lincRNA	6	167	538	3206
5	45192668	45251813	-	-16.1	-15.1	10.4	ncRNA-1stExon	exon	ENSMUSG00000105247	ENSMUST00000199282	1	Gm42519	TEC	TEC	1	3656	0	3656
5	52193126	52194403	+	-10.2	-9.3	10.5	ncRNA-InternalExon	exon	ENSMUSG00000097145	ENSMUST00000180601	2	9230114K14Rik	processed_transcript	retained_intron	4	259	769	1092
5	52196905	52197381	+	-19.5	-18.5	8.07	ncRNA-LastExon	exon	ENSMUSG00000097145	ENSMUST00000180601	4	9230114K14Rik	processed_transcript	retained_intron	4	259	769	1092
5	52197469	52245705	+	-26.8	-25.7	62.4	ncRNA-1stExon	exon	ENSMUSG00000105328	ENSMUST00000197541	1	Gm43180	TEC	TEC	1	2886	0	2886
5	57717722	57720201	-	-58.4	-57	44.1	ncRNA-1stExon	exon	ENSMUSG00000097216	ENSMUST00000193156	1	4932441J04Rik	processed_transcript	retained_intron	1	4062	0	4062
5	64804310	64804696	+	-5.65	-4.88	15.1	ncRNA-1stExon	exon	ENSMUSG00000106205	ENSMUST00000198074	1	C230096K16Rik	TEC	TEC	1	1722	0	1722
5	65493332	65493511	+	-2.39	-1.75	10.8	ncRNA-1stExon	exon	ENSMUSG00000107195	ENSMUST00000200768	1	4930589O11Rik	TEC	TEC	1	920	0	920
5	67260087	67260382	-	-3.14	-2.46	7.54	ncRNA-1stExon	exon	ENSMUSG00000107319	ENSMUST00000201816	1	Gm42670	antisense	antisense	1	1292	0	1292
5	81794487	81795531	-	-37.7	-36.6	12.4	ncRNA-InternalExon	exon	ENSMUSG00000087431	ENSMUST00000139469	2	Gm16054	antisense	antisense	3	237	1126	456
5	91280539	91280690	-	-2.39	-1.75	10.8	ncRNA-InternalExon	exon	ENSMUSG00000107198	ENSMUST00000200707	3	Gm19619	lincRNA	lincRNA	6	426	1720	1055
5	96996561	96996859	-	-2.95	-2.28	12.9	ncRNA-1stExon	exon	ENSMUSG00000105006	ENSMUST00000195892	1	Gm9484	lincRNA	lincRNA	1	1159	0	1159
5	98183180	98184429	-	-5.94	-5.15	13.5	ncRNA-1stExon	exon	ENSMUSG00000045238	ENSMUST00000197382	1	A730035I17Rik	antisense	antisense	1	1759	0	1759
5	99977715	99977893	+	-3.29	-2.6	3.84	ncRNA-1stExon	exon	ENSMUSG00000091623	ENSMUST00000166606	1	Gm17092	antisense	antisense	2	313	0	1698
5	99977981	99979077	+	-92.2	-90.7	7.6	ncRNA-LastExon	exon	ENSMUSG00000091623	ENSMUST00000166606	2	Gm17092	antisense	antisense	2	313	0	1698
5	99979934	99980141	+	-4.11	-3.39	17.2	ncRNA-LastExon	exon	ENSMUSG00000091623	ENSMUST00000166606	2	Gm17092	antisense	antisense	2	313	0	1698
6	112947036	112949242	+	-10.5	-9.62	22.6	ncRNA-LastExon	exon	ENSMUSG00000108103	ENSMUST00000204406	2	Gm44081	lincRNA	lincRNA	2	150	0	493
6	116262368	116262666	-	-13.9	-13	2.49	ncRNA-1stExon	exon	ENSMUSG00000107577	ENSMUST00000204364	1	Gm44103	TEC	TEC	1	3662	0	3662
6	117717054	117717382	+	-26.2	-25.2	5.02	ncRNA-1stExon	exon	ENSMUSG00000104222	ENSMUST00000194706	1	Gm7292	lincRNA	lincRNA	1	2527	0	2527
6	117717057	117717379	+	-26.2	-25.2	5.02	ncRNA-1stExon	exon	ENSMUSG00000104222	ENSMUST00000194706	1	Gm7292	lincRNA	lincRNA	1	2527	0	2527
6	117905837	117906281	-	-5.69	-4.91	21.5	ncRNA-1stExon	exon	ENSMUSG00000042087	ENSMUST00000204444	1	4933440N22Rik	TEC	TEC	1	1952	0	1952
6	119571179	119574621	+	-66.3	-64.9	10.4	ncRNA-InternalExon	exon	ENSMUSG00000108282	ENSMUST00000204314	3	Gm44317	antisense	antisense	4	250	360	3604
6	119574680	119574920	+	-4.83	-4.08	1.77	ncRNA-LastExon	exon	ENSMUSG00000108282	ENSMUST00000204314	4	Gm44317	antisense	antisense	4	250	360	3604
6	119575008	119575667	+	-42.3	-41.1	10.6	ncRNA-LastExon	exon	ENSMUSG00000108282	ENSMUST00000204314	4	Gm44317	antisense	antisense	4	250	360	3604
6	120958933	120992102	+	-2.67	-2.01	5.92	ncRNA-InternalExon	exon	ENSMUSG00000108171	ENSMUST00000203013	2	Gm43915	antisense	antisense	3	130	213	4694
6	122811738	122812668	+	-6.8	-5.99	26.9	ncRNA-1stExon	exon	ENSMUSG00000107868	ENSMUST00000204407	1	Gm5112	TEC	TEC	1	2368	0	2368
6	124531255	124542310	+	-4.07	-3.34	4.31	ncRNA-1stExon	exon	ENSMUSG00000089961	ENSMUST00000160967	1	Gm16567	antisense	antisense	3	442	84	50
6	125481422	125482041	+	-2.88	-2.21	9.69	ncRNA-1stExon	exon	ENSMUSG00000101191	ENSMUST00000187724	1	Gm28809	antisense	antisense	3	115	139	127
6	128357046	128358479	+	-233	-231	11	ncRNA-1stExon	exon	ENSMUSG00000097253	ENSMUST00000180586	1	Gm26770	antisense	antisense	2	1698	0	539
6	128473359	128474019	+	-7.1	-6.29	28	ncRNA-LastExon	exon	ENSMUSG00000059659	ENSMUST00000144745	3	Gm10069	antisense	antisense	3	631	182	2881
6	128503041	128503221	+	-2.39	-1.75	5.92	ncRNA-LastExon	exon	ENSMUSG00000059659	ENSMUST00000204081	5	Gm10069	antisense	antisense	5	49	533	325
6	134898589	134898830	+	-2.29	-1.65	3.66	ncRNA-1stExon	exon	ENSMUSG00000100876	ENSMUST00000189942	1	2810454H06Rik	antisense	antisense	1	3148	0	3148
6	134899908	134900059	+	-2.39	-1.75	10.8	ncRNA-1stExon	exon	ENSMUSG00000100876	ENSMUST00000189942	1	2810454H06Rik	antisense	antisense	1	3148	0	3148
6	134900268	134900449	+	-3.53	-2.83	15.1	ncRNA-1stExon	exon	ENSMUSG00000100876	ENSMUST00000189942	1	2810454H06Rik	antisense	antisense	1	3148	0	3148
6	134900568	134900718	+	-2.39	-1.75	10.8	ncRNA-1stExon	exon	ENSMUSG00000100876	ENSMUST00000189942	1	2810454H06Rik	antisense	antisense	1	3148	0	3148
6	134929050	134930112	-	-46.6	-45.4	19.4	ncRNA-LastExon	exon	ENSMUSG00000107730	ENSMUST00000203300	2	Gm44238	lincRNA	lincRNA	2	93	0	260
6	134929091	134952150	+	-49.9	-48.6	12.9	ncRNA-LastExon	exon	ENSMUSG00000098318	ENSMUST00000183867	2	Lockd	lincRNA	lincRNA	2	169	0	5493
6	135194480	135194661	+	-5	-4.25	20.5	ncRNA-LastExon	exon	ENSMUSG00000108239	ENSMUST00000204330	5	Gm19434	antisense	antisense	5	116	440	2017
6	135313563	135313684	-	-2.83	-2.16	3.11	ncRNA-LastExon	exon	ENSMUSG00000107768	ENSMUST00000203442	4	Gm44275	lincRNA	lincRNA	4	59	209	2251
6	135313923	135315776	-	-7.03	-6.22	23.7	ncRNA-LastExon	exon	ENSMUSG00000107768	ENSMUST00000203442	4	Gm44275	lincRNA	lincRNA	4	59	209	2251
6	135313939	135336830	+	-6.19	-5.41	24.8	ncRNA-InternalExon	exon	ENSMUSG00000108276	ENSMUST00000203686	3	Gm36640	antisense	antisense	4	599	371	4964
6	13895209	13895538	+	-14.6	-13.6	4.38	ncRNA-LastExon	exon	ENSMUSG00000097616	ENSMUST00000181225	3	1110019D14Rik	lincRNA	lincRNA	3	59	109	1331
6	145251728	145251849	+	-2.39	-1.75	10.8	ncRNA-LastExon	exon	ENSMUSG00000086013	ENSMUST00000139612	2	Gm15706	lincRNA	lincRNA	2	261	0	638
6	145863385	145863803	+	-5.52	-4.75	14	ncRNA-1stExon	exon	ENSMUSG00000108126	ENSMUST00000203443	1	Gm43909	TEC	TEC	1	1876	0	1876
6	145864129	145864428	+	-2.34	-1.71	2.42	ncRNA-1stExon	exon	ENSMUSG00000108126	ENSMUST00000203443	1	Gm43909	TEC	TEC	1	1876	0	1876
6	145864606	145864815	+	-3.94	-3.22	2.15	ncRNA-1stExon	exon	ENSMUSG00000108126	ENSMUST00000203443	1	Gm43909	TEC	TEC	1	1876	0	1876
6	147475478	147475718	-	-2.79	-2.13	7.54	ncRNA-1stExon	exon	ENSMUSG00000072660	ENSMUST00000100778	1	Gm6288	antisense	antisense	5	700	528	362
6	147475896	147476046	-	-3.52	-2.82	1.72	ncRNA-1stExon	exon	ENSMUSG00000072660	ENSMUST00000128634	1	Gm6288	antisense	antisense	2	440	0	332
6	148212402	148213003	+	-12.3	-11.4	17.6	ncRNA-1stExon	exon	ENSMUSG00000107402	ENSMUST00000203932	1	4732416N19Rik	TEC	TEC	1	3479	0	3479
6	148832251	148832430	+	-2.95	-2.28	12.9	ncRNA-1stExon	exon	ENSMUSG00000107909	ENSMUST00000204670	1	2610017A05Rik	TEC	TEC	1	1661	0	1661
6	148832607	148832964	+	-2.88	-2.22	9.69	ncRNA-1stExon	exon	ENSMUSG00000107909	ENSMUST00000204670	1	2610017A05Rik	TEC	TEC	1	1661	0	1661
6	148945458	148945636	+	-3.13	-2.45	9.69	ncRNA-1stExon	exon	ENSMUSG00000085355	ENSMUST00000154673	1	3010003L21Rik	antisense	antisense	2	1554	0	193
6	148945902	148946951	+	-7.57	-6.75	5.11	ncRNA-1stExon	exon	ENSMUSG00000085355	ENSMUST00000154673	1	3010003L21Rik	antisense	antisense	2	1554	0	193
6	17064789	17064937	-	-2.95	-2.28	12.9	ncRNA-1stExon	exon	ENSMUSG00000084772	ENSMUST00000140746	1	Gm15473	lincRNA	lincRNA	2	405	0	774
6	28215584	28215762	+	-2.11	-1.48	8.61	ncRNA-1stExon	exon	ENSMUSG00000043340	ENSMUST00000143099	1	6530409C15Rik	antisense	antisense	2	212	0	419
6	31218700	31218910	-	-2.67	-2.01	11.8	ncRNA-LastExon	exon	ENSMUSG00000044471	ENSMUST00000230209	2	Lncpint	lincRNA	lincRNA	2	428	0	1062
6	52165732	52167781	+	-3.24	-2.55	14	ncRNA-1stExon	exon	ENSMUSG00000056445	ENSMUST00000189230	1	Hoxaas2	processed_transcript	retained_intron	1	3047	0	3047
6	5217726	5218177	-	-28.9	-27.8	3.59	ncRNA-1stExon	exon	ENSMUSG00000107881	ENSMUST00000203092	1	Gm44250	TEC	TEC	1	4229	0	4229
6	5218266	5218447	-	-2.5	-1.86	2.02	ncRNA-1stExon	exon	ENSMUSG00000107881	ENSMUST00000203092	1	Gm44250	TEC	TEC	1	4229	0	4229
6	52189776	52189925	+	-3.13	-2.45	6.1	ncRNA-LastExon	exon	ENSMUSG00000101451	ENSMUST00000191453	4	Gm29430	antisense	antisense	4	80	1360	575
6	52214450	52214570	+	-3.24	-2.55	14	ncRNA-LastExon	exon	ENSMUSG00000085696	ENSMUST00000136806	3	Hoxaas3	antisense	antisense	3	61	102	2044
6	52245317	52245765	+	-26.4	-25.3	3.69	ncRNA-1stExon	exon	ENSMUSG00000086427	ENSMUST00000134512	1	Hoxa11os	processed_transcript	antisense	5	574	579	686
6	52246771	52249739	+	-52.2	-50.9	5.82	ncRNA-LastExon	exon	ENSMUSG00000086427	ENSMUST00000156515	3	Hoxa11os	processed_transcript	antisense	3	1264	146	708
6	52249298	52249475	+	-12	-11.1	8.61	ncRNA-LastExon	exon	ENSMUSG00000086427	ENSMUST00000156515	3	Hoxa11os	processed_transcript	antisense	3	1264	146	708
6	67063552	67063791	+	-4.13	-3.41	9.69	ncRNA-InternalExon	exon	ENSMUSG00000087231	ENSMUST00000149889	3	E230016M11Rik	processed_transcript	retained_intron	7	281	1955	237
6	67073877	67076849	+	-4.43	-3.69	7.89	ncRNA-InternalExon	exon	ENSMUSG00000087231	ENSMUST00000149889	6	E230016M11Rik	processed_transcript	retained_intron	7	281	1955	237
6	71543532	71544114	-	-43.6	-42.4	1.94	ncRNA-1stExon	exon	ENSMUSG00000107406	ENSMUST00000205011	1	1700040L08Rik	antisense	antisense	2	177	0	364
6	72440129	72440280	+	-2.21	-1.58	4.84	ncRNA-1stExon	exon	ENSMUSG00000108591	ENSMUST00000205370	1	Particl	TEC	TEC	1	1560	0	1560
6	76496081	76497210	+	-4.7	-3.96	19.4	ncRNA-1stExon	exon	ENSMUSG00000107651	ENSMUST00000204070	1	Gm44166	antisense	antisense	2	157	0	358
6	83107890	83109054	-	-9.96	-9.1	4.74	ncRNA-1stExon	exon	ENSMUSG00000087578	ENSMUST00000154457	1	Ccdc142os	antisense	antisense	2	328	0	60
6	86526336	86526635	+	-3.11	-2.43	10.8	ncRNA-1stExon	exon	ENSMUSG00000097048	ENSMUST00000180896	1	1600020E01Rik	antisense	antisense	4	1704	221	174
6	87981062	87981800	+	-2.72	-2.06	2.91	ncRNA-1stExon	exon	ENSMUSG00000084950	ENSMUST00000143871	1	Gm5577	antisense	antisense	2	202	0	1213
6	88503604	88503902	+	-67.9	-66.5	4.88	ncRNA-1stExon	exon	ENSMUSG00000107659	ENSMUST00000203181	1	Gm44170	antisense	antisense	2	161	0	388
6	90689730	90690800	+	-51.2	-50	13.6	ncRNA-LastExon	exon	ENSMUSG00000107999	ENSMUST00000204662	2	Gm44123	antisense	antisense	2	190	0	387
6	92145286	92145554	-	-3.53	-2.83	15.1	ncRNA-1stExon	exon	ENSMUSG00000108199	ENSMUST00000204538	1	Gm44249	TEC	TEC	1	1805	0	1805
7	105481956	105482256	+	-10.6	-9.7	2.93	ncRNA-1stExon	exon	ENSMUSG00000109735	ENSMUST00000210380	1	Gm45667	TEC	TEC	1	1316	0	1316
7	110121175	110121562	+	-4.52	-3.78	14	ncRNA-1stExon	exon	ENSMUSG00000109904	ENSMUST00000210940	1	Gm45819	TEC	TEC	1	1751	0	1751
7	110279208	110281055	-	-12.8	-11.9	3.68	ncRNA-LastExon	exon	ENSMUSG00000109799	ENSMUST00000210796	4	Gm45515	antisense	antisense	4	132	427	1582
7	110281202	110281527	-	-19.7	-18.7	4.21	ncRNA-1stExon	exon	ENSMUSG00000109799	ENSMUST00000210796	1	Gm45515	antisense	antisense	4	132	427	1582
7	116334650	116334823	+	-5.08	-4.33	20.5	ncRNA-LastExon	exon	ENSMUSG00000108738	ENSMUST00000206930	2	Gm44777	antisense	antisense	2	28	0	543
7	116334650	116334831	+	-5.37	-4.6	21.5	ncRNA-LastExon	exon	ENSMUSG00000108738	ENSMUST00000206930	2	Gm44777	antisense	antisense	2	28	0	543
7	118481415	118481595	+	-3.69	-2.99	9.15	ncRNA-1stExon	exon	ENSMUSG00000109167	ENSMUST00000208648	1	Gm44652	TEC	TEC	1	2854	0	2854
7	118688544	118688773	+	-24.4	-23.4	4.05	ncRNA-1stExon	exon	ENSMUSG00000109357	ENSMUST00000208632	1	Gm45236	TEC	TEC	1	229	0	229
7	118967815	118968024	-	-2.62	-1.97	10.8	ncRNA-1stExon	exon	ENSMUSG00000109517	ENSMUST00000208287	1	Gm44763	antisense	antisense	1	2019	0	2019
7	118968824	118969211	-	-3.53	-2.83	15.1	ncRNA-1stExon	exon	ENSMUSG00000109517	ENSMUST00000208287	1	Gm44763	antisense	antisense	1	2019	0	2019
7	120674860	120675637	+	-7.9	-7.08	12.2	ncRNA-InternalExon	exon	ENSMUSG00000108935	ENSMUST00000208075	3	4930588G17Rik	antisense	antisense	4	440	737	297
7	120674873	120676455	-	-8.3	-7.46	12.9	ncRNA-LastExon	exon	ENSMUSG00000097343	ENSMUST00000180933	3	9030407P20Rik	processed_transcript	lincRNA	3	220	249	1841
7	121988785	121988936	+	-4.26	-3.53	2.35	ncRNA-LastExon	exon	ENSMUSG00000108511	ENSMUST00000206578	2	Gm44987	antisense	antisense	2	30	0	720
7	122158988	122159283	-	-4.16	-3.44	9.69	ncRNA-1stExon	exon	ENSMUSG00000086942	ENSMUST00000132811	1	Gm15489	antisense	antisense	4	685	156	132
7	126396576	126396727	+	-2.47	-1.83	5.38	ncRNA-1stExon	exon	ENSMUSG00000108420	ENSMUST00000206502	1	Gm45141	TEC	TEC	1	1888	0	1888
7	126648892	126649273	-	-6.8	-5.99	26.9	ncRNA-1stExon	exon	ENSMUSG00000066175	ENSMUST00000187458	1	2510046G10Rik	antisense	antisense	1	1052	0	1052
7	127273263	127273680	+	-52.8	-51.6	4.33	ncRNA-1stExon	exon	ENSMUSG00000108806	ENSMUST00000206759	1	Gm44729	TEC	TEC	1	2052	0	2052
7	127273828	127274067	+	-5.63	-4.86	16.1	ncRNA-1stExon	exon	ENSMUSG00000108806	ENSMUST00000206759	1	Gm44729	TEC	TEC	1	2052	0	2052
7	127448724	127448873	+	-2.15	-1.53	2.83	ncRNA-1stExon	exon	ENSMUSG00000086502	ENSMUST00000147487	1	B130055M24Rik	processed_transcript	processed_transcript	2	936	0	206
7	127449228	127457112	+	-27.8	-26.8	5.03	ncRNA-1stExon	exon	ENSMUSG00000108465	ENSMUST00000205704	1	Gm45110	TEC	TEC	1	1402	0	1402
7	127459558	127460360	+	-34	-32.8	6.59	ncRNA-LastExon	exon	ENSMUSG00000086502	ENSMUST00000144796	2	B130055M24Rik	processed_transcript	processed_transcript	2	932	0	846
7	127511297	127511772	-	-22.5	-21.4	13.5	ncRNA-1stExon	exon	ENSMUSG00000101225	ENSMUST00000185351	1	1700008J07Rik	antisense	antisense	1	2432	0	2432
7	127511890	127512246	-	-3.15	-2.47	8.07	ncRNA-1stExon	exon	ENSMUSG00000101225	ENSMUST00000185351	1	1700008J07Rik	antisense	antisense	1	2432	0	2432
7	127559141	127573116	-	-135	-133	6.77	ncRNA-LastExon	exon	ENSMUSG00000101845	ENSMUST00000190938	4	Gm28198	antisense	antisense	4	68	187	216
7	127604301	127604445	-	-2.95	-2.28	12.9	ncRNA-1stExon	exon	ENSMUSG00000099579	ENSMUST00000191038	1	1700120K04Rik	antisense	antisense	1	546	0	546
7	127691934	127698986	+	-8.69	-7.85	7.54	ncRNA-1stExon	exon	ENSMUSG00000108801	ENSMUST00000205284	1	Gm39090	lincRNA	lincRNA	3	166	169	637
7	127700582	127700793	+	-3.75	-3.04	3.06	ncRNA-LastExon	exon	ENSMUSG00000108801	ENSMUST00000205284	3	Gm39090	lincRNA	lincRNA	3	166	169	637
7	127802371	127802762	-	-6.38	-5.59	2.85	ncRNA-1stExon	exon	ENSMUSG00000108402	ENSMUST00000206516	1	9430064I24Rik	TEC	TEC	1	2669	0	2669
7	128539106	128539252	+	-1.96	-1.35	3.5	ncRNA-1stExon	exon	ENSMUSG00000108614	ENSMUST00000206512	1	2610306O10Rik	TEC	TEC	1	612	0	612
7	130456693	130456813	-	-2.21	-1.58	4.31	ncRNA-1stExon	exon	ENSMUSG00000108940	ENSMUST00000207954	1	Gm45719	TEC	TEC	1	1662	0	1662
7	130457168	130457673	-	-8.31	-7.48	32.3	ncRNA-1stExon	exon	ENSMUSG00000108940	ENSMUST00000207954	1	Gm45719	TEC	TEC	1	1662	0	1662
7	135648928	135649049	-	-2.36	-1.72	6.46	ncRNA-LastExon	exon	ENSMUSG00000097471	ENSMUST00000181940	3	5830432E09Rik	antisense	antisense	3	525	167	802
7	139977003	139977273	+	-3.82	-3.11	16.1	ncRNA-LastExon	exon	ENSMUSG00000086742	ENSMUST00000139218	5	Gm16201	processed_transcript	processed_transcript	5	38	311	1981
7	141464007	141464604	-	-18.2	-17.2	7.69	ncRNA-1stExon	exon	ENSMUSG00000073787	ENSMUST00000211564	1	Gm10575	processed_transcript	retained_intron	1	2116	0	2116
7	141464722	141465445	-	-4.43	-3.69	8.61	ncRNA-1stExon	exon	ENSMUSG00000073787	ENSMUST00000211564	1	Gm10575	processed_transcript	retained_intron	1	2116	0	2116
7	141466907	141467324	-	-4.16	-3.44	7.54	ncRNA-1stExon	exon	ENSMUSG00000073787	ENSMUST00000097947	1	Gm10575	processed_transcript	processed_transcript	2	890	0	781
7	142575528	142575739	-	-51.2	-50	5.16	ncRNA-LastExon	exon	ENSMUSG00000000031	ENSMUST00000136359	5	H19	lincRNA	lincRNA	5	1315	385	586
7	142577572	142577723	-	-5.99	-5.2	1.2	ncRNA-1stExon	exon	ENSMUSG00000000031	ENSMUST00000136359	1	H19	lincRNA	lincRNA	5	1315	385	586
7	142577812	142578143	-	-569	-Inf	18.8	ncRNA-1stExon	exon	ENSMUSG00000000031	ENSMUST00000136359	1	H19	lincRNA	lincRNA	5	1315	385	586
7	143022591	143022891	-	-5.08	-4.33	14	ncRNA-LastExon	exon	ENSMUSG00000059277	ENSMUST00000133630	5	R74862	processed_transcript	processed_transcript	5	381	566	1535
7	143023039	143023249	-	-3.63	-2.93	7	ncRNA-LastExon	exon	ENSMUSG00000059277	ENSMUST00000133630	5	R74862	processed_transcript	processed_transcript	5	381	566	1535
7	143033627	143033838	-	-3.73	-3.02	4.31	ncRNA-InternalExon	exon	ENSMUSG00000059277	ENSMUST00000133630	4	R74862	processed_transcript	processed_transcript	5	381	566	1535
7	143218782	143218933	-	-2.67	-2.01	11.8	ncRNA-1stExon	exon	ENSMUSG00000101609	ENSMUST00000185789	1	Kcnq1ot1	antisense	antisense	1	93092	0	93092
7	143221092	143221212	-	-2.67	-2.01	11.8	ncRNA-1stExon	exon	ENSMUSG00000101609	ENSMUST00000185789	1	Kcnq1ot1	antisense	antisense	1	93092	0	93092
7	143221421	143221602	-	-2.67	-2.01	11.8	ncRNA-1stExon	exon	ENSMUSG00000101609	ENSMUST00000185789	1	Kcnq1ot1	antisense	antisense	1	93092	0	93092
7	143223281	143223522	-	-2.39	-1.75	10.8	ncRNA-1stExon	exon	ENSMUSG00000101609	ENSMUST00000185789	1	Kcnq1ot1	antisense	antisense	1	93092	0	93092
7	143223581	143224002	-	-4.8	-4.05	19.4	ncRNA-1stExon	exon	ENSMUSG00000101609	ENSMUST00000185789	1	Kcnq1ot1	antisense	antisense	1	93092	0	93092
7	143224510	143224751	-	-3.53	-2.83	15.1	ncRNA-1stExon	exon	ENSMUSG00000101609	ENSMUST00000185789	1	Kcnq1ot1	antisense	antisense	1	93092	0	93092
7	143228379	143228530	-	-2.58	-1.93	3.88	ncRNA-1stExon	exon	ENSMUSG00000101609	ENSMUST00000185789	1	Kcnq1ot1	antisense	antisense	1	93092	0	93092
7	143229069	143229310	-	-2.63	-1.98	5.38	ncRNA-1stExon	exon	ENSMUSG00000101609	ENSMUST00000185789	1	Kcnq1ot1	antisense	antisense	1	93092	0	93092
7	143258130	143259181	-	-7.03	-6.22	21.5	ncRNA-1stExon	exon	ENSMUSG00000101609	ENSMUST00000185789	1	Kcnq1ot1	antisense	antisense	1	93092	0	93092
7	143629411	143670138	+	-69.8	-68.4	4.32	ncRNA-LastExon	exon	ENSMUSG00000109251	ENSMUST00000207189	3	E230032D23Rik	antisense	antisense	3	125	99	624
7	144580634	144580898	+	-6.64	-5.84	3.82	ncRNA-LastExon	exon	ENSMUSG00000073778	ENSMUST00000097928	2	Faddos	antisense	antisense	2	162	0	891
7	15971882	15980894	+	-7.33	-6.52	20.5	ncRNA-InternalExon	exon	ENSMUSG00000109984	ENSMUST00000210035	2	Gm38948	lincRNA	lincRNA	4	88	430	170
7	18991759	18992625	-	-10.2	-9.31	8.07	ncRNA-1stExon	exon	ENSMUSG00000074355	ENSMUST00000098778	1	Gm10676	TEC	TEC	1	3221	0	3221
7	18994797	18994977	-	-2.29	-1.65	5.92	ncRNA-1stExon	exon	ENSMUSG00000086533	ENSMUST00000205975	1	Mypopos	antisense	antisense	1	2321	0	2321
7	27649891	27650184	-	-2.67	-2.01	11.8	ncRNA-LastExon	exon	ENSMUSG00000108592	ENSMUST00000206810	2	Gm38973	lincRNA	lincRNA	2	61	0	817
7	28167304	28167573	-	-5.3	-4.53	21.5	ncRNA-1stExon	exon	ENSMUSG00000109015	ENSMUST00000207600	1	Gm31024	TEC	TEC	1	2353	0	2353
7	28314897	28315077	+	-16.7	-15.7	5.28	ncRNA-1stExon	exon	ENSMUSG00000109168	ENSMUST00000207649	1	Gm44709	antisense	antisense	2	379	0	69
7	28392278	28392514	+	-4.13	-3.41	10.8	ncRNA-LastExon	exon	ENSMUSG00000109455	ENSMUST00000208885	2	Gm44710	antisense	antisense	2	125	0	346
7	30193953	30198779	+	-53.7	-52.4	72.1	ncRNA-1stExon	exon	ENSMUSG00000097817	ENSMUST00000208688	1	Gm26810	antisense	antisense	2	150	0	629
7	30957087	30957267	+	-4.39	-3.65	6.46	ncRNA-1stExon	exon	ENSMUSG00000097750	ENSMUST00000206345	1	Gm4673	antisense	antisense	1	946	0	946
7	30957505	30957686	+	-2.67	-2.01	11.8	ncRNA-1stExon	exon	ENSMUSG00000097750	ENSMUST00000206345	1	Gm4673	antisense	antisense	1	946	0	946
7	30959258	30959438	+	-2.39	-1.75	10.8	ncRNA-LastExon	exon	ENSMUSG00000097750	ENSMUST00000181395	2	Gm4673	antisense	antisense	2	154	0	3506
7	34555862	34556161	+	-5.6	-4.82	22.6	ncRNA-LastExon	exon	ENSMUSG00000086631	ENSMUST00000127462	2	Gm12784	lincRNA	lincRNA	2	72	0	507
7	3642318	3642498	-	-3.88	-3.17	10.8	ncRNA-LastExon	exon	ENSMUSG00000085039	ENSMUST00000206075	2	Gm15927	processed_transcript	antisense	2	77	0	295
7	36695586	36695824	+	-4.63	-3.89	7	ncRNA-1stExon	exon	ENSMUSG00000104330	ENSMUST00000192928	1	Gm38285	TEC	TEC	1	922	0	922
7	36696180	36696359	+	-5.95	-5.17	8.07	ncRNA-1stExon	exon	ENSMUSG00000104330	ENSMUST00000192928	1	Gm38285	TEC	TEC	1	922	0	922
7	37365956	37366484	-	-8.01	-7.18	31.2	ncRNA-1stExon	exon	ENSMUSG00000108507	ENSMUST00000206785	1	6720469O03Rik	TEC	TEC	1	1201	0	1201
7	39565079	39566145	+	-43.6	-42.4	9.37	ncRNA-LastExon	exon	ENSMUSG00000108621	ENSMUST00000188038	6	Gm37494	lincRNA	lincRNA	6	111	508	15402
7	39566204	39567703	+	-114	-112	10.1	ncRNA-LastExon	exon	ENSMUSG00000108621	ENSMUST00000188038	6	Gm37494	lincRNA	lincRNA	6	111	508	15402
7	39575164	39575704	+	-4.11	-3.39	17.2	ncRNA-LastExon	exon	ENSMUSG00000108621	ENSMUST00000188038	6	Gm37494	lincRNA	lincRNA	6	111	508	15402
7	44484938	44485337	+	-5	-4.25	20.5	ncRNA-LastExon	exon	ENSMUSG00000108322	ENSMUST00000235440	3	5430431A17Rik	lincRNA	lincRNA	3	23	260	1049
7	44895708	44896008	-	-3.08	-2.4	4.58	ncRNA-1stExon	exon	ENSMUSG00000109198	ENSMUST00000208484	1	D7Bwg0826e	TEC	TEC	1	3795	0	3795
7	45460062	45460300	+	-26.9	-25.9	5.83	ncRNA-1stExon	exon	ENSMUSG00000110350	ENSMUST00000209541	1	Gm10252	TEC	TEC	1	832	0	832
7	45570320	45570560	-	-4.27	-3.54	2.44	ncRNA-LastExon	exon	ENSMUSG00000109644	ENSMUST00000210866	4	0610005C13Rik	antisense	antisense	4	47	280	2107
7	46345800	46346009	-	-3.53	-2.83	15.1	ncRNA-LastExon	exon	ENSMUSG00000109962	ENSMUST00000209655	2	1700025L06Rik	lincRNA	lincRNA	2	419	0	474
7	46511598	46511864	-	-2.91	-2.24	9.69	ncRNA-1stExon	exon	ENSMUSG00000110316	ENSMUST00000211086	1	Gm45311	sense_intronic	sense_intronic	1	1330	0	1330
7	49346123	49346243	+	-2.95	-2.28	12.9	ncRNA-1stExon	exon	ENSMUSG00000109051	ENSMUST00000208060	1	Gm44913	TEC	TEC	1	2990	0	2990
7	5059813	5060231	-	-13.7	-12.8	23.7	ncRNA-1stExon	exon	ENSMUSG00000109274	ENSMUST00000207548	1	Gm45133	TEC	TEC	1	2773	0	2773
7	5061184	5061363	-	-3.24	-2.55	14	ncRNA-1stExon	exon	ENSMUSG00000109274	ENSMUST00000207548	1	Gm45133	TEC	TEC	1	2773	0	2773
7	5061452	5062049	-	-521	-Inf	15.9	ncRNA-1stExon	exon	ENSMUSG00000109274	ENSMUST00000207548	1	Gm45133	TEC	TEC	1	2773	0	2773
7	55927862	55928072	-	-3.92	-3.2	15.1	ncRNA-1stExon	exon	ENSMUSG00000108701	ENSMUST00000206417	1	Gm44616	TEC	TEC	1	1732	0	1732
7	55979467	55980004	+	-3.99	-3.27	9.69	ncRNA-LastExon	exon	ENSMUSG00000087178	ENSMUST00000130189	6	A230056P14Rik	processed_transcript	processed_transcript	6	142	597	1438
7	59228103	59228284	-	-3.24	-2.55	14	ncRNA-1stExon	exon	ENSMUSG00000109536	ENSMUST00000208498	1	9330162G02Rik	TEC	TEC	1	30942	0	30942
7	59229183	59229364	-	-2.56	-1.91	2.26	ncRNA-1stExon	exon	ENSMUSG00000109536	ENSMUST00000208498	1	9330162G02Rik	TEC	TEC	1	30942	0	30942
7	59319048	59319168	+	-2.88	-2.21	6.46	ncRNA-1stExon	exon	ENSMUSG00000109157	ENSMUST00000208008	1	Gm44829	TEC	TEC	1	3193	0	3193
7	59970376	59970527	-	-2.45	-1.81	4.66	ncRNA-InternalExon	exon	ENSMUSG00000100826	ENSMUST00000189581	5	Snhg14	processed_transcript	antisense	12	1763	1479	3619
7	59973367	59973607	-	-3.39	-2.69	3.13	ncRNA-InternalExon	exon	ENSMUSG00000100826	ENSMUST00000189581	3	Snhg14	processed_transcript	antisense	12	1763	1479	3619
7	64337579	64345964	-	-161	-159	16	ncRNA-LastExon	exon	ENSMUSG00000092187	ENSMUST00000173374	2	Gm20457	antisense	antisense	2	298	0	384
7	65480362	65480600	-	-3.64	-2.94	15.1	ncRNA-1stExon	exon	ENSMUSG00000108533	ENSMUST00000207008	1	Gm44792	TEC	TEC	1	1628	0	1628
7	72110935	72113427	+	-2.36	-1.72	9.69	ncRNA-1stExon	exon	ENSMUSG00000108427	ENSMUST00000205418	1	Gm36696	antisense	antisense	2	355	0	83
7	7296061	7296240	+	-2.87	-2.2	2.41	ncRNA-1stExon	exon	ENSMUSG00000110243	ENSMUST00000210318	1	Gm45631	antisense	antisense	2	714	0	530
7	7296298	7297019	+	-17.8	-16.8	9.69	ncRNA-LastExon	exon	ENSMUSG00000110243	ENSMUST00000210318	2	Gm45631	antisense	antisense	2	714	0	530
7	73544020	73544500	-	-70.7	-69.3	8.12	ncRNA-1stExon	exon	ENSMUSG00000101970	ENSMUST00000189960	1	1810026B05Rik	processed_transcript	retained_intron	1	2824	0	2824
7	75769067	75769336	-	-33.5	-32.4	2.94	ncRNA-1stExon	exon	ENSMUSG00000097415	ENSMUST00000206358	1	AU020206	lincRNA	lincRNA	1	3009	0	3009
7	75769692	75770200	-	-46.5	-45.2	2.45	ncRNA-1stExon	exon	ENSMUSG00000097415	ENSMUST00000206358	1	AU020206	lincRNA	lincRNA	1	3009	0	3009
7	79710459	79710608	+	-2.44	-1.79	2.92	ncRNA-1stExon	exon	ENSMUSG00000039133	ENSMUST00000035939	1	9330171B17Rik	antisense	antisense	1	2073	0	2073
7	79710460	79710609	+	-2.53	-1.88	3.08	ncRNA-1stExon	exon	ENSMUSG00000039133	ENSMUST00000035939	1	9330171B17Rik	antisense	antisense	1	2073	0	2073
7	79922631	79922870	-	-7.53	-6.71	6.19	ncRNA-1stExon	exon	ENSMUSG00000108350	ENSMUST00000206403	1	Gm44950	TEC	TEC	1	2296	0	2296
7	83624349	83624650	-	-2.95	-2.28	12.9	ncRNA-LastExon	exon	ENSMUSG00000087088	ENSMUST00000208892	2	Gm16638	antisense	antisense	2	1115	0	7393
7	89510006	89510950	+	-867	-Inf	8.07	ncRNA-1stExon	exon	ENSMUSG00000030623	ENSMUST00000179361	1	Prss23os	antisense	antisense	1	1362	0	1362
7	89980752	89980962	+	-7.4	-6.58	3.43	ncRNA-1stExon	exon	ENSMUSG00000097585	ENSMUST00000207458	1	E230029C05Rik	processed_transcript	antisense	9	607	890	948
7	96791521	96791671	-	-2.67	-2.01	11.8	ncRNA-LastExon	exon	ENSMUSG00000053049	ENSMUST00000155101	4	Gm15413	antisense	antisense	4	180	360	1395
7	96791938	96792296	-	-5	-4.25	20.5	ncRNA-LastExon	exon	ENSMUSG00000053049	ENSMUST00000155101	4	Gm15413	antisense	antisense	4	180	360	1395
7	96951677	96951856	-	-2.39	-1.75	9.69	ncRNA-1stExon	exon	ENSMUSG00000085560	ENSMUST00000137923	1	C230038L03Rik	processed_transcript	antisense	2	284	0	2266
7	98393034	98412838	-	-1.99	-1.37	4.31	ncRNA-InternalExon	exon	ENSMUSG00000108449	ENSMUST00000206249	4	Gm44507	lincRNA	lincRNA	5	89	175	79
7	99226871	99227050	+	-2.67	-2.01	11.8	ncRNA-LastExon	exon	ENSMUSG00000109052	ENSMUST00000208323	2	Gm45012	antisense	antisense	2	144	0	1522
7	99263699	99267218	-	-7.09	-6.28	15.6	ncRNA-InternalExon	exon	ENSMUSG00000097015	ENSMUST00000180761	3	Gm26705	lincRNA	lincRNA	4	74	245	1138
8	104442448	104442687	+	-3.04	-2.36	2.15	ncRNA-1stExon	exon	ENSMUSG00000110630	ENSMUST00000211969	1	K230015D01Rik	antisense	antisense	1	1516	0	1516
8	104443072	104443727	+	-5.08	-4.33	16.1	ncRNA-1stExon	exon	ENSMUSG00000110630	ENSMUST00000211969	1	K230015D01Rik	antisense	antisense	1	1516	0	1516
8	105291217	105291337	+	-2.25	-1.62	3.08	ncRNA-LastExon	exon	ENSMUSG00000110611	ENSMUST00000212288	2	Gm20163	antisense	antisense	2	574	0	415
8	109862225	109868455	-	-48.3	-47.1	4.38	ncRNA-LastExon	exon	ENSMUSG00000078143	ENSMUST00000171173	2	Gm17344	antisense	antisense	2	160	0	999
8	11007879	11044701	+	-3.97	-3.25	9.69	ncRNA-1stExon	exon	ENSMUSG00000096938	ENSMUST00000180750	1	9530052E02Rik	processed_transcript	antisense	5	162	374	413
8	111129210	111129535	-	-10.4	-9.57	39.8	ncRNA-LastExon	exon	ENSMUSG00000084808	ENSMUST00000127301	3	9430091E24Rik	processed_transcript	processed_transcript	3	56	110	901
8	112881833	112886893	-	-3.71	-3	4.04	ncRNA-LastExon	exon	ENSMUSG00000110455	ENSMUST00000213082	5	Gm45904	antisense	antisense	5	118	480	1732
8	120204463	120206233	-	-24.4	-23.4	28	ncRNA-LastExon	exon	ENSMUSG00000097960	ENSMUST00000183235	3	A330074K22Rik	lincRNA	lincRNA	3	306	131	2052
8	120206411	120224631	-	-3.69	-2.98	4.84	ncRNA-InternalExon	exon	ENSMUSG00000097960	ENSMUST00000183235	2	A330074K22Rik	lincRNA	lincRNA	3	306	131	2052
8	121835009	121839206	+	-89.3	-87.8	14.5	ncRNA-InternalExon	exon	ENSMUSG00000110631	ENSMUST00000212899	2	Gm42047	lincRNA	lincRNA	4	1203	1257	2528
8	122446286	122446437	-	-2.95	-2.28	12.9	ncRNA-LastExon	exon	ENSMUSG00000110656	ENSMUST00000212077	2	Gm20735	lincRNA	lincRNA	2	157	0	1822
8	122870773	122900776	+	-44.4	-43.2	8.83	ncRNA-InternalExon	exon	ENSMUSG00000110440	ENSMUST00000211940	3	Gm45894	antisense	antisense	4	190	286	175
8	123241969	123242239	+	-2.39	-1.75	10.8	ncRNA-LastExon	exon	ENSMUSG00000097637	ENSMUST00000181432	3	4933417D19Rik	antisense	antisense	3	463	205	561
8	123839479	123839658	-	-4.24	-3.51	10.2	ncRNA-1stExon	exon	ENSMUSG00000085030	ENSMUST00000138442	1	2810455O05Rik	lincRNA	lincRNA	2	1429	0	262
8	123840458	123840577	-	-2.35	-1.71	3.44	ncRNA-1stExon	exon	ENSMUSG00000085030	ENSMUST00000138442	1	2810455O05Rik	lincRNA	lincRNA	2	1429	0	262
8	123899287	123899466	+	-3.89	-3.17	1.79	ncRNA-LastExon	exon	ENSMUSG00000110547	ENSMUST00000212751	2	Gm29773	antisense	antisense	2	324	0	1571
8	123952581	123958196	+	-15.8	-14.9	3.12	ncRNA-LastExon	exon	ENSMUSG00000110615	ENSMUST00000212043	2	Gm45890	antisense	antisense	2	798	0	228
8	124898609	124898729	-	-2.91	-2.24	4.84	ncRNA-LastExon	exon	ENSMUSG00000110706	ENSMUST00000213052	2	Gm45709	antisense	antisense	2	64	0	1011
8	126590749	126590988	+	-16.2	-15.2	2.79	ncRNA-LastExon	exon	ENSMUSG00000097060	ENSMUST00000181773	3	Gm26759	antisense	antisense	3	145	67	1039
8	126812699	126812850	-	-2.67	-2.01	11.8	ncRNA-LastExon	exon	ENSMUSG00000110697	ENSMUST00000212406	9	Gm31718	lincRNA	lincRNA	9	39	978	629
8	126812968	126813149	-	-2.67	-2.01	11.8	ncRNA-LastExon	exon	ENSMUSG00000110697	ENSMUST00000212406	9	Gm31718	lincRNA	lincRNA	9	39	978	629
8	12865598	12877344	-	-6.34	-5.55	3.84	ncRNA-InternalExon	exon	ENSMUSG00000085465	ENSMUST00000145372	2	Gm15347	antisense	antisense	3	144	172	69
8	129269172	129269473	+	-2.92	-2.25	3.59	ncRNA-LastExon	exon	ENSMUSG00000110605	ENSMUST00000212145	3	Gm32856	lincRNA	lincRNA	3	77	215	3475
8	129271629	129271810	+	-3.64	-2.94	9.69	ncRNA-LastExon	exon	ENSMUSG00000110605	ENSMUST00000212145	3	Gm32856	lincRNA	lincRNA	3	77	215	3475
8	129281389	129282125	+	-3.85	-3.14	3.71	ncRNA-LastExon	exon	ENSMUSG00000110605	ENSMUST00000212180	4	Gm32856	lincRNA	lincRNA	4	84	188	862
8	129282543	129282844	+	-21.5	-20.5	10.3	ncRNA-LastExon	exon	ENSMUSG00000110605	ENSMUST00000212180	4	Gm32856	lincRNA	lincRNA	4	84	188	862
8	13286721	13287287	-	-6.8	-6	24.8	ncRNA-1stExon	exon	ENSMUSG00000107742	ENSMUST00000203963	1	9530085L11Rik	TEC	TEC	1	2115	0	2115
8	15027076	15027764	-	-6.15	-5.36	12.9	ncRNA-1stExon	exon	ENSMUSG00000102615	ENSMUST00000192473	1	Gm37844	TEC	TEC	1	4097	0	4097
8	22410691	22411221	+	-3.15	-2.47	12.9	ncRNA-1stExon	exon	ENSMUSG00000110129	ENSMUST00000211758	1	Gm45453	TEC	TEC	1	853	0	853
8	22482008	22483332	+	-42.9	-41.7	19.7	ncRNA-LastExon	exon	ENSMUSG00000097042	ENSMUST00000180411	2	Gm17491	sense_intronic	sense_intronic	2	1764	0	547
8	23138971	23139179	-	-7.5	-6.68	4.44	ncRNA-LastExon	exon	ENSMUSG00000086741	ENSMUST00000141930	6	Gm15816	antisense	antisense	6	178	728	782
8	23256784	23257054	+	-5.59	-4.82	9.69	ncRNA-1stExon	exon	ENSMUSG00000110256	ENSMUST00000210217	1	Gm45412	TEC	TEC	1	2275	0	2275
8	24423643	24438974	+	-32.4	-31.2	6.67	ncRNA-LastExon	exon	ENSMUSG00000097654	ENSMUST00000181338	3	Gm26714	antisense	antisense	3	132	162	1361
8	25038930	25041150	+	-10.7	-9.83	2.51	ncRNA-LastExon	exon	ENSMUSG00000086289	ENSMUST00000141741	3	Gm16933	lincRNA	lincRNA	3	130	1080	959
8	25101604	25101845	+	-3.9	-3.19	7.54	ncRNA-1stExon	exon	ENSMUSG00000110148	ENSMUST00000210072	1	5830408C22Rik	processed_transcript	antisense	2	1000	0	115
8	25109477	25109956	+	-5.36	-4.59	7.54	ncRNA-1stExon	exon	ENSMUSG00000110148	ENSMUST00000210097	1	5830408C22Rik	processed_transcript	retained_intron	1	2989	0	2989
8	25463676	25463944	-	-5.94	-5.15	13.5	ncRNA-LastExon	exon	ENSMUSG00000110063	ENSMUST00000211266	3	Gm31045	lincRNA	lincRNA	3	261	248	413
8	25464033	25465091	-	-2.88	-2.21	7	ncRNA-InternalExon	exon	ENSMUSG00000110063	ENSMUST00000211266	2	Gm31045	lincRNA	lincRNA	3	261	248	413
8	25754687	25768633	+	-442	-Inf	14	ncRNA-LastExon	exon	ENSMUSG00000091514	ENSMUST00000167899	2	Gm17484	lincRNA	lincRNA	2	240	0	2082
8	26154820	26155000	-	-2.15	-1.52	4.66	ncRNA-1stExon	exon	ENSMUSG00000110317	ENSMUST00000209414	1	Gm45250	lincRNA	lincRNA	1	3592	0	3592
8	26977533	26980001	-	-88.1	-86.6	11.9	ncRNA-1stExon	exon	ENSMUSG00000109954	ENSMUST00000210723	1	Gm45371	antisense	antisense	2	292	0	167
8	27142939	27143502	+	-9.24	-8.39	6.03	ncRNA-1stExon	exon	ENSMUSG00000097262	ENSMUST00000181424	1	4933416M07Rik	antisense	antisense	3	452	107	65
8	3458840	3459197	+	-6.05	-5.27	10.8	ncRNA-1stExon	exon	ENSMUSG00000108955	ENSMUST00000207266	1	Gm44775	TEC	TEC	1	1456	0	1456
8	4206048	4206257	-	-3.01	-2.33	3.95	ncRNA-1stExon	exon	ENSMUSG00000086805	ENSMUST00000177130	1	4932443L11Rik	antisense	antisense	10	880	1409	538
8	4206316	4206882	-	-12.8	-11.9	8.34	ncRNA-1stExon	exon	ENSMUSG00000086805	ENSMUST00000177130	1	4932443L11Rik	antisense	antisense	10	880	1409	538
8	48868766	48869155	+	-3.42	-2.73	8.61	ncRNA-LastExon	exon	ENSMUSG00000100706	ENSMUST00000188936	4	Gm19744	processed_transcript	lincRNA	4	3176	97	1260
8	57505814	57506941	+	-18.4	-17.4	6.71	ncRNA-LastExon	exon	ENSMUSG00000096917	ENSMUST00000180690	3	2500002B13Rik	processed_transcript	bidirectional_promoter_lncRNA	3	140	128	2350
8	61075806	61076102	+	-3.24	-2.55	14	ncRNA-1stExon	exon	ENSMUSG00000109693	ENSMUST00000209845	1	Gm45483	TEC	TEC	1	1682	0	1682
8	67963799	67972744	+	-2.63	-1.98	8.61	ncRNA-InternalExon	exon	ENSMUSG00000087266	ENSMUST00000127631	3	Gm15991	antisense	antisense	4	359	324	259
8	70699277	70699689	-	-8.64	-7.8	1.87	ncRNA-LastExon	exon	ENSMUSG00000080058	ENSMUST00000211380	2	Gm11175	antisense	antisense	2	74	0	334
8	70699537	70700080	-	-270	-268	7.86	ncRNA-1stExon	exon	ENSMUSG00000080058	ENSMUST00000116172	1	Gm11175	antisense	antisense	1	543	0	543
8	70762773	70762922	-	-14.7	-13.8	7.13	ncRNA-LastExon	exon	ENSMUSG00000031838	ENSMUST00000222087	7	Ifi30	processed_transcript	processed_transcript	7	155	559	267
8	70765078	70766663	-	-3.85	-3.14	1.74	ncRNA-1stExon	exon	ENSMUSG00000031838	ENSMUST00000222087	1	Ifi30	processed_transcript	processed_transcript	7	155	559	267
8	70767145	70767534	+	-4.64	-3.9	14	ncRNA-1stExon	exon	ENSMUSG00000110575	ENSMUST00000212384	1	6330537M06Rik	TEC	TEC	1	1642	0	1642
8	70767831	70768220	+	-5.94	-5.15	17.2	ncRNA-1stExon	exon	ENSMUSG00000110575	ENSMUST00000212384	1	6330537M06Rik	TEC	TEC	1	1642	0	1642
8	70776844	70777645	+	-70.8	-69.4	38.2	ncRNA-1stExon	exon	ENSMUSG00000100691	ENSMUST00000191396	1	2010320M18Rik	lincRNA	lincRNA	1	1009	0	1009
8	72138541	72140554	-	-42.8	-41.6	1.61	ncRNA-LastExon	exon	ENSMUSG00000097472	ENSMUST00000181918	2	Gm26586	antisense	antisense	2	396	0	1349
8	72493023	72493174	+	-2.95	-2.28	12.9	ncRNA-1stExon	exon	ENSMUSG00000097000	ENSMUST00000212699	1	Gm17435	antisense	antisense	1	1998	0	1998
8	72502771	72504540	+	-14.4	-13.4	9.69	ncRNA-LastExon	exon	ENSMUSG00000097000	ENSMUST00000181452	2	Gm17435	antisense	antisense	2	117	0	2877
8	77522437	77523004	+	-10.9	-10	12.9	ncRNA-LastExon	exon	ENSMUSG00000097882	ENSMUST00000181420	2	0610038B21Rik	antisense	antisense	2	140	0	1547
8	79225929	79230052	+	-3.73	-3.02	5.92	ncRNA-InternalExon	exon	ENSMUSG00000110388	ENSMUST00000211572	2	Gm30329	antisense	antisense	3	140	342	2595
8	79230110	79231611	+	-49.5	-48.2	17.2	ncRNA-LastExon	exon	ENSMUSG00000110388	ENSMUST00000211572	3	Gm30329	antisense	antisense	3	140	342	2595
8	80880750	80880930	+	-2.95	-2.28	12.9	ncRNA-LastExon	exon	ENSMUSG00000109587	ENSMUST00000211421	2	Gm31105	antisense	antisense	2	266	0	421
8	81013903	81014589	+	-22.2	-21.2	7.54	ncRNA-1stExon	exon	ENSMUSG00000037982	ENSMUST00000123595	1	Gm9725	antisense	antisense	2	1378	0	950
8	83083385	83083831	-	-79.3	-77.9	11	ncRNA-LastExon	exon	ENSMUSG00000109876	ENSMUST00000211485	2	Gm45449	antisense	antisense	2	116	0	1844
8	87525344	87525524	+	-2.63	-1.98	5.92	ncRNA-LastExon	exon	ENSMUSG00000097248	ENSMUST00000181159	4	Gm2694	lincRNA	lincRNA	4	149	210	323
8	90876639	90876818	+	-3.21	-2.52	2.29	ncRNA-1stExon	exon	ENSMUSG00000109812	ENSMUST00000210665	1	Gm45640	TEC	TEC	1	1896	0	1896
8	90906830	90907190	-	-3.24	-2.55	14	ncRNA-1stExon	exon	ENSMUSG00000074171	ENSMUST00000209493	1	Gm6658	TEC	TEC	1	1885	0	1885
8	91115772	91116013	-	-8.95	-8.1	5.92	ncRNA-1stExon	exon	ENSMUSG00000109727	ENSMUST00000210728	1	Gm45464	sense_intronic	sense_intronic	2	1524	0	1320
8	91800414	91800534	+	-2.03	-1.41	2.15	ncRNA-1stExon	exon	ENSMUSG00000046413	ENSMUST00000133337	1	Irx3os	antisense	antisense	4	124	625	2241
8	91804454	91804694	+	-3.24	-2.55	14	ncRNA-InternalExon	exon	ENSMUSG00000046413	ENSMUST00000133337	3	Irx3os	antisense	antisense	4	124	625	2241
8	92326032	92326270	-	-17.6	-16.6	13.5	ncRNA-LastExon	exon	ENSMUSG00000031736	ENSMUST00000178064	4	Crnde	processed_transcript	lincRNA	4	87	301	430
8	94172752	94173412	-	-157	-156	4.99	ncRNA-1stExon	exon	ENSMUSG00000110588	ENSMUST00000211992	1	Gm45774	antisense	antisense	1	2665	0	2665
8	95046453	95046632	+	-5.08	-4.33	11.8	ncRNA-1stExon	exon	ENSMUSG00000110426	ENSMUST00000211835	1	Gm45757	TEC	TEC	1	1480	0	1480
8	95047193	95047430	+	-4.7	-3.96	19.4	ncRNA-1stExon	exon	ENSMUSG00000110426	ENSMUST00000211835	1	Gm45757	TEC	TEC	1	1480	0	1480
8	95807282	95807403	+	-2.36	-1.72	7.54	ncRNA-1stExon	exon	ENSMUSG00000074136	ENSMUST00000212647	1	4930513N10Rik	antisense	antisense	1	3957	0	3957
8	95807641	95808061	+	-5.37	-4.61	4.84	ncRNA-1stExon	exon	ENSMUSG00000074136	ENSMUST00000212647	1	4930513N10Rik	antisense	antisense	1	3957	0	3957
8	95808330	95808750	+	-4.41	-3.67	18.3	ncRNA-1stExon	exon	ENSMUSG00000074136	ENSMUST00000212647	1	4930513N10Rik	antisense	antisense	1	3957	0	3957
8	95808580	95808753	-	-3.53	-2.83	15.1	ncRNA-LastExon	exon	ENSMUSG00000110489	ENSMUST00000212289	3	Gm31659	lincRNA	lincRNA	3	53	77	208
9	101121004	101121185	+	-2.95	-2.28	12.9	ncRNA-1stExon	exon	ENSMUSG00000103672	ENSMUST00000194716	1	Gm37621	TEC	TEC	1	5531	0	5531
9	104262727	104262965	+	-5.11	-4.35	7.54	ncRNA-1stExon	exon	ENSMUSG00000104040	ENSMUST00000192580	1	Gm37563	TEC	TEC	1	1513	0	1513
9	106155127	106155725	+	-8.53	-7.69	18.3	ncRNA-1stExon	exon	ENSMUSG00000086296	ENSMUST00000150953	1	D030055H07Rik	antisense	antisense	2	1566	0	2759
9	106155784	106156114	+	-8.92	-8.07	34.4	ncRNA-1stExon	exon	ENSMUSG00000086296	ENSMUST00000150953	1	D030055H07Rik	antisense	antisense	2	1566	0	2759
9	106893368	106893548	+	-2.67	-2.01	11.8	ncRNA-1stExon	exon	ENSMUSG00000090207	ENSMUST00000193135	1	4930524O07Rik	antisense	antisense	1	2289	0	2289
9	107561983	107562313	-	-47.5	-46.2	3.67	ncRNA-LastExon	exon	ENSMUSG00000097099	ENSMUST00000180865	2	Gm9917	antisense	antisense	2	87	0	5105
9	107564612	107566602	-	-6.68	-5.88	4.09	ncRNA-LastExon	exon	ENSMUSG00000097099	ENSMUST00000192051	2	Gm9917	antisense	antisense	2	264	0	418
9	115200603	115200781	+	-3.24	-2.55	14	ncRNA-1stExon	exon	ENSMUSG00000097967	ENSMUST00000182789	1	Gm27002	sense_intronic	sense_intronic	2	445	0	175
9	117254075	117254578	+	-5.6	-4.82	22.6	ncRNA-LastExon	exon	ENSMUSG00000079669	ENSMUST00000172075	2	Gm17396	processed_transcript	processed_transcript	2	303	0	1352
9	118924780	118925080	-	-4.41	-3.67	18.3	ncRNA-1stExon	exon	ENSMUSG00000086119	ENSMUST00000190235	1	Gm2415	antisense	antisense	1	2004	0	2004
9	118924901	118925339	+	-3.53	-2.83	15.1	ncRNA-1stExon	exon	ENSMUSG00000087041	ENSMUST00000139512	1	Gm16295	lincRNA	lincRNA	2	133	0	510
9	118925617	118926126	-	-5.6	-4.82	22.6	ncRNA-1stExon	exon	ENSMUSG00000086119	ENSMUST00000190235	1	Gm2415	antisense	antisense	1	2004	0	2004
9	118925630	118925748	+	-2.39	-1.75	10.8	ncRNA-LastExon	exon	ENSMUSG00000087041	ENSMUST00000139512	2	Gm16295	lincRNA	lincRNA	2	133	0	510
9	121756272	121756900	-	-10.4	-9.53	10.8	ncRNA-1stExon	exon	ENSMUSG00000097820	ENSMUST00000181325	1	E530011L22Rik	antisense	antisense	1	5282	0	5282
9	122895578	122895758	-	-3.15	-2.47	12.9	ncRNA-LastExon	exon	ENSMUSG00000097322	ENSMUST00000180877	3	A530083I20Rik	processed_transcript	antisense	3	145	112	765
9	123019683	123019834	-	-2.11	-1.48	8.61	ncRNA-1stExon	exon	ENSMUSG00000110945	ENSMUST00000217077	1	Gm9856	antisense	antisense	1	2578	0	2578
9	123020702	123021272	-	-5.16	-4.4	8.61	ncRNA-1stExon	exon	ENSMUSG00000110945	ENSMUST00000217077	1	Gm9856	antisense	antisense	1	2578	0	2578
9	15334211	15334868	+	-67.3	-65.9	8.15	ncRNA-LastExon	exon	ENSMUSG00000089702	ENSMUST00000066038	2	Gm16568	antisense	antisense	2	252	0	1658
9	20606933	20607319	-	-5.6	-4.82	22.6	ncRNA-1stExon	exon	ENSMUSG00000111547	ENSMUST00000217520	1	Gm48069	TEC	TEC	1	1484	0	1484
9	20615803	20616463	+	-2.15	-1.52	4.66	ncRNA-InternalExon	exon	ENSMUSG00000062470	ENSMUST00000136376	2	Fbxl12os	antisense	antisense	3	150	1314	885
9	21226373	21231740	+	-14.8	-13.9	14	ncRNA-LastExon	exon	ENSMUSG00000097439	ENSMUST00000181222	3	Gm16754	antisense	antisense	3	106	73	1898
9	22294544	22294868	-	-3.15	-2.47	12.9	ncRNA-1stExon	exon	ENSMUSG00000111292	ENSMUST00000216615	1	Gm48627	TEC	TEC	1	1351	0	1351
9	32709769	32711083	-	-5.08	-4.33	19.4	ncRNA-InternalExon	exon	ENSMUSG00000098843	ENSMUST00000183616	2	Gm27240	antisense	antisense	3	225	167	285
9	35117026	35117296	+	-9.51	-8.65	17.8	ncRNA-1stExon	exon	ENSMUSG00000070315	ENSMUST00000214597	1	4930581F22Rik	processed_transcript	retained_intron	1	3557	0	3557
9	35126318	35126858	+	-13.4	-12.5	4.84	ncRNA-LastExon	exon	ENSMUSG00000070315	ENSMUST00000161136	2	4930581F22Rik	processed_transcript	processed_transcript	2	152	0	682
9	35130353	35130922	+	-5.89	-5.11	23.7	ncRNA-LastExon	exon	ENSMUSG00000070315	ENSMUST00000093873	6	4930581F22Rik	processed_transcript	processed_transcript	6	113	1198	1091
9	35188838	35189104	+	-3.79	-3.08	4.95	ncRNA-1stExon	exon	ENSMUSG00000110774	ENSMUST00000214606	1	Gm39318	antisense	antisense	3	443	84	591
9	40607640	40608060	-	-6.19	-5.41	24.8	ncRNA-LastExon	exon	ENSMUSG00000111504	ENSMUST00000216936	4	Gm48284	lincRNA	lincRNA	4	25	446	2608
9	40781128	40784181	-	-122	-121	9.77	ncRNA-1stExon	exon	ENSMUSG00000087135	ENSMUST00000132716	1	Gm16096	processed_transcript	processed_transcript	3	226	68	345
9	41590651	41591041	+	-9.33	-8.47	1.42	ncRNA-LastExon	exon	ENSMUSG00000074415	ENSMUST00000233321	3	Mir100hg	processed_transcript	lincRNA	3	325	78	1694
9	41592600	41600312	+	-30	-28.9	3.54	ncRNA-LastExon	exon	ENSMUSG00000074415	ENSMUST00000181214	3	Mir100hg	processed_transcript	lincRNA	3	576	690	2610
9	44110908	44111170	+	-20.1	-19.1	2.64	ncRNA-1stExon	exon	ENSMUSG00000111632	ENSMUST00000216960	1	Gm47327	TEC	TEC	1	262	0	262
9	44112922	44113191	+	-35.4	-34.3	5.08	ncRNA-1stExon	exon	ENSMUSG00000097467	ENSMUST00000181106	1	Gm26737	antisense	antisense	2	313	0	1838
9	44118254	44120651	+	-18.6	-17.6	4.58	ncRNA-LastExon	exon	ENSMUSG00000097467	ENSMUST00000181106	2	Gm26737	antisense	antisense	2	313	0	1838
9	44120739	44121900	+	-118	-116	105	ncRNA-LastExon	exon	ENSMUSG00000097467	ENSMUST00000181106	2	Gm26737	antisense	antisense	2	313	0	1838
9	44378749	44379275	-	-3.69	-2.99	9.15	ncRNA-1stExon	exon	ENSMUSG00000111088	ENSMUST00000217460	1	9430081H08Rik	TEC	TEC	1	818	0	818
9	44478041	44478370	+	-6.12	-5.33	5.92	ncRNA-1stExon	exon	ENSMUSG00000060380	ENSMUST00000080911	1	C030014I23Rik	lincRNA	lincRNA	1	1810	0	1810
9	44478075	44478371	-	-6.12	-5.33	6.28	ncRNA-1stExon	exon	ENSMUSG00000110980	ENSMUST00000216321	1	Gm47204	lincRNA	lincRNA	1	1832	0	1832
9	44478936	44479235	+	-6.5	-5.7	25.8	ncRNA-1stExon	exon	ENSMUSG00000060380	ENSMUST00000080911	1	C030014I23Rik	lincRNA	lincRNA	1	1810	0	1810
9	44478961	44479227	-	-6.5	-5.7	25.8	ncRNA-1stExon	exon	ENSMUSG00000110980	ENSMUST00000216321	1	Gm47204	lincRNA	lincRNA	1	1832	0	1832
9	44479404	44479611	-	-3.24	-2.55	14	ncRNA-1stExon	exon	ENSMUSG00000110980	ENSMUST00000216321	1	Gm47204	lincRNA	lincRNA	1	1832	0	1832
9	44479413	44479623	+	-3.24	-2.55	14	ncRNA-1stExon	exon	ENSMUSG00000060380	ENSMUST00000080911	1	C030014I23Rik	lincRNA	lincRNA	1	1810	0	1810
9	44482672	44482911	-	-5.42	-4.65	10.8	ncRNA-1stExon	exon	ENSMUSG00000111312	ENSMUST00000215551	1	Gm47205	TEC	TEC	1	2290	0	2290
9	45856858	45857009	-	-2.91	-2.24	3.01	ncRNA-1stExon	exon	ENSMUSG00000089810	ENSMUST00000162209	1	Gm16536	antisense	antisense	1	1589	0	1589
9	45858603	45859049	-	-17.3	-16.3	8.18	ncRNA-1stExon	exon	ENSMUSG00000111128	ENSMUST00000216609	1	Gm49338	TEC	TEC	1	2079	0	2079
9	45859167	45859643	-	-13.1	-12.2	3.38	ncRNA-1stExon	exon	ENSMUSG00000111128	ENSMUST00000216609	1	Gm49338	TEC	TEC	1	2079	0	2079
9	45859850	45860682	-	-246	-244	12.9	ncRNA-1stExon	exon	ENSMUSG00000111128	ENSMUST00000216609	1	Gm49338	TEC	TEC	1	2079	0	2079
9	45930111	45930261	+	-5.58	-4.81	1.59	ncRNA-1stExon	exon	ENSMUSG00000111521	ENSMUST00000213634	1	Gm48529	antisense	antisense	1	2327	0	2327
9	45955434	45955583	+	-2.67	-2.01	11.8	ncRNA-1stExon	exon	ENSMUSG00000111329	ENSMUST00000216147	1	A830035O19Rik	antisense	antisense	1	1898	0	1898
9	50488942	50489121	-	-2.39	-1.75	10.8	ncRNA-LastExon	exon	ENSMUSG00000101304	ENSMUST00000188703	2	Plet1os	antisense	antisense	2	122	0	693
9	50489209	50499062	-	-3.53	-2.83	15.1	ncRNA-LastExon	exon	ENSMUSG00000101304	ENSMUST00000188703	2	Plet1os	antisense	antisense	2	122	0	693
9	50499150	50507823	-	-6.87	-6.07	3.66	ncRNA-1stExon	exon	ENSMUSG00000101304	ENSMUST00000190941	1	Plet1os	antisense	antisense	3	185	245	689
9	56505031	56505595	-	-5.6	-4.82	22.6	ncRNA-1stExon	exon	ENSMUSG00000111343	ENSMUST00000216940	1	Gm47175	TEC	TEC	1	1837	0	1837
9	58469373	58469635	+	-6.51	-5.71	17.2	ncRNA-LastExon	exon	ENSMUSG00000097651	ENSMUST00000181967	3	4930461G14Rik	lincRNA	lincRNA	3	235	117	491
9	65345115	65345347	+	-2.95	-2.28	12.9	ncRNA-LastExon	exon	ENSMUSG00000111712	ENSMUST00000214251	2	Gm39363	lincRNA	lincRNA	2	101	0	622
9	66448109	66448496	-	-11.7	-10.8	3.95	ncRNA-1stExon	exon	ENSMUSG00000100130	ENSMUST00000186450	1	Gm28379	antisense	antisense	3	164	97	293
9	70656310	70656668	+	-8.25	-7.42	21.5	ncRNA-1stExon	exon	ENSMUSG00000074213	ENSMUST00000238671	1	Gm10642	antisense	antisense	1	1612	0	1612
9	70656310	70656669	+	-7.96	-7.13	21.5	ncRNA-1stExon	exon	ENSMUSG00000074213	ENSMUST00000238671	1	Gm10642	antisense	antisense	1	1612	0	1612
9	71840094	71840244	-	-2.95	-2.28	12.9	ncRNA-1stExon	exon	ENSMUSG00000104467	ENSMUST00000192754	1	Gm37660	TEC	TEC	1	1732	0	1732
9	72361912	72408757	-	-169	-167	8.56	ncRNA-LastExon	exon	ENSMUSG00000097211	ENSMUST00000180997	2	BC065403	antisense	antisense	2	276	0	746
9	72616700	72617053	-	-42.2	-40.9	6	ncRNA-1stExon	exon	ENSMUSG00000099051	ENSMUST00000185013	1	Gm27241	antisense	antisense	3	224	113	233
9	72618692	72619520	-	-65.2	-63.8	5.09	ncRNA-LastExon	exon	ENSMUSG00000098573	ENSMUST00000184373	2	Gm27232	antisense	antisense	2	46	0	551
9	77545579	77545935	+	-3.42	-2.73	14	ncRNA-1stExon	exon	ENSMUSG00000099094	ENSMUST00000184563	1	Gm19569	processed_transcript	retained_intron	1	1266	0	1266
9	77546022	77546290	+	-4.7	-3.95	16.1	ncRNA-LastExon	exon	ENSMUSG00000099094	ENSMUST00000184658	2	Gm19569	processed_transcript	lincRNA	2	567	0	738
9	81631550	81632146	+	-40.4	-39.2	8.82	ncRNA-1stExon	exon	ENSMUSG00000097466	ENSMUST00000181893	1	D430036J16Rik	antisense	antisense	3	729	156	573
9	85749958	85750282	+	-3.63	-2.93	12.9	ncRNA-1stExon	exon	ENSMUSG00000103715	ENSMUST00000195799	1	4933431K14Rik	TEC	TEC	1	1352	0	1352
9	85820628	85821623	-	-35	-33.8	6.61	ncRNA-LastExon	exon	ENSMUSG00000056031	ENSMUST00000189191	3	9330154J02Rik	processed_transcript	antisense	3	1380	156	798
9	85842920	85843070	-	-2.44	-1.79	2.96	ncRNA-1stExon	exon	ENSMUSG00000056031	ENSMUST00000189191	1	9330154J02Rik	processed_transcript	antisense	3	1380	156	798
9	85843338	85843548	-	-5.02	-4.27	6.46	ncRNA-1stExon	exon	ENSMUSG00000056031	ENSMUST00000189191	1	9330154J02Rik	processed_transcript	antisense	3	1380	156	798
9	87730776	87731493	+	-19.7	-18.7	21	ncRNA-1stExon	exon	ENSMUSG00000103710	ENSMUST00000192660	1	D030062O11Rik	TEC	TEC	1	2806	0	2806
9	88521030	88521269	-	-47.2	-46	2.86	ncRNA-LastExon	exon	ENSMUSG00000097195	ENSMUST00000239203	4	Snhg5	processed_transcript	retained_intron	4	474	133	912
9	88858245	88858810	-	-3	-2.33	3.59	ncRNA-1stExon	exon	ENSMUSG00000097177	ENSMUST00000180783	1	9330159M07Rik	processed_transcript	antisense	5	99	188	757
9	92541043	92541224	-	-3.53	-2.83	15.1	ncRNA-1stExon	exon	ENSMUSG00000103622	ENSMUST00000191720	1	Gm38391	TEC	TEC	1	4069	0	4069
9	92541343	92541493	-	-2.88	-2.22	10.8	ncRNA-1stExon	exon	ENSMUSG00000103622	ENSMUST00000191720	1	Gm38391	TEC	TEC	1	4069	0	4069
9	92541612	92541972	-	-4.8	-4.05	18.3	ncRNA-1stExon	exon	ENSMUSG00000103622	ENSMUST00000191720	1	Gm38391	TEC	TEC	1	4069	0	4069
9	95943360	95943511	-	-2.39	-1.75	10.8	ncRNA-LastExon	exon	ENSMUSG00000097777	ENSMUST00000180727	3	Gm16794	antisense	antisense	3	166	239	1695
9	99310211	99310451	+	-4.41	-3.67	18.3	ncRNA-1stExon	exon	ENSMUSG00000103857	ENSMUST00000195185	1	Gm37249	TEC	TEC	1	2869	0	2869
X	103460395	103460905	-	-4330	-Inf	45.8	ncRNA-LastExon	exon	ENSMUSG00000086503	ENSMUST00000127786	7	Xist	lincRNA	lincRNA	7	9539	736	7671
X	103460495	103466666	-	-5200	-Inf	13.3	ncRNA-LastExon	exon	ENSMUSG00000086503	ENSMUST00000127786	7	Xist	lincRNA	lincRNA	7	9539	736	7671
X	103466117	103466657	-	-4250	-Inf	8.6	ncRNA-LastExon	exon	ENSMUSG00000086503	ENSMUST00000127786	7	Xist	lincRNA	lincRNA	7	9539	736	7671
X	103467345	103467556	-	-8.78	-7.93	1.28	ncRNA-LastExon	exon	ENSMUSG00000086503	ENSMUST00000127786	7	Xist	lincRNA	lincRNA	7	9539	736	7671
X	103467855	103468005	-	-3.57	-2.87	1.22	ncRNA-LastExon	exon	ENSMUSG00000086503	ENSMUST00000127786	7	Xist	lincRNA	lincRNA	7	9539	736	7671
X	103469736	103474087	-	-457	-Inf	6.1	ncRNA-1stExon	exon	ENSMUSG00000086503	ENSMUST00000127786	1	Xist	lincRNA	lincRNA	7	9539	736	7671
X	103481126	103481337	-	-20.9	-19.9	1.84	ncRNA-1stExon	exon	ENSMUSG00000086503	ENSMUST00000127786	1	Xist	lincRNA	lincRNA	7	9539	736	7671
X	103481875	103483254	-	-1210	-Inf	12.8	ncRNA-1stExon	exon	ENSMUSG00000086503	ENSMUST00000127786	1	Xist	lincRNA	lincRNA	7	9539	736	7671
X	103481903	103483251	+	-1220	-Inf	12.9	ncRNA-LastExon	exon	ENSMUSG00000085715	ENSMUST00000152916	4	Tsix	antisense	antisense	4	185	438	3683
X	103529970	103530421	+	-12.8	-11.9	9.42	ncRNA-LastExon	exon	ENSMUSG00000097571	ENSMUST00000234244	6	Jpx	lincRNA	lincRNA	6	137	603	1066
X	103563659	103563810	-	-2.44	-1.79	2.87	ncRNA-LastExon	exon	ENSMUSG00000086370	ENSMUST00000130063	11	Ftx	lincRNA	lincRNA	11	208	1006	3061
X	103569932	103570801	-	-59.9	-58.6	4.89	ncRNA-LastExon	exon	ENSMUSG00000086370	ENSMUST00000237368	17	Ftx	lincRNA	lincRNA	17	244	1746	1310
X	105038871	105039022	-	-3.89	-3.17	2.27	ncRNA-LastExon	exon	ENSMUSG00000087174	ENSMUST00000156974	7	5530601H04Rik	processed_transcript	processed_transcript	7	47	639	1005
X	105039290	105039770	-	-145	-143	9.13	ncRNA-LastExon	exon	ENSMUSG00000087174	ENSMUST00000156974	7	5530601H04Rik	processed_transcript	processed_transcript	7	47	639	1005
X	10717472	10718624	-	-56	-54.7	4.82	ncRNA-1stExon	exon	ENSMUSG00000085587	ENSMUST00000141174	1	Gm14493	antisense	antisense	2	445	0	98
X	136803035	136803364	+	-9.22	-8.37	35.5	ncRNA-LastExon	exon	ENSMUSG00000087368	ENSMUST00000145620	3	BC065397	processed_transcript	processed_transcript	3	158	97	513
X	136803057	136803233	+	-4.52	-3.78	16.1	ncRNA-LastExon	exon	ENSMUSG00000087368	ENSMUST00000134066	10	BC065397	processed_transcript	processed_transcript	10	1733	964	504
X	169976410	169976619	-	-2.67	-2.01	11.8	ncRNA-LastExon	exon	ENSMUSG00000072844	ENSMUST00000154810	2	G530011O06Rik	processed_transcript	processed_transcript	2	632	0	1748
X	36814918	36815244	+	-22.9	-21.9	15.1	ncRNA-1stExon	exon	ENSMUSG00000084990	ENSMUST00000154993	1	Gm14549	antisense	antisense	2	560	0	475
X	50555863	50558312	-	-2.34	-1.71	2.3	ncRNA-LastExon	exon	ENSMUSG00000085396	ENSMUST00000204991	5	Firre	processed_transcript	processed_transcript	5	923	584	247
X	50560635	50562767	-	-7.03	-6.22	14	ncRNA-1stExon	exon	ENSMUSG00000085396	ENSMUST00000203672	1	Firre	processed_transcript	processed_transcript	2	452	0	38
X	50563206	50563447	-	-4.6	-3.86	3.23	ncRNA-LastExon	exon	ENSMUSG00000085396	ENSMUST00000203933	20	Firre	processed_transcript	processed_transcript	20	122	3590	1843
X	7412055	7412235	-	-6.95	-6.14	4.21	ncRNA-LastExon	exon	ENSMUSG00000063018	ENSMUST00000154346	2	2010204K13Rik	processed_transcript	processed_transcript	2	158	0	716
X	75574790	75574910	+	-2.74	-2.08	3.88	ncRNA-LastExon	exon	ENSMUSG00000086937	ENSMUST00000152648	2	Gm15063	antisense	antisense	2	351	0	544
X	75707559	75707710	-	-3.92	-3.21	2.94	ncRNA-LastExon	exon	ENSMUSG00000087396	ENSMUST00000138943	11	4933407K13Rik	processed_transcript	processed_transcript	11	174	2662	1528
X	75708008	75708428	-	-10.7	-9.79	7.67	ncRNA-LastExon	exon	ENSMUSG00000087396	ENSMUST00000138943	11	4933407K13Rik	processed_transcript	processed_transcript	11	174	2662	1528
X	75726871	75727201	-	-4.51	-3.77	2.21	ncRNA-LastExon	exon	ENSMUSG00000087396	ENSMUST00000130744	9	4933407K13Rik	processed_transcript	processed_transcript	9	174	1141	2054
X	7596951	7597161	-	-2.99	-2.32	2.2	ncRNA-InternalExon	exon	ENSMUSG00000103436	ENSMUST00000126170	6	Gm36995	processed_transcript	retained_intron	17	138	3307	2282
X	7596951	7597162	-	-3.05	-2.37	2.25	ncRNA-InternalExon	exon	ENSMUSG00000103436	ENSMUST00000126170	6	Gm36995	processed_transcript	retained_intron	17	138	3307	2282
X	8070720	8072585	+	-125	-123	4.18	ncRNA-InternalExon	exon	ENSMUSG00000087193	ENSMUST00000145941	2	Gm14820	antisense	antisense	3	28	600	55
X	8105810	8106375	+	-5.65	-4.88	22.6	ncRNA-LastExon	exon	ENSMUSG00000086404	ENSMUST00000123120	4	Gm6787	processed_transcript	processed_transcript	4	103	199	1152
X	8105820	8106113	+	-3.92	-3.2	6.82	ncRNA-LastExon	exon	ENSMUSG00000086404	ENSMUST00000123120	4	Gm6787	processed_transcript	processed_transcript	4	103	199	1152
X	94098353	94098769	+	-23.9	-22.8	3.54	ncRNA-LastExon	exon	ENSMUSG00000087640	ENSMUST00000139695	2	Gm14798	antisense	antisense	2	224	0	965
X	94445358	94445538	+	-3.42	-2.73	12.9	ncRNA-LastExon	exon	ENSMUSG00000084904	ENSMUST00000146644	4	Gm14827	lincRNA	lincRNA	4	402	219	2468
Y	90785928	90790608	+	-9.8	-8.93	4.84	ncRNA-1stExon	exon	ENSMUSG00000096768	ENSMUST00000238471	1	Gm47283	lincRNA	lincRNA	2	3230	0	117
Y	90793289	90816465	+	-92.5	-91	8.29	ncRNA-1stExon	exon	ENSMUSG00000096768	ENSMUST00000238471	1	Gm47283	lincRNA	lincRNA	2	3230	0	117
