# Supplementary material for: Characterization of Long Non-coding RNAs Modified by m6A RNA Methylation in Skeletal Myogenesis
Source: Front Cell Dev Biol. 2021 Oct 13;9:762669. doi: 10.3389/fcell.2021.762669 (PMC8548731; doi:10.3389/fcell.2021.762669)
Supplement: Supplementary file 12 [file Table_8.XLS]

chr	chromStart	chromEnd	strand	lg.p	lg.fdr	fold_enrichment	featuretype	feature	geneid	transcriptid	exonid	genename	genetype	transcripttype	exonnum	1st_exonLen	internal_exonLen	last_exonLen
10	111506811	111507662	-	-115	-113	3.76	ncRNA-LastExon	exon	ENSMUSG00000100113	ENSMUST00000186844	2	Gm28592	lincRNA	lincRNA	2	117	0	624
10	112928500	112929038	+	-91	-89.5	8.33	ncRNA-1stExon	exon	ENSMUSG00000097185	ENSMUST00000180464	1	Gm26596	TEC	TEC	1	2655	0	2655
10	115315703	115315850	+	-2.87	-2.17	12.5	ncRNA-1stExon	exon	ENSMUSG00000112301	ENSMUST00000218348	1	Gm10752	TEC	TEC	1	729	0	729
10	116418051	116418258	+	-8.29	-7.42	5.21	ncRNA-1stExon	exon	ENSMUSG00000020164	ENSMUST00000134586	1	Kcnmb4os1	antisense	antisense	2	545	0	279
10	116474382	116474813	+	-3.15	-2.43	13.5	ncRNA-1stExon	exon	ENSMUSG00000085837	ENSMUST00000123348	1	Kcnmb4os2	antisense	antisense	2	289	0	222
10	116583274	116583485	+	-5.33	-4.53	18.7	ncRNA-1stExon	exon	ENSMUSG00000052291	ENSMUST00000218139	1	5330438D12Rik	processed_transcript	bidirectional_promoter_lncRNA	1	2235	0	2235
10	118860825	118861244	+	-47.2	-45.9	3.42	ncRNA-1stExon	exon	ENSMUSG00000104443	ENSMUST00000191892	1	4932442E05Rik	TEC	TEC	1	2717	0	2717
10	118921245	118927143	-	-354	-Inf	14.3	ncRNA-LastExon	exon	ENSMUSG00000112854	ENSMUST00000219032	4	Gm38403	lincRNA	lincRNA	4	102	605	1650
10	119426565	119426715	+	-3.51	-2.78	5.9	ncRNA-LastExon	exon	ENSMUSG00000100558	ENSMUST00000185238	4	1700025F24Rik	lincRNA	lincRNA	4	176	325	393
10	120364156	120369953	+	-11.3	-10.4	3.12	ncRNA-1stExon	exon	ENSMUSG00000034764	ENSMUST00000041178	1	1700006J14Rik	antisense	antisense	3	160	150	772
10	124855722	124855873	-	-2.3	-1.63	4.86	ncRNA-1stExon	exon	ENSMUSG00000112542	ENSMUST00000217790	1	Gm47840	TEC	TEC	1	2280	0	2280
10	127070464	127070765	+	-10.3	-9.39	7.29	ncRNA-1stExon	exon	ENSMUSG00000112639	ENSMUST00000217956	1	A730063M14Rik	lincRNA	lincRNA	2	1233	0	537
10	127070510	127071101	+	-13	-12	4.32	ncRNA-1stExon	exon	ENSMUSG00000112639	ENSMUST00000217956	1	A730063M14Rik	lincRNA	lincRNA	2	1233	0	537
10	127195278	127195397	+	-2.04	-1.39	5.73	ncRNA-1stExon	exon	ENSMUSG00000097331	ENSMUST00000219079	1	F420014N23Rik	lincRNA	lincRNA	4	276	157	226
10	127664311	127664868	+	-19.5	-18.4	3.58	ncRNA-LastExon	exon	ENSMUSG00000085731	ENSMUST00000133270	2	Gm16229	antisense	antisense	2	57	0	1175
10	128543863	128545359	+	-45.6	-44.3	8.08	ncRNA-LastExon	exon	ENSMUSG00000100548	ENSMUST00000188089	3	Gm29585	antisense	antisense	3	327	161	347
10	130542435	130571793	+	-4.35	-3.59	4.51	ncRNA-LastExon	exon	ENSMUSG00000112742	ENSMUST00000218557	3	Gm31793	lincRNA	lincRNA	3	104	127	184
10	14149083	14154446	-	-171	-169	9.63	ncRNA-LastExon	exon	ENSMUSG00000101014	ENSMUST00000189331	2	Gm28289	antisense	antisense	2	61	0	254
10	14545226	14551031	+	-7.77	-6.91	12.2	ncRNA-LastExon	exon	ENSMUSG00000111888	ENSMUST00000220256	2	Gm46212	antisense	antisense	2	865	0	138
10	17523408	17526767	-	-5.15	-4.36	20.8	ncRNA-LastExon	exon	ENSMUSG00000111927	ENSMUST00000220318	2	Gm47770	lincRNA	lincRNA	2	233	0	1124
10	17790671	17790912	-	-4.21	-3.45	5.42	ncRNA-LastExon	exon	ENSMUSG00000093672	ENSMUST00000181428	2	Gm20655	antisense	antisense	2	2375	0	571
10	17791060	17793522	-	-7.28	-6.43	13.5	ncRNA-1stExon	exon	ENSMUSG00000093672	ENSMUST00000181428	1	Gm20655	antisense	antisense	2	2375	0	571
10	17794540	17795290	-	-5.64	-4.83	7.55	ncRNA-1stExon	exon	ENSMUSG00000093672	ENSMUST00000181428	1	Gm20655	antisense	antisense	2	2375	0	571
10	19202270	19202421	+	-3.43	-2.7	14.6	ncRNA-LastExon	exon	ENSMUSG00000111052	ENSMUST00000216041	4	Gm20139	lincRNA	lincRNA	4	66	326	3496
10	24447519	24447668	+	-3.05	-2.34	11.5	ncRNA-1stExon	exon	ENSMUSG00000086148	ENSMUST00000134627	1	Gm15271	lincRNA	lincRNA	3	534	73	1503
10	24593751	24595747	-	-35.8	-34.6	18.7	ncRNA-LastExon	exon	ENSMUSG00000087400	ENSMUST00000125158	3	Gm15270	processed_transcript	processed_transcript	3	95	222	553
10	25298727	25301217	+	-5.48	-4.68	12.5	ncRNA-InternalExon	exon	ENSMUSG00000112352	ENSMUST00000218840	2	Gm40617	antisense	antisense	6	209	217	1994
10	29143693	29143870	-	-3.51	-2.78	5.47	ncRNA-1stExon	exon	ENSMUSG00000056316	ENSMUST00000070359	1	Gm9996	TEC	TEC	1	913	0	913
10	30603194	30603464	-	-13.8	-12.8	4.45	ncRNA-1stExon	exon	ENSMUSG00000111080	ENSMUST00000214634	1	Gm20300	lincRNA	lincRNA	1	3440	0	3440
10	30740984	30741283	-	-4.69	-3.91	5.42	ncRNA-1stExon	exon	ENSMUSG00000110894	ENSMUST00000215097	1	Gm48335	TEC	TEC	1	3811	0	3811
10	30741431	30741611	-	-2.32	-1.65	10.4	ncRNA-1stExon	exon	ENSMUSG00000110894	ENSMUST00000215097	1	Gm48335	TEC	TEC	1	3811	0	3811
10	34179244	34179572	-	-3.15	-2.43	13.5	ncRNA-1stExon	exon	ENSMUSG00000111361	ENSMUST00000213617	1	Gm47445	TEC	TEC	1	1694	0	1694
10	34298133	34298372	-	-4.52	-3.75	4.05	ncRNA-1stExon	exon	ENSMUSG00000097274	ENSMUST00000181185	1	Gm47512	antisense	antisense	2	1565	0	1212
10	37139789	37140088	+	-3.52	-2.79	6.6	ncRNA-1stExon	exon	ENSMUSG00000046463	ENSMUST00000062667	1	5930403N24Rik	processed_transcript	processed_transcript	1	2122	0	2122
10	37140147	37140894	+	-4.01	-3.26	10.4	ncRNA-1stExon	exon	ENSMUSG00000046463	ENSMUST00000062667	1	5930403N24Rik	processed_transcript	processed_transcript	1	2122	0	2122
10	39621530	39621830	-	-14.7	-13.7	22.4	ncRNA-LastExon	exon	ENSMUSG00000087177	ENSMUST00000129191	4	E130307A14Rik	antisense	antisense	4	270	425	1316
10	39621979	39622726	-	-59.7	-58.3	13.5	ncRNA-LastExon	exon	ENSMUSG00000087177	ENSMUST00000129191	4	E130307A14Rik	antisense	antisense	4	270	425	1316
10	40183245	40183632	-	-5.74	-4.93	22.9	ncRNA-1stExon	exon	ENSMUSG00000111045	ENSMUST00000214034	1	Gm47598	lincRNA	lincRNA	1	3036	0	3036
10	40349305	40350103	-	-21.4	-20.3	25	ncRNA-LastExon	exon	ENSMUSG00000038491	ENSMUST00000143103	2	Cdk19os	antisense	antisense	2	56	0	1068
10	4395826	4396066	+	-10.7	-9.81	3.45	ncRNA-1stExon	exon	ENSMUSG00000095123	ENSMUST00000178920	1	Gm21781	lincRNA	lincRNA	1	4838	0	4838
10	45287426	45289424	-	-42	-40.7	10.2	ncRNA-LastExon	exon	ENSMUSG00000090088	ENSMUST00000162062	2	Gm15934	antisense	antisense	2	202	0	323
10	53615069	53615216	+	-2.19	-1.53	4.51	ncRNA-1stExon	exon	ENSMUSG00000112332	ENSMUST00000219458	1	4930466K18Rik	TEC	TEC	1	906	0	906
10	56970328	56972581	-	-26	-24.9	7.02	ncRNA-LastExon	exon	ENSMUSG00000112327	ENSMUST00000220080	6	Gm36827	lincRNA	lincRNA	6	169	547	533
10	57484167	57484341	-	-3.72	-2.97	15.6	ncRNA-InternalExon	exon	ENSMUSG00000097370	ENSMUST00000180831	3	4930467K11Rik	lincRNA	lincRNA	4	169	266	288
10	59799284	59799429	-	-2.54	-1.86	6.77	ncRNA-LastExon	exon	ENSMUSG00000091184	ENSMUST00000168284	2	Gm17059	antisense	antisense	2	38	0	481
10	60939626	60939986	+	-3.05	-2.34	10.4	ncRNA-LastExon	exon	ENSMUSG00000098055	ENSMUST00000182497	5	Gm26947	antisense	antisense	5	295	912	1722
10	60940224	60940793	+	-4.29	-3.52	17.7	ncRNA-LastExon	exon	ENSMUSG00000098055	ENSMUST00000182497	5	Gm26947	antisense	antisense	5	295	912	1722
10	61474884	61475836	-	-26.2	-25.1	27.1	ncRNA-1stExon	exon	ENSMUSG00000043126	ENSMUST00000217740	1	D830039M14Rik	antisense	antisense	1	3362	0	3362
10	61476044	61476550	-	-7.53	-6.68	4.43	ncRNA-1stExon	exon	ENSMUSG00000043126	ENSMUST00000217740	1	D830039M14Rik	antisense	antisense	1	3362	0	3362
10	62349601	62349811	+	-3.85	-3.1	11.5	ncRNA-LastExon	exon	ENSMUSG00000085347	ENSMUST00000123457	2	Hk1os	antisense	antisense	2	157	0	365
10	66921199	66921380	+	-3.15	-2.43	13.5	ncRNA-InternalExon	exon	ENSMUSG00000097921	ENSMUST00000181018	2	Gm26576	lincRNA	lincRNA	3	97	1129	751
10	66923209	66923479	+	-6.32	-5.49	14.1	ncRNA-LastExon	exon	ENSMUSG00000097921	ENSMUST00000181018	3	Gm26576	lincRNA	lincRNA	3	97	1129	751
10	67041027	67041237	+	-4	-3.25	16.7	ncRNA-LastExon	exon	ENSMUSG00000112925	ENSMUST00000219739	7	Gm31763	antisense	antisense	7	55	603	367
10	68325461	68325610	+	-2.32	-1.65	10.4	ncRNA-LastExon	exon	ENSMUSG00000112275	ENSMUST00000218333	2	Gm47078	lincRNA	lincRNA	2	203	0	2028
10	70923333	70933995	+	-10.8	-9.86	3.73	ncRNA-InternalExon	exon	ENSMUSG00000047692	ENSMUST00000218757	4	4930533K18Rik	antisense	antisense	6	144	651	469
10	71291681	71292008	+	-2.77	-2.07	3.01	ncRNA-LastExon	exon	ENSMUSG00000112813	ENSMUST00000218529	2	Gm34376	lincRNA	lincRNA	2	745	0	1362
10	73201458	73201608	-	-3.52	-2.79	6.77	ncRNA-LastExon	exon	ENSMUSG00000085456	ENSMUST00000147653	3	Gm15398	lincRNA	lincRNA	3	259	112	321
10	73282273	73302885	-	-42.3	-41.1	8.41	ncRNA-LastExon	exon	ENSMUSG00000085456	ENSMUST00000219998	4	Gm15398	lincRNA	lincRNA	4	407	543	527
10	76389014	76398491	+	-32.7	-31.5	6.21	ncRNA-InternalExon	exon	ENSMUSG00000101695	ENSMUST00000190491	2	1700094J05Rik	antisense	antisense	5	92	765	140
10	78248909	78249059	-	-3.74	-3	5.73	ncRNA-LastExon	exon	ENSMUSG00000112433	ENSMUST00000218886	2	Gm30122	lincRNA	lincRNA	2	265	0	374
10	78298492	78298878	+	-2.59	-1.91	11.5	ncRNA-1stExon	exon	ENSMUSG00000112442	ENSMUST00000219008	1	Gm47992	TEC	TEC	1	1987	0	1987
10	78299589	78300301	+	-6.32	-5.49	25	ncRNA-1stExon	exon	ENSMUSG00000112442	ENSMUST00000219008	1	Gm47992	TEC	TEC	1	1987	0	1987
10	79412991	79413200	-	-32.4	-31.2	2.18	ncRNA-LastExon	exon	ENSMUSG00000112907	ENSMUST00000217947	2	Gm47015	lincRNA	lincRNA	2	311	0	2398
10	79864288	79864434	-	-7.6	-6.74	9.64	ncRNA-1stExon	exon	ENSMUSG00000090860	ENSMUST00000166593	1	Gm17134	antisense	antisense	2	333	0	104
10	81194668	81197360	+	-4.6	-3.82	4.32	ncRNA-LastExon	exon	ENSMUSG00000085779	ENSMUST00000129834	2	Atcayos	antisense	antisense	2	114	0	1236
10	81198287	81208870	+	-57.7	-56.4	9.98	ncRNA-LastExon	exon	ENSMUSG00000085779	ENSMUST00000150782	2	Atcayos	antisense	antisense	2	32	0	3025
10	81208959	81209439	+	-4.24	-3.47	6.25	ncRNA-LastExon	exon	ENSMUSG00000085779	ENSMUST00000150782	2	Atcayos	antisense	antisense	2	32	0	3025
10	81411435	81411579	+	-3.77	-3.03	8.33	ncRNA-LastExon	exon	ENSMUSG00000085327	ENSMUST00000156260	2	Gm16104	antisense	antisense	2	191	0	210
10	81461448	81462827	+	-3.85	-3.1	12.5	ncRNA-1stExon	exon	ENSMUSG00000084849	ENSMUST00000156926	1	Gm16105	antisense	antisense	2	543	0	154
10	82158765	82158915	+	-4	-3.25	16.7	ncRNA-1stExon	exon	ENSMUSG00000112922	ENSMUST00000219013	1	Gm47572	TEC	TEC	1	3361	0	3361
10	82166246	82166426	+	-3.75	-3	3.04	ncRNA-1stExon	exon	ENSMUSG00000112847	ENSMUST00000218999	1	Gm47573	TEC	TEC	1	2538	0	2538
10	82166485	82166784	+	-5.62	-4.81	13.5	ncRNA-1stExon	exon	ENSMUSG00000112847	ENSMUST00000218999	1	Gm47573	TEC	TEC	1	2538	0	2538
10	84521427	84522915	+	-2.24	-1.58	2.27	ncRNA-InternalExon	exon	ENSMUSG00000111514	ENSMUST00000215920	3	E230014E18Rik	lincRNA	lincRNA	4	45	386	428
10	86660174	86660325	+	-2.32	-1.65	10.4	ncRNA-InternalExon	exon	ENSMUSG00000112666	ENSMUST00000219608	3	Gm48485	lincRNA	lincRNA	10	11	3714	502
10	88445264	88449887	-	-6.78	-5.94	4.64	ncRNA-InternalExon	exon	ENSMUSG00000087429	ENSMUST00000146132	2	Gm16235	antisense	antisense	3	17	107	218
10	95336335	95336515	+	-2.28	-1.62	6.25	ncRNA-1stExon	exon	ENSMUSG00000100550	ENSMUST00000185313	1	2310039L15Rik	lincRNA	lincRNA	3	280	92	270
10	96309374	96319894	+	-39.6	-38.3	35.8	ncRNA-LastExon	exon	ENSMUSG00000112234	ENSMUST00000220354	3	Gm48427	lincRNA	lincRNA	3	78	100	1247
1	101892957	101894084	-	-29.7	-28.6	6.51	ncRNA-1stExon	exon	ENSMUSG00000099375	ENSMUST00000186885	1	Gm28187	lincRNA	lincRNA	1	2134	0	2134
1	101894201	101895091	-	-62.7	-61.3	9.78	ncRNA-1stExon	exon	ENSMUSG00000099375	ENSMUST00000186885	1	Gm28187	lincRNA	lincRNA	1	2134	0	2134
1	105989750	105990253	-	-5.15	-4.36	20.8	ncRNA-1stExon	exon	ENSMUSG00000099843	ENSMUST00000188519	1	Gm7160	lincRNA	lincRNA	1	1027	0	1027
1	106541942	106558137	+	-17.5	-16.5	22.9	ncRNA-1stExon	exon	ENSMUSG00000054006	ENSMUST00000144260	1	D630008O14Rik	antisense	antisense	3	497	58	1013
11	101971142	101971373	+	-27.5	-26.3	6.87	ncRNA-1stExon	exon	ENSMUSG00000093467	ENSMUST00000176599	1	Gm20659	antisense	antisense	2	393	0	211
11	102620177	102620442	-	-3.31	-2.59	8.33	ncRNA-LastExon	exon	ENSMUSG00000086283	ENSMUST00000154798	4	2810433D01Rik	lincRNA	lincRNA	4	139	241	665
11	104556788	104557777	-	-14.5	-13.5	25	ncRNA-LastExon	exon	ENSMUSG00000086222	ENSMUST00000148136	2	Gm11665	antisense	antisense	2	123	0	162
11	104557979	104565574	-	-11.3	-10.4	8.04	ncRNA-InternalExon	exon	ENSMUSG00000086932	ENSMUST00000153087	3	Gm22000	processed_transcript	processed_transcript	5	212	422	96
11	105179608	105180835	-	-201	-199	15.5	ncRNA-1stExon	exon	ENSMUSG00000099681	ENSMUST00000190120	1	1700052K11Rik	antisense	antisense	1	3708	0	3708
11	105390402	105390642	+	-3.03	-2.32	5.9	ncRNA-LastExon	exon	ENSMUSG00000086487	ENSMUST00000153672	4	Gm11638	processed_transcript	processed_transcript	4	337	371	907
11	106065076	106065954	-	-32.4	-31.2	19.5	ncRNA-LastExon	exon	ENSMUSG00000085255	ENSMUST00000140736	2	Taco1os	antisense	antisense	2	424	0	220
11	107166744	107167150	+	-10.4	-9.46	3.77	ncRNA-LastExon	exon	ENSMUSG00000087596	ENSMUST00000129501	3	Gm11715	antisense	antisense	3	117	141	437
11	109437227	109438117	-	-6.26	-5.44	4.63	ncRNA-1stExon	exon	ENSMUSG00000085326	ENSMUST00000148057	1	Gm15642	antisense	antisense	2	173	0	138
11	110544620	110545629	+	-2.59	-1.91	11.5	ncRNA-InternalExon	exon	ENSMUSG00000085985	ENSMUST00000144689	2	Gm11682	lincRNA	lincRNA	3	183	136	197
11	113043924	113072829	-	-21.9	-20.8	74	ncRNA-LastExon	exon	ENSMUSG00000087259	ENSMUST00000145206	2	2610035D17Rik	lincRNA	lincRNA	2	534	0	1268
11	115946568	115946986	-	-7.21	-6.36	10.4	ncRNA-LastExon	exon	ENSMUSG00000087064	ENSMUST00000132264	2	Sap30bpos	antisense	antisense	2	62	0	2290
11	115948324	115948622	-	-6.62	-5.78	26	ncRNA-LastExon	exon	ENSMUSG00000087064	ENSMUST00000132264	2	Sap30bpos	antisense	antisense	2	62	0	2290
11	116529273	116529774	-	-4.39	-3.62	16.7	ncRNA-LastExon	exon	ENSMUSG00000100779	ENSMUST00000186169	2	Gm29292	antisense	antisense	2	192	0	574
11	116675587	116684773	+	-10.5	-9.57	4.32	ncRNA-LastExon	exon	ENSMUSG00000020812	ENSMUST00000239281	6	Snhg16	antisense	antisense	6	69	477	311
11	118445067	118454995	-	-684	-Inf	25.3	ncRNA-InternalExon	exon	ENSMUSG00000086514	ENSMUST00000142751	2	Gm11747	antisense	antisense	3	129	642	877
11	119477486	119477726	-	-4.86	-4.08	19.8	ncRNA-1stExon	exon	ENSMUSG00000109408	ENSMUST00000208152	1	A930037H05Rik	processed_transcript	retained_intron	1	4381	0	4381
11	119477785	119478146	-	-3.05	-2.34	11.5	ncRNA-1stExon	exon	ENSMUSG00000109408	ENSMUST00000208152	1	A930037H05Rik	processed_transcript	retained_intron	1	4381	0	4381
11	119548749	119549078	+	-4	-3.25	16.7	ncRNA-1stExon	exon	ENSMUSG00000087675	ENSMUST00000135630	1	Gm11762	processed_transcript	processed_transcript	4	1133	338	234
11	120189461	120189642	-	-3.43	-2.7	14.6	ncRNA-1stExon	exon	ENSMUSG00000075389	ENSMUST00000145437	1	2810410L24Rik	processed_transcript	processed_transcript	3	413	188	45
11	120230609	120230820	-	-3.85	-3.1	9.37	ncRNA-LastExon	exon	ENSMUSG00000043993	ENSMUST00000139014	2	2900052L18Rik	processed_transcript	processed_transcript	2	91	0	1497
11	120235322	120236034	-	-3.1	-2.38	12.5	ncRNA-LastExon	exon	ENSMUSG00000085501	ENSMUST00000136542	2	Gm11772	antisense	antisense	2	104	0	428
11	120582327	120582687	+	-4.29	-3.52	17.7	ncRNA-1stExon	exon	ENSMUSG00000102881	ENSMUST00000193520	1	Gm3807	TEC	TEC	1	1168	0	1168
11	120709225	120709447	-	-8.06	-7.19	2.97	ncRNA-1stExon	exon	ENSMUSG00000090758	ENSMUST00000163273	1	Gm17178	antisense	antisense	3	106	120	131
11	16935482	16935873	-	-4.11	-3.36	16.7	ncRNA-LastExon	exon	ENSMUSG00000087060	ENSMUST00000130392	3	Eldr	processed_transcript	processed_transcript	3	80	49	1411
11	19014890	19015096	+	-3.43	-2.7	14.6	ncRNA-LastExon	exon	ENSMUSG00000087507	ENSMUST00000152073	2	Gm16141	antisense	antisense	2	181	0	609
1	119530408	119530618	-	-2.28	-1.62	6.25	ncRNA-LastExon	exon	ENSMUSG00000101731	ENSMUST00000188909	4	3830432H09Rik	lincRNA	lincRNA	4	103	194	2117
1	119530677	119530918	-	-2.87	-2.17	12.5	ncRNA-LastExon	exon	ENSMUSG00000101731	ENSMUST00000188909	4	3830432H09Rik	lincRNA	lincRNA	4	103	194	2117
1	121355882	121356443	-	-13.1	-12.1	40.6	ncRNA-LastExon	exon	ENSMUSG00000101791	ENSMUST00000190690	2	2210011K15Rik	lincRNA	lincRNA	2	89	0	1652
1	121356649	121359871	-	-3.15	-2.43	13.5	ncRNA-LastExon	exon	ENSMUSG00000101791	ENSMUST00000190690	2	2210011K15Rik	lincRNA	lincRNA	2	89	0	1652
11	22732780	22732986	-	-7.21	-6.36	28.1	ncRNA-1stExon	exon	ENSMUSG00000085979	ENSMUST00000143643	1	Gm12055	lincRNA	lincRNA	2	290	0	503
11	22860860	22861264	+	-7.56	-6.7	21.9	ncRNA-LastExon	exon	ENSMUSG00000092626	ENSMUST00000174568	2	9130230N09Rik	processed_transcript	processed_transcript	2	238	0	425
1	127753645	127773974	-	-3.21	-2.49	10.4	ncRNA-LastExon	exon	ENSMUSG00000102014	ENSMUST00000188163	2	2900009J06Rik	antisense	antisense	2	127	0	338
1	127965926	127966047	+	-2.59	-1.91	11.5	ncRNA-LastExon	exon	ENSMUSG00000099760	ENSMUST00000186230	3	Gm28800	antisense	antisense	3	347	99	1797
11	29171057	29171266	-	-4.28	-3.52	7.64	ncRNA-LastExon	exon	ENSMUSG00000086725	ENSMUST00000129876	2	A630052C17Rik	processed_transcript	processed_transcript	2	160	0	2043
11	29171533	29172813	-	-92.6	-91.1	15.4	ncRNA-LastExon	exon	ENSMUSG00000086725	ENSMUST00000129876	2	A630052C17Rik	processed_transcript	processed_transcript	2	160	0	2043
1	130431964	130435680	-	-5.48	-4.68	12.5	ncRNA-LastExon	exon	ENSMUSG00000086825	ENSMUST00000130486	3	Gm15675	lincRNA	lincRNA	3	1087	149	2445
1	132104130	132104341	+	-3.72	-2.97	15.6	ncRNA-1stExon	exon	ENSMUSG00000103966	ENSMUST00000193350	1	Gm37120	TEC	TEC	1	5959	0	5959
1	132105089	132105299	+	-2.87	-2.17	12.5	ncRNA-1stExon	exon	ENSMUSG00000103966	ENSMUST00000193350	1	Gm37120	TEC	TEC	1	5959	0	5959
1	132344418	132344599	+	-2.32	-1.65	10.4	ncRNA-LastExon	exon	ENSMUSG00000100658	ENSMUST00000189288	3	F730311O21Rik	lincRNA	lincRNA	3	45	91	5311
11	3305455	3305665	-	-4.39	-3.62	10.4	ncRNA-LastExon	exon	ENSMUSG00000053263	ENSMUST00000155332	2	Gm12592	processed_transcript	processed_transcript	2	265	0	2689
11	3308020	3330999	-	-4.63	-3.85	2.22	ncRNA-LastExon	exon	ENSMUSG00000053263	ENSMUST00000155332	2	Gm12592	processed_transcript	processed_transcript	2	265	0	2689
11	3309111	3309258	+	-2.06	-1.41	3.12	ncRNA-1stExon	exon	ENSMUSG00000084941	ENSMUST00000152576	1	Gm11944	processed_transcript	processed_transcript	6	328	420	125
1	133131662	133131782	-	-4.27	-3.5	3.5	ncRNA-1stExon	exon	ENSMUSG00000102425	ENSMUST00000195676	1	Gm26616	TEC	TEC	1	3107	0	3107
11	33623556	33623796	+	-2.87	-2.17	12.5	ncRNA-LastExon	exon	ENSMUSG00000073052	ENSMUST00000238565	4	D130052B06Rik	lincRNA	lincRNA	4	191	147	2193
11	33624004	33624423	+	-7.17	-6.32	15.6	ncRNA-LastExon	exon	ENSMUSG00000073052	ENSMUST00000101371	4	D130052B06Rik	lincRNA	lincRNA	4	115	314	1866
11	33624900	33625140	+	-8.6	-7.72	18.2	ncRNA-LastExon	exon	ENSMUSG00000073052	ENSMUST00000101371	4	D130052B06Rik	lincRNA	lincRNA	4	115	314	1866
1	133913776	133914765	+	-28.6	-27.5	3.82	ncRNA-LastExon	exon	ENSMUSG00000090208	ENSMUST00000160564	3	Gm15851	antisense	antisense	3	159	153	350
11	3452485	3456925	+	-6.32	-5.49	14.1	ncRNA-1stExon	exon	ENSMUSG00000034587	ENSMUST00000144844	1	8430429K09Rik	processed_transcript	processed_transcript	2	304	0	201
11	3457191	3457430	+	-3.94	-3.19	4.17	ncRNA-LastExon	exon	ENSMUSG00000034587	ENSMUST00000146456	2	8430429K09Rik	processed_transcript	processed_transcript	2	99	0	1576
11	3457638	3457906	+	-4.7	-3.92	5.83	ncRNA-LastExon	exon	ENSMUSG00000034587	ENSMUST00000146456	2	8430429K09Rik	processed_transcript	processed_transcript	2	99	0	1576
11	3457965	3471375	+	-18.6	-17.6	27.1	ncRNA-LastExon	exon	ENSMUSG00000034587	ENSMUST00000146456	2	8430429K09Rik	processed_transcript	processed_transcript	2	99	0	1576
1	134825692	134825843	-	-2.87	-2.17	12.5	ncRNA-1stExon	exon	ENSMUSG00000103976	ENSMUST00000194520	1	Gm37677	TEC	TEC	1	7634	0	7634
1	135481033	135481414	-	-6.72	-5.88	7.64	ncRNA-1stExon	exon	ENSMUSG00000102474	ENSMUST00000193434	1	2610012C04Rik	TEC	TEC	1	1023	0	1023
1	135584772	135585219	+	-26.5	-25.4	9.11	ncRNA-1stExon	exon	ENSMUSG00000054412	ENSMUST00000067468	1	Gm4793	antisense	antisense	6	589	1490	537
1	135599709	135599889	+	-2.3	-1.63	9.37	ncRNA-LastExon	exon	ENSMUSG00000054412	ENSMUST00000067468	6	Gm4793	antisense	antisense	6	589	1490	537
1	136119226	136119554	-	-110	-109	4.8	ncRNA-1stExon	exon	ENSMUSG00000102717	ENSMUST00000194155	1	Gm37759	antisense	antisense	1	3246	0	3246
1	136413275	136413546	-	-4.41	-3.64	3.6	ncRNA-InternalExon	exon	ENSMUSG00000097403	ENSMUST00000181746	2	9230116N13Rik	processed_transcript	antisense	3	671	514	912
1	136690563	136690804	+	-36.6	-35.4	9.22	ncRNA-LastExon	exon	ENSMUSG00000097113	ENSMUST00000181524	3	Gm19705	lincRNA	lincRNA	3	78	67	268
1	143777641	143777791	+	-2.78	-2.08	10.4	ncRNA-1stExon	exon	ENSMUSG00000100455	ENSMUST00000190224	1	Gm29170	sense_intronic	sense_intronic	1	3666	0	3666
11	48848040	48848339	-	-8.18	-7.31	11.5	ncRNA-InternalExon	exon	ENSMUSG00000086245	ENSMUST00000156882	2	Gm16170	antisense	antisense	3	763	897	2094
1	150076759	150084624	-	-3.85	-3.1	13.5	ncRNA-LastExon	exon	ENSMUSG00000097028	ENSMUST00000181915	5	Ptgs2os	processed_transcript	antisense	5	390	374	2173
1	151343892	151344636	-	-9.55	-8.65	7.5	ncRNA-1stExon	exon	ENSMUSG00000100954	ENSMUST00000186597	1	Gm10138	antisense	antisense	1	2498	0	2498
1	151343962	151344082	-	-2.15	-1.49	2.98	ncRNA-1stExon	exon	ENSMUSG00000100954	ENSMUST00000185848	1	Gm10138	antisense	antisense	2	130	0	345
1	151344480	151344652	-	-5.24	-4.44	7.29	ncRNA-1stExon	exon	ENSMUSG00000100954	ENSMUST00000186597	1	Gm10138	antisense	antisense	1	2498	0	2498
1	151749682	151754930	-	-8.88	-8	27.1	ncRNA-LastExon	exon	ENSMUSG00000100594	ENSMUST00000186444	2	2810414N06Rik	lincRNA	lincRNA	2	101	0	1280
11	53565394	53565661	-	-5.48	-4.68	18.7	ncRNA-LastExon	exon	ENSMUSG00000086851	ENSMUST00000155165	2	A430108G06Rik	processed_transcript	processed_transcript	2	332	0	1027
1	155232959	155233159	+	-9.58	-8.68	11.8	ncRNA-LastExon	exon	ENSMUSG00000103670	ENSMUST00000192162	2	Gm37622	antisense	antisense	2	30	0	255
1	156678544	156678802	+	-18.7	-17.6	4.33	ncRNA-1stExon	exon	ENSMUSG00000102961	ENSMUST00000194858	1	Gm19918	TEC	TEC	1	400	0	400
11	58889709	58891548	+	-5.5	-4.69	18.7	ncRNA-1stExon	exon	ENSMUSG00000087654	ENSMUST00000132394	1	Gm12256	antisense	antisense	3	200	168	78
11	58965837	58966017	-	-2.8	-2.1	6.25	ncRNA-LastExon	exon	ENSMUSG00000085379	ENSMUST00000131221	2	2310058D17Rik	processed_transcript	processed_transcript	2	369	0	2832
11	58966285	58966406	-	-2.32	-1.65	10.4	ncRNA-LastExon	exon	ENSMUSG00000085379	ENSMUST00000131221	2	2310058D17Rik	processed_transcript	processed_transcript	2	369	0	2832
11	58968259	58968469	-	-7.92	-7.05	4.86	ncRNA-LastExon	exon	ENSMUSG00000085379	ENSMUST00000131221	2	2310058D17Rik	processed_transcript	processed_transcript	2	369	0	2832
11	59505661	59506170	+	-23.6	-22.5	14.6	ncRNA-1stExon	exon	ENSMUSG00000072893	ENSMUST00000138763	1	4933439C10Rik	processed_transcript	processed_transcript	5	1225	327	1072
11	59509878	59510028	+	-3.02	-2.31	5.56	ncRNA-LastExon	exon	ENSMUSG00000072893	ENSMUST00000137442	4	4933439C10Rik	processed_transcript	processed_transcript	4	734	230	450
11	59510830	59512602	+	-9.06	-8.18	5.73	ncRNA-LastExon	exon	ENSMUSG00000072893	ENSMUST00000145533	5	4933439C10Rik	processed_transcript	processed_transcript	5	1202	327	354
1	160077476	160077985	-	-4.99	-4.19	9.37	ncRNA-1stExon	exon	ENSMUSG00000026729	ENSMUST00000169600	1	4930562F07Rik	lincRNA	lincRNA	3	153	95	358
11	60921004	60931632	-	-28	-26.9	15.6	ncRNA-LastExon	exon	ENSMUSG00000042549	ENSMUST00000123544	2	Map2k3os	antisense	antisense	2	302	0	989
1	161034659	161035019	+	-2.79	-2.1	7.29	ncRNA-1stExon	exon	ENSMUSG00000053332	ENSMUST00000159119	1	Gas5	processed_transcript	lincRNA	10	266	320	79
1	161037524	161037704	+	-5.8	-4.99	1.72	ncRNA-InternalExon	exon	ENSMUSG00000053332	ENSMUST00000162289	8	Gas5	processed_transcript	retained_intron	10	32	795	77
11	61408107	61408854	+	-4.39	-3.62	16.7	ncRNA-1stExon	exon	ENSMUSG00000109829	ENSMUST00000210265	1	Gm45605	lincRNA	lincRNA	1	4269	0	4269
11	61504444	61504591	-	-2.32	-1.65	10.4	ncRNA-1stExon	exon	ENSMUSG00000060808	ENSMUST00000137010	1	B9d1os	antisense	antisense	1	674	0	674
11	61865250	61865429	-	-7.09	-6.24	3.3	ncRNA-LastExon	exon	ENSMUSG00000072847	ENSMUST00000101077	2	A530017D24Rik	lincRNA	lincRNA	2	657	0	1658
1	162223454	162223754	+	-123	-121	4.9	ncRNA-1stExon	exon	ENSMUSG00000078190	ENSMUST00000139662	1	Dnm3os	antisense	antisense	1	7928	0	7928
1	162223455	162223755	+	-123	-122	4.92	ncRNA-1stExon	exon	ENSMUSG00000078190	ENSMUST00000139662	1	Dnm3os	antisense	antisense	1	7928	0	7928
11	62605765	62606731	+	-4.13	-3.37	3.33	ncRNA-LastExon	exon	ENSMUSG00000085762	ENSMUST00000128647	2	Lrrc75aos2	antisense	antisense	2	86	0	1141
11	64082877	64083259	+	-3.72	-2.97	4.69	ncRNA-LastExon	exon	ENSMUSG00000087497	ENSMUST00000135037	2	2810001G20Rik	antisense	antisense	2	294	0	607
11	6525590	6526396	-	-38.7	-37.5	11.1	ncRNA-LastExon	exon	ENSMUSG00000085156	ENSMUST00000124818	3	Snhg15	lincRNA	lincRNA	3	461	83	227
1	166377997	166378178	-	-3.72	-2.97	15.6	ncRNA-LastExon	exon	ENSMUSG00000103400	ENSMUST00000195518	2	Gm15853	antisense	antisense	2	63	0	2454
1	166378326	166378687	-	-8.2	-7.33	11.8	ncRNA-LastExon	exon	ENSMUSG00000103400	ENSMUST00000195518	2	Gm15853	antisense	antisense	2	63	0	2454
1	166378895	166379106	-	-4.11	-3.36	16.7	ncRNA-LastExon	exon	ENSMUSG00000103400	ENSMUST00000195518	2	Gm15853	antisense	antisense	2	63	0	2454
1	166379764	166380124	-	-15.4	-14.5	31.2	ncRNA-LastExon	exon	ENSMUSG00000103400	ENSMUST00000195518	2	Gm15853	antisense	antisense	2	63	0	2454
11	67112519	67112669	-	-3.43	-2.7	14.6	ncRNA-LastExon	exon	ENSMUSG00000087410	ENSMUST00000125538	5	2310065F04Rik	lincRNA	lincRNA	5	34	1033	1657
11	67113114	67113294	-	-2.23	-1.57	2.86	ncRNA-LastExon	exon	ENSMUSG00000087410	ENSMUST00000125538	5	2310065F04Rik	lincRNA	lincRNA	5	34	1033	1657
11	67197226	67199234	-	-11.6	-10.7	12.5	ncRNA-1stExon	exon	ENSMUSG00000085479	ENSMUST00000145346	1	9430073C21Rik	antisense	antisense	2	380	0	1793
11	67224268	67224448	-	-16	-15	2.16	ncRNA-LastExon	exon	ENSMUSG00000085348	ENSMUST00000149070	2	Myhas	antisense	antisense	2	265	0	618
11	69059085	69059472	-	-13	-12	44.8	ncRNA-1stExon	exon	ENSMUSG00000072809	ENSMUST00000101007	1	9330160F10Rik	antisense	antisense	1	2766	0	2766
11	69059798	69060483	-	-6.6	-5.77	7.29	ncRNA-1stExon	exon	ENSMUSG00000072809	ENSMUST00000101007	1	9330160F10Rik	antisense	antisense	1	2766	0	2766
1	169933893	169934071	-	-3.58	-2.84	8.85	ncRNA-1stExon	exon	ENSMUSG00000089990	ENSMUST00000159701	1	Gm15852	processed_transcript	processed_transcript	2	507	0	408
1	169972126	169972396	+	-7.94	-7.07	9.37	ncRNA-LastExon	exon	ENSMUSG00000097503	ENSMUST00000180638	3	3110045C21Rik	antisense	antisense	3	167	353	615
11	70654859	70656404	-	-2.8	-2.1	1.79	ncRNA-1stExon	exon	ENSMUSG00000087523	ENSMUST00000131642	1	Gm12319	lincRNA	lincRNA	2	201	0	156
1	171320600	171320751	-	-2.83	-2.13	4.17	ncRNA-1stExon	exon	ENSMUSG00000103983	ENSMUST00000192658	1	Gm20045	lincRNA	lincRNA	1	5577	0	5577
1	171503425	171504111	-	-73.4	-72	16.7	ncRNA-1stExon	exon	ENSMUSG00000091993	ENSMUST00000181170	1	B930036N10Rik	antisense	antisense	1	3544	0	3544
11	75422847	75423282	-	-2.28	-1.62	6.25	ncRNA-LastExon	exon	ENSMUSG00000085359	ENSMUST00000125962	2	Gm12336	lincRNA	lincRNA	2	67	0	255
11	75461686	75463742	+	-3.69	-2.95	2.94	ncRNA-1stExon	exon	ENSMUSG00000085148	ENSMUST00000149940	1	Mir22hg	processed_transcript	processed_transcript	3	217	165	1370
11	75465344	75466203	+	-850	-Inf	6.41	ncRNA-LastExon	exon	ENSMUSG00000085148	ENSMUST00000149940	3	Mir22hg	processed_transcript	processed_transcript	3	217	165	1370
1	177429432	177429760	-	-5.15	-4.36	5.21	ncRNA-LastExon	exon	ENSMUSG00000097892	ENSMUST00000180591	2	Gm26801	antisense	antisense	2	54	0	1165
11	77518690	77519168	-	-10.2	-9.27	38.5	ncRNA-1stExon	exon	ENSMUSG00000072673	ENSMUST00000100807	1	Gm10392	antisense	antisense	2	893	0	839
1	177635823	177636205	-	-13.6	-12.7	13	ncRNA-1stExon	exon	ENSMUSG00000103767	ENSMUST00000192759	1	Gm37858	TEC	TEC	1	1231	0	1231
1	177636292	177636439	-	-2.26	-1.6	3.3	ncRNA-1stExon	exon	ENSMUSG00000103767	ENSMUST00000192759	1	Gm37858	TEC	TEC	1	1231	0	1231
1	177641541	177642798	-	-26.8	-25.7	10.9	ncRNA-LastExon	exon	ENSMUSG00000101746	ENSMUST00000189507	3	2310043L19Rik	lincRNA	lincRNA	3	237	105	356
11	78030281	78030522	-	-22.1	-21	2.84	ncRNA-LastExon	exon	ENSMUSG00000087050	ENSMUST00000150471	2	Dhrs13os	antisense	antisense	2	509	0	1920
1	178318280	178318549	-	-8.39	-7.52	32.3	ncRNA-1stExon	exon	ENSMUSG00000086350	ENSMUST00000141846	1	B230369F24Rik	antisense	antisense	2	439	0	2121
1	178340490	178341411	+	-34.2	-33	121	ncRNA-1stExon	exon	ENSMUSG00000104279	ENSMUST00000194245	1	Gm38300	TEC	TEC	1	1870	0	1870
1	178916719	178917048	-	-3.1	-2.39	2.54	ncRNA-1stExon	exon	ENSMUSG00000089713	ENSMUST00000162545	1	Gm16564	antisense	antisense	2	909	0	2101
1	180211962	180212138	-	-2.87	-2.17	12.5	ncRNA-1stExon	exon	ENSMUSG00000104520	ENSMUST00000193705	1	Gm37336	lincRNA	lincRNA	1	468	0	468
11	82779600	82779807	-	-3.79	-3.05	10.4	ncRNA-LastExon	exon	ENSMUSG00000085175	ENSMUST00000152784	3	Gm11423	antisense	antisense	3	187	164	335
11	83224564	83224745	+	-2.05	-1.4	7.29	ncRNA-1stExon	exon	ENSMUSG00000087107	ENSMUST00000216842	1	AI662270	processed_transcript	retained_intron	1	2577	0	2577
11	83224572	83225625	+	-2.52	-1.84	2.36	ncRNA-1stExon	exon	ENSMUSG00000087107	ENSMUST00000216842	1	AI662270	processed_transcript	retained_intron	1	2577	0	2577
11	83226453	83226574	+	-2.79	-2.1	9.37	ncRNA-LastExon	exon	ENSMUSG00000087107	ENSMUST00000143673	4	AI662270	processed_transcript	lincRNA	4	76	281	1071
11	83291728	83292143	+	-8.31	-7.43	3.27	ncRNA-1stExon	exon	ENSMUSG00000093483	ENSMUST00000176016	1	AA465934	processed_transcript	retained_intron	2	355	0	116
1	184376519	184376755	-	-2.87	-2.17	12.5	ncRNA-LastExon	exon	ENSMUSG00000102794	ENSMUST00000194295	2	Gm37712	lincRNA	lincRNA	2	67	0	580
1	184610308	184610543	-	-6.03	-5.21	24	ncRNA-LastExon	exon	ENSMUSG00000103308	ENSMUST00000193667	3	Gm37800	lincRNA	lincRNA	3	34	222	297
1	185362568	185362687	-	-2.06	-1.41	3.12	ncRNA-1stExon	exon	ENSMUSG00000097261	ENSMUST00000195314	1	4930532G15Rik	lincRNA	lincRNA	1	1457	0	1457
11	86201369	86207938	+	-59.8	-58.4	8.71	ncRNA-LastExon	exon	ENSMUSG00000085208	ENSMUST00000128960	2	Brip1os	antisense	antisense	2	183	0	4240
11	86208056	86208477	+	-16.1	-15.1	5.97	ncRNA-LastExon	exon	ENSMUSG00000085208	ENSMUST00000128960	2	Brip1os	antisense	antisense	2	183	0	4240
11	86209254	86209524	+	-22.8	-21.7	3.65	ncRNA-LastExon	exon	ENSMUSG00000085208	ENSMUST00000128960	2	Brip1os	antisense	antisense	2	183	0	4240
11	86286658	86286809	+	-6.77	-5.93	1.83	ncRNA-InternalExon	exon	ENSMUSG00000085208	ENSMUST00000143819	5	Brip1os	antisense	antisense	7	170	1212	1222
11	86303244	86303365	+	-5.18	-4.38	4.4	ncRNA-LastExon	exon	ENSMUSG00000085208	ENSMUST00000143819	7	Brip1os	antisense	antisense	7	170	1212	1222
1	186752416	186752921	+	-24.8	-23.7	37.5	ncRNA-LastExon	exon	ENSMUSG00000097784	ENSMUST00000180869	2	A430105J06Rik	lincRNA	lincRNA	2	770	0	505
11	87121946	87123779	-	-8.24	-7.36	3.24	ncRNA-LastExon	exon	ENSMUSG00000085310	ENSMUST00000129441	3	Gm11491	antisense	antisense	3	422	99	597
11	88255796	88255947	+	-2.09	-1.44	2.08	ncRNA-LastExon	exon	ENSMUSG00000108634	ENSMUST00000206566	3	Gm38534	lincRNA	lincRNA	3	528	89	1292
11	88256005	88256543	+	-8.35	-7.48	2.74	ncRNA-LastExon	exon	ENSMUSG00000108634	ENSMUST00000206566	3	Gm38534	lincRNA	lincRNA	3	528	89	1292
11	88718914	88720760	+	-35.6	-34.4	8.46	ncRNA-LastExon	exon	ENSMUSG00000087574	ENSMUST00000138007	2	C030037D09Rik	lincRNA	lincRNA	2	373	0	2847
11	88721539	88721720	+	-4.56	-3.79	2.35	ncRNA-LastExon	exon	ENSMUSG00000087574	ENSMUST00000138007	2	C030037D09Rik	lincRNA	lincRNA	2	373	0	2847
1	189880442	189880950	+	-105	-103	7.14	ncRNA-1stExon	exon	ENSMUSG00000104435	ENSMUST00000193794	1	Gm37422	antisense	antisense	1	4718	0	4718
1	191026006	191026126	+	-2.07	-1.42	4.51	ncRNA-1stExon	exon	ENSMUSG00000097845	ENSMUST00000181050	1	A230020J21Rik	antisense	antisense	1	837	0	837
1	191026009	191026130	+	-2.07	-1.42	4.51	ncRNA-1stExon	exon	ENSMUSG00000097845	ENSMUST00000181050	1	A230020J21Rik	antisense	antisense	1	837	0	837
1	192833237	192833867	-	-7.17	-6.32	17.7	ncRNA-1stExon	exon	ENSMUSG00000047384	ENSMUST00000195012	1	A730013G03Rik	TEC	TEC	1	2097	0	2097
1	192833257	192833855	-	-7.17	-6.32	15.6	ncRNA-1stExon	exon	ENSMUSG00000047384	ENSMUST00000195012	1	A730013G03Rik	TEC	TEC	1	2097	0	2097
1	192833913	192834570	-	-11.4	-10.5	10.4	ncRNA-1stExon	exon	ENSMUSG00000047384	ENSMUST00000195012	1	A730013G03Rik	TEC	TEC	1	2097	0	2097
1	192833925	192834495	-	-11.1	-10.2	13.5	ncRNA-1stExon	exon	ENSMUSG00000047384	ENSMUST00000195012	1	A730013G03Rik	TEC	TEC	1	2097	0	2097
1	192854922	192856246	+	-149	-147	7.99	ncRNA-LastExon	exon	ENSMUSG00000089812	ENSMUST00000159407	2	Gm15867	antisense	antisense	2	156	0	232
1	193281270	193281421	+	-2.87	-2.17	12.5	ncRNA-1stExon	exon	ENSMUSG00000104348	ENSMUST00000192147	1	Gm37691	TEC	TEC	1	2573	0	2573
1	193283274	193283424	+	-2.04	-1.39	7.29	ncRNA-1stExon	exon	ENSMUSG00000104348	ENSMUST00000192147	1	Gm37691	TEC	TEC	1	2573	0	2573
1	195036824	195037125	+	-14.1	-13.2	28.1	ncRNA-LastExon	exon	ENSMUSG00000096929	ENSMUST00000194584	3	A330023F24Rik	processed_transcript	retained_intron	3	298	52	4082
1	195037184	195037664	+	-17	-16	4.72	ncRNA-LastExon	exon	ENSMUSG00000096929	ENSMUST00000194584	3	A330023F24Rik	processed_transcript	retained_intron	3	298	52	4082
11	95700224	95700374	-	-2.32	-1.65	10.4	ncRNA-LastExon	exon	ENSMUSG00000086191	ENSMUST00000155531	2	Zfp652os	antisense	antisense	2	127	0	410
11	95860099	95860366	+	-4	-3.25	16.7	ncRNA-LastExon	exon	ENSMUSG00000086015	ENSMUST00000146868	2	4833417C18Rik	processed_transcript	processed_transcript	2	218	0	1051
11	96345803	96345982	-	-2.07	-1.42	8.33	ncRNA-LastExon	exon	ENSMUSG00000084844	ENSMUST00000131275	2	Hoxb3os	antisense	antisense	2	1097	0	1218
11	96346279	96346608	-	-3.58	-2.84	13.5	ncRNA-LastExon	exon	ENSMUSG00000084844	ENSMUST00000131275	2	Hoxb3os	antisense	antisense	2	1097	0	1218
11	96767595	96768064	+	-5.49	-4.69	3.91	ncRNA-LastExon	exon	ENSMUSG00000085242	ENSMUST00000124865	2	Gm11537	antisense	antisense	2	106	0	685
11	96959567	96959688	+	-3.15	-2.43	13.5	ncRNA-InternalExon	exon	ENSMUSG00000078700	ENSMUST00000135825	4	D030028A08Rik	processed_transcript	processed_transcript	6	50	1261	1490
11	96959927	96960897	+	-12.6	-11.7	7.42	ncRNA-InternalExon	exon	ENSMUSG00000078700	ENSMUST00000135825	4	D030028A08Rik	processed_transcript	processed_transcript	6	50	1261	1490
11	96963589	96963770	+	-4	-3.25	16.7	ncRNA-LastExon	exon	ENSMUSG00000078700	ENSMUST00000135825	6	D030028A08Rik	processed_transcript	processed_transcript	6	50	1261	1490
11	96963829	96964430	+	-44.6	-43.3	25	ncRNA-LastExon	exon	ENSMUSG00000078700	ENSMUST00000135825	6	D030028A08Rik	processed_transcript	processed_transcript	6	50	1261	1490
11	97021635	97021786	-	-3.74	-3	5	ncRNA-1stExon	exon	ENSMUSG00000087067	ENSMUST00000128111	1	Gm11532	processed_transcript	processed_transcript	2	4865	0	407
11	97022623	97022864	-	-5.21	-4.41	19.8	ncRNA-1stExon	exon	ENSMUSG00000087067	ENSMUST00000128111	1	Gm11532	processed_transcript	processed_transcript	2	4865	0	407
11	97644213	97644423	-	-6.68	-5.84	15.6	ncRNA-LastExon	exon	ENSMUSG00000085586	ENSMUST00000134427	4	Gm11613	processed_transcript	processed_transcript	4	170	1427	374
11	98438328	98438621	+	-7.31	-6.46	2.85	ncRNA-1stExon	exon	ENSMUSG00000084835	ENSMUST00000154452	1	Gm12352	antisense	antisense	2	680	0	80
11	98799110	98804771	-	-171	-169	4.62	ncRNA-LastExon	exon	ENSMUSG00000075576	ENSMUST00000139017	3	Gm12359	antisense	antisense	3	412	62	925
11	99387658	99387897	+	-3.87	-3.12	4.17	ncRNA-LastExon	exon	ENSMUSG00000087692	ENSMUST00000153599	2	Gm11940	antisense	antisense	2	80	0	337
1	20684027	20684298	+	-253	-251	8.6	ncRNA-1stExon	exon	ENSMUSG00000099906	ENSMUST00000185494	1	Gm28653	lincRNA	lincRNA	1	5276	0	5276
12	100300727	100301596	+	-53.7	-52.4	8.75	ncRNA-LastExon	exon	ENSMUSG00000113679	ENSMUST00000223300	4	Gm10432	processed_transcript	antisense	4	84	302	4405
12	100947095	100947305	+	-4.57	-3.79	2.66	ncRNA-LastExon	exon	ENSMUSG00000097160	ENSMUST00000180617	4	A630072L19Rik	antisense	antisense	4	224	302	2879
12	101083225	101083405	+	-3.91	-3.16	1.74	ncRNA-1stExon	exon	ENSMUSG00000097121	ENSMUST00000222895	1	D130020L05Rik	antisense	antisense	1	2557	0	2557
12	101084209	101084359	+	-2.04	-1.39	9.37	ncRNA-1stExon	exon	ENSMUSG00000097121	ENSMUST00000222895	1	D130020L05Rik	antisense	antisense	1	2557	0	2557
12	101913297	101915132	+	-4.63	-3.85	8.33	ncRNA-LastExon	exon	ENSMUSG00000093579	ENSMUST00000177547	2	Gm20036	processed_transcript	processed_transcript	2	103	0	741
12	103407473	103407946	-	-4.03	-3.27	16.7	ncRNA-1stExon	exon	ENSMUSG00000055271	ENSMUST00000238327	1	9330161L09Rik	TEC	TEC	1	1153	0	1153
12	103407496	103407820	-	-4	-3.25	16.7	ncRNA-1stExon	exon	ENSMUSG00000055271	ENSMUST00000056140	1	9330161L09Rik	TEC	TEC	1	999	0	999
12	105515096	105515246	+	-3.15	-2.43	13.5	ncRNA-LastExon	exon	ENSMUSG00000113535	ENSMUST00000223443	2	AU015791	lincRNA	lincRNA	2	978	0	479
12	108539267	108555412	-	-16.8	-15.8	7.06	ncRNA-InternalExon	exon	ENSMUSG00000097788	ENSMUST00000223178	2	Gm16596	antisense	antisense	3	86	76	281
12	108792504	108792743	-	-5.48	-4.68	16.7	ncRNA-1stExon	exon	ENSMUSG00000114045	ENSMUST00000223001	1	Gm34220	TEC	TEC	1	2709	0	2709
12	110474658	110476488	-	-2.79	-2.1	9.37	ncRNA-LastExon	exon	ENSMUSG00000113585	ENSMUST00000221514	4	Gm19605	processed_transcript	antisense	4	71	603	410
12	110476576	110478469	-	-21	-20	8.89	ncRNA-InternalExon	exon	ENSMUSG00000113585	ENSMUST00000221514	3	Gm19605	processed_transcript	antisense	4	71	603	410
12	110600793	110601184	-	-3.41	-2.68	4.37	ncRNA-1stExon	exon	ENSMUSG00000113662	ENSMUST00000222675	1	Gm35558	TEC	TEC	1	2219	0	2219
12	110844267	110845097	-	-4.58	-3.8	18.7	ncRNA-1stExon	exon	ENSMUSG00000097832	ENSMUST00000180988	1	Gm26912	lincRNA	lincRNA	2	1124	0	359
12	111292997	111293988	+	-356	-Inf	6.39	ncRNA-LastExon	exon	ENSMUSG00000097381	ENSMUST00000181055	3	A230087F16Rik	antisense	antisense	3	521	91	1486
12	111429432	111429612	-	-3.3	-2.58	1.87	ncRNA-LastExon	exon	ENSMUSG00000097081	ENSMUST00000181085	2	Gm10425	antisense	antisense	2	104	0	3260
12	112691015	112691136	-	-3.15	-2.43	13.5	ncRNA-1stExon	exon	ENSMUSG00000103898	ENSMUST00000195528	1	Gm30238	TEC	TEC	1	2603	0	2603
12	112949536	112949836	-	-4.86	-4.08	19.8	ncRNA-LastExon	exon	ENSMUSG00000097476	ENSMUST00000181436	2	Gm26583	lincRNA	lincRNA	2	22	0	3662
12	113000974	113001272	+	-4.29	-3.52	17.7	ncRNA-1stExon	exon	ENSMUSG00000097100	ENSMUST00000180971	1	9230104M06Rik	antisense	antisense	1	1963	0	1963
12	118232554	118233304	-	-30.2	-29.1	16.7	ncRNA-1stExon	exon	ENSMUSG00000113831	ENSMUST00000220671	1	Gm49602	lincRNA	lincRNA	1	2970	0	2970
12	16672239	16672508	+	-10.2	-9.32	5.21	ncRNA-1stExon	exon	ENSMUSG00000114049	ENSMUST00000223113	1	Gm48140	antisense	antisense	4	341	450	1266
12	18905919	18906095	+	-3.28	-2.56	6.77	ncRNA-LastExon	exon	ENSMUSG00000113778	ENSMUST00000222888	2	Gm40847	processed_transcript	processed_transcript	2	158	0	601
12	18905925	18906098	+	-2.8	-2.1	8.33	ncRNA-LastExon	exon	ENSMUSG00000113778	ENSMUST00000222888	2	Gm40847	processed_transcript	processed_transcript	2	158	0	601
12	21039947	21040368	+	-8.13	-7.26	29.2	ncRNA-LastExon	exon	ENSMUSG00000116627	ENSMUST00000232257	4	Gm30124	lincRNA	lincRNA	4	337	188	705
12	21419239	21419360	+	-2.59	-1.91	11.5	ncRNA-LastExon	exon	ENSMUSG00000097055	ENSMUST00000226239	4	Gm4419	antisense	antisense	4	760	280	391
12	25131758	25132028	+	-4	-3.25	16.7	ncRNA-LastExon	exon	ENSMUSG00000112937	ENSMUST00000223429	3	Gm17746	lincRNA	lincRNA	3	111	113	3548
12	25208875	25209318	+	-3.15	-2.43	13.5	ncRNA-LastExon	exon	ENSMUSG00000113587	ENSMUST00000223481	3	Gm36287	lincRNA	lincRNA	3	159	47	590
12	30061907	30062084	+	-3.52	-2.79	6.6	ncRNA-LastExon	exon	ENSMUSG00000085472	ENSMUST00000138626	3	Gm15691	antisense	antisense	3	392	123	334
12	31486986	31487889	+	-109	-108	10.6	ncRNA-1stExon	exon	ENSMUSG00000099851	ENSMUST00000186876	1	Gm29542	antisense	antisense	3	572	69	63
12	3250076	3250377	+	-76.5	-75.1	12.1	ncRNA-LastExon	exon	ENSMUSG00000079179	ENSMUST00000177896	7	Rab10os	antisense	antisense	7	1887	474	511
12	32919473	32920101	-	-6.41	-5.57	15.6	ncRNA-LastExon	exon	ENSMUSG00000097494	ENSMUST00000181670	6	4933406C10Rik	lincRNA	lincRNA	6	285	551	797
1	23293757	23293960	+	-4.29	-3.52	17.7	ncRNA-1stExon	exon	ENSMUSG00000100775	ENSMUST00000190910	1	Gm29107	lincRNA	lincRNA	1	347	0	347
12	33111961	33112137	+	-4.45	-3.68	13.5	ncRNA-1stExon	exon	ENSMUSG00000084979	ENSMUST00000140569	1	Gm16267	lincRNA	lincRNA	3	237	289	206
12	3403907	3404087	-	-3.27	-2.55	7.81	ncRNA-LastExon	exon	ENSMUSG00000071456	ENSMUST00000168012	3	1110002L01Rik	antisense	antisense	3	511	224	2834
12	3403918	3404066	-	-4.79	-4	4.17	ncRNA-1stExon	exon	ENSMUSG00000112308	ENSMUST00000217965	1	Gm48512	antisense	antisense	2	469	0	119
12	3404146	3404327	-	-5.72	-4.9	3.96	ncRNA-LastExon	exon	ENSMUSG00000071456	ENSMUST00000168012	3	1110002L01Rik	antisense	antisense	3	511	224	2834
12	3405373	3405973	-	-17.8	-16.7	3.3	ncRNA-LastExon	exon	ENSMUSG00000071456	ENSMUST00000168012	3	1110002L01Rik	antisense	antisense	3	511	224	2834
12	40223533	40224918	+	-6.8	-5.96	12	ncRNA-LastExon	exon	ENSMUSG00000035983	ENSMUST00000038121	2	Gm7008	antisense	antisense	2	796	0	570
12	40225037	40225217	+	-3.15	-2.43	13.5	ncRNA-LastExon	exon	ENSMUSG00000035983	ENSMUST00000038121	2	Gm7008	antisense	antisense	2	796	0	570
1	24101160	24101340	+	-2.34	-1.67	6.25	ncRNA-1stExon	exon	ENSMUSG00000102398	ENSMUST00000192408	1	Gm37580	TEC	TEC	1	2800	0	2800
12	65075283	65075579	-	-4.54	-3.77	14.6	ncRNA-1stExon	exon	ENSMUSG00000114157	ENSMUST00000223519	1	Gm47870	TEC	TEC	1	1326	0	1326
12	69371549	69371698	-	-2.28	-1.62	9.37	ncRNA-1stExon	exon	ENSMUSG00000052673	ENSMUST00000238276	1	Gm9887	antisense	antisense	1	1985	0	1985
12	69372071	69372458	-	-6.22	-5.39	7.29	ncRNA-1stExon	exon	ENSMUSG00000052673	ENSMUST00000238276	1	Gm9887	antisense	antisense	1	1985	0	1985
12	69372082	69372468	-	-6.4	-5.56	7.29	ncRNA-1stExon	exon	ENSMUSG00000052673	ENSMUST00000238276	1	Gm9887	antisense	antisense	1	1985	0	1985
12	70542090	70544229	+	-27.6	-26.5	7.34	ncRNA-LastExon	exon	ENSMUSG00000113302	ENSMUST00000221234	5	Gm32219	lincRNA	lincRNA	5	320	805	694
12	70675876	70676206	-	-3.15	-2.43	13.5	ncRNA-LastExon	exon	ENSMUSG00000112950	ENSMUST00000222630	4	Gm32369	lincRNA	lincRNA	4	98	414	955
12	71317620	71318401	-	-5.07	-4.28	11.5	ncRNA-LastExon	exon	ENSMUSG00000087109	ENSMUST00000132822	2	4930474H06Rik	processed_transcript	processed_transcript	2	277	0	1313
12	71318639	71321420	-	-11.1	-10.2	16.3	ncRNA-LastExon	exon	ENSMUSG00000087109	ENSMUST00000132822	2	4930474H06Rik	processed_transcript	processed_transcript	2	277	0	1313
12	73452170	73452348	-	-2.87	-2.17	12.5	ncRNA-LastExon	exon	ENSMUSG00000114178	ENSMUST00000221516	3	Gm48656	lincRNA	lincRNA	3	63	133	601
12	74827547	74827722	+	-2.79	-2.1	9.37	ncRNA-LastExon	exon	ENSMUSG00000113845	ENSMUST00000223498	2	Gm39473	lincRNA	lincRNA	2	106	0	416
12	76344613	76345381	-	-38.8	-37.6	19	ncRNA-1stExon	exon	ENSMUSG00000112096	ENSMUST00000220077	1	A430103D13Rik	TEC	TEC	1	857	0	857
12	76448310	76448578	+	-3.15	-2.43	13.5	ncRNA-LastExon	exon	ENSMUSG00000073000	ENSMUST00000219367	2	Gm10451	lincRNA	lincRNA	2	169	0	686
12	7912092	7949973	-	-8.09	-7.23	31.2	ncRNA-LastExon	exon	ENSMUSG00000112006	ENSMUST00000218264	2	Gm48633	lincRNA	lincRNA	2	156	0	720
12	80018503	80018921	-	-6.6	-5.77	24	ncRNA-LastExon	exon	ENSMUSG00000111933	ENSMUST00000218323	2	Gm36660	lincRNA	lincRNA	2	331	0	3540
12	80021570	80021779	-	-3.31	-2.59	8.33	ncRNA-LastExon	exon	ENSMUSG00000111933	ENSMUST00000218323	2	Gm36660	lincRNA	lincRNA	2	331	0	3540
12	80021837	80081107	-	-2.59	-1.91	11.5	ncRNA-LastExon	exon	ENSMUSG00000111933	ENSMUST00000218323	2	Gm36660	lincRNA	lincRNA	2	331	0	3540
12	80120545	80120725	-	-7.76	-6.9	24	ncRNA-1stExon	exon	ENSMUSG00000097729	ENSMUST00000218078	1	2310015A10Rik	processed_transcript	retained_intron	1	594	0	594
12	80124114	80124294	-	-5.6	-4.79	21.9	ncRNA-LastExon	exon	ENSMUSG00000097729	ENSMUST00000180643	3	2310015A10Rik	processed_transcript	processed_transcript	3	118	146	1135
12	80124860	80125010	-	-3.34	-2.61	1.88	ncRNA-LastExon	exon	ENSMUSG00000097729	ENSMUST00000180643	3	2310015A10Rik	processed_transcript	processed_transcript	3	118	146	1135
12	80435790	80435936	+	-4.45	-3.68	5.47	ncRNA-1stExon	exon	ENSMUSG00000112278	ENSMUST00000218555	1	Gm30025	antisense	antisense	1	728	0	728
12	81492198	81492378	+	-4.03	-3.27	10.4	ncRNA-1stExon	exon	ENSMUSG00000099478	ENSMUST00000185303	1	Gm28370	antisense	antisense	2	2772	0	603
12	84876457	84876578	+	-2.32	-1.65	10.4	ncRNA-1stExon	exon	ENSMUSG00000092130	ENSMUST00000220643	1	D030025P21Rik	antisense	antisense	1	3987	0	3987
12	84876665	84876936	+	-2.28	-1.62	9.37	ncRNA-1stExon	exon	ENSMUSG00000092130	ENSMUST00000220643	1	D030025P21Rik	antisense	antisense	1	3987	0	3987
12	84876667	84876938	+	-2.54	-1.86	9.37	ncRNA-1stExon	exon	ENSMUSG00000092130	ENSMUST00000220643	1	D030025P21Rik	antisense	antisense	1	3987	0	3987
12	84918147	84918376	+	-11.7	-10.8	3.41	ncRNA-1stExon	exon	ENSMUSG00000092006	ENSMUST00000163802	1	Gm17139	antisense	antisense	2	395	0	176
12	84918518	84919238	+	-14.3	-13.4	2.5	ncRNA-LastExon	exon	ENSMUSG00000092006	ENSMUST00000163802	2	Gm17139	antisense	antisense	2	395	0	176
12	85086373	85086612	+	-4.39	-3.62	14.6	ncRNA-1stExon	exon	ENSMUSG00000093629	ENSMUST00000177043	1	Prox2os	antisense	antisense	2	373	0	760
12	85087542	85088228	+	-20.8	-19.7	19.5	ncRNA-LastExon	exon	ENSMUSG00000093629	ENSMUST00000177043	2	Prox2os	antisense	antisense	2	373	0	760
12	8511230	8549658	+	-7.15	-6.3	3.12	ncRNA-1stExon	exon	ENSMUSG00000112276	ENSMUST00000219595	1	5033421B08Rik	antisense	antisense	3	264	88	842
12	86078759	86079551	+	-599	-Inf	18.2	ncRNA-1stExon	exon	ENSMUSG00000114051	ENSMUST00000222693	1	Gm48008	processed_transcript	processed_transcript	3	257	124	286
12	88368562	88377027	-	-40.7	-39.4	32.8	ncRNA-InternalExon	exon	ENSMUSG00000113434	ENSMUST00000221603	2	3200001D21Rik	antisense	antisense	3	474	246	1563
12	8916879	8917030	+	-2.32	-1.65	10.4	ncRNA-LastExon	exon	ENSMUSG00000112891	ENSMUST00000219499	2	Gm47391	lincRNA	lincRNA	2	123	0	2302
12	98643902	98644053	+	-3.06	-2.34	10.4	ncRNA-1stExon	exon	ENSMUSG00000113656	ENSMUST00000221455	1	Gm47370	TEC	TEC	1	1829	0	1829
12	98831841	98831990	+	-2.87	-2.17	12.5	ncRNA-1stExon	exon	ENSMUSG00000113102	ENSMUST00000221662	1	A930040O22Rik	TEC	TEC	1	973	0	973
13	103675193	103707603	-	-34.2	-33	8	ncRNA-LastExon	exon	ENSMUSG00000114206	ENSMUST00000225860	3	Gm30551	lincRNA	lincRNA	3	106	280	1747
13	107023419	107023540	+	-3.52	-2.79	6.6	ncRNA-1stExon	exon	ENSMUSG00000071181	ENSMUST00000225489	1	3830408C21Rik	processed_transcript	lincRNA	3	1430	57	323
13	107031804	107032044	+	-5.15	-4.36	20.8	ncRNA-LastExon	exon	ENSMUSG00000071181	ENSMUST00000225489	3	3830408C21Rik	processed_transcript	lincRNA	3	1430	57	323
13	107033209	107033629	+	-5.15	-4.36	20.8	ncRNA-1stExon	exon	ENSMUSG00000071181	ENSMUST00000095459	1	3830408C21Rik	processed_transcript	retained_intron	1	1711	0	1711
13	107054928	107055078	+	-2.87	-2.17	12.5	ncRNA-LastExon	exon	ENSMUSG00000071181	ENSMUST00000224838	2	3830408C21Rik	processed_transcript	lincRNA	2	70	0	644
13	108002315	108002495	+	-4.58	-3.8	18.7	ncRNA-LastExon	exon	ENSMUSG00000114627	ENSMUST00000224800	2	B230220B15Rik	lincRNA	lincRNA	2	152	0	2359
13	113529964	113530174	-	-2.28	-1.62	8.33	ncRNA-LastExon	exon	ENSMUSG00000114715	ENSMUST00000225395	6	Gm34471	lincRNA	lincRNA	6	73	602	1865
13	115089500	115089707	+	-3.64	-2.9	4.17	ncRNA-1stExon	exon	ENSMUSG00000114255	ENSMUST00000225343	1	Gm10734	antisense	antisense	2	333	0	936
13	119699842	119700021	-	-15.2	-14.3	1.46	ncRNA-LastExon	exon	ENSMUSG00000114934	ENSMUST00000223791	2	Gm48342	antisense	antisense	2	117	0	1782
13	12178085	12178205	-	-2.04	-1.39	9.37	ncRNA-1stExon	exon	ENSMUSG00000113789	ENSMUST00000221565	1	Gm47322	TEC	TEC	1	1824	0	1824
13	15462494	15462791	-	-4.39	-3.62	10.4	ncRNA-1stExon	exon	ENSMUSG00000097806	ENSMUST00000193256	1	Gm6556	processed_transcript	TEC	1	1921	0	1921
13	23355795	23385799	+	-5.52	-4.71	3.69	ncRNA-LastExon	exon	ENSMUSG00000087097	ENSMUST00000122940	4	4930586N03Rik	antisense	antisense	4	501	223	157
13	23428004	23428324	-	-4.93	-4.14	10.4	ncRNA-LastExon	exon	ENSMUSG00000085024	ENSMUST00000153753	3	C230035I16Rik	lincRNA	lincRNA	3	117	217	309
13	23444384	23444683	-	-5.88	-5.07	11.5	ncRNA-1stExon	exon	ENSMUSG00000113440	ENSMUST00000221461	1	Gm46404	lincRNA	lincRNA	1	4114	0	4114
13	28396099	28420066	-	-551	-Inf	22.4	ncRNA-LastExon	exon	ENSMUSG00000113216	ENSMUST00000222823	4	Gm40841	lincRNA	lincRNA	4	179	725	3085
13	28460841	28505708	-	-5.4	-4.6	6.77	ncRNA-LastExon	exon	ENSMUSG00000085936	ENSMUST00000134787	3	2610307P16Rik	processed_transcript	processed_transcript	3	39	208	1028
13	30788076	30788197	-	-2.32	-1.65	10.4	ncRNA-LastExon	exon	ENSMUSG00000113515	ENSMUST00000222202	2	Gm29675	lincRNA	lincRNA	2	158	0	5190
13	30789241	30789601	-	-3.06	-2.34	10.4	ncRNA-LastExon	exon	ENSMUSG00000113515	ENSMUST00000222202	2	Gm29675	lincRNA	lincRNA	2	158	0	5190
13	31625343	31625523	-	-4.58	-3.8	18.7	ncRNA-1stExon	exon	ENSMUSG00000038408	ENSMUST00000221582	1	1700018A04Rik	lincRNA	lincRNA	2	682	0	843
13	31625642	31625792	-	-5.6	-4.79	20.8	ncRNA-1stExon	exon	ENSMUSG00000038408	ENSMUST00000221582	1	1700018A04Rik	lincRNA	lincRNA	2	682	0	843
13	32802512	32802765	-	-6.85	-6	4.09	ncRNA-1stExon	exon	ENSMUSG00000042874	ENSMUST00000057911	1	D930007J09Rik	antisense	antisense	1	393	0	393
13	32802520	32802851	-	-7.09	-6.25	4.58	ncRNA-1stExon	exon	ENSMUSG00000042874	ENSMUST00000238724	1	D930007J09Rik	antisense	antisense	1	2459	0	2459
13	33562485	33562755	-	-148	-146	17.7	ncRNA-LastExon	exon	ENSMUSG00000112963	ENSMUST00000222963	3	Gm6093	lincRNA	lincRNA	3	196	49	1918
13	33564099	33567690	-	-42.4	-41.2	4.34	ncRNA-LastExon	exon	ENSMUSG00000112963	ENSMUST00000222963	3	Gm6093	lincRNA	lincRNA	3	196	49	1918
13	34134332	34136797	+	-6.03	-5.21	24	ncRNA-LastExon	exon	ENSMUSG00000113883	ENSMUST00000221821	2	Gm36500	lincRNA	lincRNA	2	590	0	1036
13	34136973	34137152	+	-2.78	-2.08	11.5	ncRNA-LastExon	exon	ENSMUSG00000113883	ENSMUST00000221821	2	Gm36500	lincRNA	lincRNA	2	590	0	1036
13	35544518	35544694	+	-3.43	-2.7	14.6	ncRNA-LastExon	exon	ENSMUSG00000114337	ENSMUST00000225154	2	Gm48704	lincRNA	lincRNA	2	111	0	1060
13	36727315	36729057	+	-3.31	-2.59	11.5	ncRNA-1stExon	exon	ENSMUSG00000114708	ENSMUST00000223623	1	Gm30177	antisense	antisense	2	345	0	234
13	37251635	37252165	+	-15.4	-14.4	12.3	ncRNA-LastExon	exon	ENSMUSG00000114249	ENSMUST00000225533	4	Gm47709	lincRNA	lincRNA	4	161	305	593
13	37657111	37657381	-	-3.31	-2.59	11.5	ncRNA-LastExon	exon	ENSMUSG00000114828	ENSMUST00000225013	2	AI463229	lincRNA	lincRNA	2	237	0	1749
13	37657829	37658250	-	-5.38	-4.58	5.21	ncRNA-LastExon	exon	ENSMUSG00000114828	ENSMUST00000225013	2	AI463229	lincRNA	lincRNA	2	237	0	1749
13	37667101	37667554	-	-2.59	-1.91	11.5	ncRNA-1stExon	exon	ENSMUSG00000114828	ENSMUST00000224151	1	AI463229	lincRNA	lincRNA	2	514	0	949
13	38960708	38960859	+	-2.88	-2.18	6.25	ncRNA-1stExon	exon	ENSMUSG00000096932	ENSMUST00000181376	1	5033403F01Rik	antisense	antisense	3	604	203	871
13	38965736	38965946	+	-3.77	-3.03	8.85	ncRNA-LastExon	exon	ENSMUSG00000096932	ENSMUST00000181376	3	5033403F01Rik	antisense	antisense	3	604	203	871
13	40917717	40917895	-	-3.34	-2.62	3.75	ncRNA-1stExon	exon	ENSMUSG00000114662	ENSMUST00000224935	1	Gm31683	antisense	antisense	2	481	0	406
13	40956590	40956828	-	-5.15	-4.36	20.8	ncRNA-LastExon	exon	ENSMUSG00000086693	ENSMUST00000153685	5	A730081D07Rik	antisense	antisense	5	86	482	1236
13	40957034	40957182	-	-2.8	-2.1	4.69	ncRNA-LastExon	exon	ENSMUSG00000086693	ENSMUST00000153685	5	A730081D07Rik	antisense	antisense	5	86	482	1236
13	40958295	40960057	-	-43.2	-41.9	15.4	ncRNA-InternalExon	exon	ENSMUSG00000086693	ENSMUST00000153685	3	A730081D07Rik	antisense	antisense	5	86	482	1236
1	34177636	34178206	-	-8.39	-7.51	11.5	ncRNA-1stExon	exon	ENSMUSG00000096992	ENSMUST00000187268	1	Gm26788	processed_transcript	retained_intron	1	3416	0	3416
1	34177974	34178212	-	-7.04	-6.19	4.33	ncRNA-1stExon	exon	ENSMUSG00000096992	ENSMUST00000181692	1	Gm26788	processed_transcript	antisense	3	384	126	1240
13	45965794	45966508	+	-87.8	-86.2	161	ncRNA-LastExon	exon	ENSMUSG00000038152	ENSMUST00000038032	2	5033430I15Rik	lincRNA	lincRNA	2	131	0	598
13	46177916	46178157	-	-3.72	-2.97	15.6	ncRNA-LastExon	exon	ENSMUSG00000062282	ENSMUST00000072437	2	Gm10113	lincRNA	lincRNA	2	308	0	2842
13	46605326	46619751	-	-18.9	-17.9	5.8	ncRNA-LastExon	exon	ENSMUSG00000114596	ENSMUST00000225040	2	Gm47523	antisense	antisense	2	51	0	420
13	48535508	48535778	-	-39.6	-38.3	7.2	ncRNA-LastExon	exon	ENSMUSG00000097375	ENSMUST00000181490	2	6720427I07Rik	lincRNA	lincRNA	2	151	0	5447
13	48871644	48875460	+	-15.2	-14.2	7.38	ncRNA-LastExon	exon	ENSMUSG00000086889	ENSMUST00000123212	3	Phf2os1	antisense	antisense	3	92	179	227
13	51973368	51973547	+	-2.42	-1.74	2.99	ncRNA-InternalExon	exon	ENSMUSG00000097495	ENSMUST00000181851	2	Gm26651	lincRNA	lincRNA	3	58	181	2086
13	51974794	51976583	+	-21.5	-20.4	33.3	ncRNA-LastExon	exon	ENSMUSG00000097495	ENSMUST00000181851	3	Gm26651	lincRNA	lincRNA	3	58	181	2086
13	52122293	52123109	+	-20.5	-19.4	9.28	ncRNA-InternalExon	exon	ENSMUSG00000113211	ENSMUST00000220691	7	4921525O09Rik	processed_transcript	lincRNA	8	100	2059	1111
13	52123857	52124158	+	-35.1	-34	13.5	ncRNA-LastExon	exon	ENSMUSG00000113211	ENSMUST00000220691	8	4921525O09Rik	processed_transcript	lincRNA	8	100	2059	1111
13	55535994	55536276	+	-2.08	-1.42	1.75	ncRNA-1stExon	exon	ENSMUSG00000114633	ENSMUST00000225184	1	Gm46416	antisense	antisense	2	98	0	425
13	5611491	5611731	-	-9.44	-8.54	8.51	ncRNA-LastExon	exon	ENSMUSG00000114053	ENSMUST00000220830	3	Gm35330	lincRNA	lincRNA	3	101	30	612
13	5927394	5927809	+	-3.43	-2.7	14.6	ncRNA-LastExon	exon	ENSMUSG00000113757	ENSMUST00000221487	2	Gm47507	lincRNA	lincRNA	2	67	0	702
13	59771585	59772989	+	-83.2	-81.7	14.6	ncRNA-LastExon	exon	ENSMUSG00000089875	ENSMUST00000162450	2	Etohd2	antisense	antisense	2	381	0	4481
13	6013870	6014048	+	-3.58	-2.84	12.5	ncRNA-LastExon	exon	ENSMUSG00000113017	ENSMUST00000223425	5	Gm46401	lincRNA	lincRNA	5	74	343	386
13	60176741	60177732	+	-178	-176	22.4	ncRNA-LastExon	exon	ENSMUSG00000114433	ENSMUST00000225172	2	Gm48488	lincRNA	lincRNA	2	194	0	5130
1	36106058	36106416	-	-120	-118	8.33	ncRNA-1stExon	exon	ENSMUSG00000104523	ENSMUST00000192656	1	Gm37335	antisense	antisense	2	389	0	58
13	64248729	64248969	+	-6.55	-5.72	6.77	ncRNA-1stExon	exon	ENSMUSG00000097101	ENSMUST00000181403	1	1810034E14Rik	antisense	antisense	3	504	173	1128
13	64267151	64267361	+	-2.59	-1.91	11.5	ncRNA-LastExon	exon	ENSMUSG00000097101	ENSMUST00000181403	3	1810034E14Rik	antisense	antisense	3	504	173	1128
13	64267510	64267750	+	-5.87	-5.05	10.9	ncRNA-LastExon	exon	ENSMUSG00000097101	ENSMUST00000181403	3	1810034E14Rik	antisense	antisense	3	504	173	1128
13	65248958	65250154	+	-44.4	-43.2	20.7	ncRNA-LastExon	exon	ENSMUSG00000110393	ENSMUST00000209344	4	Gm36445	lincRNA	lincRNA	4	65	188	1179
13	65252967	65253115	-	-3.58	-2.84	8.85	ncRNA-LastExon	exon	ENSMUSG00000113238	ENSMUST00000223117	2	Gm47251	lincRNA	lincRNA	2	353	0	441
1	36558087	36558267	+	-4.49	-3.71	4.86	ncRNA-1stExon	exon	ENSMUSG00000087589	ENSMUST00000194426	1	D430040D24Rik	processed_transcript	retained_intron	1	1967	0	1967
1	36558415	36559369	+	-34.7	-33.5	13.5	ncRNA-1stExon	exon	ENSMUSG00000087589	ENSMUST00000194426	1	D430040D24Rik	processed_transcript	retained_intron	1	1967	0	1967
1	36559457	36564839	+	-2.74	-2.04	3.42	ncRNA-1stExon	exon	ENSMUSG00000087589	ENSMUST00000194426	1	D430040D24Rik	processed_transcript	retained_intron	1	1967	0	1967
13	67144120	67144600	-	-4.03	-3.27	9.37	ncRNA-LastExon	exon	ENSMUSG00000114568	ENSMUST00000223605	2	Gm48732	lincRNA	lincRNA	2	648	0	969
13	67227266	67227656	-	-3.44	-2.71	6.77	ncRNA-LastExon	exon	ENSMUSG00000114771	ENSMUST00000225201	3	Gm49064	lincRNA	lincRNA	3	102	68	1119
13	67227835	67229939	-	-5.24	-4.44	7.29	ncRNA-LastExon	exon	ENSMUSG00000114771	ENSMUST00000225201	3	Gm49064	lincRNA	lincRNA	3	102	68	1119
13	67390504	67408414	+	-2.28	-1.62	6.25	ncRNA-LastExon	exon	ENSMUSG00000114726	ENSMUST00000225810	2	Gm48900	antisense	antisense	2	49	0	573
13	67472506	67473126	+	-90	-88.5	18.1	ncRNA-1stExon	exon	ENSMUSG00000114788	ENSMUST00000223925	1	Gm48899	antisense	antisense	2	658	0	79
13	68181531	68181651	+	-2.07	-1.42	9.37	ncRNA-1stExon	exon	ENSMUSG00000113342	ENSMUST00000221571	1	AA414992	TEC	TEC	1	1576	0	1576
13	68182482	68182661	+	-2.32	-1.65	10.4	ncRNA-1stExon	exon	ENSMUSG00000113342	ENSMUST00000221571	1	AA414992	TEC	TEC	1	1576	0	1576
13	70676745	70680710	-	-6.5	-5.67	3.75	ncRNA-LastExon	exon	ENSMUSG00000113796	ENSMUST00000222903	3	Gm36426	lincRNA	lincRNA	3	1322	82	391
13	70681487	70681787	-	-3.72	-2.97	15.6	ncRNA-1stExon	exon	ENSMUSG00000113796	ENSMUST00000222903	1	Gm36426	lincRNA	lincRNA	3	1322	82	391
13	72626807	72626987	-	-4.86	-4.08	19.8	ncRNA-1stExon	exon	ENSMUSG00000093587	ENSMUST00000177421	1	Gm20554	lincRNA	lincRNA	1	2352	0	2352
13	74434780	74437590	-	-38.4	-37.1	10.1	ncRNA-LastExon	exon	ENSMUSG00000112964	ENSMUST00000099446	4	E430024I08Rik	lincRNA	lincRNA	4	108	188	1036
13	74443559	74443829	-	-11.3	-10.4	4.69	ncRNA-1stExon	exon	ENSMUSG00000112964	ENSMUST00000223312	1	E430024I08Rik	lincRNA	lincRNA	4	618	188	767
13	74443948	74462594	-	-65.7	-64.3	11.3	ncRNA-LastExon	exon	ENSMUSG00000112964	ENSMUST00000222455	4	E430024I08Rik	lincRNA	lincRNA	4	138	188	1288
13	74553909	74556121	-	-193	-191	10	ncRNA-LastExon	exon	ENSMUSG00000113047	ENSMUST00000221408	3	Gm47469	lincRNA	lincRNA	3	866	61	501
13	74558542	74563873	-	-13.7	-12.8	4.69	ncRNA-1stExon	exon	ENSMUSG00000113047	ENSMUST00000222245	1	Gm47469	lincRNA	lincRNA	2	136	0	237
13	74592081	74606931	-	-95.4	-93.8	12.6	ncRNA-LastExon	exon	ENSMUSG00000113204	ENSMUST00000222254	7	Gm46430	lincRNA	lincRNA	7	109	521	1073
13	74607319	74609155	-	-12.1	-11.1	4.66	ncRNA-LastExon	exon	ENSMUSG00000113204	ENSMUST00000220478	6	Gm46430	lincRNA	lincRNA	6	501	537	951
13	78198166	78200505	+	-15.2	-14.2	4.55	ncRNA-1stExon	exon	ENSMUSG00000087143	ENSMUST00000137199	1	A830082K12Rik	antisense	antisense	2	485	0	217
13	78202461	78231255	+	-9.85	-8.95	11.5	ncRNA-1stExon	exon	ENSMUSG00000087143	ENSMUST00000134705	1	A830082K12Rik	antisense	antisense	2	306	0	169
13	78234686	78235195	+	-37	-35.8	5.42	ncRNA-LastExon	exon	ENSMUSG00000087143	ENSMUST00000145613	3	A830082K12Rik	antisense	antisense	3	206	196	1072
13	78236331	78275683	+	-7.5	-6.65	29.2	ncRNA-LastExon	exon	ENSMUSG00000087143	ENSMUST00000183171	2	A830082K12Rik	antisense	antisense	2	72	0	4104
13	78275771	78275982	+	-3.43	-2.7	14.6	ncRNA-LastExon	exon	ENSMUSG00000087143	ENSMUST00000183171	2	A830082K12Rik	antisense	antisense	2	72	0	4104
13	80947938	80948119	+	-2.15	-1.49	3.12	ncRNA-LastExon	exon	ENSMUSG00000114554	ENSMUST00000225352	5	5430425K12Rik	lincRNA	lincRNA	5	244	267	423
13	80948237	80948447	+	-2.3	-1.63	4.86	ncRNA-LastExon	exon	ENSMUSG00000114554	ENSMUST00000224538	2	5430425K12Rik	lincRNA	lincRNA	2	239	0	734
13	81783200	81783749	-	-4.3	-3.53	7.29	ncRNA-LastExon	exon	ENSMUSG00000097793	ENSMUST00000181520	2	Gm17259	antisense	antisense	2	55	0	4553
13	83738576	83738727	+	-2.59	-1.91	11.5	ncRNA-LastExon	exon	ENSMUSG00000050334	ENSMUST00000131907	4	C130071C03Rik	lincRNA	lincRNA	4	275	176	3139
13	83738876	83739087	+	-3.76	-3.02	9.37	ncRNA-LastExon	exon	ENSMUSG00000050334	ENSMUST00000131907	4	C130071C03Rik	lincRNA	lincRNA	4	275	176	3139
13	91703187	91703397	-	-4.1	-3.34	3.82	ncRNA-LastExon	exon	ENSMUSG00000074782	ENSMUST00000160385	2	4833422C13Rik	antisense	antisense	2	451	0	2377
13	91703516	91703636	-	-2.17	-1.51	2.32	ncRNA-LastExon	exon	ENSMUSG00000074782	ENSMUST00000160385	2	4833422C13Rik	antisense	antisense	2	451	0	2377
13	91703844	91707976	-	-5.4	-4.6	5.73	ncRNA-LastExon	exon	ENSMUSG00000074782	ENSMUST00000160385	2	4833422C13Rik	antisense	antisense	2	451	0	2377
13	91708393	91714329	-	-7.5	-6.64	15.1	ncRNA-LastExon	exon	ENSMUSG00000074782	ENSMUST00000099331	2	4833422C13Rik	antisense	antisense	2	407	0	1676
1	39548951	39549100	-	-3.01	-2.3	3.82	ncRNA-InternalExon	exon	ENSMUSG00000085894	ENSMUST00000146314	2	Gm15832	processed_transcript	processed_transcript	3	1549	191	92
13	96606841	96607171	+	-2.59	-1.91	11.5	ncRNA-1stExon	exon	ENSMUSG00000114193	ENSMUST00000223019	1	Gm48139	TEC	TEC	1	3915	0	3915
13	9684786	9685081	+	-8.09	-7.22	9.37	ncRNA-1stExon	exon	ENSMUSG00000114138	ENSMUST00000222215	1	Gm36423	antisense	antisense	2	995	0	303
13	97379109	97380232	+	-6.34	-5.51	5.8	ncRNA-InternalExon	exon	ENSMUSG00000114425	ENSMUST00000223964	2	Gm33447	lincRNA	lincRNA	3	136	474	325
13	97745109	97747381	-	-2.32	-1.65	10.4	ncRNA-1stExon	exon	ENSMUSG00000054944	ENSMUST00000144993	1	5330416C01Rik	lincRNA	lincRNA	7	124	2944	219
13	98733075	98733255	+	-3.31	-2.59	8.33	ncRNA-1stExon	exon	ENSMUSG00000114612	ENSMUST00000225686	1	Gm47550	TEC	TEC	1	1705	0	1705
1	40582894	40583104	-	-3.08	-2.36	7.81	ncRNA-1stExon	exon	ENSMUSG00000102676	ENSMUST00000192078	1	Gm37435	TEC	TEC	1	3947	0	3947
1	40583791	40584031	-	-4.69	-3.91	4.86	ncRNA-1stExon	exon	ENSMUSG00000102676	ENSMUST00000192078	1	Gm37435	TEC	TEC	1	3947	0	3947
1	40772371	40772701	+	-18.4	-17.4	12.6	ncRNA-1stExon	exon	ENSMUSG00000103270	ENSMUST00000195134	1	Gm37915	antisense	antisense	3	2711	181	369
1	40772879	40773538	+	-7.77	-6.91	16.7	ncRNA-1stExon	exon	ENSMUSG00000103270	ENSMUST00000195134	1	Gm37915	antisense	antisense	3	2711	181	369
1	40773687	40780592	+	-7.8	-6.94	30.2	ncRNA-1stExon	exon	ENSMUSG00000103270	ENSMUST00000195134	1	Gm37915	antisense	antisense	3	2711	181	369
14	105114265	105114676	-	-87	-85.5	4.55	ncRNA-1stExon	exon	ENSMUSG00000091509	ENSMUST00000165350	1	Gm17066	processed_transcript	processed_transcript	4	557	143	413
14	105681974	105682182	+	-5.9	-5.08	1.91	ncRNA-1stExon	exon	ENSMUSG00000060143	ENSMUST00000073238	1	Gm10076	lincRNA	lincRNA	1	384	0	384
14	118876151	118876362	+	-2.23	-1.57	4.17	ncRNA-1stExon	exon	ENSMUSG00000115718	ENSMUST00000226752	1	Gm49179	antisense	antisense	1	4979	0	4979
14	118982993	118983585	-	-122	-120	17.8	ncRNA-LastExon	exon	ENSMUSG00000115220	ENSMUST00000227218	2	Gm49768	lincRNA	lincRNA	2	246	0	427
14	122104566	122106196	-	-6.95	-6.11	16.7	ncRNA-LastExon	exon	ENSMUSG00000085615	ENSMUST00000144926	3	A330035P11Rik	lincRNA	lincRNA	3	675	387	2012
14	14328271	14328451	-	-2.32	-1.65	10.4	ncRNA-LastExon	exon	ENSMUSG00000114883	ENSMUST00000224991	3	Gm48860	antisense	antisense	3	122	188	794
14	20562090	20564814	+	-3.05	-2.34	1.99	ncRNA-1stExon	exon	ENSMUSG00000084925	ENSMUST00000225721	1	1810062O18Rik	antisense	antisense	2	94	0	339
14	20641217	20641933	+	-67.8	-66.4	13.8	ncRNA-1stExon	exon	ENSMUSG00000099966	ENSMUST00000190699	1	2810402E24Rik	antisense	antisense	1	3040	0	3040
14	20643064	20643363	+	-4.49	-3.71	5.62	ncRNA-1stExon	exon	ENSMUSG00000099966	ENSMUST00000190699	1	2810402E24Rik	antisense	antisense	1	3040	0	3040
14	20643600	20643988	+	-5.88	-5.07	8.68	ncRNA-1stExon	exon	ENSMUSG00000099966	ENSMUST00000190699	1	2810402E24Rik	antisense	antisense	1	3040	0	3040
14	20702638	20702788	-	-2.3	-1.63	4.86	ncRNA-1stExon	exon	ENSMUSG00000097577	ENSMUST00000224976	1	6230400D17Rik	antisense	antisense	1	1019	0	1019
14	20796410	20796530	+	-2.32	-1.65	10.4	ncRNA-LastExon	exon	ENSMUSG00000114241	ENSMUST00000224276	2	Gm30108	lincRNA	lincRNA	2	222	0	227
14	25315932	25316173	-	-3.85	-3.1	15.6	ncRNA-LastExon	exon	ENSMUSG00000097601	ENSMUST00000223620	4	Gm26660	lincRNA	lincRNA	4	1151	615	2346
14	25357397	25357698	-	-3.43	-2.7	14.6	ncRNA-LastExon	exon	ENSMUSG00000097601	ENSMUST00000181582	2	Gm26660	lincRNA	lincRNA	2	202	0	2341
14	26398216	26398426	+	-2.14	-1.48	2.92	ncRNA-LastExon	exon	ENSMUSG00000021874	ENSMUST00000059648	8	4933413J09Rik	lincRNA	lincRNA	8	129	674	2584
14	26628644	26638124	-	-17.3	-16.3	8.85	ncRNA-1stExon	exon	ENSMUSG00000090861	ENSMUST00000166902	1	Arf4os	antisense	antisense	2	241	0	325
14	32307205	32307502	+	-2.59	-1.91	11.5	ncRNA-LastExon	exon	ENSMUSG00000115813	ENSMUST00000227042	2	Gm46447	lincRNA	lincRNA	2	83	0	1787
14	32307738	32308036	+	-4.58	-3.8	18.7	ncRNA-LastExon	exon	ENSMUSG00000115813	ENSMUST00000227042	2	Gm46447	lincRNA	lincRNA	2	83	0	1787
14	33218072	33218307	-	-3.85	-3.1	14.6	ncRNA-LastExon	exon	ENSMUSG00000115597	ENSMUST00000226933	2	Gm49030	antisense	antisense	2	110	0	564
14	33218394	33220843	-	-4	-3.25	16.7	ncRNA-LastExon	exon	ENSMUSG00000115597	ENSMUST00000226933	2	Gm49030	antisense	antisense	2	110	0	564
14	33366603	33369995	-	-346	-Inf	38.5	ncRNA-LastExon	exon	ENSMUSG00000087639	ENSMUST00000137359	2	Gm15512	antisense	antisense	2	772	0	1485
14	34763141	34763553	+	-3.5	-2.77	8.33	ncRNA-InternalExon	exon	ENSMUSG00000097310	ENSMUST00000180412	2	A930038B10Rik	lincRNA	lincRNA	4	91	2668	1325
14	34764815	34765773	+	-7.8	-6.94	30.2	ncRNA-LastExon	exon	ENSMUSG00000097310	ENSMUST00000180412	4	A930038B10Rik	lincRNA	lincRNA	4	91	2668	1325
14	34769074	34769402	-	-3.15	-2.43	13.5	ncRNA-1stExon	exon	ENSMUSG00000115109	ENSMUST00000228194	1	Gm49032	lincRNA	lincRNA	1	1100	0	1100
14	34769117	34769417	+	-3.15	-2.43	13.5	ncRNA-LastExon	exon	ENSMUSG00000097310	ENSMUST00000181044	3	A930038B10Rik	lincRNA	lincRNA	3	46	1311	2058
14	44547594	44547715	-	-2.12	-1.47	4.51	ncRNA-1stExon	exon	ENSMUSG00000115801	ENSMUST00000226445	1	AC160336.1	lincRNA	lincRNA	1	93147	0	93147
14	44548074	44548345	-	-5.74	-4.93	22.9	ncRNA-1stExon	exon	ENSMUSG00000115801	ENSMUST00000226445	1	AC160336.1	lincRNA	lincRNA	1	93147	0	93147
14	45564101	45588136	+	-15.2	-14.2	19.4	ncRNA-1stExon	exon	ENSMUSG00000085913	ENSMUST00000122972	1	Gm15601	antisense	antisense	3	467	121	3445
14	45595083	45595770	+	-285	-283	8.43	ncRNA-LastExon	exon	ENSMUSG00000085913	ENSMUST00000122972	3	Gm15601	antisense	antisense	3	467	121	3445
14	46387877	46388087	+	-2.74	-2.04	3.42	ncRNA-1stExon	exon	ENSMUSG00000086746	ENSMUST00000228667	1	Gm15222	antisense	antisense	1	1726	0	1726
14	46388175	46388386	+	-3.54	-2.8	4.34	ncRNA-1stExon	exon	ENSMUSG00000086746	ENSMUST00000228667	1	Gm15222	antisense	antisense	1	1726	0	1726
14	46388564	46388684	+	-2.17	-1.51	2.32	ncRNA-1stExon	exon	ENSMUSG00000086746	ENSMUST00000228667	1	Gm15222	antisense	antisense	1	1726	0	1726
14	46389072	46389222	+	-2.06	-1.41	4.17	ncRNA-LastExon	exon	ENSMUSG00000086746	ENSMUST00000127359	2	Gm15222	antisense	antisense	2	104	0	240
14	46787662	46787932	+	-6.03	-5.21	24	ncRNA-1stExon	exon	ENSMUSG00000115003	ENSMUST00000226700	1	Gm48933	antisense	antisense	1	898	0	898
14	46880338	46880876	-	-4.99	-4.19	9.37	ncRNA-LastExon	exon	ENSMUSG00000115100	ENSMUST00000228024	2	Gm34934	lincRNA	lincRNA	2	1018	0	837
14	46881084	46882071	-	-24.3	-23.2	19.8	ncRNA-1stExon	exon	ENSMUSG00000115100	ENSMUST00000228370	1	Gm34934	lincRNA	lincRNA	3	1018	132	362
14	46882338	46882757	-	-9.31	-8.42	12.2	ncRNA-1stExon	exon	ENSMUSG00000115100	ENSMUST00000228370	1	Gm34934	lincRNA	lincRNA	3	1018	132	362
14	46884439	46885034	-	-83.1	-81.6	5.17	ncRNA-1stExon	exon	ENSMUSG00000115410	ENSMUST00000228355	1	2810457G06Rik	antisense	antisense	1	1367	0	1367
1	44740054	44740434	-	-6.03	-5.21	24	ncRNA-LastExon	exon	ENSMUSG00000101701	ENSMUST00000186732	3	4930521E06Rik	antisense	antisense	3	18	81	806
14	52204885	52212895	+	-18	-17	2.49	ncRNA-InternalExon	exon	ENSMUSG00000097533	ENSMUST00000180857	2	Gm26590	antisense	antisense	4	50	237	990
14	52213642	52213792	+	-5.87	-5.05	18.7	ncRNA-LastExon	exon	ENSMUSG00000097533	ENSMUST00000180857	4	Gm26590	antisense	antisense	4	50	237	990
14	52261742	52261923	+	-4.28	-3.51	3.21	ncRNA-1stExon	exon	ENSMUSG00000105868	ENSMUST00000200590	1	Gm43766	TEC	TEC	1	5417	0	5417
14	54463787	54464056	-	-4.7	-3.92	5.83	ncRNA-1stExon	exon	ENSMUSG00000115767	ENSMUST00000226346	1	Gm10366	antisense	antisense	1	1701	0	1701
14	55072342	55072522	+	-2.54	-1.86	6.77	ncRNA-InternalExon	exon	ENSMUSG00000093452	ENSMUST00000183750	4	Zfhx2os	antisense	antisense	5	73	3089	1213
14	55072378	55072528	+	-2.34	-1.67	6.25	ncRNA-InternalExon	exon	ENSMUSG00000093452	ENSMUST00000183750	4	Zfhx2os	antisense	antisense	5	73	3089	1213
14	55073329	55073479	+	-2.84	-2.14	2.5	ncRNA-InternalExon	exon	ENSMUSG00000093452	ENSMUST00000183750	4	Zfhx2os	antisense	antisense	5	73	3089	1213
14	55073334	55073484	+	-2.68	-1.99	2.46	ncRNA-InternalExon	exon	ENSMUSG00000093452	ENSMUST00000183750	4	Zfhx2os	antisense	antisense	5	73	3089	1213
14	55645067	55645247	+	-2.87	-2.17	12.5	ncRNA-1stExon	exon	ENSMUSG00000115222	ENSMUST00000228007	1	Gm49747	antisense	antisense	1	2749	0	2749
14	60211033	60211303	-	-12.6	-11.7	8.85	ncRNA-1stExon	exon	ENSMUSG00000114584	ENSMUST00000225931	1	Gm47694	TEC	TEC	1	5446	0	5446
14	61603258	61603708	-	-48.3	-47	11.4	ncRNA-LastExon	exon	ENSMUSG00000097589	ENSMUST00000182768	5	Dleu2	processed_transcript	lincRNA	5	264	210	968
14	61628624	61628744	-	-3.19	-2.48	3.75	ncRNA-1stExon	exon	ENSMUSG00000097589	ENSMUST00000193208	1	Dleu2	processed_transcript	TEC	1	4098	0	4098
14	63499702	63499872	+	-2.59	-1.91	11.5	ncRNA-LastExon	exon	ENSMUSG00000090374	ENSMUST00000164515	4	Gm17232	antisense	antisense	4	71	173	209
14	66295393	66295574	-	-2.87	-2.17	12.5	ncRNA-LastExon	exon	ENSMUSG00000085984	ENSMUST00000153646	3	1700001G11Rik	processed_transcript	processed_transcript	3	321	190	253
14	70873629	70873836	+	-3.74	-3	6.25	ncRNA-LastExon	exon	ENSMUSG00000099528	ENSMUST00000190896	4	2410012E07Rik	lincRNA	lincRNA	4	63	281	1013
14	72732806	72732954	-	-2.32	-1.65	10.4	ncRNA-LastExon	exon	ENSMUSG00000115494	ENSMUST00000226943	2	Gm49293	lincRNA	lincRNA	2	102	0	1103
14	72733687	72738313	-	-4.26	-3.5	3.39	ncRNA-LastExon	exon	ENSMUSG00000115494	ENSMUST00000226943	2	Gm49293	lincRNA	lincRNA	2	102	0	1103
14	75844556	75844877	-	-3.5	-2.77	5.47	ncRNA-1stExon	exon	ENSMUSG00000085829	ENSMUST00000131222	1	Gm4285	antisense	antisense	3	191	107	604
14	76681811	76687079	+	-5.74	-4.93	22.9	ncRNA-LastExon	exon	ENSMUSG00000101009	ENSMUST00000189375	2	1700108F19Rik	processed_transcript	lincRNA	2	52	0	442
14	76761770	76762128	+	-2.59	-1.9	3.39	ncRNA-LastExon	exon	ENSMUSG00000115709	ENSMUST00000228541	2	4930431P22Rik	lincRNA	lincRNA	2	245	0	470
14	8370807	8371010	+	-5.64	-4.83	10.4	ncRNA-LastExon	exon	ENSMUSG00000114532	ENSMUST00000225127	4	2610318M16Rik	antisense	antisense	4	135	146	297
1	4906101	4906452	-	-6.62	-5.78	26	ncRNA-1stExon	exon	ENSMUSG00000103280	ENSMUST00000194052	1	Gm37277	TEC	TEC	1	1111	0	1111
1	4906597	4906803	-	-3.76	-3.02	5.21	ncRNA-1stExon	exon	ENSMUSG00000103280	ENSMUST00000194052	1	Gm37277	TEC	TEC	1	1111	0	1111
1	50816328	50816657	+	-6.03	-5.21	24	ncRNA-1stExon	exon	ENSMUSG00000100816	ENSMUST00000187677	1	Gm28321	lincRNA	lincRNA	1	2327	0	2327
15	100597083	100597293	+	-8.02	-7.16	20.8	ncRNA-LastExon	exon	ENSMUSG00000098620	ENSMUST00000183834	2	Gm27209	antisense	antisense	2	297	0	601
15	100613289	100613726	-	-9.62	-8.72	22.9	ncRNA-1stExon	exon	ENSMUSG00000116164	ENSMUST00000230712	1	1110013H19Rik	lincRNA	lincRNA	1	671	0	671
15	101221863	101222155	+	-5.45	-4.64	21.9	ncRNA-LastExon	exon	ENSMUSG00000115944	ENSMUST00000229162	3	AU021063	lincRNA	lincRNA	3	79	137	367
15	101221932	101224028	-	-5.45	-4.64	21.9	ncRNA-LastExon	exon	ENSMUSG00000097915	ENSMUST00000180639	3	A330009N23Rik	antisense	antisense	3	245	153	995
15	101404434	101404614	+	-3.36	-2.63	2.71	ncRNA-LastExon	exon	ENSMUSG00000116114	ENSMUST00000229584	5	Gm35853	antisense	antisense	5	372	402	1760
15	101405595	101405804	+	-4.11	-3.36	9.9	ncRNA-LastExon	exon	ENSMUSG00000116114	ENSMUST00000229584	5	Gm35853	antisense	antisense	5	372	402	1760
15	102008422	102008753	+	-7.5	-6.65	29.2	ncRNA-LastExon	exon	ENSMUSG00000116010	ENSMUST00000230247	3	Gm36026	lincRNA	lincRNA	3	101	122	1426
15	102657746	102659582	+	-2.59	-1.91	11.5	ncRNA-1stExon	exon	ENSMUSG00000116056	ENSMUST00000229601	1	Gm4544	lincRNA	lincRNA	2	59	0	564
15	102659994	102660173	+	-3.15	-2.43	13.5	ncRNA-LastExon	exon	ENSMUSG00000116056	ENSMUST00000229682	3	Gm4544	lincRNA	lincRNA	3	176	67	914
15	102660231	102660438	+	-6.32	-5.49	25	ncRNA-LastExon	exon	ENSMUSG00000116056	ENSMUST00000229682	3	Gm4544	lincRNA	lincRNA	3	176	67	914
15	102944091	102944331	-	-9.31	-8.42	6.94	ncRNA-LastExon	exon	ENSMUSG00000086903	ENSMUST00000151949	2	Hotair	lincRNA	lincRNA	2	236	0	1770
15	102945049	102947700	-	-32.5	-31.3	7.33	ncRNA-LastExon	exon	ENSMUSG00000086903	ENSMUST00000151949	2	Hotair	lincRNA	lincRNA	2	236	0	1770
15	103125850	103145527	-	-116	-114	23.3	ncRNA-InternalExon	exon	ENSMUSG00000097003	ENSMUST00000181306	5	D930007P13Rik	lincRNA	lincRNA	7	515	586	223
15	103140089	103140611	+	-5.87	-5.05	18.7	ncRNA-LastExon	exon	ENSMUSG00000116066	ENSMUST00000230071	2	Gm49477	lincRNA	lincRNA	2	75	0	766
15	10607080	10607439	+	-7.5	-6.65	29.2	ncRNA-LastExon	exon	ENSMUSG00000115667	ENSMUST00000228059	3	Gm10389	antisense	antisense	3	51	1274	864
15	10720769	10721669	+	-15.2	-14.2	17	ncRNA-LastExon	exon	ENSMUSG00000096971	ENSMUST00000228061	4	4930556M19Rik	processed_transcript	bidirectional_promoter_lncRNA	4	81	437	1739
15	10721818	10722119	+	-2.87	-2.17	12.5	ncRNA-LastExon	exon	ENSMUSG00000096971	ENSMUST00000228061	4	4930556M19Rik	processed_transcript	bidirectional_promoter_lncRNA	4	81	437	1739
1	52108540	52108720	-	-2.54	-1.86	7.29	ncRNA-LastExon	exon	ENSMUSG00000109599	ENSMUST00000210323	2	Gm31812	lincRNA	lincRNA	2	31	0	1139
15	24255519	24282122	-	-3.43	-2.7	14.6	ncRNA-LastExon	exon	ENSMUSG00000115198	ENSMUST00000228438	5	Gm49729	lincRNA	lincRNA	5	243	584	629
15	27459863	27460129	-	-6.27	-5.45	22.9	ncRNA-LastExon	exon	ENSMUSG00000115138	ENSMUST00000227384	5	Gm36899	lincRNA	lincRNA	5	603	278	356
15	31623825	31624035	+	-10.7	-9.76	5.36	ncRNA-1stExon	exon	ENSMUSG00000114995	ENSMUST00000227896	1	Gm49284	TEC	TEC	1	2064	0	2064
15	32240623	32240803	-	-4.86	-4.08	19.8	ncRNA-LastExon	exon	ENSMUSG00000096956	ENSMUST00000181536	2	Snhg18	lincRNA	lincRNA	2	281	0	1205
15	32241574	32244454	-	-27.6	-26.4	4.97	ncRNA-LastExon	exon	ENSMUSG00000096956	ENSMUST00000181536	2	Snhg18	lincRNA	lincRNA	2	281	0	1205
15	32778933	32795473	+	-252	-250	5.09	ncRNA-LastExon	exon	ENSMUSG00000115317	ENSMUST00000147013	4	Gm32618	lincRNA	lincRNA	4	281	167	886
15	32795561	32795976	+	-29.6	-28.5	3.82	ncRNA-LastExon	exon	ENSMUSG00000115317	ENSMUST00000147013	4	Gm32618	lincRNA	lincRNA	4	281	167	886
15	34130537	34130688	+	-6.32	-5.49	4.69	ncRNA-1stExon	exon	ENSMUSG00000115276	ENSMUST00000228274	1	9930017N22Rik	TEC	TEC	1	3745	0	3745
15	35862712	35863011	+	-3.77	-3.03	9.37	ncRNA-1stExon	exon	ENSMUSG00000115793	ENSMUST00000228830	1	Gm48961	TEC	TEC	1	2859	0	2859
15	36843565	36844012	+	-4.58	-3.8	18.7	ncRNA-LastExon	exon	ENSMUSG00000115750	ENSMUST00000226620	2	Gm49282	lincRNA	lincRNA	2	53	0	868
15	37892994	37893391	-	-106	-104	10.2	ncRNA-InternalExon	exon	ENSMUSG00000115326	ENSMUST00000226812	5	Gm35019	lincRNA	lincRNA	6	84	2091	90
15	37894942	37896837	-	-30.7	-29.6	2.81	ncRNA-InternalExon	exon	ENSMUSG00000115326	ENSMUST00000226812	4	Gm35019	lincRNA	lincRNA	6	84	2091	90
15	38385901	38386259	-	-4.39	-3.62	10.4	ncRNA-LastExon	exon	ENSMUSG00000115405	ENSMUST00000227422	2	Gm41307	lincRNA	lincRNA	2	51	0	635
15	38519256	38519404	+	-4.07	-3.32	12.5	ncRNA-1stExon	exon	ENSMUSG00000115546	ENSMUST00000228225	1	Gm49077	antisense	antisense	1	1266	0	1266
15	38718257	38718496	-	-6.91	-6.07	27.1	ncRNA-InternalExon	exon	ENSMUSG00000115620	ENSMUST00000226763	2	Gm45924	lincRNA	lincRNA	3	535	507	1724
15	38718554	38728159	-	-2.79	-2.1	7.29	ncRNA-1stExon	exon	ENSMUSG00000115620	ENSMUST00000226763	1	Gm45924	lincRNA	lincRNA	3	535	507	1724
15	38934053	38934173	-	-2.23	-1.57	1.65	ncRNA-LastExon	exon	ENSMUSG00000114994	ENSMUST00000227931	2	Gm49097	antisense	antisense	2	204	0	3611
15	4022927	4023586	-	-8.4	-7.53	30.2	ncRNA-1stExon	exon	ENSMUSG00000087221	ENSMUST00000194637	1	BC037032	processed_transcript	TEC	1	4379	0	4379
15	4025039	4025489	-	-2.59	-1.91	11.5	ncRNA-1stExon	exon	ENSMUSG00000087221	ENSMUST00000140003	1	BC037032	processed_transcript	antisense	2	2743	0	1231
15	4026117	4026268	-	-2.78	-2.08	5.56	ncRNA-1stExon	exon	ENSMUSG00000087221	ENSMUST00000155191	1	BC037032	processed_transcript	antisense	2	1375	0	1916
15	4027015	4027136	-	-2.59	-1.91	11.5	ncRNA-1stExon	exon	ENSMUSG00000087221	ENSMUST00000155191	1	BC037032	processed_transcript	antisense	2	1375	0	1916
15	42676539	42676929	+	-15.7	-14.7	11.5	ncRNA-1stExon	exon	ENSMUSG00000097805	ENSMUST00000228544	1	Gm17473	antisense	antisense	1	2071	0	2071
1	55051378	55051558	-	-2.87	-2.17	12.5	ncRNA-1stExon	exon	ENSMUSG00000103030	ENSMUST00000193614	1	E330011M16Rik	TEC	TEC	1	1794	0	1794
15	51882078	51890052	-	-38.1	-36.9	9.03	ncRNA-InternalExon	exon	ENSMUSG00000115284	ENSMUST00000226863	2	Gm34678	antisense	antisense	3	139	929	154
1	55226280	55228504	+	-25.4	-24.3	5.33	ncRNA-1stExon	exon	ENSMUSG00000097649	ENSMUST00000181563	1	Gm10561	antisense	antisense	3	500	197	1246
1	55234934	55235592	+	-44.7	-43.4	15.6	ncRNA-LastExon	exon	ENSMUSG00000097649	ENSMUST00000181563	3	Gm10561	antisense	antisense	3	500	197	1246
15	55112456	55112665	-	-7.35	-6.5	1.9	ncRNA-1stExon	exon	ENSMUSG00000053749	ENSMUST00000148544	1	Gm9920	processed_transcript	processed_transcript	2	1335	0	1417
15	55436435	55436610	-	-3.15	-2.43	13.5	ncRNA-LastExon	exon	ENSMUSG00000101568	ENSMUST00000187158	2	1700040F17Rik	antisense	antisense	2	192	0	625
15	56694012	56765471	+	-39.7	-38.5	4.76	ncRNA-InternalExon	exon	ENSMUSG00000086541	ENSMUST00000163314	2	Has2os	processed_transcript	antisense	3	124	121	388
15	56765559	56766392	+	-2.67	-1.98	2.89	ncRNA-InternalExon	exon	ENSMUSG00000086541	ENSMUST00000165880	2	Has2os	processed_transcript	lincRNA	3	137	150	351
15	56777895	56778014	+	-3.75	-3	3.23	ncRNA-LastExon	exon	ENSMUSG00000086541	ENSMUST00000166290	3	Has2os	processed_transcript	antisense	3	217	123	672
15	56880498	56880708	-	-2.32	-1.65	10.4	ncRNA-LastExon	exon	ENSMUSG00000115172	ENSMUST00000228364	3	Gm2582	lincRNA	lincRNA	3	25	132	710
15	59788446	59788801	-	-7.34	-6.49	4.17	ncRNA-LastExon	exon	ENSMUSG00000115426	ENSMUST00000228865	4	Gm19510	lincRNA	lincRNA	4	313	717	831
15	59789610	59791024	-	-3.28	-2.56	4.58	ncRNA-InternalExon	exon	ENSMUSG00000115426	ENSMUST00000228865	2	Gm19510	lincRNA	lincRNA	4	313	717	831
15	61322404	61331095	+	-5.19	-4.39	17.7	ncRNA-InternalExon	exon	ENSMUSG00000116299	ENSMUST00000230678	5	Gm29904	lincRNA	lincRNA	6	230	518	331
15	62258425	62313457	+	-12.7	-11.8	3.83	ncRNA-LastExon	exon	ENSMUSG00000097039	ENSMUST00000182075	5	Pvt1	lincRNA	lincRNA	5	164	334	217
15	62376272	62376542	+	-4.03	-3.27	15.6	ncRNA-LastExon	exon	ENSMUSG00000097039	ENSMUST00000181416	10	Pvt1	lincRNA	lincRNA	10	152	1094	2073
15	62377527	62378066	+	-4	-3.25	16.7	ncRNA-LastExon	exon	ENSMUSG00000097039	ENSMUST00000181416	10	Pvt1	lincRNA	lincRNA	10	152	1094	2073
15	68334774	68335073	-	-7.86	-7	30.2	ncRNA-1stExon	exon	ENSMUSG00000096967	ENSMUST00000194661	1	Gm26621	processed_transcript	TEC	1	2716	0	2716
15	68335251	68335849	-	-7.5	-6.65	29.2	ncRNA-1stExon	exon	ENSMUSG00000096967	ENSMUST00000194661	1	Gm26621	processed_transcript	TEC	1	2716	0	2716
15	68336683	68336863	-	-3.58	-2.84	8.85	ncRNA-1stExon	exon	ENSMUSG00000096967	ENSMUST00000194661	1	Gm26621	processed_transcript	TEC	1	2716	0	2716
1	56971770	56972511	+	-2.83	-2.13	7.29	ncRNA-1stExon	exon	ENSMUSG00000087022	ENSMUST00000195462	1	9130024F11Rik	processed_transcript	TEC	1	2862	0	2862
1	56973169	56973678	+	-6.8	-5.96	12.5	ncRNA-1stExon	exon	ENSMUSG00000087022	ENSMUST00000195462	1	9130024F11Rik	processed_transcript	TEC	1	2862	0	2862
15	72806556	72809995	-	-192	-190	19.9	ncRNA-1stExon	exon	ENSMUSG00000106847	ENSMUST00000202826	1	Peg13	sense_intronic	sense_intronic	1	4725	0	4725
15	76083848	76087655	+	-64.4	-63	9.09	ncRNA-InternalExon	exon	ENSMUSG00000115332	ENSMUST00000227033	2	Gm48952	lincRNA	lincRNA	3	126	111	102
15	76095663	76095813	+	-2.32	-1.65	10.4	ncRNA-1stExon	exon	ENSMUSG00000116288	ENSMUST00000229255	1	Gm41349	lincRNA	lincRNA	2	258	0	873
15	78174544	78174767	+	-4.11	-3.36	10.4	ncRNA-1stExon	exon	ENSMUSG00000116697	ENSMUST00000231923	1	Gm49694	lincRNA	lincRNA	1	391	0	391
15	78531108	78531287	+	-2.23	-1.57	3.12	ncRNA-1stExon	exon	ENSMUSG00000116307	ENSMUST00000230340	1	Gm49490	antisense	antisense	2	301	0	174
15	78531345	78532797	+	-14	-13	35.4	ncRNA-LastExon	exon	ENSMUSG00000116307	ENSMUST00000230340	2	Gm49490	antisense	antisense	2	301	0	174
15	79028431	79028612	-	-87.2	-85.7	5.6	ncRNA-1stExon	exon	ENSMUSG00000116262	ENSMUST00000230293	1	Gm49544	antisense	antisense	1	2157	0	2157
15	79843221	79844446	+	-2.54	-1.86	9.37	ncRNA-LastExon	exon	ENSMUSG00000115971	ENSMUST00000230701	2	Gm10856	lincRNA	lincRNA	2	94	0	2462
15	79845306	79845931	+	-6.32	-5.49	25	ncRNA-LastExon	exon	ENSMUSG00000115971	ENSMUST00000230701	2	Gm10856	lincRNA	lincRNA	2	94	0	2462
15	81242656	81242834	-	-3.15	-2.43	13.5	ncRNA-LastExon	exon	ENSMUSG00000115970	ENSMUST00000230860	2	8430426J06Rik	lincRNA	lincRNA	2	163	0	763
15	81243010	81243247	-	-3.43	-2.7	14.6	ncRNA-LastExon	exon	ENSMUSG00000115970	ENSMUST00000230860	2	8430426J06Rik	lincRNA	lincRNA	2	163	0	763
15	81584202	81584380	-	-4.01	-3.26	5	ncRNA-1stExon	exon	ENSMUSG00000103520	ENSMUST00000192082	1	1110025M09Rik	TEC	TEC	1	855	0	855
15	81858160	81858305	+	-2.12	-1.47	3.91	ncRNA-LastExon	exon	ENSMUSG00000116075	ENSMUST00000230781	2	Gm49476	antisense	antisense	2	82	0	207
15	82905611	82905730	+	-2.07	-1.42	5.21	ncRNA-LastExon	exon	ENSMUSG00000100199	ENSMUST00000186291	4	Gm20324	antisense	antisense	4	189	453	476
15	83172529	83174808	+	-55.1	-53.8	13	ncRNA-1stExon	exon	ENSMUSG00000116508	ENSMUST00000231106	1	Gm49463	antisense	antisense	1	2459	0	2459
15	83173254	83176415	-	-54.6	-53.3	18.7	ncRNA-LastExon	exon	ENSMUSG00000116338	ENSMUST00000229317	2	7530414M10Rik	lincRNA	lincRNA	2	317	0	1367
15	83358100	83358940	-	-16.5	-15.5	18.2	ncRNA-LastExon	exon	ENSMUSG00000075511	ENSMUST00000100370	4	1700001L05Rik	lincRNA	lincRNA	4	288	591	1391
15	83365207	83366893	-	-6.86	-6.02	4.69	ncRNA-InternalExon	exon	ENSMUSG00000075511	ENSMUST00000178628	2	1700001L05Rik	lincRNA	lincRNA	3	293	485	4191
1	58383571	58383840	-	-9.28	-8.39	35.4	ncRNA-1stExon	exon	ENSMUSG00000103839	ENSMUST00000194925	1	Gm37607	TEC	TEC	1	2623	0	2623
1	58384792	58386074	-	-52.6	-51.3	16.1	ncRNA-1stExon	exon	ENSMUSG00000103839	ENSMUST00000194925	1	Gm37607	TEC	TEC	1	2623	0	2623
15	8499865	8500045	+	-2.32	-1.65	10.4	ncRNA-LastExon	exon	ENSMUSG00000115591	ENSMUST00000227472	4	Gm31282	lincRNA	lincRNA	4	66	198	602
15	8532644	8532764	+	-2.32	-1.65	10.4	ncRNA-LastExon	exon	ENSMUSG00000115480	ENSMUST00000227558	2	Gm49249	lincRNA	lincRNA	2	66	0	306
15	89071195	89071609	-	-4.45	-3.68	10.4	ncRNA-LastExon	exon	ENSMUSG00000087331	ENSMUST00000162579	3	1810021B22Rik	antisense	antisense	3	225	178	141
15	89075702	89075822	-	-3.54	-2.8	3.33	ncRNA-1stExon	exon	ENSMUSG00000087331	ENSMUST00000150364	1	1810021B22Rik	antisense	antisense	4	239	274	139
15	89477932	89484817	+	-6.04	-5.22	13.5	ncRNA-LastExon	exon	ENSMUSG00000084915	ENSMUST00000136218	4	C230037L18Rik	antisense	antisense	4	1184	274	428
1	59120521	59120672	+	-2.54	-1.86	6.77	ncRNA-1stExon	exon	ENSMUSG00000097573	ENSMUST00000189096	1	G730003C15Rik	antisense	antisense	1	2309	0	2309
15	93710731	93712566	-	-2.59	-1.91	11.5	ncRNA-InternalExon	exon	ENSMUSG00000116190	ENSMUST00000229650	2	Gm41386	lincRNA	lincRNA	3	236	83	145
15	95787914	95788124	-	-5.21	-4.41	16.7	ncRNA-LastExon	exon	ENSMUSG00000097643	ENSMUST00000180649	2	A130051J06Rik	antisense	antisense	2	2169	0	449
15	95790362	95790601	-	-2.79	-2.1	11.5	ncRNA-1stExon	exon	ENSMUSG00000097643	ENSMUST00000180649	1	A130051J06Rik	antisense	antisense	2	2169	0	449
15	95790868	95790988	-	-7.78	-6.92	2.38	ncRNA-1stExon	exon	ENSMUSG00000097643	ENSMUST00000180649	1	A130051J06Rik	antisense	antisense	2	2169	0	449
15	95972738	95975104	-	-139	-137	8.44	ncRNA-LastExon	exon	ENSMUSG00000115049	ENSMUST00000227616	6	Gm49172	processed_transcript	processed_transcript	6	115	698	122
15	98095380	98095561	+	-2.87	-2.17	12.5	ncRNA-1stExon	exon	ENSMUSG00000097150	ENSMUST00000181802	1	Gm26513	antisense	antisense	1	2489	0	2489
15	98567794	98568361	+	-29	-27.9	13.5	ncRNA-LastExon	exon	ENSMUSG00000091050	ENSMUST00000163781	2	9330020H09Rik	antisense	antisense	2	202	0	1945
15	98590018	98590687	+	-10.2	-9.28	10.8	ncRNA-LastExon	exon	ENSMUSG00000100220	ENSMUST00000187215	2	Gm29331	antisense	antisense	2	110	0	495
15	98872470	98872613	-	-2.32	-1.65	10.4	ncRNA-1stExon	exon	ENSMUSG00000115980	ENSMUST00000230986	1	Gm49437	TEC	TEC	1	285	0	285
15	98993007	98993157	+	-2.04	-1.39	8.33	ncRNA-LastExon	exon	ENSMUSG00000097587	ENSMUST00000230013	4	4930578M01Rik	processed_transcript	lincRNA	4	238	251	4668
15	99252364	99252779	+	-3.31	-2.59	11.5	ncRNA-1stExon	exon	ENSMUSG00000100599	ENSMUST00000190683	1	1700120C14Rik	processed_transcript	retained_intron	1	1428	0	1428
15	99253044	99261759	+	-5.37	-4.57	3.52	ncRNA-1stExon	exon	ENSMUSG00000100599	ENSMUST00000190683	1	1700120C14Rik	processed_transcript	retained_intron	1	1428	0	1428
15	99427759	99427878	+	-3.74	-3	8.33	ncRNA-1stExon	exon	ENSMUSG00000089968	ENSMUST00000159738	1	Nckap5los	antisense	antisense	8	203	1364	145
15	99877388	99877536	+	-3.15	-2.43	13.5	ncRNA-LastExon	exon	ENSMUSG00000116518	ENSMUST00000228976	2	Gm49494	processed_transcript	bidirectional_promoter_lncRNA	2	164	0	276
15	99952925	99953044	+	-2.34	-1.67	4.17	ncRNA-LastExon	exon	ENSMUSG00000096111	ENSMUST00000177831	2	Gm21917	antisense	antisense	2	106	0	560
16	10324224	10324494	-	-3.15	-2.43	13.5	ncRNA-LastExon	exon	ENSMUSG00000116270	ENSMUST00000230588	3	Gm1600	lincRNA	lincRNA	3	317	201	3972
16	11778428	11780931	+	-9.75	-8.85	7.55	ncRNA-LastExon	exon	ENSMUSG00000115936	ENSMUST00000229695	3	4833415N18Rik	lincRNA	lincRNA	3	105	210	853
16	16358800	16359011	+	-3.55	-2.81	3.3	ncRNA-LastExon	exon	ENSMUSG00000115923	ENSMUST00000229446	2	Gm49521	antisense	antisense	2	66	0	534
1	6214063	6214274	-	-3.36	-2.63	3.24	ncRNA-1stExon	exon	ENSMUSG00000090031	ENSMUST00000191825	1	4732440D04Rik	antisense	antisense	1	5428	0	5428
16	21808681	21809040	+	-65.8	-64.4	10.5	ncRNA-LastExon	exon	ENSMUSG00000097290	ENSMUST00000211443	4	1300002E11Rik	lincRNA	lincRNA	4	129	275	363
16	23223275	23223456	+	-3.43	-2.7	14.6	ncRNA-LastExon	exon	ENSMUSG00000068463	ENSMUST00000149488	3	B630019A10Rik	antisense	antisense	3	116	707	1584
16	23223279	23223458	-	-3.43	-2.7	14.6	ncRNA-LastExon	exon	ENSMUSG00000045231	ENSMUST00000055369	2	BC106179	processed_transcript	lincRNA	2	339	0	3789
16	23554912	23560051	+	-24.4	-23.3	35.4	ncRNA-LastExon	exon	ENSMUSG00000109783	ENSMUST00000211460	5	Gm45338	processed_transcript	antisense	5	265	581	309
16	24076626	24077076	-	-7.21	-6.36	7.92	ncRNA-LastExon	exon	ENSMUSG00000116437	ENSMUST00000230580	2	Gm46545	lincRNA	lincRNA	2	245	0	1252
16	24077135	24077555	-	-3.26	-2.54	13.5	ncRNA-LastExon	exon	ENSMUSG00000116437	ENSMUST00000230580	2	Gm46545	lincRNA	lincRNA	2	245	0	1252
16	25066770	25067009	+	-7.74	-6.88	26	ncRNA-LastExon	exon	ENSMUSG00000096960	ENSMUST00000181655	3	A230028O05Rik	lincRNA	lincRNA	3	165	125	2503
16	30020680	30020801	+	-2.54	-1.86	9.37	ncRNA-LastExon	exon	ENSMUSG00000097184	ENSMUST00000181485	3	4632428C04Rik	lincRNA	lincRNA	3	64	87	2277
1	63114493	63115124	+	-5.28	-4.48	3.82	ncRNA-1stExon	exon	ENSMUSG00000084799	ENSMUST00000186786	1	Ino80dos	lincRNA	lincRNA	1	1236	0	1236
16	31240723	31244487	+	-8.25	-7.38	8.75	ncRNA-InternalExon	exon	ENSMUSG00000116946	ENSMUST00000232655	2	Gm41442	lincRNA	lincRNA	3	26	531	3994
16	31244755	31244935	+	-6.68	-5.84	13.5	ncRNA-LastExon	exon	ENSMUSG00000116946	ENSMUST00000232655	3	Gm41442	lincRNA	lincRNA	3	26	531	3994
16	31285019	31285825	-	-24.5	-23.4	11	ncRNA-LastExon	exon	ENSMUSG00000116617	ENSMUST00000232175	2	Gm49767	lincRNA	lincRNA	2	1069	0	2450
16	31285914	31286779	-	-15.3	-14.3	11.1	ncRNA-LastExon	exon	ENSMUSG00000116617	ENSMUST00000232175	2	Gm49767	lincRNA	lincRNA	2	1069	0	2450
1	63157449	63157840	+	-11.7	-10.8	7.81	ncRNA-LastExon	exon	ENSMUSG00000084799	ENSMUST00000138611	4	Ino80dos	lincRNA	lincRNA	4	74	169	1333
16	31986830	31987065	-	-8.4	-7.53	10.4	ncRNA-1stExon	exon	ENSMUSG00000116739	ENSMUST00000232628	1	Gm49733	sense_intronic	sense_intronic	1	293	0	293
16	35000288	35003689	-	-12.5	-11.5	3.23	ncRNA-LastExon	exon	ENSMUSG00000116840	ENSMUST00000232548	4	Gm21691	antisense	antisense	4	306	387	1160
16	38453107	38453494	+	-9.58	-8.68	36.5	ncRNA-LastExon	exon	ENSMUSG00000097576	ENSMUST00000180735	2	D930030I03Rik	antisense	antisense	2	507	0	414
16	4032838	4034420	-	-29.3	-28.1	44.8	ncRNA-LastExon	exon	ENSMUSG00000084790	ENSMUST00000150906	3	Gm15879	antisense	antisense	3	176	175	214
16	4034652	4037701	-	-10.7	-9.77	3.82	ncRNA-1stExon	exon	ENSMUSG00000084790	ENSMUST00000139334	1	Gm15879	antisense	antisense	2	504	0	305
16	45939132	45939279	+	-2.87	-2.17	12.5	ncRNA-LastExon	exon	ENSMUSG00000085781	ENSMUST00000152070	2	Gm15640	antisense	antisense	2	106	0	421
16	45956360	45956540	+	-4.29	-3.52	17.7	ncRNA-LastExon	exon	ENSMUSG00000085826	ENSMUST00000128159	3	Gm15638	antisense	antisense	3	101	995	966
16	45956689	45957019	+	-4.21	-3.45	15.6	ncRNA-LastExon	exon	ENSMUSG00000085826	ENSMUST00000128159	3	Gm15638	antisense	antisense	3	101	995	966
1	64679900	64680167	-	-17.3	-16.3	12.1	ncRNA-LastExon	exon	ENSMUSG00000087213	ENSMUST00000150749	2	2810408I11Rik	processed_transcript	antisense	2	196	0	515
1	64736628	64736898	+	-3.77	-3.03	6.94	ncRNA-1stExon	exon	ENSMUSG00000102140	ENSMUST00000194323	1	Gm38058	TEC	TEC	1	4368	0	4368
16	50719323	50719534	-	-3.79	-3.05	2.8	ncRNA-LastExon	exon	ENSMUSG00000022639	ENSMUST00000186944	4	Dubr	lincRNA	lincRNA	4	356	443	1253
16	50719863	50725721	-	-26.4	-25.3	5.01	ncRNA-LastExon	exon	ENSMUSG00000022639	ENSMUST00000186944	4	Dubr	lincRNA	lincRNA	4	356	443	1253
16	50726650	50727401	-	-10.8	-9.85	9.64	ncRNA-LastExon	exon	ENSMUSG00000022639	ENSMUST00000186535	2	Dubr	lincRNA	lincRNA	2	311	0	2585
16	50727520	50732623	-	-23.4	-22.3	51	ncRNA-1stExon	exon	ENSMUSG00000022639	ENSMUST00000186806	1	Dubr	lincRNA	lincRNA	2	805	0	1459
16	5286421	5286841	+	-9.17	-8.28	19.3	ncRNA-LastExon	exon	ENSMUSG00000087168	ENSMUST00000140000	2	Gm15983	antisense	antisense	2	1226	0	3588
16	5287019	5287229	+	-2.32	-1.65	10.4	ncRNA-LastExon	exon	ENSMUSG00000087168	ENSMUST00000140000	2	Gm15983	antisense	antisense	2	1226	0	3588
16	55973267	55973508	-	-6.77	-5.93	9.37	ncRNA-1stExon	exon	ENSMUSG00000102101	ENSMUST00000186480	1	Zbtb11os1	antisense	antisense	1	1350	0	1350
1	66778584	66778764	+	-2.54	-1.86	3.27	ncRNA-1stExon	exon	ENSMUSG00000102776	ENSMUST00000195562	1	Gm38162	TEC	TEC	1	4597	0	4597
1	66800646	66800797	-	-4.8	-4.02	11.5	ncRNA-1stExon	exon	ENSMUSG00000103756	ENSMUST00000194465	1	Gm37285	TEC	TEC	1	1139	0	1139
16	77594792	77594913	+	-2.78	-2.08	6.77	ncRNA-LastExon	exon	ENSMUSG00000090386	ENSMUST00000182601	6	Mir99ahg	processed_transcript	lincRNA	6	474	258	303
16	77598405	77670526	+	-29.1	-27.9	7.81	ncRNA-1stExon	exon	ENSMUSG00000102854	ENSMUST00000193537	1	C130023A14Rik	TEC	TEC	1	3087	0	3087
16	77685335	77685514	+	-3.34	-2.62	3.39	ncRNA-1stExon	exon	ENSMUSG00000102562	ENSMUST00000191696	1	Gm37694	TEC	TEC	1	2133	0	2133
16	87503614	87503884	+	-4.58	-3.8	18.7	ncRNA-LastExon	exon	ENSMUSG00000093606	ENSMUST00000175717	3	B130034C11Rik	processed_transcript	lincRNA	3	237	332	832
16	87838275	87838455	+	-3.15	-2.43	13.5	ncRNA-LastExon	exon	ENSMUSG00000055972	ENSMUST00000189929	6	2810407A14Rik	lincRNA	lincRNA	6	273	630	1269
16	90925981	90926251	+	-3.05	-2.34	8.33	ncRNA-1stExon	exon	ENSMUSG00000116836	ENSMUST00000232334	1	Gm49727	TEC	TEC	1	2579	0	2579
16	91014037	91014247	+	-5.37	-4.57	3.21	ncRNA-1stExon	exon	ENSMUSG00000087354	ENSMUST00000125902	1	4930404I05Rik	processed_transcript	antisense	2	1747	0	928
16	91014395	91014545	+	-4.01	-3.26	2.14	ncRNA-1stExon	exon	ENSMUSG00000087354	ENSMUST00000125902	1	4930404I05Rik	processed_transcript	antisense	2	1747	0	928
16	91015022	91015231	+	-4.27	-3.51	1.55	ncRNA-1stExon	exon	ENSMUSG00000087354	ENSMUST00000125902	1	4930404I05Rik	processed_transcript	antisense	2	1747	0	928
16	91056050	91056200	+	-2.59	-1.91	11.5	ncRNA-LastExon	exon	ENSMUSG00000085398	ENSMUST00000147848	2	4931406G06Rik	antisense	antisense	2	102	0	1150
16	91469714	91470040	+	-2.59	-1.91	11.5	ncRNA-LastExon	exon	ENSMUSG00000084866	ENSMUST00000231422	3	A930006K02Rik	processed_transcript	processed_transcript	3	612	82	457
16	91611765	91621594	+	-8.14	-7.27	13.5	ncRNA-LastExon	exon	ENSMUSG00000085337	ENSMUST00000138207	2	Gm15964	antisense	antisense	2	345	0	2400
16	92096339	92096460	+	-2.59	-1.91	11.5	ncRNA-LastExon	exon	ENSMUSG00000086331	ENSMUST00000124376	2	Gm16310	sense_intronic	sense_intronic	2	136	0	824
16	93792135	93793209	-	-83.9	-82.4	18	ncRNA-LastExon	exon	ENSMUSG00000097768	ENSMUST00000180967	2	2310043M15Rik	antisense	antisense	2	333	0	1247
16	94488950	94489299	+	-3.31	-2.59	12.5	ncRNA-1stExon	exon	ENSMUSG00000116589	ENSMUST00000210205	1	Gm31323	antisense	antisense	2	555	0	142
16	94749123	94749303	+	-3.03	-2.32	4.95	ncRNA-InternalExon	exon	ENSMUSG00000116641	ENSMUST00000232585	2	Gm41505	antisense	antisense	5	187	852	161
16	96145911	96147468	-	-2.59	-1.91	11.5	ncRNA-1stExon	exon	ENSMUSG00000117129	ENSMUST00000233788	1	Gm49928	antisense	antisense	2	194	0	505
16	96445848	96446058	+	-4.86	-4.08	19.8	ncRNA-1stExon	exon	ENSMUSG00000117039	ENSMUST00000233005	1	Gm32358	TEC	TEC	1	2390	0	2390
16	96446266	96447043	+	-11.4	-10.4	19.3	ncRNA-1stExon	exon	ENSMUSG00000117039	ENSMUST00000233005	1	Gm32358	TEC	TEC	1	2390	0	2390
17	12319014	12320672	-	-25.2	-24.1	14.6	ncRNA-LastExon	exon	ENSMUSG00000117337	ENSMUST00000233693	2	Gm49964	lincRNA	lincRNA	2	194	0	198
17	12814545	12814874	+	-5.06	-4.27	2.31	ncRNA-LastExon	exon	ENSMUSG00000078247	ENSMUST00000079529	2	Airn	antisense	antisense	2	85	0	1062
17	12815141	12815963	+	-43	-41.8	6.18	ncRNA-LastExon	exon	ENSMUSG00000078247	ENSMUST00000079529	2	Airn	antisense	antisense	2	85	0	1062
17	12823061	12830213	+	-20.5	-19.4	74	ncRNA-LastExon	exon	ENSMUSG00000078247	ENSMUST00000162826	2	Airn	antisense	antisense	2	95	0	512
17	12859251	12859719	+	-2.87	-2.17	12.5	ncRNA-LastExon	exon	ENSMUSG00000078247	ENSMUST00000160932	3	Airn	antisense	antisense	3	114	146	596
17	13331312	13331462	+	-2.62	-1.93	3.96	ncRNA-1stExon	exon	ENSMUSG00000117278	ENSMUST00000233737	1	Gm36684	lincRNA	lincRNA	1	3095	0	3095
17	13333514	13333723	+	-6.65	-5.81	3.58	ncRNA-1stExon	exon	ENSMUSG00000117278	ENSMUST00000233737	1	Gm36684	lincRNA	lincRNA	1	3095	0	3095
17	15431795	15434935	-	-11.6	-10.7	4.17	ncRNA-1stExon	exon	ENSMUSG00000116718	ENSMUST00000231947	1	Gm49668	lincRNA	lincRNA	4	193	1300	350
17	16970998	16974038	+	-242	-240	22.9	ncRNA-LastExon	exon	ENSMUSG00000060149	ENSMUST00000190415	3	BC002059	lincRNA	lincRNA	3	170	61	1733
17	17234990	17262464	+	-2.19	-1.53	3.54	ncRNA-1stExon	exon	ENSMUSG00000116802	ENSMUST00000231376	1	Gm5165	lincRNA	lincRNA	3	255	61	659
17	17264366	17266063	+	-37.4	-36.1	38.5	ncRNA-LastExon	exon	ENSMUSG00000116802	ENSMUST00000231355	4	Gm5165	lincRNA	lincRNA	4	154	188	1852
17	17340999	17341778	-	-4.96	-4.17	6.94	ncRNA-LastExon	exon	ENSMUSG00000116590	ENSMUST00000232288	7	AC154200.1	lincRNA	lincRNA	7	193	648	1914
17	17341837	17342077	-	-3.58	-2.84	14.6	ncRNA-LastExon	exon	ENSMUSG00000116590	ENSMUST00000232288	7	AC154200.1	lincRNA	lincRNA	7	193	648	1914
17	17393955	17395206	-	-18.6	-17.6	6.46	ncRNA-InternalExon	exon	ENSMUSG00000097379	ENSMUST00000181390	3	Gm26873	antisense	antisense	5	177	562	1790
1	71888289	71888467	+	-1.96	-1.32	1.71	ncRNA-1stExon	exon	ENSMUSG00000099707	ENSMUST00000188258	1	Gm8883	lincRNA	lincRNA	3	405	96	44
1	71890907	71891204	+	-3.98	-3.23	5.21	ncRNA-LastExon	exon	ENSMUSG00000099707	ENSMUST00000189680	3	Gm8883	lincRNA	lincRNA	3	90	96	513
1	71894186	71894515	-	-6.68	-5.84	18.7	ncRNA-LastExon	exon	ENSMUSG00000101211	ENSMUST00000187553	2	Gm28818	lincRNA	lincRNA	2	156	0	2833
1	71894900	71895140	-	-2.57	-1.88	4.86	ncRNA-LastExon	exon	ENSMUSG00000101211	ENSMUST00000187553	2	Gm28818	lincRNA	lincRNA	2	156	0	2833
1	71896627	71916976	-	-4.22	-3.46	5.73	ncRNA-LastExon	exon	ENSMUSG00000101211	ENSMUST00000187553	2	Gm28818	lincRNA	lincRNA	2	156	0	2833
1	71959145	71963563	-	-4.86	-4.08	19.8	ncRNA-LastExon	exon	ENSMUSG00000101848	ENSMUST00000188213	3	4933417E11Rik	lincRNA	lincRNA	3	184	279	630
17	21530282	21535878	-	-13.9	-12.9	6.65	ncRNA-LastExon	exon	ENSMUSG00000097781	ENSMUST00000180842	3	9330136K24Rik	lincRNA	lincRNA	3	56	44	2378
17	23563785	23563963	+	-2.32	-1.65	10.4	ncRNA-LastExon	exon	ENSMUSG00000117322	ENSMUST00000233076	2	6330415G19Rik	antisense	antisense	2	102	0	1522
17	23564405	23564878	+	-4.93	-4.14	18.7	ncRNA-LastExon	exon	ENSMUSG00000117322	ENSMUST00000233076	2	6330415G19Rik	antisense	antisense	2	102	0	1522
17	23565054	23565261	+	-6.62	-5.78	26	ncRNA-LastExon	exon	ENSMUSG00000117322	ENSMUST00000233076	2	6330415G19Rik	antisense	antisense	2	102	0	1522
17	23752779	23753019	+	-11.8	-10.9	3.33	ncRNA-LastExon	exon	ENSMUSG00000097006	ENSMUST00000181605	3	9530082P21Rik	antisense	antisense	3	475	299	2388
17	23753227	23754035	+	-89.4	-87.8	5.16	ncRNA-LastExon	exon	ENSMUSG00000097006	ENSMUST00000181605	3	9530082P21Rik	antisense	antisense	3	475	299	2388
17	24404648	24405129	-	-21	-20	26.4	ncRNA-LastExon	exon	ENSMUSG00000073437	ENSMUST00000181014	7	D330041H03Rik	processed_transcript	antisense	7	118	1095	690
17	24409480	24410316	-	-13.3	-12.4	9.37	ncRNA-LastExon	exon	ENSMUSG00000073437	ENSMUST00000181259	5	D330041H03Rik	processed_transcript	antisense	5	202	363	691
17	24528247	24528511	+	-8.8	-7.92	2.82	ncRNA-1stExon	exon	ENSMUSG00000093565	ENSMUST00000176215	1	Rab26os	antisense	antisense	1	477	0	477
17	25570477	25570657	+	-4	-3.25	16.7	ncRNA-1stExon	exon	ENSMUSG00000091475	ENSMUST00000163493	1	Cerox1	processed_transcript	antisense	2	744	0	1058
17	25570925	25571076	+	-2.32	-1.65	10.4	ncRNA-1stExon	exon	ENSMUSG00000091475	ENSMUST00000163493	1	Cerox1	processed_transcript	antisense	2	744	0	1058
17	25574534	25574714	+	-2.32	-1.65	10.4	ncRNA-LastExon	exon	ENSMUSG00000091475	ENSMUST00000163493	2	Cerox1	processed_transcript	antisense	2	744	0	1058
17	25990436	25990763	+	-7.12	-6.27	1.64	ncRNA-LastExon	exon	ENSMUSG00000097523	ENSMUST00000235322	2	1700022N22Rik	antisense	antisense	2	155	0	605
17	26861188	26861337	-	-2.59	-1.91	11.5	ncRNA-LastExon	exon	ENSMUSG00000078838	ENSMUST00000236777	3	Gm17382	lincRNA	lincRNA	3	236	43	1321
17	26974509	26978454	-	-35.4	-34.2	7.6	ncRNA-LastExon	exon	ENSMUSG00000118007	ENSMUST00000237254	2	Gm50254	antisense	antisense	2	339	0	292
17	27048275	27051414	-	-16.5	-15.5	24	ncRNA-LastExon	exon	ENSMUSG00000117799	ENSMUST00000236359	2	Gm50295	lincRNA	lincRNA	2	39	0	476
17	27235194	27235464	-	-2.32	-1.65	10.4	ncRNA-LastExon	exon	ENSMUSG00000117916	ENSMUST00000235429	2	9630028I04Rik	lincRNA	lincRNA	2	86	0	2063
17	27907888	27908177	+	-4.94	-4.15	7.29	ncRNA-1stExon	exon	ENSMUSG00000117216	ENSMUST00000233056	1	Gm49801	antisense	antisense	1	547	0	547
17	27908233	27908349	+	-2.59	-1.91	11.5	ncRNA-1stExon	exon	ENSMUSG00000117216	ENSMUST00000233056	1	Gm49801	antisense	antisense	1	547	0	547
17	29057489	29057758	-	-2.36	-1.68	2.98	ncRNA-LastExon	exon	ENSMUSG00000085912	ENSMUST00000133221	2	Trp53cor1	lincRNA	lincRNA	2	289	0	2929
17	29057936	29058266	-	-8.25	-7.38	6.38	ncRNA-LastExon	exon	ENSMUSG00000085912	ENSMUST00000133221	2	Trp53cor1	lincRNA	lincRNA	2	289	0	2929
17	29057993	29058335	+	-3.75	-3	3.12	ncRNA-1stExon	exon	ENSMUSG00000117007	ENSMUST00000233408	1	Gm41556	lincRNA	lincRNA	2	149	0	911
17	29058474	29058893	-	-13	-12	9.37	ncRNA-LastExon	exon	ENSMUSG00000085912	ENSMUST00000133221	2	Trp53cor1	lincRNA	lincRNA	2	289	0	2929
17	29059098	29059722	+	-23.8	-22.7	18	ncRNA-LastExon	exon	ENSMUSG00000117007	ENSMUST00000233185	3	Gm41556	lincRNA	lincRNA	3	279	57	911
17	29059100	29059698	-	-24.8	-23.7	15.9	ncRNA-LastExon	exon	ENSMUSG00000085912	ENSMUST00000133221	2	Trp53cor1	lincRNA	lincRNA	2	289	0	2929
17	29093743	29094013	-	-123	-122	4.14	ncRNA-1stExon	exon	ENSMUSG00000117050	ENSMUST00000233069	1	1700023B13Rik	TEC	TEC	1	1046	0	1046
17	29446918	29447129	-	-2.57	-1.88	4.86	ncRNA-LastExon	exon	ENSMUSG00000097125	ENSMUST00000234190	2	Gm26885	antisense	antisense	2	202	0	215
17	30576479	30577439	+	-103	-102	11.5	ncRNA-1stExon	exon	ENSMUSG00000117725	ENSMUST00000235695	1	Gm50240	antisense	antisense	1	6295	0	6295
17	30577828	30578098	+	-5.48	-4.68	12.5	ncRNA-1stExon	exon	ENSMUSG00000117725	ENSMUST00000235695	1	Gm50240	antisense	antisense	1	6295	0	6295
17	30578157	30578518	+	-2.47	-1.79	9.37	ncRNA-1stExon	exon	ENSMUSG00000117725	ENSMUST00000235695	1	Gm50240	antisense	antisense	1	6295	0	6295
17	30923032	30923453	-	-23.7	-22.7	8.4	ncRNA-LastExon	exon	ENSMUSG00000117786	ENSMUST00000236572	3	Gm10503	antisense	antisense	3	151	344	3519
17	30923511	30923752	-	-7.67	-6.81	2.68	ncRNA-LastExon	exon	ENSMUSG00000117786	ENSMUST00000236572	3	Gm10503	antisense	antisense	3	151	344	3519
17	31512509	31512927	+	-5.37	-4.57	2.86	ncRNA-1stExon	exon	ENSMUSG00000118049	ENSMUST00000235946	1	Gm50103	antisense	antisense	1	2144	0	2144
17	31552018	31552138	-	-2.54	-1.86	5.21	ncRNA-1stExon	exon	ENSMUSG00000117818	ENSMUST00000235158	1	Gm50105	lincRNA	lincRNA	1	2711	0	2711
17	31563612	31563792	-	-4.29	-3.52	17.7	ncRNA-1stExon	exon	ENSMUSG00000118071	ENSMUST00000235397	1	Gm50455	antisense	antisense	1	2911	0	2911
17	31563613	31563732	+	-2.87	-2.17	12.5	ncRNA-1stExon	exon	ENSMUSG00000117858	ENSMUST00000237494	1	Gm50108	TEC	TEC	1	563	0	563
17	31563939	31564178	-	-2.54	-1.86	6.77	ncRNA-1stExon	exon	ENSMUSG00000118071	ENSMUST00000235397	1	Gm50455	antisense	antisense	1	2911	0	2911
17	31564236	31564385	-	-2.4	-1.73	8.33	ncRNA-1stExon	exon	ENSMUSG00000118071	ENSMUST00000235397	1	Gm50455	antisense	antisense	1	2911	0	2911
17	31568675	31568854	+	-4.92	-4.13	8.33	ncRNA-1stExon	exon	ENSMUSG00000118239	ENSMUST00000236000	1	Gm50107	sense_intronic	sense_intronic	1	1692	0	1692
17	31792392	31792571	+	-3.31	-2.59	8.33	ncRNA-LastExon	exon	ENSMUSG00000117355	ENSMUST00000234022	2	Gm49999	lincRNA	lincRNA	2	201	0	1085
17	31907878	31908117	-	-3.58	-2.84	10.4	ncRNA-LastExon	exon	ENSMUSG00000117879	ENSMUST00000235350	2	2310015A16Rik	lincRNA	lincRNA	2	234	0	539
17	31912724	31913290	+	-6.91	-6.07	27.1	ncRNA-1stExon	exon	ENSMUSG00000117980	ENSMUST00000237005	1	Gm30571	TEC	TEC	1	655	0	655
17	32810318	32821172	+	-23.9	-22.8	12.5	ncRNA-LastExon	exon	ENSMUSG00000097030	ENSMUST00000181318	4	Gm26693	antisense	antisense	4	195	102	724
17	3292004	3309122	+	-11	-10.1	15.6	ncRNA-LastExon	exon	ENSMUSG00000116858	ENSMUST00000232042	4	Gm49797	lincRNA	lincRNA	4	46	192	2876
17	33919278	33919603	-	-35.3	-34.1	14.5	ncRNA-LastExon	exon	ENSMUSG00000101438	ENSMUST00000185388	2	Gm19412	antisense	antisense	2	416	0	348
17	33920102	33920309	-	-14.3	-13.3	3.84	ncRNA-1stExon	exon	ENSMUSG00000101438	ENSMUST00000185388	1	Gm19412	antisense	antisense	2	416	0	348
17	34601150	34601404	+	-38.9	-37.7	10.6	ncRNA-1stExon	exon	ENSMUSG00000092395	ENSMUST00000174756	1	Gm20463	antisense	antisense	2	336	0	30
17	34809091	34809302	-	-8.62	-7.74	7.81	ncRNA-LastExon	exon	ENSMUSG00000015451	ENSMUST00000160657	2	C4a	processed_transcript	retained_intron	2	279	0	247
17	34950237	34950475	-	-72.1	-70.6	6.19	ncRNA-LastExon	exon	ENSMUSG00000092203	ENSMUST00000174464	2	1110038B12Rik	processed_transcript	retained_intron	2	547	0	238
17	34976957	34977493	-	-40.2	-39	11.3	ncRNA-LastExon	exon	ENSMUSG00000073415	ENSMUST00000151136	2	Gm10501	antisense	antisense	2	347	0	1853
17	34977552	34981699	-	-53.2	-51.8	13	ncRNA-LastExon	exon	ENSMUSG00000073415	ENSMUST00000151136	2	Gm10501	antisense	antisense	2	347	0	1853
17	35122766	35126324	-	-9.43	-8.53	7.81	ncRNA-LastExon	exon	ENSMUSG00000092241	ENSMUST00000173576	2	Gm20522	antisense	antisense	2	283	0	501
17	35772685	35772804	+	-2.19	-1.53	3.54	ncRNA-1stExon	exon	ENSMUSG00000092171	ENSMUST00000172874	1	4833427F10Rik	lincRNA	lincRNA	3	462	348	665
17	35910400	35910639	+	-6.6	-5.77	14.6	ncRNA-LastExon	exon	ENSMUSG00000084998	ENSMUST00000149452	5	Gm16279	antisense	antisense	5	46	886	2013
17	35994510	36038435	+	-150	-148	27.1	ncRNA-LastExon	exon	ENSMUSG00000092368	ENSMUST00000173900	2	A930015D03Rik	antisense	antisense	2	108	0	1003
17	44713370	44713487	+	-2.32	-1.65	10.4	ncRNA-LastExon	exon	ENSMUSG00000089849	ENSMUST00000161664	2	Runx2os2	antisense	antisense	2	31	0	787
17	44736108	44737348	+	-7.02	-6.17	4.51	ncRNA-1stExon	exon	ENSMUSG00000073394	ENSMUST00000097320	1	Runx2os1	antisense	antisense	2	519	0	273
17	44737435	44737612	+	-2.3	-1.63	7.29	ncRNA-LastExon	exon	ENSMUSG00000073394	ENSMUST00000097320	2	Runx2os1	antisense	antisense	2	519	0	273
17	47141281	47141880	+	-3.72	-2.97	15.6	ncRNA-1stExon	exon	ENSMUSG00000064043	ENSMUST00000191153	1	Trerf1	processed_transcript	retained_intron	7	189	2043	1023
17	47313887	47314128	+	-4.23	-3.47	6.25	ncRNA-InternalExon	exon	ENSMUSG00000064043	ENSMUST00000188947	5	Trerf1	processed_transcript	retained_intron	12	91	2893	519
17	47314247	47314427	+	-2.78	-2.08	5.56	ncRNA-InternalExon	exon	ENSMUSG00000064043	ENSMUST00000188947	5	Trerf1	processed_transcript	retained_intron	12	91	2893	519
17	47315234	47315385	+	-2.67	-1.98	3.75	ncRNA-InternalExon	exon	ENSMUSG00000064043	ENSMUST00000188947	5	Trerf1	processed_transcript	retained_intron	12	91	2893	519
17	47353910	47359444	+	-14.3	-13.4	10.4	ncRNA-LastExon	exon	ENSMUSG00000064043	ENSMUST00000190080	19	Trerf1	processed_transcript	processed_transcript	19	24	3972	3049
17	47688114	47688913	+	-8.5	-7.63	3.95	ncRNA-LastExon	exon	ENSMUSG00000084880	ENSMUST00000155812	3	Tomm6os	antisense	antisense	3	508	82	2354
17	57092054	57092591	-	-7.92	-7.05	6.25	ncRNA-LastExon	exon	ENSMUSG00000079414	ENSMUST00000233454	3	Gm11110	lincRNA	lincRNA	3	25	135	1400
17	57092650	57100841	-	-3.21	-2.49	4.37	ncRNA-LastExon	exon	ENSMUSG00000079414	ENSMUST00000233454	3	Gm11110	lincRNA	lincRNA	3	25	135	1400
17	5799884	5803240	+	-67.2	-65.8	6.1	ncRNA-LastExon	exon	ENSMUSG00000096965	ENSMUST00000181484	3	3300005D01Rik	lincRNA	lincRNA	3	503	143	528
17	65888263	65888413	+	-2.57	-1.88	4.86	ncRNA-LastExon	exon	ENSMUSG00000117250	ENSMUST00000233078	2	Gm49871	lincRNA	lincRNA	2	187	0	881
17	65888471	65888679	+	-3.15	-2.43	13.5	ncRNA-LastExon	exon	ENSMUSG00000117250	ENSMUST00000233078	2	Gm49871	lincRNA	lincRNA	2	187	0	881
17	67560976	67561187	-	-2.59	-1.91	11.5	ncRNA-LastExon	exon	ENSMUSG00000117029	ENSMUST00000233130	3	Gm36201	lincRNA	lincRNA	3	224	222	2403
17	67561396	67561547	-	-2.28	-1.62	8.33	ncRNA-LastExon	exon	ENSMUSG00000117029	ENSMUST00000233130	3	Gm36201	lincRNA	lincRNA	3	224	222	2403
17	69417409	69417919	-	-7.17	-6.32	15.6	ncRNA-LastExon	exon	ENSMUSG00000096988	ENSMUST00000181032	3	A930029G22Rik	lincRNA	lincRNA	3	128	107	1475
17	69417431	69418057	+	-7.45	-6.6	16.1	ncRNA-1stExon	exon	ENSMUSG00000073374	ENSMUST00000188481	1	C030034I22Rik	lincRNA	lincRNA	1	4231	0	4231
17	69417548	69418049	+	-7.17	-6.32	15.6	ncRNA-1stExon	exon	ENSMUSG00000073374	ENSMUST00000097289	1	C030034I22Rik	lincRNA	lincRNA	1	1471	0	1471
17	6948503	6957167	+	-88.9	-87.4	5.32	ncRNA-LastExon	exon	ENSMUSG00000116618	ENSMUST00000231833	2	Gm49719	antisense	antisense	2	90	0	577
17	70745477	70746136	-	-8.69	-7.81	7.29	ncRNA-LastExon	exon	ENSMUSG00000097282	ENSMUST00000181546	3	5031415H12Rik	antisense	antisense	3	515	775	1191
17	70746195	70746315	-	-2.07	-1.42	4.69	ncRNA-LastExon	exon	ENSMUSG00000097282	ENSMUST00000181546	3	5031415H12Rik	antisense	antisense	3	515	775	1191
17	70755133	70755343	-	-2.82	-2.12	3.96	ncRNA-1stExon	exon	ENSMUSG00000097282	ENSMUST00000181546	1	5031415H12Rik	antisense	antisense	3	515	775	1191
17	70765838	70766289	-	-10.5	-9.56	5.87	ncRNA-LastExon	exon	ENSMUSG00000117231	ENSMUST00000233559	5	Gm41609	processed_transcript	antisense	5	119	1751	455
17	70800552	70800823	-	-4.86	-4.08	19.8	ncRNA-InternalExon	exon	ENSMUSG00000117231	ENSMUST00000233559	3	Gm41609	processed_transcript	antisense	5	119	1751	455
17	71391837	71392340	-	-12.7	-11.8	25	ncRNA-1stExon	exon	ENSMUSG00000103558	ENSMUST00000195774	1	Gm38220	TEC	TEC	1	1447	0	1447
17	71597978	71598307	-	-2.67	-1.97	2.92	ncRNA-1stExon	exon	ENSMUSG00000085492	ENSMUST00000130952	1	Trmt61b	antisense	antisense	6	820	379	1317
17	7659822	7660238	+	-3.1	-2.39	4.86	ncRNA-LastExon	exon	ENSMUSG00000116955	ENSMUST00000231693	2	Gm49632	lincRNA	lincRNA	2	107	0	517
17	7881285	7881525	-	-3.72	-2.97	15.6	ncRNA-LastExon	exon	ENSMUSG00000090069	ENSMUST00000160177	3	E430024P14Rik	antisense	antisense	3	331	161	1558
17	7933168	7945861	-	-4.66	-3.88	10.9	ncRNA-LastExon	exon	ENSMUSG00000090069	ENSMUST00000160545	2	E430024P14Rik	antisense	antisense	2	90	0	2743
17	79354817	79355847	+	-3.72	-2.97	2.85	ncRNA-1stExon	exon	ENSMUSG00000118651	ENSMUST00000239444	1	CT030740.1	antisense	antisense	2	306	0	2198
17	79356233	79356592	+	-3.85	-3.1	15.6	ncRNA-LastExon	exon	ENSMUSG00000118651	ENSMUST00000239444	2	CT030740.1	antisense	antisense	2	306	0	2198
17	84185755	84207435	+	-4.74	-3.96	6.25	ncRNA-1stExon	exon	ENSMUSG00000117393	ENSMUST00000234321	1	Gm36279	antisense	antisense	4	105	200	60
17	84551215	84566824	-	-7.21	-6.36	4.17	ncRNA-1stExon	exon	ENSMUSG00000117391	ENSMUST00000234072	1	4930500A05Rik	antisense	antisense	2	181	0	296
1	78595508	78596734	-	-49.7	-48.4	5.36	ncRNA-LastExon	exon	ENSMUSG00000099364	ENSMUST00000190504	2	5730419F03Rik	lincRNA	lincRNA	2	263	0	1829
1	78609298	78609478	-	-3.13	-2.41	2.4	ncRNA-1stExon	exon	ENSMUSG00000099364	ENSMUST00000190504	1	5730419F03Rik	lincRNA	lincRNA	2	263	0	1829
17	86975019	86975288	+	-3.06	-2.34	5.73	ncRNA-LastExon	exon	ENSMUSG00000117628	ENSMUST00000234698	2	Gm50012	sense_intronic	sense_intronic	2	50	0	1828
17	87275033	87280879	-	-30.3	-29.2	31.2	ncRNA-LastExon	exon	ENSMUSG00000085287	ENSMUST00000161759	2	4833418N02Rik	processed_transcript	bidirectional_promoter_lncRNA	2	606	0	764
17	87281235	87282517	-	-19.3	-18.2	8.33	ncRNA-1stExon	exon	ENSMUSG00000085287	ENSMUST00000137539	1	4833418N02Rik	processed_transcript	lincRNA	4	1135	200	485
17	87455205	87455739	-	-5.74	-4.93	22.9	ncRNA-LastExon	exon	ENSMUSG00000117545	ENSMUST00000234806	3	Gm30794	lincRNA	lincRNA	3	506	119	897
17	94815445	94815593	-	-3.49	-2.75	3.04	ncRNA-1stExon	exon	ENSMUSG00000117499	ENSMUST00000234240	1	Gm50010	TEC	TEC	1	1323	0	1323
17	94815651	94816063	-	-31.1	-29.9	18.2	ncRNA-1stExon	exon	ENSMUSG00000117499	ENSMUST00000234240	1	Gm50010	TEC	TEC	1	1323	0	1323
17	94875626	94875776	+	-2.32	-1.65	10.4	ncRNA-LastExon	exon	ENSMUSG00000095193	ENSMUST00000234295	4	Gm20939	lincRNA	lincRNA	4	95	188	2796
17	94876344	94876824	+	-5.15	-4.36	20.8	ncRNA-LastExon	exon	ENSMUSG00000095193	ENSMUST00000234295	4	Gm20939	lincRNA	lincRNA	4	95	188	2796
17	94876943	94877183	+	-3.72	-2.97	15.6	ncRNA-LastExon	exon	ENSMUSG00000095193	ENSMUST00000234295	4	Gm20939	lincRNA	lincRNA	4	95	188	2796
17	94877422	94877662	+	-3.43	-2.7	14.6	ncRNA-LastExon	exon	ENSMUSG00000095193	ENSMUST00000234295	4	Gm20939	lincRNA	lincRNA	4	95	188	2796
17	94877871	94878231	+	-3.43	-2.7	14.6	ncRNA-LastExon	exon	ENSMUSG00000095193	ENSMUST00000234295	4	Gm20939	lincRNA	lincRNA	4	95	188	2796
17	9881820	9882149	+	-22	-20.9	3.26	ncRNA-LastExon	exon	ENSMUSG00000117110	ENSMUST00000233332	4	Gm49808	lincRNA	lincRNA	4	265	197	344
18	14333131	14333396	+	-3.58	-2.84	10.4	ncRNA-LastExon	exon	ENSMUSG00000117605	ENSMUST00000235083	2	Gm50097	lincRNA	lincRNA	2	61	0	351
18	16820064	16820364	+	-3.15	-2.43	13.5	ncRNA-LastExon	exon	ENSMUSG00000086095	ENSMUST00000209584	3	Gm15328	lincRNA	lincRNA	3	1350	124	483
18	20664542	20664662	-	-2.32	-1.65	10.4	ncRNA-1stExon	exon	ENSMUSG00000085595	ENSMUST00000130296	1	Gm16090	antisense	antisense	3	818	167	719
18	31781225	31782270	-	-71.2	-69.7	20.8	ncRNA-LastExon	exon	ENSMUSG00000097748	ENSMUST00000180550	3	Gm26533	antisense	antisense	3	288	205	1297
18	33794948	33795986	+	-12.2	-11.3	4.88	ncRNA-1stExon	exon	ENSMUSG00000087590	ENSMUST00000146010	1	Epb41l4aos	lincRNA	lincRNA	3	233	63	134
18	35584518	35598573	-	-39.4	-38.1	1.79	ncRNA-LastExon	exon	ENSMUSG00000118030	ENSMUST00000237282	2	Gm50163	antisense	antisense	2	53	0	310
18	37177804	37178014	-	-2.87	-2.17	12.5	ncRNA-1stExon	exon	ENSMUSG00000097430	ENSMUST00000192479	1	Gm10544	processed_transcript	retained_intron	1	1758	0	1758
18	37435658	37436229	-	-14.9	-13.9	8.2	ncRNA-1stExon	exon	ENSMUSG00000103985	ENSMUST00000193015	1	Gm37446	antisense	antisense	1	4136	0	4136
18	37436407	37436858	-	-9.16	-8.27	18.2	ncRNA-1stExon	exon	ENSMUSG00000103985	ENSMUST00000193015	1	Gm37446	antisense	antisense	1	4136	0	4136
18	37437037	37437547	-	-12.7	-11.7	25.5	ncRNA-1stExon	exon	ENSMUSG00000103985	ENSMUST00000193015	1	Gm37446	antisense	antisense	1	4136	0	4136
18	37655750	37656470	+	-3.72	-2.97	15.6	ncRNA-1stExon	exon	ENSMUSG00000073590	ENSMUST00000192137	1	3222401L13Rik	lincRNA	lincRNA	1	6292	0	6292
18	37655966	37656503	+	-3.15	-2.43	13.5	ncRNA-1stExon	exon	ENSMUSG00000073590	ENSMUST00000192137	1	3222401L13Rik	lincRNA	lincRNA	1	6292	0	6292
18	37656648	37657009	+	-7.8	-6.94	30.2	ncRNA-1stExon	exon	ENSMUSG00000073590	ENSMUST00000192137	1	3222401L13Rik	lincRNA	lincRNA	1	6292	0	6292
18	37656651	37657009	+	-7.8	-6.94	30.2	ncRNA-1stExon	exon	ENSMUSG00000073590	ENSMUST00000192137	1	3222401L13Rik	lincRNA	lincRNA	1	6292	0	6292
18	37657991	37658231	+	-3.15	-2.43	13.5	ncRNA-1stExon	exon	ENSMUSG00000073590	ENSMUST00000192137	1	3222401L13Rik	lincRNA	lincRNA	1	6292	0	6292
18	37657996	37658207	+	-3.05	-2.34	9.37	ncRNA-1stExon	exon	ENSMUSG00000073590	ENSMUST00000192137	1	3222401L13Rik	lincRNA	lincRNA	1	6292	0	6292
18	37725822	37726002	-	-2.83	-2.13	9.37	ncRNA-1stExon	exon	ENSMUSG00000104512	ENSMUST00000193815	1	Gm37165	antisense	antisense	2	442	0	1021
18	37755795	37755946	-	-3.72	-2.97	15.6	ncRNA-1stExon	exon	ENSMUSG00000097330	ENSMUST00000180931	1	Gm26672	processed_transcript	antisense	2	171	0	3431
18	37805836	37807267	-	-109	-107	9.11	ncRNA-1stExon	exon	ENSMUSG00000103309	ENSMUST00000192003	1	BC037039	antisense	antisense	1	2205	0	2205
18	37807325	37807743	-	-71.6	-70.1	1.98	ncRNA-1stExon	exon	ENSMUSG00000103309	ENSMUST00000192003	1	BC037039	antisense	antisense	1	2205	0	2205
18	42274410	42274586	-	-3.31	-2.59	8.33	ncRNA-1stExon	exon	ENSMUSG00000117662	ENSMUST00000236054	1	Gm4013	processed_transcript	retained_intron	1	792	0	792
18	42615694	42617227	-	-11.7	-10.8	28.1	ncRNA-LastExon	exon	ENSMUSG00000117926	ENSMUST00000237839	4	C030004G16Rik	lincRNA	lincRNA	4	423	428	308
18	4368771	4368890	+	-2.04	-1.39	5.73	ncRNA-LastExon	exon	ENSMUSG00000117401	ENSMUST00000235048	4	4833419F23Rik	lincRNA	lincRNA	4	266	274	305
18	44662082	44668803	+	-5.48	-4.68	19.8	ncRNA-1stExon	exon	ENSMUSG00000097610	ENSMUST00000181094	1	A930012L18Rik	antisense	antisense	5	618	850	896
18	5162838	5163439	-	-38.8	-37.5	22.9	ncRNA-LastExon	exon	ENSMUSG00000097888	ENSMUST00000180850	3	Gm26682	lincRNA	lincRNA	3	61	115	1594
18	5163708	5164338	-	-9.6	-8.7	22.9	ncRNA-LastExon	exon	ENSMUSG00000097888	ENSMUST00000180850	3	Gm26682	lincRNA	lincRNA	3	61	115	1594
18	52563771	52577267	+	-6.27	-5.44	2.6	ncRNA-LastExon	exon	ENSMUSG00000118365	ENSMUST00000235622	3	Gm41724	antisense	antisense	3	86	219	244
18	5348377	5348826	-	-3.77	-3.03	12.5	ncRNA-LastExon	exon	ENSMUSG00000117520	ENSMUST00000234056	2	Gm50064	lincRNA	lincRNA	2	116	0	2367
18	5349064	5349215	-	-2.04	-1.39	5.73	ncRNA-LastExon	exon	ENSMUSG00000117520	ENSMUST00000234056	2	Gm50064	lincRNA	lincRNA	2	116	0	2367
18	54990324	55045346	+	-8.61	-7.73	6.12	ncRNA-LastExon	exon	ENSMUSG00000096948	ENSMUST00000237582	2	Gm4221	antisense	antisense	2	70	0	350
1	85512794	85513062	-	-11.9	-11	4.17	ncRNA-LastExon	exon	ENSMUSG00000089714	ENSMUST00000161449	2	Gm16092	lincRNA	lincRNA	2	191	0	2214
18	5566744	5575011	-	-21.8	-20.7	15.1	ncRNA-1stExon	exon	ENSMUSG00000097926	ENSMUST00000181714	1	Gm26575	sense_intronic	sense_intronic	1	2232	0	2232
18	57546639	57547148	-	-4.54	-3.77	7.99	ncRNA-LastExon	exon	ENSMUSG00000086607	ENSMUST00000137603	2	4930511M06Rik	antisense	antisense	2	289	0	2362
18	5948340	5965875	+	-22.7	-21.6	7.06	ncRNA-LastExon	exon	ENSMUSG00000117508	ENSMUST00000234953	5	Gm34804	lincRNA	lincRNA	5	80	447	790
18	6014282	6014519	-	-5.21	-4.41	13.5	ncRNA-1stExon	exon	ENSMUSG00000117548	ENSMUST00000234469	1	Gm41662	TEC	TEC	1	768	0	768
18	61726598	61727016	+	-25	-23.9	10.9	ncRNA-1stExon	exon	ENSMUSG00000098702	ENSMUST00000184181	1	1500015A07Rik	antisense	antisense	1	1865	0	1865
18	61728118	61728238	+	-3.27	-2.55	6.25	ncRNA-1stExon	exon	ENSMUSG00000098702	ENSMUST00000184181	1	1500015A07Rik	antisense	antisense	1	1865	0	1865
18	62183938	62184405	+	-24.7	-23.6	88.5	ncRNA-LastExon	exon	ENSMUSG00000054589	ENSMUST00000067743	2	Gm9949	lincRNA	lincRNA	2	478	0	484
1	86367286	86367855	+	-4.58	-3.8	18.7	ncRNA-LastExon	exon	ENSMUSG00000073627	ENSMUST00000127284	2	C130036L24Rik	processed_transcript	retained_intron	2	434	0	832
1	86372353	86372953	+	-6.89	-6.04	18.7	ncRNA-LastExon	exon	ENSMUSG00000073627	ENSMUST00000137643	3	C130036L24Rik	processed_transcript	processed_transcript	3	116	587	2406
18	64886144	64886294	-	-2.32	-1.65	10.4	ncRNA-LastExon	exon	ENSMUSG00000114210	ENSMUST00000224731	2	A330084C13Rik	antisense	antisense	2	551	0	2880
18	65306459	65306728	+	-6.55	-5.72	3.82	ncRNA-1stExon	exon	ENSMUSG00000118101	ENSMUST00000235286	1	F730048M01Rik	antisense	antisense	2	1158	0	990
18	65306966	65309041	+	-25	-23.9	15.6	ncRNA-1stExon	exon	ENSMUSG00000118101	ENSMUST00000235286	1	F730048M01Rik	antisense	antisense	2	1158	0	990
18	65349156	65350630	+	-5.62	-4.81	5.62	ncRNA-1stExon	exon	ENSMUSG00000118163	ENSMUST00000236639	1	Gm41757	antisense	antisense	3	104	159	523
18	65579098	65579249	-	-2.32	-1.65	10.4	ncRNA-1stExon	exon	ENSMUSG00000117992	ENSMUST00000236474	1	Gm41760	antisense	antisense	1	2393	0	2393
18	65579846	65580026	-	-3.15	-2.43	13.5	ncRNA-1stExon	exon	ENSMUSG00000117992	ENSMUST00000236474	1	Gm41760	antisense	antisense	1	2393	0	2393
18	65623339	65623669	-	-17.3	-16.3	6.49	ncRNA-1stExon	exon	ENSMUSG00000118234	ENSMUST00000183157	1	Gm50115	antisense	antisense	1	5267	0	5267
18	65636636	65636816	+	-4	-3.25	16.7	ncRNA-1stExon	exon	ENSMUSG00000117775	ENSMUST00000237947	1	Gm50462	sense_intronic	sense_intronic	1	2678	0	2678
18	66127393	66127512	-	-2.28	-1.62	9.37	ncRNA-LastExon	exon	ENSMUSG00000117764	ENSMUST00000236179	2	Gm50143	sense_intronic	sense_intronic	2	58	0	921
18	67205370	67205970	-	-388	-Inf	6.18	ncRNA-1stExon	exon	ENSMUSG00000117757	ENSMUST00000209359	1	Gm50169	antisense	antisense	1	2636	0	2636
1	87264480	87264674	-	-6.87	-6.03	20.8	ncRNA-LastExon	exon	ENSMUSG00000089821	ENSMUST00000138844	2	Efhd1os	antisense	antisense	2	78	0	254
18	75365361	75367088	-	-9.08	-8.19	7.29	ncRNA-LastExon	exon	ENSMUSG00000092569	ENSMUST00000174338	2	Gm20544	processed_transcript	processed_transcript	2	159	0	531
18	77729937	77732533	-	-3.31	-2.59	9.37	ncRNA-LastExon	exon	ENSMUSG00000097666	ENSMUST00000180530	2	A330094K24Rik	lincRNA	lincRNA	2	286	0	983
18	77793318	77793498	-	-3.5	-2.77	7.81	ncRNA-LastExon	exon	ENSMUSG00000073529	ENSMUST00000143732	3	F830208F22Rik	processed_transcript	processed_transcript	3	86	1116	1689
18	77794036	77794336	-	-5.45	-4.64	21.9	ncRNA-LastExon	exon	ENSMUSG00000073529	ENSMUST00000143732	3	F830208F22Rik	processed_transcript	processed_transcript	3	86	1116	1689
1	87854124	87854299	-	-4	-3.25	16.7	ncRNA-1stExon	exon	ENSMUSG00000101942	ENSMUST00000187511	1	Gm19582	antisense	antisense	2	329	0	512
18	80191972	80192766	+	-39.9	-38.7	15.1	ncRNA-LastExon	exon	ENSMUSG00000118061	ENSMUST00000236423	5	Rbfaos	lincRNA	lincRNA	5	434	1007	1267
18	82692283	82692491	+	-6.62	-5.78	26	ncRNA-1stExon	exon	ENSMUSG00000097141	ENSMUST00000181931	1	Gm10524	TEC	TEC	1	1893	0	1893
18	82693052	82693260	+	-3.52	-2.79	10.4	ncRNA-1stExon	exon	ENSMUSG00000097141	ENSMUST00000181931	1	Gm10524	TEC	TEC	1	1893	0	1893
18	84209325	84209471	+	-3.06	-2.34	4.37	ncRNA-LastExon	exon	ENSMUSG00000118385	ENSMUST00000238064	2	Gm50311	antisense	antisense	2	108	0	588
1	88560646	88561899	+	-22.2	-21.1	22.4	ncRNA-LastExon	exon	ENSMUSG00000100798	ENSMUST00000189394	6	Gm19589	lincRNA	lincRNA	6	251	780	1592
1	90283705	90283883	+	-2.87	-2.17	12.5	ncRNA-LastExon	exon	ENSMUSG00000101028	ENSMUST00000188640	2	Gm28723	lincRNA	lincRNA	2	149	0	852
19	10199259	10200748	+	-48.8	-47.5	7.11	ncRNA-LastExon	exon	ENSMUSG00000064032	ENSMUST00000150038	2	Gm10143	antisense	antisense	2	137	0	3195
19	10785682	10785893	+	-3.15	-2.43	13.5	ncRNA-LastExon	exon	ENSMUSG00000067577	ENSMUST00000186596	4	A430093F15Rik	processed_transcript	lincRNA	4	56	1433	626
19	11047670	11047939	-	-3.27	-2.55	6.25	ncRNA-LastExon	exon	ENSMUSG00000075010	ENSMUST00000238097	3	AW112010	lincRNA	lincRNA	3	29	114	482
1	91800717	91800927	-	-2.67	-1.98	4.17	ncRNA-1stExon	exon	ENSMUSG00000100980	ENSMUST00000187564	1	Gm29100	antisense	antisense	1	4410	0	4410
1	91801496	91801677	-	-2.88	-2.18	3.12	ncRNA-1stExon	exon	ENSMUSG00000100980	ENSMUST00000187564	1	Gm29100	antisense	antisense	1	4410	0	4410
19	29806690	29810096	+	-83.1	-81.6	14.2	ncRNA-LastExon	exon	ENSMUSG00000118251	ENSMUST00000236200	2	Gm50373	antisense	antisense	2	76	0	173
19	35082969	35083381	+	-4.48	-3.71	17.7	ncRNA-LastExon	exon	ENSMUSG00000117865	ENSMUST00000235823	9	Gm50137	lincRNA	lincRNA	9	123	653	517
19	35707085	35708058	-	-3.05	-2.34	11.5	ncRNA-InternalExon	exon	ENSMUSG00000118212	ENSMUST00000235233	5	Gm41836	lincRNA	lincRNA	7	97	814	238
19	36619435	36619556	-	-3.67	-2.93	2.03	ncRNA-LastExon	exon	ENSMUSG00000087579	ENSMUST00000142067	5	Hectd2os	antisense	antisense	5	241	346	2075
19	37433026	37433531	-	-9.88	-8.98	37.5	ncRNA-1stExon	exon	ENSMUSG00000102353	ENSMUST00000192635	1	Gm38345	TEC	TEC	1	1748	0	1748
19	37433648	37433945	-	-3.43	-2.7	14.6	ncRNA-1stExon	exon	ENSMUSG00000102353	ENSMUST00000192635	1	Gm38345	TEC	TEC	1	1748	0	1748
1	93750685	93751072	+	-44.6	-43.3	4.39	ncRNA-LastExon	exon	ENSMUSG00000101952	ENSMUST00000188846	3	Gm10550	antisense	antisense	3	113	94	775
19	3863772	3867673	-	-7.67	-6.81	5.56	ncRNA-1stExon	exon	ENSMUSG00000117912	ENSMUST00000235621	1	Gm50383	antisense	antisense	2	168	0	214
19	40594298	40594417	+	-2.73	-2.04	2.03	ncRNA-LastExon	exon	ENSMUSG00000097792	ENSMUST00000181109	3	Gm27042	lincRNA	lincRNA	3	106	57	935
19	4192108	4192782	-	-34.1	-32.9	12.7	ncRNA-LastExon	exon	ENSMUSG00000117839	ENSMUST00000235517	2	Gm50251	antisense	antisense	2	88	0	153
19	42562616	42563108	-	-40.3	-39.1	4.95	ncRNA-LastExon	exon	ENSMUSG00000090117	ENSMUST00000162829	2	Gm16541	antisense	antisense	2	137	0	298
19	42781185	42781365	+	-2.87	-2.17	12.5	ncRNA-LastExon	exon	ENSMUSG00000090235	ENSMUST00000159313	2	Gm16244	processed_transcript	processed_transcript	2	312	0	2015
19	43609310	43609515	-	-3.15	-2.43	13.5	ncRNA-LastExon	exon	ENSMUSG00000092250	ENSMUST00000172872	2	Gm20467	lincRNA	lincRNA	2	224	0	770
19	43675445	43675774	+	-3.05	-2.34	7.81	ncRNA-1stExon	exon	ENSMUSG00000117698	ENSMUST00000236819	1	BC037704	processed_transcript	bidirectional_promoter_lncRNA	1	1999	0	1999
19	44227376	44227705	-	-4.58	-3.8	18.7	ncRNA-LastExon	exon	ENSMUSG00000117900	ENSMUST00000236516	2	Gm50323	antisense	antisense	2	90	0	2178
19	4447267	4448170	+	-22.1	-21.1	20.3	ncRNA-LastExon	exon	ENSMUSG00000087132	ENSMUST00000154407	5	A930001C03Rik	processed_transcript	antisense	5	387	213	802
19	45752021	45752310	+	-22.9	-21.9	2.71	ncRNA-LastExon	exon	ENSMUSG00000087367	ENSMUST00000133963	2	Gm15491	antisense	antisense	2	170	0	581
19	46883318	46883439	+	-5.07	-4.28	9.9	ncRNA-1stExon	exon	ENSMUSG00000117814	ENSMUST00000236822	1	Gm50431	lincRNA	lincRNA	1	1945	0	1945
19	4762102	4762729	-	-77.6	-76.1	9.49	ncRNA-1stExon	exon	ENSMUSG00000103651	ENSMUST00000195512	1	Gm37206	TEC	TEC	1	3069	0	3069
19	5072553	5075139	+	-12.5	-11.6	19.8	ncRNA-LastExon	exon	ENSMUSG00000117893	ENSMUST00000237721	2	Gm46658	antisense	antisense	2	377	0	1044
19	5118066	5118243	+	-3.23	-2.51	4.86	ncRNA-1stExon	exon	ENSMUSG00000117710	ENSMUST00000236968	1	Gm10817	antisense	antisense	1	1292	0	1292
19	5118506	5118713	+	-2.32	-1.65	10.4	ncRNA-1stExon	exon	ENSMUSG00000117710	ENSMUST00000236968	1	Gm10817	antisense	antisense	1	1292	0	1292
19	5295670	5295998	+	-4.58	-3.8	18.7	ncRNA-1stExon	exon	ENSMUSG00000118243	ENSMUST00000236582	1	Gm50203	antisense	antisense	1	833	0	833
19	53444054	53444205	-	-2.32	-1.65	10.4	ncRNA-LastExon	exon	ENSMUSG00000097636	ENSMUST00000180667	4	Mirt1	processed_transcript	lincRNA	4	79	301	1331
19	53444863	53445014	-	-2.12	-1.47	4.17	ncRNA-LastExon	exon	ENSMUSG00000097636	ENSMUST00000180667	4	Mirt1	processed_transcript	lincRNA	4	79	301	1331
19	53445163	53445284	-	-2.79	-2.1	7.29	ncRNA-LastExon	exon	ENSMUSG00000097636	ENSMUST00000180667	4	Mirt1	processed_transcript	lincRNA	4	79	301	1331
19	53820661	53821762	-	-11.9	-11	15.6	ncRNA-LastExon	exon	ENSMUSG00000089679	ENSMUST00000162724	2	Gm16299	antisense	antisense	2	37	0	2729
19	5388423	5389336	+	-22.1	-21	13.2	ncRNA-1stExon	exon	ENSMUSG00000117959	ENSMUST00000237256	1	D330050I16Rik	antisense	antisense	1	1266	0	1266
19	55103321	55117575	+	-5.48	-4.68	19.8	ncRNA-InternalExon	exon	ENSMUSG00000118099	ENSMUST00000237370	2	Gm31356	antisense	antisense	3	131	1097	332
19	5689265	5689386	-	-2.26	-1.6	9.37	ncRNA-LastExon	exon	ENSMUSG00000118077	ENSMUST00000237906	2	Gm50315	antisense	antisense	2	153	0	447
19	5689505	5690010	-	-6.32	-5.49	25	ncRNA-LastExon	exon	ENSMUSG00000118077	ENSMUST00000237906	2	Gm50315	antisense	antisense	2	153	0	447
19	57360153	57360302	-	-2.28	-1.62	6.25	ncRNA-1stExon	exon	ENSMUSG00000097785	ENSMUST00000181921	1	B230217O12Rik	processed_transcript	bidirectional_promoter_lncRNA	3	762	202	678
19	57360360	57360745	-	-5.75	-4.94	11.5	ncRNA-1stExon	exon	ENSMUSG00000097785	ENSMUST00000181921	1	B230217O12Rik	processed_transcript	bidirectional_promoter_lncRNA	3	762	202	678
19	5795689	5795870	-	-9.52	-8.62	4.75	ncRNA-1stExon	exon	ENSMUSG00000092341	ENSMUST00000172812	1	Malat1	lincRNA	lincRNA	1	6983	0	6983
19	5800963	5802342	-	-15300	-Inf	6.76	ncRNA-1stExon	exon	ENSMUSG00000092341	ENSMUST00000172812	1	Malat1	lincRNA	lincRNA	1	6983	0	6983
19	5801915	5802301	-	-138	-136	1.48	ncRNA-1stExon	exon	ENSMUSG00000092341	ENSMUST00000172812	1	Malat1	lincRNA	lincRNA	1	6983	0	6983
19	5801940	5802393	+	-462	-Inf	1.8	ncRNA-1stExon	exon	ENSMUSG00000102349	ENSMUST00000192176	1	Gm37376	TEC	TEC	1	453	0	453
19	5802461	5802672	-	-754	-Inf	9.59	ncRNA-1stExon	exon	ENSMUSG00000092341	ENSMUST00000172812	1	Malat1	lincRNA	lincRNA	1	6983	0	6983
19	5802471	5802671	-	-751	-Inf	9.49	ncRNA-1stExon	exon	ENSMUSG00000092341	ENSMUST00000173499	1	Malat1	lincRNA	lincRNA	2	434	0	51
19	58204339	58236047	+	-11.6	-10.7	7.29	ncRNA-LastExon	exon	ENSMUSG00000087002	ENSMUST00000143595	2	Gm16277	antisense	antisense	2	246	0	416
19	5824707	5824918	-	-4.42	-3.65	3.82	ncRNA-1stExon	exon	ENSMUSG00000092274	ENSMUST00000173672	1	Neat1	lincRNA	lincRNA	1	20771	0	20771
19	5825306	5825517	-	-6.43	-5.6	2.58	ncRNA-1stExon	exon	ENSMUSG00000092274	ENSMUST00000173672	1	Neat1	lincRNA	lincRNA	1	20771	0	20771
19	5825344	5825522	-	-5.72	-4.9	2.75	ncRNA-LastExon	exon	ENSMUSG00000092274	ENSMUST00000232969	3	Neat1	lincRNA	lincRNA	3	353	101	257
19	5827434	5827645	-	-7.98	-7.11	2.54	ncRNA-1stExon	exon	ENSMUSG00000092274	ENSMUST00000173672	1	Neat1	lincRNA	lincRNA	1	20771	0	20771
19	5842270	5842721	-	-1420	-Inf	6.5	ncRNA-1stExon	exon	ENSMUSG00000092274	ENSMUST00000173672	1	Neat1	lincRNA	lincRNA	1	20771	0	20771
19	5842306	5842723	-	-1420	-Inf	8.56	ncRNA-LastExon	exon	ENSMUSG00000092274	ENSMUST00000174287	2	Neat1	lincRNA	lincRNA	2	552	0	2452
19	5843228	5844715	-	-5250	-Inf	9.14	ncRNA-LastExon	exon	ENSMUSG00000092274	ENSMUST00000174287	2	Neat1	lincRNA	lincRNA	2	552	0	2452
19	5843229	5844699	-	-5190	-Inf	9.11	ncRNA-LastExon	exon	ENSMUSG00000092274	ENSMUST00000174287	2	Neat1	lincRNA	lincRNA	2	552	0	2452
19	5844310	5844437	-	-14.3	-13.4	1.34	ncRNA-LastExon	exon	ENSMUSG00000092274	ENSMUST00000174287	2	Neat1	lincRNA	lincRNA	2	552	0	2452
19	5845267	5845476	-	-1460	-Inf	6.29	ncRNA-1stExon	exon	ENSMUSG00000092274	ENSMUST00000174287	1	Neat1	lincRNA	lincRNA	2	552	0	2452
19	5845267	5845478	-	-1470	-Inf	6.23	ncRNA-1stExon	exon	ENSMUSG00000092274	ENSMUST00000173672	1	Neat1	lincRNA	lincRNA	1	20771	0	20771
19	5851271	5851388	+	-5.29	-4.49	2.79	ncRNA-LastExon	exon	ENSMUSG00000043488	ENSMUST00000187697	2	Frmd8os	antisense	antisense	2	128	0	388
19	5914679	5914826	+	-3.5	-2.77	6.77	ncRNA-LastExon	exon	ENSMUSG00000110156	ENSMUST00000210917	2	Gm42067	antisense	antisense	2	120	0	290
19	5914679	5914829	+	-3.5	-2.77	6.77	ncRNA-1stExon	exon	ENSMUSG00000110156	ENSMUST00000235359	1	Gm42067	antisense	antisense	1	1843	0	1843
19	6015063	6015541	+	-39.8	-38.6	127	ncRNA-InternalExon	exon	ENSMUSG00000097404	ENSMUST00000180505	3	Gm10814	antisense	antisense	5	65	1239	665
19	6016402	6017895	+	-3.58	-2.84	13.5	ncRNA-LastExon	exon	ENSMUSG00000097404	ENSMUST00000180505	5	Gm10814	antisense	antisense	5	65	1239	665
19	6363509	6363759	-	-2.59	-1.91	11.5	ncRNA-1stExon	exon	ENSMUSG00000079467	ENSMUST00000113496	1	Gm14966	antisense	antisense	3	153	122	243
1	9747647	9748483	+	-92.5	-90.9	25.5	ncRNA-1stExon	exon	ENSMUSG00000097893	ENSMUST00000181821	1	1700034P13Rik	antisense	antisense	4	957	241	798
1	98031145	98031325	-	-4.39	-3.62	10.4	ncRNA-LastExon	exon	ENSMUSG00000089706	ENSMUST00000160588	2	B230216N24Rik	processed_transcript	retained_intron	2	2560	0	909
1	98031742	98031982	-	-4.8	-4.02	10.9	ncRNA-LastExon	exon	ENSMUSG00000089706	ENSMUST00000160588	2	B230216N24Rik	processed_transcript	retained_intron	2	2560	0	909
1	98589516	98589756	+	-5.66	-4.85	1.82	ncRNA-1stExon	exon	ENSMUSG00000100009	ENSMUST00000191042	1	Gm7967	lincRNA	lincRNA	1	5042	0	5042
1	98605973	98607264	+	-38.8	-37.5	9.69	ncRNA-LastExon	exon	ENSMUSG00000100009	ENSMUST00000191409	5	Gm7967	lincRNA	lincRNA	5	141	466	442
19	8723534	8723655	+	-3.46	-2.73	2.49	ncRNA-1stExon	exon	ENSMUSG00000108414	ENSMUST00000205539	1	Snhg1	processed_transcript	retained_intron	4	703	1442	203
19	8726112	8726413	+	-4.13	-3.37	2.21	ncRNA-LastExon	exon	ENSMUSG00000108414	ENSMUST00000206519	2	Snhg1	processed_transcript	retained_intron	2	1770	0	958
1	9942046	9942253	-	-7.97	-7.1	2.01	ncRNA-LastExon	exon	ENSMUSG00000098234	ENSMUST00000182043	2	Snhg6	lincRNA	lincRNA	2	288	0	367
2	104567890	104571340	+	-120	-119	18.5	ncRNA-LastExon	exon	ENSMUSG00000086454	ENSMUST00000127350	3	Platr14	processed_transcript	processed_transcript	3	15	252	269
2	11058532	11058799	+	-4.29	-3.52	17.7	ncRNA-LastExon	exon	ENSMUSG00000085257	ENSMUST00000138416	4	Gm13264	lincRNA	lincRNA	4	87	216	1708
2	11058946	11059360	+	-2.74	-2.04	3.42	ncRNA-LastExon	exon	ENSMUSG00000085257	ENSMUST00000138416	4	Gm13264	lincRNA	lincRNA	4	87	216	1708
2	113441947	113442215	-	-5.75	-4.93	4.28	ncRNA-1stExon	exon	ENSMUSG00000087545	ENSMUST00000148420	1	Gm13966	antisense	antisense	2	385	0	447
2	114054393	114054543	+	-2.14	-1.49	2.71	ncRNA-1stExon	exon	ENSMUSG00000092397	ENSMUST00000154140	1	C130080G10Rik	antisense	antisense	4	342	554	668
2	114054928	114055167	+	-4.27	-3.5	4.17	ncRNA-1stExon	exon	ENSMUSG00000092397	ENSMUST00000150005	1	C130080G10Rik	antisense	antisense	3	971	228	645
2	114061200	114064452	+	-41.9	-40.7	9.5	ncRNA-LastExon	exon	ENSMUSG00000092201	ENSMUST00000140041	6	A530058N18Rik	processed_transcript	processed_transcript	6	331	342	703
2	114061212	114067849	+	-38.5	-37.3	10.7	ncRNA-LastExon	exon	ENSMUSG00000092397	ENSMUST00000155185	5	C130080G10Rik	antisense	antisense	5	55	434	465
2	116066246	116066506	-	-11.4	-10.4	5.35	ncRNA-LastExon	exon	ENSMUSG00000086328	ENSMUST00000140185	2	2700033N17Rik	lincRNA	lincRNA	2	320	0	401
2	116067299	116067444	-	-2.59	-1.91	11.5	ncRNA-1stExon	exon	ENSMUSG00000086328	ENSMUST00000140185	1	2700033N17Rik	lincRNA	lincRNA	2	320	0	401
2	116082813	116083171	+	-4.48	-3.71	14.6	ncRNA-InternalExon	exon	ENSMUSG00000086308	ENSMUST00000152412	3	G630016G05Rik	lincRNA	lincRNA	5	116	563	117
2	116976069	116976249	-	-2.59	-1.91	11.5	ncRNA-1stExon	exon	ENSMUSG00000099470	ENSMUST00000188763	1	Gm29340	lincRNA	lincRNA	1	3854	0	3854
2	119594296	119600216	+	-332	-Inf	14.3	ncRNA-LastExon	exon	ENSMUSG00000085438	ENSMUST00000147425	3	Oip5os1	lincRNA	lincRNA	3	138	84	1159
2	119600335	119600696	+	-63.6	-62.2	3.93	ncRNA-LastExon	exon	ENSMUSG00000085438	ENSMUST00000147425	3	Oip5os1	lincRNA	lincRNA	3	138	84	1159
2	119607321	119607502	+	-10.8	-9.85	3.01	ncRNA-LastExon	exon	ENSMUSG00000085438	ENSMUST00000153581	3	Oip5os1	lincRNA	lincRNA	3	132	253	7915
2	120025158	120025599	-	-27.8	-26.6	6.77	ncRNA-LastExon	exon	ENSMUSG00000087458	ENSMUST00000141511	2	Gm13999	antisense	antisense	2	56	0	913
2	120850973	120851212	+	-5.5	-4.69	12.5	ncRNA-1stExon	exon	ENSMUSG00000087519	ENSMUST00000124795	1	AV039307	processed_transcript	processed_transcript	4	543	230	360
2	122702136	122704318	+	-4.12	-3.36	2.71	ncRNA-InternalExon	exon	ENSMUSG00000087017	ENSMUST00000134411	2	4930417H01Rik	processed_transcript	processed_transcript	5	78	287	224
2	125207588	125208007	-	-5.56	-4.75	12.5	ncRNA-LastExon	exon	ENSMUSG00000086416	ENSMUST00000123574	3	Gm14002	antisense	antisense	3	181	75	2583
2	125209769	125209979	-	-3.27	-2.55	2.72	ncRNA-LastExon	exon	ENSMUSG00000086416	ENSMUST00000123574	3	Gm14002	antisense	antisense	3	181	75	2583
2	125505682	125505891	+	-20.8	-19.7	1.96	ncRNA-1stExon	exon	ENSMUSG00000053615	ENSMUST00000066157	1	Gm9913	antisense	antisense	1	2793	0	2793
2	125506128	125506307	+	-2.87	-2.17	12.5	ncRNA-1stExon	exon	ENSMUSG00000053615	ENSMUST00000066157	1	Gm9913	antisense	antisense	1	2793	0	2793
2	125506365	125506693	+	-4.11	-3.36	12.5	ncRNA-1stExon	exon	ENSMUSG00000053615	ENSMUST00000066157	1	Gm9913	antisense	antisense	1	2793	0	2793
2	125507316	125507495	+	-2.79	-2.1	11.5	ncRNA-1stExon	exon	ENSMUSG00000053615	ENSMUST00000066157	1	Gm9913	antisense	antisense	1	2793	0	2793
2	125507702	125507851	+	-2.28	-1.62	8.33	ncRNA-1stExon	exon	ENSMUSG00000053615	ENSMUST00000066157	1	Gm9913	antisense	antisense	1	2793	0	2793
2	12697445	12704174	+	-5.89	-5.07	3.04	ncRNA-1stExon	exon	ENSMUSG00000104045	ENSMUST00000192277	1	Gm37565	lincRNA	lincRNA	4	205	182	104
2	12705819	12706853	+	-40	-38.7	3.68	ncRNA-LastExon	exon	ENSMUSG00000104045	ENSMUST00000192277	4	Gm37565	lincRNA	lincRNA	4	205	182	104
2	128204343	128204524	-	-4.27	-3.5	4.17	ncRNA-LastExon	exon	ENSMUSG00000074813	ENSMUST00000239179	4	Morrbid	lincRNA	lincRNA	4	248	378	728
2	128204703	128204853	-	-2.57	-1.88	4.43	ncRNA-LastExon	exon	ENSMUSG00000074813	ENSMUST00000239387	4	Morrbid	lincRNA	lincRNA	4	232	358	874
2	128238030	128238181	-	-2.59	-1.91	11.5	ncRNA-InternalExon	exon	ENSMUSG00000074813	ENSMUST00000225087	3	Morrbid	lincRNA	lincRNA	7	273	763	377
2	128295744	128296014	-	-4.52	-3.75	5.9	ncRNA-LastExon	exon	ENSMUSG00000074813	ENSMUST00000239371	4	Morrbid	lincRNA	lincRNA	4	161	278	555
2	128299778	128300228	-	-13.8	-12.8	13.9	ncRNA-LastExon	exon	ENSMUSG00000074813	ENSMUST00000239198	3	Morrbid	lincRNA	lincRNA	3	770	205	2334
2	128300646	128307190	-	-22.2	-21.1	5.09	ncRNA-LastExon	exon	ENSMUSG00000074813	ENSMUST00000239198	3	Morrbid	lincRNA	lincRNA	3	770	205	2334
2	128312472	128312953	-	-5.83	-5.02	3.75	ncRNA-1stExon	exon	ENSMUSG00000074813	ENSMUST00000239182	1	Morrbid	lincRNA	lincRNA	1	4316	0	4316
2	128317143	128317653	-	-16.1	-15.1	3.18	ncRNA-LastExon	exon	ENSMUSG00000074813	ENSMUST00000239221	3	Morrbid	lincRNA	lincRNA	3	298	205	1496
2	128330980	128333568	-	-3.49	-2.76	1.85	ncRNA-1stExon	exon	ENSMUSG00000074813	ENSMUST00000239251	1	Morrbid	lincRNA	lincRNA	3	276	205	103
2	128345090	128345211	-	-2.54	-1.86	6.25	ncRNA-LastExon	exon	ENSMUSG00000074813	ENSMUST00000132149	2	Morrbid	lincRNA	lincRNA	2	147	0	795
2	128345479	128345690	-	-3.72	-2.97	15.6	ncRNA-LastExon	exon	ENSMUSG00000074813	ENSMUST00000132149	2	Morrbid	lincRNA	lincRNA	2	147	0	795
2	128372161	128402849	-	-22.3	-21.2	4.86	ncRNA-LastExon	exon	ENSMUSG00000074813	ENSMUST00000239199	2	Morrbid	lincRNA	lincRNA	2	778	0	327
2	128429042	128429443	-	-31.1	-29.9	17.4	ncRNA-1stExon	exon	ENSMUSG00000074813	ENSMUST00000239198	1	Morrbid	lincRNA	lincRNA	3	770	205	2334
2	128429592	128429743	-	-3.5	-2.77	5.47	ncRNA-1stExon	exon	ENSMUSG00000074813	ENSMUST00000239198	1	Morrbid	lincRNA	lincRNA	3	770	205	2334
2	128966771	128967725	-	-30.8	-29.6	25	ncRNA-1stExon	exon	ENSMUSG00000074807	ENSMUST00000238197	1	Gm10762	antisense	antisense	1	2540	0	2540
2	128966788	128967984	-	-30.4	-29.3	27.1	ncRNA-1stExon	exon	ENSMUSG00000074807	ENSMUST00000238197	1	Gm10762	antisense	antisense	1	2540	0	2540
2	129182541	129183081	-	-4.54	-3.77	17.7	ncRNA-LastExon	exon	ENSMUSG00000086652	ENSMUST00000151051	2	Gm14029	antisense	antisense	2	714	0	634
2	129183587	129183767	-	-2.42	-1.74	2.99	ncRNA-1stExon	exon	ENSMUSG00000086652	ENSMUST00000151051	1	Gm14029	antisense	antisense	2	714	0	634
2	129197908	129198596	-	-20.6	-19.6	9.37	ncRNA-1stExon	exon	ENSMUSG00000103009	ENSMUST00000192413	1	Gm4430	TEC	TEC	1	1943	0	1943
2	129268348	129268526	+	-6.63	-5.8	6.6	ncRNA-LastExon	exon	ENSMUSG00000085485	ENSMUST00000141964	3	Gm14024	antisense	antisense	3	336	43	181
2	130874105	130880111	-	-117	-116	30.2	ncRNA-LastExon	exon	ENSMUSG00000085566	ENSMUST00000135110	2	A730017L22Rik	processed_transcript	processed_transcript	2	186	0	2698
2	130880200	130880350	-	-2.47	-1.79	3.75	ncRNA-LastExon	exon	ENSMUSG00000085566	ENSMUST00000128176	4	A730017L22Rik	processed_transcript	processed_transcript	4	146	277	2632
2	130880648	130881128	-	-18.1	-17.1	22.9	ncRNA-LastExon	exon	ENSMUSG00000085566	ENSMUST00000128176	4	A730017L22Rik	processed_transcript	processed_transcript	4	146	277	2632
2	130881276	130881457	-	-2.83	-2.13	4.17	ncRNA-LastExon	exon	ENSMUSG00000085566	ENSMUST00000128176	4	A730017L22Rik	processed_transcript	processed_transcript	4	146	277	2632
2	130881785	130882115	-	-4.48	-3.71	6.51	ncRNA-LastExon	exon	ENSMUSG00000085566	ENSMUST00000128176	4	A730017L22Rik	processed_transcript	processed_transcript	4	146	277	2632
2	13162136	13162999	-	-8.6	-7.73	24	ncRNA-1stExon	exon	ENSMUSG00000102691	ENSMUST00000194117	1	Gm37780	TEC	TEC	1	1873	0	1873
2	132260679	132260918	+	-7.06	-6.22	27.1	ncRNA-LastExon	exon	ENSMUSG00000087377	ENSMUST00000124336	2	AV099323	antisense	antisense	2	173	0	748
2	13324901	13325081	+	-2.59	-1.91	11.5	ncRNA-LastExon	exon	ENSMUSG00000086358	ENSMUST00000149137	4	Gm13270	processed_transcript	antisense	4	112	391	1183
2	13325319	13325767	+	-5.45	-4.64	21.9	ncRNA-LastExon	exon	ENSMUSG00000086358	ENSMUST00000149137	4	Gm13270	processed_transcript	antisense	4	112	391	1183
2	135651886	135652063	+	-3.94	-3.19	7.81	ncRNA-LastExon	exon	ENSMUSG00000084762	ENSMUST00000146980	4	Platr3	lincRNA	lincRNA	4	65	130	217
2	14070420	14070658	-	-6.41	-5.57	17.7	ncRNA-LastExon	exon	ENSMUSG00000086657	ENSMUST00000152524	2	Stamos	processed_transcript	antisense	2	352	0	449
2	14073607	14073904	-	-16.1	-15.2	3.61	ncRNA-1stExon	exon	ENSMUSG00000086657	ENSMUST00000152524	1	Stamos	processed_transcript	antisense	2	352	0	449
2	153341543	153341753	-	-3.27	-2.55	7.29	ncRNA-LastExon	exon	ENSMUSG00000073236	ENSMUST00000128026	2	2500004C02Rik	processed_transcript	processed_transcript	2	190	0	1708
2	153341871	153342051	-	-3.32	-2.59	4.17	ncRNA-LastExon	exon	ENSMUSG00000073236	ENSMUST00000128026	2	2500004C02Rik	processed_transcript	processed_transcript	2	190	0	1708
2	153342199	153343191	-	-10.5	-9.61	4.28	ncRNA-LastExon	exon	ENSMUSG00000073236	ENSMUST00000128026	2	2500004C02Rik	processed_transcript	processed_transcript	2	190	0	1708
2	154612519	154613082	-	-3.43	-2.7	14.6	ncRNA-1stExon	exon	ENSMUSG00000097602	ENSMUST00000238256	1	4930519P11Rik	antisense	antisense	1	1628	0	1628
2	155826905	155827053	+	-2.59	-1.91	11.5	ncRNA-1stExon	exon	ENSMUSG00000086754	ENSMUST00000141926	1	Gm16098	antisense	antisense	2	437	0	359
2	156391929	156392979	-	-1220	-Inf	33.3	ncRNA-1stExon	exon	ENSMUSG00000102869	ENSMUST00000192863	1	2900097C17Rik	lincRNA	lincRNA	1	4915	0	4915
2	156392518	156392829	-	-3.74	-3	13.5	ncRNA-1stExon	exon	ENSMUSG00000102869	ENSMUST00000192863	1	2900097C17Rik	lincRNA	lincRNA	1	4915	0	4915
2	156576299	156577160	+	-20.7	-19.6	68.7	ncRNA-LastExon	exon	ENSMUSG00000055494	ENSMUST00000144818	2	Gm14168	lincRNA	lincRNA	2	106	0	2091
2	156577219	156577427	+	-5.15	-4.36	20.8	ncRNA-LastExon	exon	ENSMUSG00000055494	ENSMUST00000144818	2	Gm14168	lincRNA	lincRNA	2	106	0	2091
2	156833048	156833286	-	-6.32	-5.49	20.8	ncRNA-LastExon	exon	ENSMUSG00000087179	ENSMUST00000137463	4	Gm14230	lincRNA	lincRNA	4	286	210	378
2	156844857	156852667	-	-6.32	-5.49	14.1	ncRNA-1stExon	exon	ENSMUSG00000102323	ENSMUST00000193136	1	Gm37790	TEC	TEC	1	3346	0	3346
2	156853585	156854332	-	-23	-22	19.8	ncRNA-InternalExon	exon	ENSMUSG00000085741	ENSMUST00000153616	2	5430405H02Rik	processed_transcript	antisense	3	296	874	261
2	156862693	156862933	-	-7.42	-6.56	3.71	ncRNA-1stExon	exon	ENSMUSG00000085741	ENSMUST00000185402	1	5430405H02Rik	processed_transcript	antisense	2	365	0	539
2	158117153	158117905	+	-83.3	-81.8	9.37	ncRNA-1stExon	exon	ENSMUSG00000092283	ENSMUST00000173249	1	Gm20412	processed_transcript	processed_transcript	2	521	0	112
2	158353699	158353939	-	-9.66	-8.76	4.86	ncRNA-1stExon	exon	ENSMUSG00000085385	ENSMUST00000186993	1	Snhg17	processed_transcript	lincRNA	1	3144	0	3144
2	158355193	158355463	-	-2.99	-2.29	1.37	ncRNA-1stExon	exon	ENSMUSG00000085385	ENSMUST00000186993	1	Snhg17	processed_transcript	lincRNA	1	3144	0	3144
2	158355820	158355971	-	-15	-14	2.24	ncRNA-1stExon	exon	ENSMUSG00000085385	ENSMUST00000186993	1	Snhg17	processed_transcript	lincRNA	1	3144	0	3144
2	160574768	160606302	-	-551	-Inf	4.15	ncRNA-LastExon	exon	ENSMUSG00000078956	ENSMUST00000209603	2	Gm14221	lincRNA	lincRNA	2	110	0	1327
2	160606777	160619971	-	-98.3	-96.8	4.01	ncRNA-LastExon	exon	ENSMUSG00000078956	ENSMUST00000209603	2	Gm14221	lincRNA	lincRNA	2	110	0	1327
2	161113704	161113823	+	-2.32	-1.65	10.4	ncRNA-LastExon	exon	ENSMUSG00000109780	ENSMUST00000209874	3	Gm45447	antisense	antisense	3	418	216	1171
2	163420032	163420272	+	-2.74	-2.04	3.42	ncRNA-1stExon	exon	ENSMUSG00000099632	ENSMUST00000190930	1	2900093K20Rik	antisense	antisense	1	567	0	567
2	164459983	164460280	-	-2.28	-1.62	8.33	ncRNA-LastExon	exon	ENSMUSG00000085760	ENSMUST00000122806	3	Gm14302	antisense	antisense	3	96	41	245
2	164767751	164769666	-	-19	-18	3.98	ncRNA-InternalExon	exon	ENSMUSG00000086453	ENSMUST00000141843	2	Gm11457	antisense	antisense	4	54	350	53
2	164919775	164919953	+	-2.74	-2.04	3.65	ncRNA-LastExon	exon	ENSMUSG00000085436	ENSMUST00000129364	2	Zfp335os	antisense	antisense	2	397	0	730
2	167065445	167065862	+	-62.2	-60.8	4.85	ncRNA-LastExon	exon	ENSMUSG00000074578	ENSMUST00000143587	4	Zfas1	processed_transcript	retained_intron	4	79	151	429
2	167191884	167192064	+	-2.54	-1.86	5.21	ncRNA-LastExon	exon	ENSMUSG00000085151	ENSMUST00000151217	4	1110018N20Rik	processed_transcript	processed_transcript	4	117	253	430
2	167695422	167695633	+	-3.02	-2.31	6.25	ncRNA-LastExon	exon	ENSMUSG00000006462	ENSMUST00000130679	2	A530013C23Rik	lincRNA	lincRNA	2	80	0	2475
2	167777583	167779004	+	-2.32	-1.65	10.4	ncRNA-InternalExon	exon	ENSMUSG00000084797	ENSMUST00000127441	2	Gm14321	lincRNA	lincRNA	4	131	326	175
2	167783340	167783486	+	-5.75	-4.94	8.33	ncRNA-LastExon	exon	ENSMUSG00000087624	ENSMUST00000124850	2	9230111E07Rik	lincRNA	lincRNA	2	624	0	187
2	170511417	170511688	-	-12.8	-11.9	4.17	ncRNA-1stExon	exon	ENSMUSG00000085495	ENSMUST00000126086	1	Gm16796	antisense	antisense	3	1089	1673	410
2	179976909	179977089	+	-2.59	-1.91	11.5	ncRNA-1stExon	exon	ENSMUSG00000085704	ENSMUST00000150145	1	4921531C22Rik	processed_transcript	processed_transcript	2	340	0	1565
2	179977177	179977970	+	-11.8	-10.9	5.09	ncRNA-LastExon	exon	ENSMUSG00000085704	ENSMUST00000153188	2	4921531C22Rik	processed_transcript	processed_transcript	2	62	0	539
2	180370490	180370760	-	-3.61	-2.87	2.5	ncRNA-LastExon	exon	ENSMUSG00000084843	ENSMUST00000145549	7	B230312C02Rik	lincRNA	lincRNA	7	113	850	740
2	23492960	23493139	+	-6.03	-5.21	24	ncRNA-1stExon	exon	ENSMUSG00000102704	ENSMUST00000192063	1	Gm38309	TEC	TEC	1	1518	0	1518
2	24462858	24463009	+	-3.52	-2.79	6.6	ncRNA-LastExon	exon	ENSMUSG00000085057	ENSMUST00000131886	4	Gm13415	processed_transcript	antisense	4	192	306	2591
2	24464386	24464776	+	-5.15	-4.36	20.8	ncRNA-LastExon	exon	ENSMUSG00000085057	ENSMUST00000131886	4	Gm13415	processed_transcript	antisense	4	192	306	2591
2	25707300	25708216	-	-5.45	-4.64	21.9	ncRNA-1stExon	exon	ENSMUSG00000087612	ENSMUST00000151069	1	A230005M16Rik	antisense	antisense	2	173	0	849
2	26352704	26365679	+	-6.02	-5.2	5.56	ncRNA-1stExon	exon	ENSMUSG00000086779	ENSMUST00000137869	1	Gm13562	processed_transcript	processed_transcript	3	211	313	163
2	26385512	26386815	+	-5.81	-5	1.39	ncRNA-InternalExon	exon	ENSMUSG00000085767	ENSMUST00000125518	2	Gm13563	antisense	antisense	4	237	345	61
2	26386934	26388808	+	-29.3	-28.1	3.65	ncRNA-LastExon	exon	ENSMUSG00000085767	ENSMUST00000150375	4	Gm13563	antisense	antisense	4	50	336	465
2	26458473	26458888	+	-85.4	-83.9	13.7	ncRNA-LastExon	exon	ENSMUSG00000086714	ENSMUST00000133463	3	0610009E02Rik	processed_transcript	processed_transcript	3	505	140	964
2	27540455	27542768	+	-2.87	-2.17	12.5	ncRNA-1stExon	exon	ENSMUSG00000085929	ENSMUST00000142511	1	Gm13421	processed_transcript	processed_transcript	2	169	0	634
2	27542856	27543095	+	-3.01	-2.3	3.39	ncRNA-LastExon	exon	ENSMUSG00000085929	ENSMUST00000142511	2	Gm13421	processed_transcript	processed_transcript	2	169	0	634
2	27883583	27883764	-	-2.32	-1.65	10.4	ncRNA-LastExon	exon	ENSMUSG00000085766	ENSMUST00000154246	2	2810430I11Rik	processed_transcript	processed_transcript	2	227	0	3189
2	27883823	27884033	-	-2.59	-1.91	11.5	ncRNA-LastExon	exon	ENSMUSG00000085766	ENSMUST00000154246	2	2810430I11Rik	processed_transcript	processed_transcript	2	227	0	3189
2	27885081	27885471	-	-4.45	-3.68	7.81	ncRNA-LastExon	exon	ENSMUSG00000085766	ENSMUST00000154246	2	2810430I11Rik	processed_transcript	processed_transcript	2	227	0	3189
2	27885650	27886070	-	-19	-18	42.7	ncRNA-LastExon	exon	ENSMUSG00000085766	ENSMUST00000154246	2	2810430I11Rik	processed_transcript	processed_transcript	2	227	0	3189
2	29868752	29869171	-	-5.6	-4.79	20.8	ncRNA-LastExon	exon	ENSMUSG00000039798	ENSMUST00000047607	2	2600006K01Rik	antisense	antisense	2	758	0	648
2	30237240	30237479	-	-4.93	-4.14	16.7	ncRNA-1stExon	exon	ENSMUSG00000100747	ENSMUST00000187343	1	1700084E18Rik	antisense	antisense	1	1429	0	1429
2	30237716	30237926	-	-6.92	-6.08	4.01	ncRNA-1stExon	exon	ENSMUSG00000100747	ENSMUST00000187343	1	1700084E18Rik	antisense	antisense	1	1429	0	1429
2	31146783	31150966	-	-4.66	-3.88	5.56	ncRNA-LastExon	exon	ENSMUSG00000087269	ENSMUST00000133550	2	D330023K18Rik	processed_transcript	processed_transcript	2	310	0	610
2	35281773	35282010	+	-5.21	-4.41	12	ncRNA-1stExon	exon	ENSMUSG00000106961	ENSMUST00000202212	1	Gm43128	TEC	TEC	1	1621	0	1621
2	36216776	36217497	+	-5.15	-4.36	20.8	ncRNA-LastExon	exon	ENSMUSG00000087187	ENSMUST00000147012	2	Gm13431	lincRNA	lincRNA	2	77	0	311
2	36222786	36222934	+	-6.22	-5.39	2.64	ncRNA-LastExon	exon	ENSMUSG00000087187	ENSMUST00000122948	4	Gm13431	lincRNA	lincRNA	4	29	254	193
2	38823375	38823553	+	-2.54	-1.86	5.73	ncRNA-1stExon	exon	ENSMUSG00000085201	ENSMUST00000129089	1	Nr6a1os	antisense	antisense	2	313	0	332
2	46419534	46419731	-	-12.8	-11.8	14.1	ncRNA-LastExon	exon	ENSMUSG00000086644	ENSMUST00000123911	3	Gm13470	lincRNA	lincRNA	3	61	85	275
2	50412494	50412610	+	-1.98	-1.34	3.47	ncRNA-LastExon	exon	ENSMUSG00000115545	ENSMUST00000227437	4	Gm48908	lincRNA	lincRNA	4	191	264	176
2	57236256	57236849	-	-5.75	-4.94	15.6	ncRNA-LastExon	exon	ENSMUSG00000054181	ENSMUST00000156418	2	A930012O16Rik	processed_transcript	processed_transcript	2	795	0	746
2	58284622	58284863	+	-3.15	-2.43	13.5	ncRNA-LastExon	exon	ENSMUSG00000086995	ENSMUST00000131189	4	Gm13544	antisense	antisense	4	84	373	2483
2	59382828	59383007	-	-4	-3.25	16.7	ncRNA-LastExon	exon	ENSMUSG00000087455	ENSMUST00000137162	3	5330411J11Rik	processed_transcript	processed_transcript	3	59	123	1453
2	67516380	67516525	-	-5.1	-4.31	3.26	ncRNA-1stExon	exon	ENSMUSG00000087467	ENSMUST00000142314	1	Gm13601	antisense	antisense	4	168	201	35
2	71527568	71527778	-	-4	-3.25	16.7	ncRNA-1stExon	exon	ENSMUSG00000084946	ENSMUST00000140271	1	Dlx1as	antisense	antisense	3	383	146	171
2	71532872	71532990	-	-2.3	-1.63	9.37	ncRNA-LastExon	exon	ENSMUSG00000084946	ENSMUST00000137251	2	Dlx1as	antisense	antisense	2	312	0	335
2	72988409	72988647	+	-3.7	-2.96	2.75	ncRNA-LastExon	exon	ENSMUSG00000063714	ENSMUST00000123087	3	Sp3os	antisense	antisense	3	172	105	306
2	73596884	73612459	+	-144	-143	19.7	ncRNA-LastExon	exon	ENSMUSG00000086544	ENSMUST00000149231	2	Chn1os3	antisense	antisense	2	196	0	342
2	73615503	73615952	+	-13.5	-12.6	22.9	ncRNA-LastExon	exon	ENSMUSG00000086544	ENSMUST00000147420	4	Chn1os3	antisense	antisense	4	494	283	1930
2	77480583	77480790	+	-4	-3.25	16.7	ncRNA-LastExon	exon	ENSMUSG00000085845	ENSMUST00000126572	3	Gm13944	antisense	antisense	3	78	126	517
2	85073672	85073997	-	-3.52	-2.79	11.5	ncRNA-LastExon	exon	ENSMUSG00000086969	ENSMUST00000135659	3	4930443O20Rik	processed_transcript	processed_transcript	3	111	199	1133
2	85074349	85074497	-	-2.62	-1.93	9.37	ncRNA-LastExon	exon	ENSMUSG00000086969	ENSMUST00000135659	3	4930443O20Rik	processed_transcript	processed_transcript	3	111	199	1133
2	92759028	92759208	+	-3.15	-2.43	13.5	ncRNA-LastExon	exon	ENSMUSG00000085976	ENSMUST00000152230	2	Gm13816	lincRNA	lincRNA	2	447	0	268
2	93033192	93033372	+	-5.45	-4.64	21.9	ncRNA-LastExon	exon	ENSMUSG00000075027	ENSMUST00000111270	5	4631405J19Rik	antisense	antisense	5	1692	814	403
2	93980450	93982384	+	-6.91	-6.07	9.37	ncRNA-1stExon	exon	ENSMUSG00000027196	ENSMUST00000136886	1	Alkbh3os1	antisense	antisense	4	601	376	573
2	94406780	94410782	+	-15	-14	5.26	ncRNA-LastExon	exon	ENSMUSG00000045464	ENSMUST00000152313	2	2810002D19Rik	processed_transcript	processed_transcript	2	816	0	1224
2	94411531	94411652	+	-2.75	-2.06	2.69	ncRNA-LastExon	exon	ENSMUSG00000045464	ENSMUST00000152313	2	2810002D19Rik	processed_transcript	processed_transcript	2	816	0	1224
3	103071203	103071354	+	-3.15	-2.43	10.4	ncRNA-1stExon	exon	ENSMUSG00000104671	ENSMUST00000196302	1	Gm43062	lincRNA	lincRNA	1	1319	0	1319
3	103072311	103072462	+	-2.04	-1.39	5.73	ncRNA-1stExon	exon	ENSMUSG00000104671	ENSMUST00000196302	1	Gm43062	lincRNA	lincRNA	1	1319	0	1319
3	103777447	103778325	+	-9.23	-8.34	2.42	ncRNA-InternalExon	exon	ENSMUSG00000085754	ENSMUST00000123155	5	Gm15886	antisense	antisense	7	46	1000	204
3	103803128	103804258	+	-4.71	-3.93	6.25	ncRNA-InternalExon	exon	ENSMUSG00000084997	ENSMUST00000149374	2	Gm15471	processed_transcript	retained_intron	4	72	938	225
3	103967741	103968132	-	-6.6	-5.77	14.6	ncRNA-1stExon	exon	ENSMUSG00000089998	ENSMUST00000160110	1	Phtf1os	antisense	antisense	1	4046	0	4046
3	104994877	105004005	+	-126	-125	16.5	ncRNA-LastExon	exon	ENSMUSG00000105355	ENSMUST00000198827	3	Gm40117	antisense	antisense	3	169	45	155
3	105816400	105817003	+	-2.59	-1.91	11.5	ncRNA-1stExon	exon	ENSMUSG00000104835	ENSMUST00000196002	1	Gm5547	lincRNA	lincRNA	2	113	0	376
3	105817120	105817357	+	-4.39	-3.62	17.7	ncRNA-LastExon	exon	ENSMUSG00000104835	ENSMUST00000196002	2	Gm5547	lincRNA	lincRNA	2	113	0	376
3	106828938	106849871	-	-8.39	-7.52	32.3	ncRNA-LastExon	exon	ENSMUSG00000105102	ENSMUST00000197932	4	Gm35507	lincRNA	lincRNA	4	118	259	2384
3	107893186	107894119	-	-13.5	-12.5	6.4	ncRNA-LastExon	exon	ENSMUSG00000086968	ENSMUST00000131345	3	4933431E20Rik	antisense	antisense	3	571	178	4658
3	108085673	108085854	+	-2.54	-1.86	5.21	ncRNA-1stExon	exon	ENSMUSG00000056411	ENSMUST00000186471	1	Gm12500	antisense	antisense	1	2428	0	2428
3	108086032	108086183	+	-2.19	-1.53	3.65	ncRNA-1stExon	exon	ENSMUSG00000056411	ENSMUST00000186471	1	Gm12500	antisense	antisense	1	2428	0	2428
3	108086035	108086185	+	-2.12	-1.47	4.51	ncRNA-1stExon	exon	ENSMUSG00000056411	ENSMUST00000186471	1	Gm12500	antisense	antisense	1	2428	0	2428
3	108087799	108087949	+	-2.28	-1.62	8.33	ncRNA-1stExon	exon	ENSMUSG00000056411	ENSMUST00000186471	1	Gm12500	antisense	antisense	1	2428	0	2428
3	108087800	108087951	+	-2.28	-1.62	8.33	ncRNA-1stExon	exon	ENSMUSG00000056411	ENSMUST00000186471	1	Gm12500	antisense	antisense	1	2428	0	2428
3	108556454	108556724	+	-6.98	-6.13	2.26	ncRNA-1stExon	exon	ENSMUSG00000105810	ENSMUST00000199996	1	Gm43435	TEC	TEC	1	1438	0	1438
3	109120562	109120802	-	-4.99	-4.19	16.7	ncRNA-LastExon	exon	ENSMUSG00000105139	ENSMUST00000196653	2	Gm19391	processed_transcript	lincRNA	2	384	0	615
3	110250044	110250253	+	-4.66	-3.88	13.5	ncRNA-1stExon	exon	ENSMUSG00000105509	ENSMUST00000197569	1	C130013H08Rik	antisense	antisense	1	3692	0	3692
3	110250788	110250968	+	-6.21	-5.38	3.24	ncRNA-1stExon	exon	ENSMUSG00000105509	ENSMUST00000197569	1	C130013H08Rik	antisense	antisense	1	3692	0	3692
3	115881580	115881819	-	-14.1	-13.1	17.2	ncRNA-LastExon	exon	ENSMUSG00000054426	ENSMUST00000188260	3	A930005H10Rik	processed_transcript	antisense	3	319	162	258
3	116148197	116148315	+	-2.32	-1.65	10.4	ncRNA-1stExon	exon	ENSMUSG00000105729	ENSMUST00000196714	1	5330425B07Rik	TEC	TEC	1	1027	0	1027
3	116572480	116572870	-	-3.38	-2.65	3.91	ncRNA-1stExon	exon	ENSMUSG00000106025	ENSMUST00000200361	1	Gm42940	TEC	TEC	1	2362	0	2362
3	117060551	117060789	-	-6.44	-5.61	16.7	ncRNA-LastExon	exon	ENSMUSG00000028009	ENSMUST00000029642	9	1700061I17Rik	lincRNA	lincRNA	9	373	1239	350
3	122289326	122289566	-	-8.67	-7.79	10.9	ncRNA-1stExon	exon	ENSMUSG00000057359	ENSMUST00000199060	1	Gm17494	processed_transcript	retained_intron	1	6844	0	6844
3	123507551	123507699	-	-8.68	-7.8	5.21	ncRNA-1stExon	exon	ENSMUSG00000104960	ENSMUST00000198509	1	Snhg8	processed_transcript	retained_intron	1	776	0	776
3	126433145	126439269	-	-38.1	-36.9	9.37	ncRNA-1stExon	exon	ENSMUSG00000090427	ENSMUST00000172051	1	Gm17225	antisense	antisense	2	212	0	285
3	131109144	131109472	-	-4.58	-3.8	18.7	ncRNA-1stExon	exon	ENSMUSG00000106086	ENSMUST00000196419	1	Lef1os1	antisense	antisense	1	3065	0	3065
3	131110334	131110900	-	-6.91	-6.07	6.25	ncRNA-1stExon	exon	ENSMUSG00000106086	ENSMUST00000196419	1	Lef1os1	antisense	antisense	1	3065	0	3065
3	131111226	131111525	-	-10.9	-9.96	5.01	ncRNA-1stExon	exon	ENSMUSG00000106086	ENSMUST00000196419	1	Lef1os1	antisense	antisense	1	3065	0	3065
3	131111851	131112001	-	-4.39	-3.62	17.7	ncRNA-1stExon	exon	ENSMUSG00000106086	ENSMUST00000196419	1	Lef1os1	antisense	antisense	1	3065	0	3065
3	132842350	132842679	-	-4.69	-3.91	5.47	ncRNA-LastExon	exon	ENSMUSG00000106230	ENSMUST00000197386	4	Gm29811	lincRNA	lincRNA	4	587	212	872
3	132842768	132842918	-	-2.07	-1.42	4.51	ncRNA-LastExon	exon	ENSMUSG00000106230	ENSMUST00000197386	4	Gm29811	lincRNA	lincRNA	4	587	212	872
3	133309800	133309949	-	-2.62	-1.93	7.29	ncRNA-1stExon	exon	ENSMUSG00000105957	ENSMUST00000199187	1	Gm43254	lincRNA	lincRNA	1	2491	0	2491
3	138114368	138114601	+	-4.86	-4.08	19.8	ncRNA-LastExon	exon	ENSMUSG00000104776	ENSMUST00000196625	2	Gm43691	antisense	antisense	2	61	0	636
3	138217853	138226722	-	-2.58	-1.89	3.47	ncRNA-LastExon	exon	ENSMUSG00000099146	ENSMUST00000184166	3	0610031O16Rik	antisense	antisense	3	191	113	393
3	142892145	142892414	+	-3.54	-2.8	7.29	ncRNA-LastExon	exon	ENSMUSG00000097858	ENSMUST00000181882	2	9530052C20Rik	lincRNA	lincRNA	2	492	0	880
3	144749538	144750030	+	-4.93	-4.14	11.5	ncRNA-1stExon	exon	ENSMUSG00000106424	ENSMUST00000196146	1	Gm34866	antisense	antisense	2	353	0	162
3	144982381	144982501	+	-2.04	-1.39	9.37	ncRNA-LastExon	exon	ENSMUSG00000106361	ENSMUST00000198898	3	Gm35066	macro_lncRNA	macro_lncRNA	3	59	305	1710
3	145651578	145652473	+	-20.8	-19.8	7.92	ncRNA-LastExon	exon	ENSMUSG00000097183	ENSMUST00000181247	2	Gm17501	lincRNA	lincRNA	2	609	0	1091
3	145652123	145677580	+	-186	-184	10.8	ncRNA-1stExon	exon	ENSMUSG00000097183	ENSMUST00000197148	1	Gm17501	lincRNA	lincRNA	2	510	0	300
3	146650458	146650698	+	-5.15	-4.36	20.8	ncRNA-LastExon	exon	ENSMUSG00000085810	ENSMUST00000141199	4	Gm16325	antisense	antisense	4	347	492	2335
3	148989241	149001068	+	-3.51	-2.78	2.29	ncRNA-1stExon	exon	ENSMUSG00000104786	ENSMUST00000196445	1	Gm43573	antisense	antisense	3	202	165	203
3	151294244	151295363	+	-8.57	-7.69	9.9	ncRNA-LastExon	exon	ENSMUSG00000106157	ENSMUST00000197810	2	4930555A03Rik	lincRNA	lincRNA	2	127	0	719
3	151295778	151296314	+	-4.22	-3.46	16.7	ncRNA-LastExon	exon	ENSMUSG00000106157	ENSMUST00000196052	2	4930555A03Rik	lincRNA	lincRNA	2	128	0	1428
3	152393103	152393284	-	-10.3	-9.42	2.6	ncRNA-1stExon	exon	ENSMUSG00000104548	ENSMUST00000200343	1	Gm43857	TEC	TEC	1	3079	0	3079
3	152680804	152681283	+	-4.48	-3.71	15.6	ncRNA-LastExon	exon	ENSMUSG00000097745	ENSMUST00000181093	4	AI115009	antisense	antisense	4	920	259	674
3	18625601	18625961	+	-5.68	-4.87	18.7	ncRNA-1stExon	exon	ENSMUSG00000104918	ENSMUST00000198383	1	Gm42944	TEC	TEC	1	3980	0	3980
3	19227779	19240819	+	-62.4	-61	7.24	ncRNA-LastExon	exon	ENSMUSG00000087108	ENSMUST00000141455	2	Gm16093	antisense	antisense	2	48	0	344
3	22074441	22074800	-	-6.13	-5.31	13	ncRNA-1stExon	exon	ENSMUSG00000106019	ENSMUST00000199072	1	Gm43672	lincRNA	lincRNA	1	1731	0	1731
3	22075187	22075784	-	-8.99	-8.1	34.4	ncRNA-1stExon	exon	ENSMUSG00000106019	ENSMUST00000199072	1	Gm43672	lincRNA	lincRNA	1	1731	0	1731
3	28807204	28813876	-	-3.99	-3.24	4.69	ncRNA-LastExon	exon	ENSMUSG00000104444	ENSMUST00000192940	2	Gm33051	antisense	antisense	2	115	0	159
3	29923741	29924161	+	-5.48	-4.68	18.7	ncRNA-LastExon	exon	ENSMUSG00000102590	ENSMUST00000193549	2	Mannr	lincRNA	lincRNA	2	236	0	1202
3	30793300	30793564	-	-8.67	-7.79	1.94	ncRNA-1stExon	exon	ENSMUSG00000097786	ENSMUST00000187361	1	4933429H19Rik	antisense	antisense	1	995	0	995
3	30793306	30793560	-	-8.67	-7.79	2.03	ncRNA-1stExon	exon	ENSMUSG00000097786	ENSMUST00000187361	1	4933429H19Rik	antisense	antisense	1	995	0	995
3	32455639	32455757	+	-2.54	-1.86	4.17	ncRNA-1stExon	exon	ENSMUSG00000103039	ENSMUST00000192994	1	Gm37123	TEC	TEC	1	1171	0	1171
3	34054334	34054483	-	-3.58	-2.84	8.85	ncRNA-1stExon	exon	ENSMUSG00000105135	ENSMUST00000198616	1	Gm43667	TEC	TEC	1	1095	0	1095
3	35955904	35956081	-	-2.07	-1.42	9.37	ncRNA-1stExon	exon	ENSMUSG00000105095	ENSMUST00000199608	1	8430422M14Rik	TEC	TEC	1	822	0	822
3	36022445	36022596	+	-2.32	-1.65	10.4	ncRNA-LastExon	exon	ENSMUSG00000086392	ENSMUST00000124469	4	Mccc1os	antisense	antisense	4	277	241	2835
3	37052300	37060006	-	-96.2	-94.7	7.29	ncRNA-LastExon	exon	ENSMUSG00000086090	ENSMUST00000126099	3	Gm12531	antisense	antisense	3	180	29	278
3	37336036	37338746	-	-4.86	-4.08	19.8	ncRNA-LastExon	exon	ENSMUSG00000054779	ENSMUST00000153785	4	Fgf2os	antisense	antisense	4	92	417	932
3	37639557	37639825	-	-6.91	-6.07	27.1	ncRNA-1stExon	exon	ENSMUSG00000104605	ENSMUST00000195887	1	Gm42922	TEC	TEC	1	2078	0	2078
3	37838497	37839394	+	-32.9	-31.7	58.3	ncRNA-1stExon	exon	ENSMUSG00000106621	ENSMUST00000198394	1	Gm42752	TEC	TEC	1	1106	0	1106
3	38886715	38886895	-	-2.59	-1.91	11.5	ncRNA-InternalExon	exon	ENSMUSG00000086181	ENSMUST00000153659	2	C230034O21Rik	antisense	antisense	4	535	1733	568
3	39009513	39009681	-	-14.1	-13.1	4.42	ncRNA-1stExon	exon	ENSMUSG00000105910	ENSMUST00000196190	1	Gm43539	antisense	antisense	2	281	0	82
3	41163404	41172633	-	-7.17	-6.32	27.1	ncRNA-LastExon	exon	ENSMUSG00000105258	ENSMUST00000197878	2	Gm40038	lincRNA	lincRNA	2	197	0	1173
3	45274640	45274967	-	-18.4	-17.3	25	ncRNA-1stExon	exon	ENSMUSG00000103477	ENSMUST00000192347	1	5930409G06Rik	TEC	TEC	1	1544	0	1544
3	45775629	45775806	-	-2.32	-1.65	10.4	ncRNA-1stExon	exon	ENSMUSG00000102190	ENSMUST00000191660	1	Gm38166	TEC	TEC	1	471	0	471
3	49138290	49138527	+	-16	-15	6.67	ncRNA-1stExon	exon	ENSMUSG00000104186	ENSMUST00000194626	1	Gm37819	TEC	TEC	1	1065	0	1065
3	51277851	51278353	+	-4.93	-4.14	7.64	ncRNA-1stExon	exon	ENSMUSG00000087440	ENSMUST00000139771	1	4930577N17Rik	TEC	TEC	1	1625	0	1625
3	51484471	51484710	-	-5.18	-4.38	3.54	ncRNA-1stExon	exon	ENSMUSG00000102775	ENSMUST00000193090	1	Gm38160	TEC	TEC	1	2499	0	2499
3	51560962	51561112	+	-2.19	-1.53	3.54	ncRNA-InternalExon	exon	ENSMUSG00000097885	ENSMUST00000180404	2	5031434O11Rik	processed_transcript	antisense	4	174	3277	280
3	51561797	51561977	+	-7.74	-6.88	16.7	ncRNA-InternalExon	exon	ENSMUSG00000097885	ENSMUST00000180404	2	5031434O11Rik	processed_transcript	antisense	4	174	3277	280
3	53041575	53041755	-	-2.4	-1.73	4.51	ncRNA-1stExon	exon	ENSMUSG00000104850	ENSMUST00000197735	1	Gm42901	antisense	antisense	1	3171	0	3171
3	62339042	62339222	-	-3.43	-2.7	14.6	ncRNA-1stExon	exon	ENSMUSG00000103502	ENSMUST00000192267	1	9330121J05Rik	antisense	antisense	1	3009	0	3009
3	62339935	62340353	-	-4.93	-4.14	4.56	ncRNA-1stExon	exon	ENSMUSG00000103502	ENSMUST00000192267	1	9330121J05Rik	antisense	antisense	1	3009	0	3009
3	63963632	63964852	+	-125	-123	11.6	ncRNA-1stExon	exon	ENSMUSG00000097724	ENSMUST00000181653	1	Gm26850	antisense	antisense	2	1276	0	1393
3	65961796	65961916	+	-2.06	-1.41	5.21	ncRNA-1stExon	exon	ENSMUSG00000103041	ENSMUST00000195714	1	Gm37305	antisense	antisense	1	4279	0	4279
3	75956219	75986154	+	-2.41	-1.73	3.12	ncRNA-InternalExon	exon	ENSMUSG00000104448	ENSMUST00000193034	2	Gm37256	lincRNA	lincRNA	4	136	306	124
3	79287318	79287985	+	-4.58	-3.8	18.7	ncRNA-1stExon	exon	ENSMUSG00000102545	ENSMUST00000195547	1	6430573P05Rik	lincRNA	lincRNA	1	2457	0	2457
3	79287691	79287991	+	-4.29	-3.52	17.7	ncRNA-1stExon	exon	ENSMUSG00000102545	ENSMUST00000195547	1	6430573P05Rik	lincRNA	lincRNA	1	2457	0	2457
3	79674416	79674687	-	-3.72	-2.97	15.6	ncRNA-1stExon	exon	ENSMUSG00000098204	ENSMUST00000182345	1	Gm26984	sense_intronic	sense_intronic	1	3510	0	3510
3	85887987	85888166	+	-4	-3.25	16.7	ncRNA-1stExon	exon	ENSMUSG00000106508	ENSMUST00000195991	1	4933425M03Rik	TEC	TEC	1	1544	0	1544
3	85888669	85889145	+	-4	-3.25	16.7	ncRNA-1stExon	exon	ENSMUSG00000106508	ENSMUST00000195991	1	4933425M03Rik	TEC	TEC	1	1544	0	1544
3	86145128	86145397	+	-5.45	-4.64	21.9	ncRNA-LastExon	exon	ENSMUSG00000103408	ENSMUST00000193964	2	Gm37933	lincRNA	lincRNA	2	449	0	532
3	87159411	87159770	+	-3.72	-2.97	15.6	ncRNA-LastExon	exon	ENSMUSG00000102893	ENSMUST00000192571	2	Gm37855	lincRNA	lincRNA	2	205	0	3495
3	87159859	87160486	+	-6.32	-5.49	25	ncRNA-LastExon	exon	ENSMUSG00000102893	ENSMUST00000192571	2	Gm37855	lincRNA	lincRNA	2	205	0	3495
3	88171821	88171970	-	-3.95	-3.2	1.65	ncRNA-LastExon	exon	ENSMUSG00000096935	ENSMUST00000181837	3	1700113A16Rik	antisense	antisense	3	199	85	703
3	88821106	88821887	-	-286	-284	9.37	ncRNA-LastExon	exon	ENSMUSG00000098912	ENSMUST00000183707	2	1500004A13Rik	processed_transcript	lincRNA	2	284	0	5770
3	88822126	88822427	-	-21.9	-20.8	4.02	ncRNA-LastExon	exon	ENSMUSG00000098912	ENSMUST00000183707	2	1500004A13Rik	processed_transcript	lincRNA	2	284	0	5770
3	88822936	88823056	-	-2.67	-1.98	3.65	ncRNA-LastExon	exon	ENSMUSG00000098912	ENSMUST00000183707	2	1500004A13Rik	processed_transcript	lincRNA	2	284	0	5770
3	88846504	88899942	-	-4.87	-4.08	6.77	ncRNA-1stExon	exon	ENSMUSG00000106218	ENSMUST00000198251	1	Gm43713	antisense	antisense	2	330	0	1566
3	89392296	89392446	+	-2.93	-2.22	3.12	ncRNA-1stExon	exon	ENSMUSG00000074466	ENSMUST00000145400	1	Gm15417	antisense	antisense	2	657	0	266
3	89768710	89768891	-	-3.47	-2.74	3.47	ncRNA-1stExon	exon	ENSMUSG00000042579	ENSMUST00000195940	1	4632404H12Rik	lincRNA	lincRNA	1	4671	0	4671
3	89772789	89773000	-	-4.62	-3.84	2.69	ncRNA-1stExon	exon	ENSMUSG00000042579	ENSMUST00000038450	1	4632404H12Rik	lincRNA	lincRNA	2	739	0	2052
3	89913902	89914023	+	-2.32	-1.65	10.4	ncRNA-1stExon	exon	ENSMUSG00000105941	ENSMUST00000198429	1	Gm42809	antisense	antisense	1	1138	0	1138
3	9434744	9436723	+	-45.3	-44.1	13.6	ncRNA-LastExon	exon	ENSMUSG00000097365	ENSMUST00000181331	3	C030034L19Rik	lincRNA	lincRNA	3	172	112	2525
3	94995362	94995720	-	-4.78	-4	2.56	ncRNA-LastExon	exon	ENSMUSG00000084846	ENSMUST00000135483	2	A730011C13Rik	antisense	antisense	2	532	0	1069
3	95016851	95017001	+	-2.32	-1.65	10.4	ncRNA-LastExon	exon	ENSMUSG00000085956	ENSMUST00000128160	2	4930481B07Rik	processed_transcript	lincRNA	2	653	0	436
3	95217635	95218054	+	-14.3	-13.3	11.6	ncRNA-1stExon	exon	ENSMUSG00000097167	ENSMUST00000181819	1	Gm16740	antisense	antisense	4	602	218	136
3	95887823	95887942	+	-2.12	-1.47	3.91	ncRNA-LastExon	exon	ENSMUSG00000080727	ENSMUST00000142433	2	C920021L13Rik	antisense	antisense	2	164	0	1166
3	96171369	96171938	-	-31.6	-30.4	6.18	ncRNA-1stExon	exon	ENSMUSG00000097204	ENSMUST00000180958	1	Gm17690	antisense	antisense	2	1278	0	2189
3	96172116	96172416	-	-6.6	-5.77	14.6	ncRNA-1stExon	exon	ENSMUSG00000097204	ENSMUST00000180958	1	Gm17690	antisense	antisense	2	1278	0	2189
3	96239452	96239812	+	-32	-30.9	3.12	ncRNA-1stExon	exon	ENSMUSG00000093577	ENSMUST00000176760	1	Gm20632	antisense	antisense	1	2427	0	2427
3	96240171	96240411	+	-4.94	-4.15	6.04	ncRNA-1stExon	exon	ENSMUSG00000093577	ENSMUST00000176760	1	Gm20632	antisense	antisense	1	2427	0	2427
3	96241459	96241789	+	-27.8	-26.7	12.3	ncRNA-1stExon	exon	ENSMUSG00000093577	ENSMUST00000176760	1	Gm20632	antisense	antisense	1	2427	0	2427
3	96245992	96246112	-	-2.12	-1.47	4.17	ncRNA-1stExon	exon	ENSMUSG00000093553	ENSMUST00000176742	1	Gm20633	antisense	antisense	1	2831	0	2831
3	96270050	96270289	-	-3.34	-2.62	3.23	ncRNA-1stExon	exon	ENSMUSG00000093656	ENSMUST00000177363	1	Gm20628	antisense	antisense	1	3215	0	3215
3	96277756	96278320	+	-11.4	-10.5	17.7	ncRNA-LastExon	exon	ENSMUSG00000050936	ENSMUST00000051089	2	Gm42743	lincRNA	lincRNA	2	257	0	1254
3	96724848	96725026	-	-7.5	-6.65	29.2	ncRNA-1stExon	exon	ENSMUSG00000104795	ENSMUST00000197075	1	Gm42783	TEC	TEC	1	795	0	795
3	98448205	98448413	-	-2.87	-2.17	12.5	ncRNA-1stExon	exon	ENSMUSG00000106107	ENSMUST00000187850	1	Gm43190	sense_intronic	sense_intronic	1	1779	0	1779
3	98448530	98448857	-	-4.86	-4.08	19.8	ncRNA-1stExon	exon	ENSMUSG00000106107	ENSMUST00000187850	1	Gm43190	sense_intronic	sense_intronic	1	1779	0	1779
4	101346530	101346945	-	-65.5	-64.1	10.9	ncRNA-LastExon	exon	ENSMUSG00000086782	ENSMUST00000144604	2	E130102H24Rik	lincRNA	lincRNA	2	168	0	573
4	108633842	108634171	-	-58.2	-56.9	13.8	ncRNA-LastExon	exon	ENSMUSG00000091985	ENSMUST00000170933	2	Gm17354	lincRNA	lincRNA	2	1792	0	1247
4	109656745	109656926	-	-2.59	-1.91	11.5	ncRNA-1stExon	exon	ENSMUSG00000059027	ENSMUST00000156790	1	9630013D21Rik	processed_transcript	processed_transcript	3	1427	86	1583
4	11126462	11126998	+	-5.74	-4.93	22.9	ncRNA-LastExon	exon	ENSMUSG00000086765	ENSMUST00000151138	2	Gm11827	lincRNA	lincRNA	2	111	0	1001
4	114912364	114912723	+	-3.76	-3.02	8.33	ncRNA-InternalExon	exon	ENSMUSG00000085399	ENSMUST00000123272	2	Foxd2os	processed_transcript	processed_transcript	4	402	1827	679
4	114912871	114913051	+	-3.74	-3	15.6	ncRNA-InternalExon	exon	ENSMUSG00000085399	ENSMUST00000123272	2	Foxd2os	processed_transcript	processed_transcript	4	402	1827	679
4	114913229	114913827	+	-7.33	-6.48	24	ncRNA-InternalExon	exon	ENSMUSG00000085399	ENSMUST00000123272	2	Foxd2os	processed_transcript	processed_transcript	4	402	1827	679
4	116595966	116596472	-	-4.93	-4.14	13.5	ncRNA-1stExon	exon	ENSMUSG00000085408	ENSMUST00000142815	1	C530005A16Rik	processed_transcript	processed_transcript	3	1789	106	541
4	116596619	116596739	-	-2.34	-1.67	7.29	ncRNA-1stExon	exon	ENSMUSG00000085408	ENSMUST00000142815	1	C530005A16Rik	processed_transcript	processed_transcript	3	1789	106	541
4	117993676	117993884	+	-2.15	-1.49	3.91	ncRNA-LastExon	exon	ENSMUSG00000086554	ENSMUST00000146982	3	9530034E10Rik	antisense	antisense	3	32	28	442
4	119223319	119224553	+	-4.41	-3.64	3.6	ncRNA-1stExon	exon	ENSMUSG00000085626	ENSMUST00000144407	1	Gm12898	processed_transcript	processed_transcript	2	316	0	326
4	11966594	11976535	+	-2.47	-1.79	9.37	ncRNA-InternalExon	exon	ENSMUSG00000085614	ENSMUST00000146154	2	1700123M08Rik	processed_transcript	processed_transcript	5	110	525	135
4	11977463	11980155	+	-2.07	-1.42	9.37	ncRNA-InternalExon	exon	ENSMUSG00000085614	ENSMUST00000146154	3	1700123M08Rik	processed_transcript	processed_transcript	5	110	525	135
4	11993889	11994280	+	-13.6	-12.6	5.29	ncRNA-LastExon	exon	ENSMUSG00000085614	ENSMUST00000154194	2	1700123M08Rik	processed_transcript	processed_transcript	2	119	0	416
4	125084592	125084829	-	-5.15	-4.36	20.8	ncRNA-1stExon	exon	ENSMUSG00000086342	ENSMUST00000143705	1	Gm12932	antisense	antisense	2	413	0	207
4	127035781	127036876	+	-116	-115	4.95	ncRNA-LastExon	exon	ENSMUSG00000085334	ENSMUST00000137457	2	Gm12940	processed_transcript	processed_transcript	2	73	0	389
4	127035813	127037013	+	-133	-131	4.23	ncRNA-LastExon	exon	ENSMUSG00000085334	ENSMUST00000137457	2	Gm12940	processed_transcript	processed_transcript	2	73	0	389
4	127036965	127049398	+	-57.3	-56	10.9	ncRNA-LastExon	exon	ENSMUSG00000085334	ENSMUST00000137236	3	Gm12940	processed_transcript	processed_transcript	3	174	87	1709
4	129264778	129264952	+	-3.15	-2.43	13.5	ncRNA-LastExon	exon	ENSMUSG00000087575	ENSMUST00000153817	2	Gm12976	lincRNA	lincRNA	2	148	0	264
4	130826135	130826313	-	-6.26	-5.44	4.56	ncRNA-1stExon	exon	ENSMUSG00000097224	ENSMUST00000181227	1	Gm26716	antisense	antisense	2	222	0	193
4	131900346	131901755	-	-283	-281	33.3	ncRNA-LastExon	exon	ENSMUSG00000085667	ENSMUST00000124738	5	Gm12992	processed_transcript	processed_transcript	5	262	347	3884
4	131902533	131902803	-	-3.43	-2.7	14.6	ncRNA-LastExon	exon	ENSMUSG00000085667	ENSMUST00000124738	5	Gm12992	processed_transcript	processed_transcript	5	262	347	3884
4	132310816	132311024	+	-8.92	-8.04	5.38	ncRNA-LastExon	exon	ENSMUSG00000086290	ENSMUST00000126380	3	Snhg12	lincRNA	lincRNA	3	273	66	874
4	132351944	132352214	-	-24.9	-23.8	2.69	ncRNA-LastExon	exon	ENSMUSG00000085241	ENSMUST00000152943	3	Snhg3	processed_transcript	processed_transcript	3	90	36	311
4	132351951	132352221	+	-24.3	-23.2	2.59	ncRNA-1stExon	exon	ENSMUSG00000091021	ENSMUST00000172202	1	Gm17300	lincRNA	lincRNA	2	949	0	578
4	132533372	132533544	+	-2.66	-1.97	1.99	ncRNA-LastExon	exon	ENSMUSG00000087352	ENSMUST00000124471	2	Gm12999	antisense	antisense	2	221	0	264
4	136463440	136463590	+	-2.87	-2.17	12.5	ncRNA-1stExon	exon	ENSMUSG00000066178	ENSMUST00000084593	1	6030445D17Rik	lincRNA	lincRNA	1	1728	0	1728
4	137387353	137387472	-	-2.07	-1.42	9.37	ncRNA-1stExon	exon	ENSMUSG00000101493	ENSMUST00000189334	1	2810405F17Rik	lincRNA	lincRNA	1	1117	0	1117
4	138216046	138216189	+	-3.31	-2.59	8.33	ncRNA-LastExon	exon	ENSMUSG00000078519	ENSMUST00000146658	2	2310026L22Rik	lincRNA	lincRNA	2	126	0	274
4	139175583	139175703	-	-2.59	-1.91	11.5	ncRNA-LastExon	exon	ENSMUSG00000073739	ENSMUST00000097827	3	Gm16287	antisense	antisense	3	190	952	1182
4	141115659	141115898	+	-11.4	-10.5	2.37	ncRNA-1stExon	exon	ENSMUSG00000097620	ENSMUST00000187076	1	4921514A10Rik	antisense	antisense	2	309	0	1807
4	141239008	141239157	-	-2.32	-1.65	10.4	ncRNA-1stExon	exon	ENSMUSG00000103366	ENSMUST00000193236	1	C630004L07Rik	TEC	TEC	1	1275	0	1275
4	141279437	141279794	+	-4.99	-4.2	9.37	ncRNA-LastExon	exon	ENSMUSG00000085395	ENSMUST00000142429	2	Gm13056	lincRNA	lincRNA	2	106	0	458
4	148960386	148961590	+	-52.2	-50.9	5.45	ncRNA-InternalExon	exon	ENSMUSG00000086740	ENSMUST00000153443	2	Gm17029	antisense	antisense	3	63	2429	266
4	149565854	149567731	-	-21.2	-20.1	6.3	ncRNA-LastExon	exon	ENSMUSG00000086949	ENSMUST00000145263	2	Gm13066	antisense	antisense	2	164	0	720
4	149904123	149907765	+	-53.1	-51.8	9.62	ncRNA-LastExon	exon	ENSMUSG00000086767	ENSMUST00000146532	3	Gm13070	antisense	antisense	3	152	103	513
4	150566985	150568227	-	-2.54	-1.86	10.4	ncRNA-LastExon	exon	ENSMUSG00000085213	ENSMUST00000128800	3	Gm13091	antisense	antisense	3	132	113	224
4	153947632	153947931	-	-5.43	-4.63	9.37	ncRNA-LastExon	exon	ENSMUSG00000086272	ENSMUST00000141582	3	BC039966	antisense	antisense	3	72	94	1205
4	153948257	153950443	-	-10.1	-9.22	5.8	ncRNA-LastExon	exon	ENSMUSG00000086272	ENSMUST00000141582	3	BC039966	antisense	antisense	3	72	94	1205
4	155733770	155734010	-	-6.04	-5.22	19.8	ncRNA-1stExon	exon	ENSMUSG00000096221	ENSMUST00000178987	1	1500002C15Rik	antisense	antisense	1	2183	0	2183
4	155733794	155734003	-	-6.04	-5.22	17.7	ncRNA-1stExon	exon	ENSMUSG00000096221	ENSMUST00000178987	1	1500002C15Rik	antisense	antisense	1	2183	0	2183
4	155734121	155734300	-	-2.34	-1.67	5.21	ncRNA-1stExon	exon	ENSMUSG00000096221	ENSMUST00000178987	1	1500002C15Rik	antisense	antisense	1	2183	0	2183
4	155734128	155734368	-	-2.78	-2.08	5.56	ncRNA-1stExon	exon	ENSMUSG00000096221	ENSMUST00000178987	1	1500002C15Rik	antisense	antisense	1	2183	0	2183
4	155761266	155761752	+	-4.03	-3.27	16.7	ncRNA-LastExon	exon	ENSMUSG00000054514	ENSMUST00000067628	2	Atad3aos	antisense	antisense	2	95	0	876
4	155762228	155763516	+	-3.15	-2.43	13.5	ncRNA-LastExon	exon	ENSMUSG00000054514	ENSMUST00000155010	2	Atad3aos	antisense	antisense	2	77	0	180
4	155839491	155839820	-	-18.8	-17.8	8.52	ncRNA-1stExon	exon	ENSMUSG00000073679	ENSMUST00000097740	1	Mxra8os	antisense	antisense	1	687	0	687
4	156019454	156020204	-	-4.29	-3.52	17.7	ncRNA-1stExon	exon	ENSMUSG00000103183	ENSMUST00000195694	1	Gm37090	TEC	TEC	1	4105	0	4105
4	156026567	156026686	-	-2.09	-1.44	2.08	ncRNA-LastExon	exon	ENSMUSG00000087381	ENSMUST00000126009	4	Gm16008	antisense	antisense	4	45	175	590
4	156203689	156203899	+	-2.87	-2.17	12.5	ncRNA-1stExon	exon	ENSMUSG00000078349	ENSMUST00000238578	1	AW011738	processed_transcript	retained_intron	1	2745	0	2745
4	16164139	16172982	+	-3.76	-3.02	5.73	ncRNA-InternalExon	exon	ENSMUSG00000085112	ENSMUST00000151122	2	A530072M11Rik	processed_transcript	processed_transcript	7	82	464	1306
4	22411914	22412065	+	-2.59	-1.91	11.5	ncRNA-1stExon	exon	ENSMUSG00000103000	ENSMUST00000195510	1	Gm37900	TEC	TEC	1	3805	0	3805
4	32563305	32563456	-	-2.32	-1.65	10.4	ncRNA-LastExon	exon	ENSMUSG00000086150	ENSMUST00000136149	3	Bach2os	antisense	antisense	3	34	240	413
4	43051268	43052980	+	-3.28	-2.56	4.86	ncRNA-InternalExon	exon	ENSMUSG00000096974	ENSMUST00000209785	2	Gm26881	antisense	antisense	3	312	141	98
4	43504485	43506283	-	-96.6	-95.1	17.8	ncRNA-LastExon	exon	ENSMUSG00000087142	ENSMUST00000139119	3	Gm12454	antisense	antisense	3	163	187	628
4	45013243	45013452	+	-2.87	-2.17	12.5	ncRNA-1stExon	exon	ENSMUSG00000070997	ENSMUST00000186030	1	1700055D18Rik	antisense	antisense	1	3720	0	3720
4	45013336	45013457	+	-2.79	-2.1	8.33	ncRNA-1stExon	exon	ENSMUSG00000070997	ENSMUST00000186030	1	1700055D18Rik	antisense	antisense	1	3720	0	3720
4	64121798	64148047	+	-3.15	-2.43	13.5	ncRNA-LastExon	exon	ENSMUSG00000073821	ENSMUST00000141428	5	8030451A03Rik	processed_transcript	processed_transcript	5	136	331	2151
4	64148970	64149209	+	-4	-3.25	16.7	ncRNA-LastExon	exon	ENSMUSG00000073821	ENSMUST00000141428	5	8030451A03Rik	processed_transcript	processed_transcript	5	136	331	2151
4	64149536	64149805	+	-3.15	-2.43	13.5	ncRNA-LastExon	exon	ENSMUSG00000073821	ENSMUST00000141428	5	8030451A03Rik	processed_transcript	processed_transcript	5	136	331	2151
4	72201347	72202178	+	-34	-32.8	19.4	ncRNA-1stExon	exon	ENSMUSG00000084910	ENSMUST00000122923	1	C630043F03Rik	processed_transcript	processed_transcript	3	923	272	1386
4	88909854	88910618	-	-120	-118	5.09	ncRNA-LastExon	exon	ENSMUSG00000117123	ENSMUST00000233522	3	Gm49890	lincRNA	lincRNA	3	125	106	856
4	89057284	89084468	+	-2.78	-2.08	7.29	ncRNA-LastExon	exon	ENSMUSG00000085183	ENSMUST00000146678	3	Wincr1	lincRNA	lincRNA	3	223	120	275
4	89100663	89105387	-	-23.6	-22.5	27.1	ncRNA-LastExon	exon	ENSMUSG00000085569	ENSMUST00000154352	4	Gm12602	processed_transcript	processed_transcript	4	64	267	376
4	89123985	89128226	-	-21.4	-20.4	8.56	ncRNA-LastExon	exon	ENSMUSG00000085569	ENSMUST00000138655	2	Gm12602	processed_transcript	processed_transcript	2	19	0	411
4	89235757	89238968	-	-24.4	-23.3	26	ncRNA-LastExon	exon	ENSMUSG00000087659	ENSMUST00000129527	4	Gm12606	lincRNA	lincRNA	4	156	353	675
4	9284060	9285850	-	-5.75	-4.94	7.81	ncRNA-LastExon	exon	ENSMUSG00000086233	ENSMUST00000149848	3	Gm11816	antisense	antisense	3	141	89	484
4	9285998	9287272	-	-1.98	-1.34	3.33	ncRNA-LastExon	exon	ENSMUSG00000086233	ENSMUST00000142744	2	Gm11816	antisense	antisense	2	83	0	270
4	94460930	94461076	-	-2.63	-1.94	2.15	ncRNA-LastExon	exon	ENSMUSG00000087128	ENSMUST00000133884	5	Gm12655	processed_transcript	processed_transcript	5	168	332	425
4	95051533	95053137	+	-320	-318	9.9	ncRNA-1stExon	exon	ENSMUSG00000087366	ENSMUST00000142292	1	Junos	antisense	antisense	4	232	249	249
4	95065687	95075691	+	-14	-13.1	26	ncRNA-LastExon	exon	ENSMUSG00000087366	ENSMUST00000142292	4	Junos	antisense	antisense	4	232	249	249
4	95209197	95209521	+	-3.43	-2.7	14.6	ncRNA-LastExon	exon	ENSMUSG00000084918	ENSMUST00000136941	3	Gm12708	lincRNA	lincRNA	3	92	98	856
5	100420901	100423686	-	-3.36	-2.64	2.2	ncRNA-InternalExon	exon	ENSMUSG00000097772	ENSMUST00000181873	4	5430416N02Rik	lincRNA	lincRNA	5	210	285	131
5	101703968	101705350	+	-3.72	-2.97	15.6	ncRNA-LastExon	exon	ENSMUSG00000106164	ENSMUST00000198824	2	9430085M18Rik	lincRNA	lincRNA	2	525	0	653
5	104046291	104046471	-	-3.05	-2.34	11.5	ncRNA-1stExon	exon	ENSMUSG00000106035	ENSMUST00000196765	1	Gm43545	TEC	TEC	1	2779	0	2779
5	105495469	105495678	+	-4.7	-3.92	7.81	ncRNA-1stExon	exon	ENSMUSG00000105826	ENSMUST00000196534	1	Gm42141	TEC	TEC	1	2172	0	2172
5	105496064	105496808	+	-4.54	-3.77	17.7	ncRNA-1stExon	exon	ENSMUSG00000105826	ENSMUST00000196534	1	Gm42141	TEC	TEC	1	2172	0	2172
5	105497372	105497641	+	-6.19	-5.36	8.07	ncRNA-1stExon	exon	ENSMUSG00000105826	ENSMUST00000196534	1	Gm42141	TEC	TEC	1	2172	0	2172
5	105814831	105818725	-	-5.88	-5.07	8.33	ncRNA-LastExon	exon	ENSMUSG00000084878	ENSMUST00000135958	2	Lrrc8dos	antisense	antisense	2	368	0	218
5	106557769	106557949	-	-2.32	-1.65	10.4	ncRNA-LastExon	exon	ENSMUSG00000099061	ENSMUST00000124394	2	Gm28050	lincRNA	lincRNA	2	131	0	318
5	107405178	107405357	-	-2.59	-1.91	11.5	ncRNA-LastExon	exon	ENSMUSG00000090558	ENSMUST00000171723	3	Gm17202	antisense	antisense	3	87	73	791
5	108374022	108374203	+	-2.32	-1.65	10.4	ncRNA-LastExon	exon	ENSMUSG00000072769	ENSMUST00000198585	3	Gm10419	lincRNA	lincRNA	3	78	323	3658
5	109769435	109769696	-	-3.43	-2.7	14.6	ncRNA-LastExon	exon	ENSMUSG00000105471	ENSMUST00000196262	2	A430073D23Rik	lincRNA	lincRNA	2	116	0	549
5	109769781	109796183	-	-2.87	-2.17	12.5	ncRNA-LastExon	exon	ENSMUSG00000105471	ENSMUST00000196262	2	A430073D23Rik	lincRNA	lincRNA	2	116	0	549
5	109886317	109886492	+	-3.72	-2.97	15.6	ncRNA-1stExon	exon	ENSMUSG00000097140	ENSMUST00000181101	1	Gm26779	lincRNA	lincRNA	2	374	0	177
5	110154668	110154819	-	-5.6	-4.79	10.4	ncRNA-LastExon	exon	ENSMUSG00000086247	ENSMUST00000152014	2	Gm15787	processed_transcript	antisense	2	51	0	834
5	110155087	110162395	-	-3.19	-2.48	4.37	ncRNA-LastExon	exon	ENSMUSG00000086247	ENSMUST00000152014	2	Gm15787	processed_transcript	antisense	2	51	0	834
5	110778694	110778963	+	-2.87	-2.17	12.5	ncRNA-LastExon	exon	ENSMUSG00000086401	ENSMUST00000132267	2	Gm15559	antisense	antisense	2	314	0	1946
5	110978664	110978868	+	-7.81	-6.95	8.68	ncRNA-1stExon	exon	ENSMUSG00000105112	ENSMUST00000199644	1	Gm42778	TEC	TEC	1	553	0	553
5	111388169	111388289	-	-9.62	-8.72	3.46	ncRNA-1stExon	exon	ENSMUSG00000104559	ENSMUST00000199149	1	Gm43118	antisense	antisense	1	775	0	775
5	113842600	113843116	+	-10.3	-9.36	2.12	ncRNA-1stExon	exon	ENSMUSG00000090458	ENSMUST00000166047	1	Gm17122	antisense	antisense	2	290	0	82
5	114773736	114774034	-	-8.99	-8.1	34.4	ncRNA-1stExon	exon	ENSMUSG00000092183	ENSMUST00000173208	1	4930515G01Rik	antisense	antisense	1	1247	0	1247
5	115631077	115631374	-	-19.3	-18.3	23.6	ncRNA-1stExon	exon	ENSMUSG00000107121	ENSMUST00000201728	1	1110006O24Rik	lincRNA	lincRNA	1	768	0	768
5	117390356	117390536	+	-2.59	-1.91	11.5	ncRNA-LastExon	exon	ENSMUSG00000086075	ENSMUST00000156391	2	Gm15728	lincRNA	lincRNA	2	140	0	431
5	117392659	117392840	+	-2.32	-1.65	10.4	ncRNA-LastExon	exon	ENSMUSG00000086075	ENSMUST00000140833	2	Gm15728	lincRNA	lincRNA	2	147	0	3345
5	117393198	117393378	+	-2.79	-2.1	11.5	ncRNA-LastExon	exon	ENSMUSG00000086075	ENSMUST00000140833	2	Gm15728	lincRNA	lincRNA	2	147	0	3345
5	118065567	118065925	+	-6.76	-5.92	3.89	ncRNA-1stExon	exon	ENSMUSG00000029360	ENSMUST00000031305	1	Gm9754	antisense	antisense	3	1680	54	1270
5	119574720	119575049	-	-6.03	-5.21	24	ncRNA-InternalExon	exon	ENSMUSG00000087516	ENSMUST00000202307	3	Tbx3os1	antisense	antisense	6	24	1525	238
5	120552471	120553039	-	-28.2	-27.1	5.73	ncRNA-1stExon	exon	ENSMUSG00000106825	ENSMUST00000201971	1	2510016D11Rik	TEC	TEC	1	985	0	985
5	120626878	120627621	-	-197	-195	15.8	ncRNA-1stExon	exon	ENSMUSG00000107191	ENSMUST00000202387	1	Gm43579	antisense	antisense	1	1307	0	1307
5	121386027	121386684	+	-4	-3.25	16.7	ncRNA-1stExon	exon	ENSMUSG00000106209	ENSMUST00000199249	1	Gm42918	antisense	antisense	1	1580	0	1580
5	121594322	121594443	+	-2.59	-1.91	11.5	ncRNA-1stExon	exon	ENSMUSG00000106590	ENSMUST00000198656	1	Gm42879	TEC	TEC	1	2214	0	2214
5	121847813	121848138	-	-3.15	-2.43	13.5	ncRNA-1stExon	exon	ENSMUSG00000104719	ENSMUST00000197910	1	4933437G19Rik	TEC	TEC	1	1178	0	1178
5	122989679	122989917	+	-4.69	-3.91	4.76	ncRNA-1stExon	exon	ENSMUSG00000056735	ENSMUST00000148466	1	A930024E05Rik	antisense	antisense	3	738	170	988
5	122994364	122997486	+	-7.52	-6.67	8.12	ncRNA-InternalExon	exon	ENSMUSG00000056735	ENSMUST00000148466	2	A930024E05Rik	antisense	antisense	3	738	170	988
5	122997959	122998315	+	-4.45	-3.68	12.5	ncRNA-LastExon	exon	ENSMUSG00000056735	ENSMUST00000148466	3	A930024E05Rik	antisense	antisense	3	738	170	988
5	123007797	123007974	-	-2.32	-1.65	10.4	ncRNA-LastExon	exon	ENSMUSG00000106555	ENSMUST00000173312	3	Gm2479	antisense	antisense	3	86	206	761
5	123036808	123037259	+	-17.3	-16.3	16.7	ncRNA-1stExon	exon	ENSMUSG00000105107	ENSMUST00000197455	1	Gm43412	TEC	TEC	1	2818	0	2818
5	123133722	123133992	-	-29.1	-28	11.5	ncRNA-LastExon	exon	ENSMUSG00000090086	ENSMUST00000159072	3	AI480526	lincRNA	lincRNA	3	155	94	708
5	123140789	123141149	+	-14.1	-13.2	3.22	ncRNA-1stExon	exon	ENSMUSG00000105881	ENSMUST00000195992	1	4932422M17Rik	lincRNA	lincRNA	1	2639	0	2639
5	123140858	123141158	-	-13.8	-12.9	3.31	ncRNA-1stExon	exon	ENSMUSG00000090086	ENSMUST00000162697	1	AI480526	lincRNA	lincRNA	3	281	105	24
5	123141238	123141569	+	-22.1	-21	13.2	ncRNA-1stExon	exon	ENSMUSG00000105881	ENSMUST00000195992	1	4932422M17Rik	lincRNA	lincRNA	1	2639	0	2639
5	123141246	123141606	-	-23.5	-22.4	13.4	ncRNA-1stExon	exon	ENSMUSG00000090086	ENSMUST00000160255	1	AI480526	lincRNA	lincRNA	6	648	397	50
5	123684951	123685306	+	-2.47	-1.79	4.69	ncRNA-1stExon	exon	ENSMUSG00000104694	ENSMUST00000198221	1	Gm43797	TEC	TEC	1	532	0	532
5	124052053	124052233	-	-2.28	-1.62	8.33	ncRNA-1stExon	exon	ENSMUSG00000104818	ENSMUST00000199099	1	Gm43661	lincRNA	lincRNA	2	498	0	189
5	124111344	124111758	-	-7.47	-6.61	8.12	ncRNA-LastExon	exon	ENSMUSG00000085433	ENSMUST00000127989	3	Gm16001	lincRNA	lincRNA	3	107	84	684
5	124531251	124531400	+	-2.59	-1.91	11.5	ncRNA-1stExon	exon	ENSMUSG00000106662	ENSMUST00000198678	1	Gm43034	TEC	TEC	1	1364	0	1364
5	124531695	124531903	+	-4.11	-3.36	15.6	ncRNA-1stExon	exon	ENSMUSG00000106662	ENSMUST00000198678	1	Gm43034	TEC	TEC	1	1364	0	1364
5	124722344	124725021	-	-98.5	-97	4.84	ncRNA-InternalExon	exon	ENSMUSG00000106082	ENSMUST00000199356	2	4930404A12Rik	antisense	antisense	3	64	170	492
5	125389321	125389762	+	-13	-12	4.17	ncRNA-1stExon	exon	ENSMUSG00000072612	ENSMUST00000238478	1	Gm10382	antisense	antisense	1	1234	0	1234
5	130221727	130221877	-	-2.07	-1.42	4.51	ncRNA-1stExon	exon	ENSMUSG00000107143	ENSMUST00000202719	1	Gm6598	antisense	antisense	1	2615	0	2615
5	134558288	134558436	+	-2.87	-2.17	12.5	ncRNA-LastExon	exon	ENSMUSG00000107090	ENSMUST00000200729	2	Gm42884	antisense	antisense	2	112	0	310
5	135009510	135009630	-	-3.02	-2.31	5.9	ncRNA-1stExon	exon	ENSMUSG00000107335	ENSMUST00000202662	1	Gm43372	TEC	TEC	1	3016	0	3016
5	136274995	136275321	+	-12.6	-11.6	22.4	ncRNA-1stExon	exon	ENSMUSG00000086220	ENSMUST00000148082	1	Gm16599	antisense	antisense	5	394	505	283
5	137503090	137503598	+	-2.67	-1.98	11.5	ncRNA-1stExon	exon	ENSMUSG00000105851	ENSMUST00000197965	1	9130604C24Rik	lincRNA	lincRNA	1	956	0	956
5	138265619	138266393	+	-5.75	-4.94	8.33	ncRNA-LastExon	exon	ENSMUSG00000085227	ENSMUST00000125662	2	6330418K02Rik	antisense	antisense	2	33	0	1234
5	138619317	138619588	+	-4.1	-3.34	3.91	ncRNA-1stExon	exon	ENSMUSG00000104686	ENSMUST00000198787	1	Gm42815	TEC	TEC	1	1470	0	1470
5	138619647	138620037	+	-7.21	-6.36	28.1	ncRNA-1stExon	exon	ENSMUSG00000104686	ENSMUST00000198787	1	Gm42815	TEC	TEC	1	1470	0	1470
5	138996069	138998099	+	-89.8	-88.3	16.2	ncRNA-1stExon	exon	ENSMUSG00000075585	ENSMUST00000187923	1	6330403L08Rik	antisense	antisense	1	5522	0	5522
5	138996070	138998100	+	-89.8	-88.3	16.2	ncRNA-1stExon	exon	ENSMUSG00000075585	ENSMUST00000187923	1	6330403L08Rik	antisense	antisense	1	5522	0	5522
5	139147575	139148105	-	-19	-18	36.5	ncRNA-LastExon	exon	ENSMUSG00000086873	ENSMUST00000151512	2	Gm15672	processed_transcript	processed_transcript	2	373	0	981
5	139148222	139148458	-	-4	-3.25	3.41	ncRNA-LastExon	exon	ENSMUSG00000086873	ENSMUST00000151512	2	Gm15672	processed_transcript	processed_transcript	2	373	0	981
5	143332344	143332704	+	-25.3	-24.2	39.6	ncRNA-LastExon	exon	ENSMUSG00000089889	ENSMUST00000160231	2	0610040B10Rik	antisense	antisense	2	107	0	394
5	144241808	144244477	-	-14.1	-13.1	11.5	ncRNA-LastExon	exon	ENSMUSG00000087484	ENSMUST00000124015	2	2900089D17Rik	antisense	antisense	2	2074	0	401
5	144277120	144277271	+	-3.6	-2.86	2.52	ncRNA-1stExon	exon	ENSMUSG00000086894	ENSMUST00000156467	1	Gm15708	sense_intronic	sense_intronic	3	268	40	1457
5	144280332	144280453	+	-1.96	-1.32	2.55	ncRNA-LastExon	exon	ENSMUSG00000086894	ENSMUST00000156467	3	Gm15708	sense_intronic	sense_intronic	3	268	40	1457
5	14697044	14697284	-	-5.74	-4.93	22.9	ncRNA-LastExon	exon	ENSMUSG00000098233	ENSMUST00000182753	4	Gm26954	antisense	antisense	4	141	305	316
5	147422372	147422489	+	-2.59	-1.91	11.5	ncRNA-LastExon	exon	ENSMUSG00000106820	ENSMUST00000201128	3	D5Ertd605e	lincRNA	lincRNA	3	101	167	813
5	147429005	147429123	+	-3.43	-2.7	14.6	ncRNA-1stExon	exon	ENSMUSG00000106891	ENSMUST00000202491	1	Gm43460	TEC	TEC	1	1057	0	1057
5	148953837	148955213	-	-11.6	-10.6	14.2	ncRNA-LastExon	exon	ENSMUSG00000108207	ENSMUST00000203249	4	1810059H22Rik	processed_transcript	lincRNA	4	302	299	925
5	148955930	148958718	-	-4.68	-3.9	5.21	ncRNA-1stExon	exon	ENSMUSG00000108207	ENSMUST00000203736	1	1810059H22Rik	processed_transcript	retained_intron	1	1854	0	1854
5	148961480	148961654	+	-3.32	-2.59	4.37	ncRNA-LastExon	exon	ENSMUSG00000087272	ENSMUST00000135240	2	Gm15409	lincRNA	lincRNA	2	266	0	254
5	148991217	148992380	-	-60.4	-59	13.5	ncRNA-LastExon	exon	ENSMUSG00000106951	ENSMUST00000145042	2	5930430L01Rik	lincRNA	lincRNA	2	106	0	3888
5	148993005	148993572	-	-2.47	-1.79	2.6	ncRNA-LastExon	exon	ENSMUSG00000106951	ENSMUST00000145042	2	5930430L01Rik	lincRNA	lincRNA	2	106	0	3888
5	149236883	149237455	-	-5.4	-4.6	6.25	ncRNA-InternalExon	exon	ENSMUSG00000100465	ENSMUST00000191240	2	Gm29264	lincRNA	lincRNA	4	197	492	575
5	149237290	149237867	+	-6.79	-5.95	8.59	ncRNA-LastExon	exon	ENSMUSG00000100783	ENSMUST00000189639	2	2310047D07Rik	lincRNA	lincRNA	2	274	0	433
5	149385771	149386131	+	-5.33	-4.53	9.37	ncRNA-LastExon	exon	ENSMUSG00000107271	ENSMUST00000202654	4	BC028471	lincRNA	lincRNA	4	231	364	645
5	149386190	149392221	+	-3.26	-2.54	6.25	ncRNA-LastExon	exon	ENSMUSG00000107271	ENSMUST00000202654	4	BC028471	lincRNA	lincRNA	4	231	364	645
5	149442186	149442306	+	-2.32	-1.65	10.4	ncRNA-1stExon	exon	ENSMUSG00000107164	ENSMUST00000201035	1	4933425D22Rik	sense_intronic	sense_intronic	1	1721	0	1721
5	149442868	149443077	+	-3.15	-2.43	13.5	ncRNA-1stExon	exon	ENSMUSG00000107164	ENSMUST00000201035	1	4933425D22Rik	sense_intronic	sense_intronic	1	1721	0	1721
5	150599991	150600772	-	-35.1	-33.9	71.9	ncRNA-LastExon	exon	ENSMUSG00000107096	ENSMUST00000201992	2	Gm43597	lincRNA	lincRNA	2	284	0	4336
5	150601011	150601312	-	-5.33	-4.53	11.5	ncRNA-LastExon	exon	ENSMUSG00000107096	ENSMUST00000201992	2	Gm43597	lincRNA	lincRNA	2	284	0	4336
5	150604190	150607003	-	-15.9	-14.9	5.21	ncRNA-1stExon	exon	ENSMUSG00000107096	ENSMUST00000201992	1	Gm43597	lincRNA	lincRNA	2	284	0	4336
5	20951586	20952543	+	-13.7	-12.7	12	ncRNA-1stExon	exon	ENSMUSG00000101013	ENSMUST00000190567	1	A630072M18Rik	antisense	antisense	1	5410	0	5410
5	20952691	20952842	+	-3.72	-2.97	15.6	ncRNA-1stExon	exon	ENSMUSG00000101013	ENSMUST00000190567	1	A630072M18Rik	antisense	antisense	1	5410	0	5410
5	22740280	22740849	-	-5.76	-4.95	21.9	ncRNA-1stExon	exon	ENSMUSG00000105076	ENSMUST00000197486	1	A930003O13Rik	lincRNA	lincRNA	1	3098	0	3098
5	23382307	23386975	-	-39	-37.8	65.6	ncRNA-InternalExon	exon	ENSMUSG00000073147	ENSMUST00000185943	6	5031425E22Rik	lincRNA	lincRNA	7	115	1140	222
5	23399791	23400031	-	-11.2	-10.3	3.65	ncRNA-LastExon	exon	ENSMUSG00000073147	ENSMUST00000188328	5	5031425E22Rik	lincRNA	lincRNA	5	127	292	409
5	23432937	23434210	-	-64.4	-63.1	22.1	ncRNA-1stExon	exon	ENSMUSG00000073147	ENSMUST00000189045	1	5031425E22Rik	lincRNA	lincRNA	1	1983	0	1983
5	23432938	23433919	-	-66.7	-65.3	22.7	ncRNA-1stExon	exon	ENSMUSG00000073147	ENSMUST00000101522	1	5031425E22Rik	lincRNA	lincRNA	1	2110	0	2110
5	23674887	23675157	-	-3.72	-2.97	15.6	ncRNA-1stExon	exon	ENSMUSG00000105565	ENSMUST00000196851	1	Gm43566	sense_intronic	sense_intronic	1	808	0	808
5	23702435	23703243	-	-3220	-Inf	11.8	ncRNA-LastExon	exon	ENSMUSG00000105987	ENSMUST00000199941	4	AI506816	processed_transcript	lincRNA	4	25	78	2701
5	23854624	23854743	+	-2.33	-1.66	2.4	ncRNA-LastExon	exon	ENSMUSG00000097180	ENSMUST00000181574	4	2700038G22Rik	lincRNA	lincRNA	4	25	78	1272
5	24875307	24875427	+	-2.19	-1.53	3.54	ncRNA-LastExon	exon	ENSMUSG00000087314	ENSMUST00000123610	3	Prkag2os2	antisense	antisense	3	297	156	979
5	24875605	24875725	+	-2.28	-1.62	9.37	ncRNA-LastExon	exon	ENSMUSG00000087314	ENSMUST00000123610	3	Prkag2os2	antisense	antisense	3	297	156	979
5	25372828	25373039	+	-11.1	-10.2	5.52	ncRNA-1stExon	exon	ENSMUSG00000106457	ENSMUST00000198731	1	Gm42585	TEC	TEC	1	4020	0	4020
5	25530279	25530754	+	-22.6	-21.6	12.4	ncRNA-1stExon	exon	ENSMUSG00000101856	ENSMUST00000188465	1	1700096K18Rik	lincRNA	lincRNA	1	1454	0	1454
5	29735505	29735678	-	-2.04	-1.39	9.37	ncRNA-1stExon	exon	ENSMUSG00000053121	ENSMUST00000238564	1	Gm5129	antisense	antisense	1	603	0	603
5	30869630	30869781	-	-5.68	-4.87	2	ncRNA-1stExon	exon	ENSMUSG00000107086	ENSMUST00000202534	1	Gm43808	TEC	TEC	1	2065	0	2065
5	30898454	30898573	+	-2.32	-1.65	10.4	ncRNA-1stExon	exon	ENSMUSG00000107201	ENSMUST00000202893	1	5930420M18Rik	TEC	TEC	1	2281	0	2281
5	31136932	31137344	-	-8.39	-7.51	2.16	ncRNA-InternalExon	exon	ENSMUSG00000107265	ENSMUST00000201750	2	Gm15469	antisense	antisense	3	91	320	550
5	31240936	31241055	-	-2.04	-1.39	2.08	ncRNA-1stExon	exon	ENSMUSG00000055424	ENSMUST00000238448	1	Gm9970	antisense	antisense	1	767	0	767
5	31569594	31570423	-	-46.3	-45	38.3	ncRNA-LastExon	exon	ENSMUSG00000107355	ENSMUST00000201790	2	AI839979	lincRNA	lincRNA	2	214	0	1325
5	32610458	32610878	-	-3.84	-3.09	4.37	ncRNA-1stExon	exon	ENSMUSG00000107277	ENSMUST00000202073	1	Gm10461	TEC	TEC	1	4786	0	4786
5	34487372	34487641	+	-4	-3.25	16.7	ncRNA-1stExon	exon	ENSMUSG00000106678	ENSMUST00000200867	1	Gm43457	TEC	TEC	1	2409	0	2409
5	34488799	34488979	+	-3.77	-3.03	15.6	ncRNA-1stExon	exon	ENSMUSG00000106678	ENSMUST00000200867	1	Gm43457	TEC	TEC	1	2409	0	2409
5	35032044	35033445	-	-12.1	-11.1	4.07	ncRNA-1stExon	exon	ENSMUSG00000107040	ENSMUST00000202914	1	Gm43791	antisense	antisense	2	172	0	296
5	3631422	3631602	-	-5.13	-4.33	3.61	ncRNA-1stExon	exon	ENSMUSG00000104950	ENSMUST00000199632	1	4833413G10Rik	antisense	antisense	1	1946	0	1946
5	36456112	36456351	-	-3.27	-2.55	6.25	ncRNA-InternalExon	exon	ENSMUSG00000039563	ENSMUST00000149687	2	2210406O10Rik	lincRNA	lincRNA	3	307	578	313
5	38135289	38135410	-	-2.19	-1.53	1.91	ncRNA-1stExon	exon	ENSMUSG00000107276	ENSMUST00000202512	1	Gm42858	TEC	TEC	1	1704	0	1704
5	4073570	4073960	+	-25.3	-24.2	6.68	ncRNA-1stExon	exon	ENSMUSG00000106535	ENSMUST00000198500	1	Gm43031	sense_intronic	sense_intronic	1	1887	0	1887
5	4074049	4074170	+	-2.19	-1.53	2.08	ncRNA-1stExon	exon	ENSMUSG00000106535	ENSMUST00000198500	1	Gm43031	sense_intronic	sense_intronic	1	1887	0	1887
5	43807763	43808061	-	-3.43	-2.7	14.6	ncRNA-1stExon	exon	ENSMUSG00000104701	ENSMUST00000199304	1	Gm42555	lincRNA	lincRNA	1	1039	0	1039
5	43808119	43808624	-	-16.9	-15.9	18.4	ncRNA-1stExon	exon	ENSMUSG00000104701	ENSMUST00000199304	1	Gm42555	lincRNA	lincRNA	1	1039	0	1039
5	45012184	45012334	-	-3.1	-2.38	3.99	ncRNA-LastExon	exon	ENSMUSG00000029092	ENSMUST00000197016	6	D5Ertd615e	lincRNA	lincRNA	6	167	538	3206
5	45192668	45251813	-	-14.3	-13.3	22.4	ncRNA-1stExon	exon	ENSMUSG00000105247	ENSMUST00000199282	1	Gm42519	TEC	TEC	1	3656	0	3656
5	52193126	52193543	+	-14.1	-13.1	5.47	ncRNA-InternalExon	exon	ENSMUSG00000097145	ENSMUST00000180601	2	9230114K14Rik	processed_transcript	retained_intron	4	259	769	1092
5	52194873	52197975	+	-23.7	-22.6	15.3	ncRNA-LastExon	exon	ENSMUSG00000097145	ENSMUST00000180601	4	9230114K14Rik	processed_transcript	retained_intron	4	259	769	1092
5	57709712	57717920	-	-2.32	-1.65	10.4	ncRNA-1stExon	exon	ENSMUSG00000097216	ENSMUST00000193156	1	4932441J04Rik	processed_transcript	retained_intron	1	4062	0	4062
5	57717483	57720201	-	-140	-138	27.1	ncRNA-1stExon	exon	ENSMUSG00000097216	ENSMUST00000193156	1	4932441J04Rik	processed_transcript	retained_intron	1	4062	0	4062
5	64802391	64802689	-	-4	-3.25	16.7	ncRNA-1stExon	exon	ENSMUSG00000097640	ENSMUST00000200143	1	Gm20033	processed_transcript	retained_intron	1	1460	0	1460
5	64803938	64804117	-	-6.89	-6.04	15.1	ncRNA-1stExon	exon	ENSMUSG00000097640	ENSMUST00000180470	1	Gm20033	processed_transcript	antisense	2	305	0	267
5	64804013	64804726	+	-40.8	-39.6	18.7	ncRNA-1stExon	exon	ENSMUSG00000106205	ENSMUST00000198074	1	C230096K16Rik	TEC	TEC	1	1722	0	1722
5	65493303	65493541	+	-3.52	-2.79	7.29	ncRNA-1stExon	exon	ENSMUSG00000107195	ENSMUST00000200768	1	4930589O11Rik	TEC	TEC	1	920	0	920
5	65493629	65494015	+	-4.28	-3.52	16.7	ncRNA-1stExon	exon	ENSMUSG00000107195	ENSMUST00000200768	1	4930589O11Rik	TEC	TEC	1	920	0	920
5	65762701	65762881	-	-2.62	-1.93	3.96	ncRNA-1stExon	exon	ENSMUSG00000106978	ENSMUST00000202069	1	N4bp2os	processed_transcript	retained_intron	1	2008	0	2008
5	67260029	67260499	-	-7.22	-6.37	24	ncRNA-1stExon	exon	ENSMUSG00000107319	ENSMUST00000201816	1	Gm42670	antisense	antisense	1	1292	0	1292
5	74094128	74094336	+	-6.11	-5.29	6.46	ncRNA-1stExon	exon	ENSMUSG00000106943	ENSMUST00000132389	1	Dancr	processed_transcript	retained_intron	1	2347	0	2347
5	74094128	74094337	+	-6.11	-5.29	6.46	ncRNA-1stExon	exon	ENSMUSG00000106943	ENSMUST00000132389	1	Dancr	processed_transcript	retained_intron	1	2347	0	2347
5	81794487	81798217	-	-157	-155	16	ncRNA-InternalExon	exon	ENSMUSG00000087431	ENSMUST00000139469	2	Gm16054	antisense	antisense	3	237	1126	456
5	93091438	93091617	+	-2.32	-1.65	10.4	ncRNA-1stExon	exon	ENSMUSG00000107374	ENSMUST00000202139	1	Gm43172	TEC	TEC	1	2137	0	2137
5	93092298	93092418	+	-2.32	-1.65	10.4	ncRNA-1stExon	exon	ENSMUSG00000107374	ENSMUST00000202139	1	Gm43172	TEC	TEC	1	2137	0	2137
5	93092773	93092982	+	-3.72	-2.97	15.6	ncRNA-1stExon	exon	ENSMUSG00000107374	ENSMUST00000202139	1	Gm43172	TEC	TEC	1	2137	0	2137
5	93092817	93092966	-	-2.87	-2.17	12.5	ncRNA-1stExon	exon	ENSMUSG00000107194	ENSMUST00000202246	1	Gm43173	TEC	TEC	1	593	0	593
5	96996324	96996889	-	-14.5	-13.6	11.8	ncRNA-1stExon	exon	ENSMUSG00000105006	ENSMUST00000195892	1	Gm9484	lincRNA	lincRNA	1	1159	0	1159
5	98183180	98184100	-	-3.03	-2.32	7.29	ncRNA-LastExon	exon	ENSMUSG00000045238	ENSMUST00000057889	2	A730035I17Rik	antisense	antisense	2	1816	0	432
5	98184428	98184788	-	-2.67	-1.98	7.29	ncRNA-1stExon	exon	ENSMUSG00000045238	ENSMUST00000057889	1	A730035I17Rik	antisense	antisense	2	1816	0	432
5	98185624	98185835	-	-2.04	-1.39	7.29	ncRNA-1stExon	exon	ENSMUSG00000045238	ENSMUST00000057889	1	A730035I17Rik	antisense	antisense	2	1816	0	432
5	99978544	99979048	+	-35.2	-34	15.6	ncRNA-LastExon	exon	ENSMUSG00000091623	ENSMUST00000166606	2	Gm17092	antisense	antisense	2	313	0	1698
6	101519654	101537292	+	-6.63	-5.8	7.29	ncRNA-InternalExon	exon	ENSMUSG00000108274	ENSMUST00000205133	2	Gm44169	lincRNA	lincRNA	3	98	158	103
6	101538782	101539673	+	-34.4	-33.2	34.4	ncRNA-1stExon	exon	ENSMUSG00000107696	ENSMUST00000203701	1	Gm44171	TEC	TEC	1	2109	0	2109
6	107181205	107192587	-	-17.9	-16.9	13.5	ncRNA-LastExon	exon	ENSMUSG00000107714	ENSMUST00000203245	4	Gm34933	lincRNA	lincRNA	4	252	346	469
6	108519057	108519287	-	-5.87	-5.05	16.7	ncRNA-LastExon	exon	ENSMUSG00000107458	ENSMUST00000203360	2	Gm44040	antisense	antisense	2	181	0	364
6	108658557	108659181	+	-7.17	-6.32	27.1	ncRNA-LastExon	exon	ENSMUSG00000090576	ENSMUST00000166951	2	Gm17055	processed_transcript	lincRNA	2	675	0	1557
6	108658583	108659179	+	-7.45	-6.6	27.1	ncRNA-LastExon	exon	ENSMUSG00000090576	ENSMUST00000166951	2	Gm17055	processed_transcript	lincRNA	2	675	0	1557
6	112947036	112949009	+	-10.8	-9.91	12.5	ncRNA-LastExon	exon	ENSMUSG00000108103	ENSMUST00000204406	2	Gm44081	lincRNA	lincRNA	2	150	0	493
6	113070482	113070661	-	-4.98	-4.19	2.13	ncRNA-LastExon	exon	ENSMUSG00000086429	ENSMUST00000124246	2	Gt(ROSA)26Sor	antisense	antisense	2	143	0	1038
6	113305684	113305835	-	-2.87	-2.17	12.5	ncRNA-1stExon	exon	ENSMUSG00000107812	ENSMUST00000203569	1	Gm43935	TEC	TEC	1	1050	0	1050
6	116262397	116262696	-	-15.3	-14.3	4.69	ncRNA-1stExon	exon	ENSMUSG00000107577	ENSMUST00000204364	1	Gm44103	TEC	TEC	1	3662	0	3662
6	117702682	117751769	-	-4.37	-3.6	4.17	ncRNA-1stExon	exon	ENSMUSG00000099869	ENSMUST00000188781	1	1700030F04Rik	lincRNA	lincRNA	5	94	293	230
6	117716823	117717409	+	-57.3	-56	16.7	ncRNA-1stExon	exon	ENSMUSG00000104222	ENSMUST00000194706	1	Gm7292	lincRNA	lincRNA	1	2527	0	2527
6	117716846	117717412	+	-57.3	-56	16.7	ncRNA-1stExon	exon	ENSMUSG00000104222	ENSMUST00000194706	1	Gm7292	lincRNA	lincRNA	1	2527	0	2527
6	117905837	117906783	-	-11.9	-11	26	ncRNA-1stExon	exon	ENSMUSG00000042087	ENSMUST00000204444	1	4933440N22Rik	TEC	TEC	1	1952	0	1952
6	119572251	119574561	+	-91.6	-90.1	9.01	ncRNA-InternalExon	exon	ENSMUSG00000108282	ENSMUST00000204314	3	Gm44317	antisense	antisense	4	250	360	3604
6	119574739	119575009	+	-8.33	-7.45	1.88	ncRNA-LastExon	exon	ENSMUSG00000108282	ENSMUST00000204314	4	Gm44317	antisense	antisense	4	250	360	3604
6	119575068	119575577	+	-26.4	-25.2	5.55	ncRNA-LastExon	exon	ENSMUSG00000108282	ENSMUST00000204314	4	Gm44317	antisense	antisense	4	250	360	3604
6	119901454	119901634	-	-2.28	-1.62	7.29	ncRNA-1stExon	exon	ENSMUSG00000097831	ENSMUST00000180527	1	4930540M05Rik	lincRNA	lincRNA	3	1428	210	430
6	120952017	120952282	+	-3.43	-2.7	14.6	ncRNA-1stExon	exon	ENSMUSG00000108232	ENSMUST00000205062	1	Gm43916	antisense	antisense	1	967	0	967
6	122811529	122812668	+	-24.4	-23.3	26	ncRNA-1stExon	exon	ENSMUSG00000107868	ENSMUST00000204407	1	Gm5112	TEC	TEC	1	2368	0	2368
6	124530910	124542310	+	-280	-278	6	ncRNA-1stExon	exon	ENSMUSG00000089961	ENSMUST00000160967	1	Gm16567	antisense	antisense	3	442	84	50
6	128357315	128358479	+	-105	-103	12.5	ncRNA-1stExon	exon	ENSMUSG00000097253	ENSMUST00000180586	1	Gm26770	antisense	antisense	2	1698	0	539
6	128439601	128472822	+	-2.54	-1.86	3.27	ncRNA-InternalExon	exon	ENSMUSG00000059659	ENSMUST00000144745	2	Gm10069	antisense	antisense	3	631	182	2881
6	128473300	128473989	+	-6.6	-5.77	14.6	ncRNA-LastExon	exon	ENSMUSG00000059659	ENSMUST00000144745	3	Gm10069	antisense	antisense	3	631	182	2881
6	128502358	128503281	+	-5.45	-4.64	21.9	ncRNA-LastExon	exon	ENSMUSG00000059659	ENSMUST00000204081	5	Gm10069	antisense	antisense	5	49	533	325
6	129215550	129216060	-	-10.2	-9.29	13.5	ncRNA-LastExon	exon	ENSMUSG00000097354	ENSMUST00000181517	3	2310001H17Rik	lincRNA	lincRNA	3	90	90	3801
6	129532068	129532335	-	-6.03	-5.21	24	ncRNA-1stExon	exon	ENSMUSG00000097675	ENSMUST00000203703	1	1700101I11Rik	processed_transcript	TEC	1	1868	0	1868
6	129532093	129532333	-	-4.58	-3.8	18.7	ncRNA-1stExon	exon	ENSMUSG00000097675	ENSMUST00000203703	1	1700101I11Rik	processed_transcript	TEC	1	1868	0	1868
6	129532451	129532870	-	-5.21	-4.41	12.5	ncRNA-1stExon	exon	ENSMUSG00000097675	ENSMUST00000203703	1	1700101I11Rik	processed_transcript	TEC	1	1868	0	1868
6	129532453	129532869	-	-5.21	-4.41	12.5	ncRNA-1stExon	exon	ENSMUSG00000097675	ENSMUST00000203703	1	1700101I11Rik	processed_transcript	TEC	1	1868	0	1868
6	134898470	134898770	+	-5.75	-4.94	12.5	ncRNA-1stExon	exon	ENSMUSG00000100876	ENSMUST00000189942	1	2810454H06Rik	antisense	antisense	1	3148	0	3148
6	134899608	134900748	+	-10	-9.13	25	ncRNA-1stExon	exon	ENSMUSG00000100876	ENSMUST00000189942	1	2810454H06Rik	antisense	antisense	1	3148	0	3148
6	134929151	134951581	+	-8.09	-7.23	31.2	ncRNA-LastExon	exon	ENSMUSG00000098318	ENSMUST00000184504	2	Lockd	lincRNA	lincRNA	2	131	0	413
6	134929167	134930112	-	-3.79	-3.05	4.86	ncRNA-1stExon	exon	ENSMUSG00000107730	ENSMUST00000203300	1	Gm44238	lincRNA	lincRNA	2	93	0	260
6	135194510	135194661	+	-2.59	-1.91	11.5	ncRNA-LastExon	exon	ENSMUSG00000108239	ENSMUST00000204330	5	Gm19434	antisense	antisense	5	116	440	2017
6	135314072	135314343	-	-3.72	-2.97	15.6	ncRNA-LastExon	exon	ENSMUSG00000107768	ENSMUST00000203442	4	Gm44275	lincRNA	lincRNA	4	59	209	2251
6	137146255	137146403	-	-2.87	-2.17	12.5	ncRNA-1stExon	exon	ENSMUSG00000107567	ENSMUST00000203679	1	4930480K02Rik	TEC	TEC	1	1054	0	1054
6	13895239	13895508	+	-17.7	-16.6	4.69	ncRNA-LastExon	exon	ENSMUSG00000097616	ENSMUST00000181225	3	1110019D14Rik	lincRNA	lincRNA	3	59	109	1331
6	145182302	145187519	+	-4.86	-4.08	19.8	ncRNA-LastExon	exon	ENSMUSG00000086863	ENSMUST00000141307	2	Gm15543	antisense	antisense	2	95	0	266
6	145251638	145251819	+	-3.03	-2.32	4.95	ncRNA-LastExon	exon	ENSMUSG00000086013	ENSMUST00000139612	2	Gm15706	lincRNA	lincRNA	2	261	0	638
6	145863326	145863833	+	-18.1	-17.1	4.69	ncRNA-1stExon	exon	ENSMUSG00000108126	ENSMUST00000203443	1	Gm43909	TEC	TEC	1	1876	0	1876
6	145865022	145865172	+	-3.19	-2.47	1.73	ncRNA-1stExon	exon	ENSMUSG00000108126	ENSMUST00000203443	1	Gm43909	TEC	TEC	1	1876	0	1876
6	145999565	145999863	-	-6.27	-5.45	12.5	ncRNA-1stExon	exon	ENSMUSG00000108161	ENSMUST00000203815	1	Gm32914	lincRNA	lincRNA	1	2228	0	2228
6	146000307	146001021	-	-14.2	-13.3	30.2	ncRNA-1stExon	exon	ENSMUSG00000108161	ENSMUST00000203815	1	Gm32914	lincRNA	lincRNA	1	2228	0	2228
6	146001198	146001763	-	-7.85	-6.98	6.94	ncRNA-1stExon	exon	ENSMUSG00000108161	ENSMUST00000203815	1	Gm32914	lincRNA	lincRNA	1	2228	0	2228
6	146664211	146664360	+	-2.59	-1.91	11.5	ncRNA-InternalExon	exon	ENSMUSG00000085238	ENSMUST00000146754	2	4930479D17Rik	lincRNA	lincRNA	3	128	421	191
6	147472306	147476046	-	-19.8	-18.8	71.9	ncRNA-1stExon	exon	ENSMUSG00000072660	ENSMUST00000100778	1	Gm6288	antisense	antisense	5	700	528	362
6	148212372	148213063	+	-36.3	-35.1	15.2	ncRNA-1stExon	exon	ENSMUSG00000107402	ENSMUST00000203932	1	4732416N19Rik	TEC	TEC	1	3479	0	3479
6	148832577	148832756	+	-2.57	-1.88	4.69	ncRNA-1stExon	exon	ENSMUSG00000107909	ENSMUST00000204670	1	2610017A05Rik	TEC	TEC	1	1661	0	1661
6	148832815	148833023	+	-5.15	-4.36	20.8	ncRNA-1stExon	exon	ENSMUSG00000107909	ENSMUST00000204670	1	2610017A05Rik	TEC	TEC	1	1661	0	1661
6	148946109	148947040	+	-4.24	-3.47	9.37	ncRNA-1stExon	exon	ENSMUSG00000085355	ENSMUST00000154673	1	3010003L21Rik	antisense	antisense	2	1554	0	193
6	17059423	17064878	-	-5.15	-4.36	12.5	ncRNA-1stExon	exon	ENSMUSG00000084772	ENSMUST00000140746	1	Gm15473	lincRNA	lincRNA	2	405	0	774
6	28215643	28215762	+	-2.32	-1.65	10.4	ncRNA-1stExon	exon	ENSMUSG00000043340	ENSMUST00000143099	1	6530409C15Rik	antisense	antisense	2	212	0	419
6	31293071	31293221	+	-2.59	-1.91	11.5	ncRNA-1stExon	exon	ENSMUSG00000087380	ENSMUST00000201375	1	2210408F21Rik	processed_transcript	TEC	1	1133	0	1133
6	31367181	31367509	-	-5.07	-4.28	8.68	ncRNA-LastExon	exon	ENSMUSG00000086212	ENSMUST00000144232	3	Mkln1os	lincRNA	lincRNA	3	159	97	708
6	31385847	31386085	-	-3.15	-2.43	13.5	ncRNA-LastExon	exon	ENSMUSG00000086212	ENSMUST00000139185	3	Mkln1os	lincRNA	lincRNA	3	145	97	1622
6	3333372	3333612	-	-4.55	-3.77	16.7	ncRNA-LastExon	exon	ENSMUSG00000106734	ENSMUST00000201831	3	Gm20559	processed_transcript	lincRNA	3	219	79	2695
6	34859880	34860028	+	-3.05	-2.34	10.4	ncRNA-1stExon	exon	ENSMUSG00000106707	ENSMUST00000202329	1	Gm43748	TEC	TEC	1	1233	0	1233
6	43473333	43473453	+	-2.04	-1.39	5.73	ncRNA-LastExon	exon	ENSMUSG00000107709	ENSMUST00000203260	2	9430018G01Rik	antisense	antisense	2	187	0	3571
6	52103007	52106861	+	-2.62	-1.93	3.96	ncRNA-InternalExon	exon	ENSMUSG00000085412	ENSMUST00000125374	2	Halr1	lincRNA	lincRNA	3	88	126	177
6	52165850	52167811	+	-4.78	-3.99	4.04	ncRNA-1stExon	exon	ENSMUSG00000056445	ENSMUST00000189230	1	Hoxaas2	processed_transcript	retained_intron	1	3047	0	3047
6	52168398	52168638	+	-4.39	-3.62	10.4	ncRNA-LastExon	exon	ENSMUSG00000056445	ENSMUST00000155922	3	Hoxaas2	processed_transcript	antisense	3	314	180	1073
6	52168445	52168653	+	-5.21	-4.41	12	ncRNA-LastExon	exon	ENSMUSG00000056445	ENSMUST00000155922	3	Hoxaas2	processed_transcript	antisense	3	314	180	1073
6	52169007	52169185	+	-3.51	-2.78	5.47	ncRNA-LastExon	exon	ENSMUSG00000056445	ENSMUST00000155922	3	Hoxaas2	processed_transcript	antisense	3	314	180	1073
6	52169025	52169176	+	-4.28	-3.52	7.64	ncRNA-LastExon	exon	ENSMUSG00000056445	ENSMUST00000155922	3	Hoxaas2	processed_transcript	antisense	3	314	180	1073
6	5217816	5218057	-	-20.4	-19.4	2.36	ncRNA-1stExon	exon	ENSMUSG00000107881	ENSMUST00000203092	1	Gm44250	TEC	TEC	1	4229	0	4229
6	52189657	52189925	+	-6.54	-5.7	12.5	ncRNA-LastExon	exon	ENSMUSG00000101451	ENSMUST00000191453	4	Gm29430	antisense	antisense	4	80	1360	575
6	52245138	52245977	+	-15.3	-14.3	6.94	ncRNA-1stExon	exon	ENSMUSG00000086427	ENSMUST00000134512	1	Hoxa11os	processed_transcript	antisense	5	574	579	686
6	52246324	52246623	+	-4.73	-3.95	6.77	ncRNA-1stExon	exon	ENSMUSG00000086427	ENSMUST00000137729	1	Hoxa11os	processed_transcript	retained_intron	2	588	0	297
6	52246451	52246585	+	-2.05	-1.4	2.15	ncRNA-1stExon	exon	ENSMUSG00000086427	ENSMUST00000137729	1	Hoxa11os	processed_transcript	retained_intron	2	588	0	297
6	52248503	52249799	+	-47.4	-46.1	6.3	ncRNA-LastExon	exon	ENSMUSG00000086427	ENSMUST00000154027	2	Hoxa11os	processed_transcript	antisense	2	113	0	716
6	52249298	52249475	+	-14.3	-13.3	5.32	ncRNA-LastExon	exon	ENSMUSG00000086427	ENSMUST00000156515	3	Hoxa11os	processed_transcript	antisense	3	1264	146	708
6	54269710	54270309	-	-10	-9.1	14.9	ncRNA-LastExon	exon	ENSMUSG00000073067	ENSMUST00000145111	14	9130019P16Rik	processed_transcript	antisense	14	901	1905	1680
6	67073877	67076939	+	-6.38	-5.55	4.46	ncRNA-1stExon	exon	ENSMUSG00000087231	ENSMUST00000204847	1	E230016M11Rik	processed_transcript	retained_intron	3	606	191	195
6	67079968	67080178	+	-5.6	-4.79	20.8	ncRNA-LastExon	exon	ENSMUSG00000087231	ENSMUST00000130657	7	E230016M11Rik	processed_transcript	bidirectional_promoter_lncRNA	7	337	675	752
6	71543333	71543476	-	-2.28	-1.62	7.29	ncRNA-LastExon	exon	ENSMUSG00000107406	ENSMUST00000205011	2	1700040L08Rik	antisense	antisense	2	177	0	364
6	71543532	71544114	-	-25.3	-24.2	1.77	ncRNA-1stExon	exon	ENSMUSG00000107406	ENSMUST00000205011	1	1700040L08Rik	antisense	antisense	2	177	0	364
6	72347057	72347233	-	-3.15	-2.43	13.5	ncRNA-LastExon	exon	ENSMUSG00000108435	ENSMUST00000206838	2	Gm45051	antisense	antisense	2	46	0	917
6	72439080	72439291	+	-3.58	-2.84	5.73	ncRNA-1stExon	exon	ENSMUSG00000108591	ENSMUST00000205370	1	Particl	TEC	TEC	1	1560	0	1560
6	72439680	72439980	+	-4.06	-3.31	3.87	ncRNA-1stExon	exon	ENSMUSG00000108591	ENSMUST00000205370	1	Particl	TEC	TEC	1	1560	0	1560
6	72440069	72440610	+	-16.7	-15.7	9.72	ncRNA-1stExon	exon	ENSMUSG00000108591	ENSMUST00000205370	1	Particl	TEC	TEC	1	1560	0	1560
6	72604222	72604372	-	-2.54	-1.86	6.77	ncRNA-1stExon	exon	ENSMUSG00000108368	ENSMUST00000206112	1	Gm45053	TEC	TEC	1	2499	0	2499
6	72953992	72954321	+	-5.45	-4.64	21.9	ncRNA-LastExon	exon	ENSMUSG00000097569	ENSMUST00000180809	2	Gm26640	lincRNA	lincRNA	2	261	0	3263
6	73018573	73019675	+	-8.78	-7.9	28.1	ncRNA-LastExon	exon	ENSMUSG00000107546	ENSMUST00000204577	3	Gm20560	antisense	antisense	3	1295	167	2051
6	82839905	82840654	+	-27.2	-26	49	ncRNA-LastExon	exon	ENSMUSG00000108015	ENSMUST00000208679	4	Gm32591	lincRNA	lincRNA	4	98	179	1529
6	83108761	83109054	-	-8.79	-7.91	3	ncRNA-1stExon	exon	ENSMUSG00000087578	ENSMUST00000154457	1	Ccdc142os	antisense	antisense	2	328	0	60
6	8508609	8509076	-	-3.72	-2.97	15.6	ncRNA-LastExon	exon	ENSMUSG00000087305	ENSMUST00000144568	2	A430035B10Rik	processed_transcript	processed_transcript	2	160	0	1753
6	86470306	86470425	-	-2.87	-2.17	12.5	ncRNA-LastExon	exon	ENSMUSG00000085589	ENSMUST00000129343	3	A430078I02Rik	antisense	antisense	3	105	109	2213
6	86526246	86526605	+	-19.5	-18.4	5.54	ncRNA-1stExon	exon	ENSMUSG00000097048	ENSMUST00000180896	1	1600020E01Rik	antisense	antisense	4	1704	221	174
6	86563512	86578001	+	-7.48	-6.63	3.56	ncRNA-LastExon	exon	ENSMUSG00000097048	ENSMUST00000204008	6	1600020E01Rik	antisense	antisense	6	36	503	174
6	86582137	86582287	+	-2.87	-2.17	12.5	ncRNA-LastExon	exon	ENSMUSG00000097048	ENSMUST00000204663	3	1600020E01Rik	antisense	antisense	3	176	161	1670
6	86687966	86688428	-	-4.58	-3.8	18.7	ncRNA-1stExon	exon	ENSMUSG00000108197	ENSMUST00000204153	1	Gm44214	lincRNA	lincRNA	1	606	0	606
6	87981032	87981740	+	-2.05	-1.4	2.15	ncRNA-1stExon	exon	ENSMUSG00000084950	ENSMUST00000134600	1	Gm5577	antisense	antisense	2	213	0	1221
6	87983593	87983714	+	-2.01	-1.36	2.31	ncRNA-LastExon	exon	ENSMUSG00000084950	ENSMUST00000134600	2	Gm5577	antisense	antisense	2	213	0	1221
6	88503604	88503902	+	-44.9	-43.6	8.14	ncRNA-1stExon	exon	ENSMUSG00000107659	ENSMUST00000203181	1	Gm44170	antisense	antisense	2	161	0	388
6	90389178	90389327	+	-3.5	-2.77	6.77	ncRNA-1stExon	exon	ENSMUSG00000108181	ENSMUST00000203368	1	C030015A19Rik	TEC	TEC	1	2551	0	2551
6	90689730	90690829	+	-41.5	-40.3	6.3	ncRNA-LastExon	exon	ENSMUSG00000107999	ENSMUST00000204662	2	Gm44123	antisense	antisense	2	190	0	387
6	91207781	91207930	-	-3.05	-2.34	12.5	ncRNA-1stExon	exon	ENSMUSG00000107397	ENSMUST00000203115	1	4930402H05Rik	TEC	TEC	1	2829	0	2829
6	91599381	91604376	+	-5.24	-4.44	7.29	ncRNA-LastExon	exon	ENSMUSG00000108308	ENSMUST00000205533	2	Gm45218	lincRNA	lincRNA	2	185	0	1493
6	92145139	92145554	-	-4.45	-3.68	5.62	ncRNA-1stExon	exon	ENSMUSG00000108199	ENSMUST00000204538	1	Gm44249	TEC	TEC	1	1805	0	1805
7	100463459	100463730	-	-6.01	-5.19	8.07	ncRNA-LastExon	exon	ENSMUSG00000099137	ENSMUST00000184420	2	Gm10603	antisense	antisense	2	124	0	4396
7	101837041	101837192	+	-5.28	-4.48	3.65	ncRNA-1stExon	exon	ENSMUSG00000073985	ENSMUST00000211428	1	Gm10602	antisense	antisense	2	915	0	2757
7	101837042	101837189	+	-5.54	-4.74	3.22	ncRNA-1stExon	exon	ENSMUSG00000073985	ENSMUST00000211428	1	Gm10602	antisense	antisense	2	915	0	2757
7	105481956	105482226	+	-14.9	-13.9	3.65	ncRNA-1stExon	exon	ENSMUSG00000109735	ENSMUST00000210380	1	Gm45667	TEC	TEC	1	1316	0	1316
7	110121175	110121740	+	-44.1	-42.9	16.7	ncRNA-1stExon	exon	ENSMUSG00000109904	ENSMUST00000210940	1	Gm45819	TEC	TEC	1	1751	0	1751
7	110279297	110281025	-	-5.86	-5.04	1.94	ncRNA-InternalExon	exon	ENSMUSG00000109799	ENSMUST00000210796	2	Gm45515	antisense	antisense	4	132	427	1582
7	110281202	110281527	-	-26.5	-25.3	5.71	ncRNA-1stExon	exon	ENSMUSG00000109799	ENSMUST00000210796	1	Gm45515	antisense	antisense	4	132	427	1582
7	111366385	111394730	+	-3.15	-2.43	13.5	ncRNA-1stExon	exon	ENSMUSG00000109808	ENSMUST00000211799	1	5430402P08Rik	lincRNA	lincRNA	2	213	0	930
7	114315538	114315749	-	-4.86	-4.08	19.8	ncRNA-LastExon	exon	ENSMUSG00000087475	ENSMUST00000163996	4	4933406I18Rik	lincRNA	lincRNA	4	299	301	304
7	116334650	116334921	+	-6.27	-5.45	10.4	ncRNA-LastExon	exon	ENSMUSG00000108738	ENSMUST00000206930	2	Gm44777	antisense	antisense	2	28	0	543
7	116334650	116334937	+	-6.54	-5.7	12.5	ncRNA-LastExon	exon	ENSMUSG00000108738	ENSMUST00000206930	2	Gm44777	antisense	antisense	2	28	0	543
7	116544040	116545725	+	-5.49	-4.69	7.29	ncRNA-LastExon	exon	ENSMUSG00000108736	ENSMUST00000205445	2	Gm45151	lincRNA	lincRNA	2	405	0	307
7	118481029	118481179	+	-2.59	-1.91	11.5	ncRNA-1stExon	exon	ENSMUSG00000109167	ENSMUST00000208648	1	Gm44652	TEC	TEC	1	2854	0	2854
7	118481386	118481624	+	-4	-3.25	16.7	ncRNA-1stExon	exon	ENSMUSG00000109167	ENSMUST00000208648	1	Gm44652	TEC	TEC	1	2854	0	2854
7	118482961	118483110	+	-2.87	-2.17	12.5	ncRNA-1stExon	exon	ENSMUSG00000109167	ENSMUST00000208648	1	Gm44652	TEC	TEC	1	2854	0	2854
7	118688544	118688773	+	-12.8	-11.8	3.65	ncRNA-1stExon	exon	ENSMUSG00000109357	ENSMUST00000208632	1	Gm45236	TEC	TEC	1	229	0	229
7	118967815	118968232	-	-3.28	-2.56	6.25	ncRNA-1stExon	exon	ENSMUSG00000109517	ENSMUST00000208287	1	Gm44763	antisense	antisense	1	2019	0	2019
7	118968706	118969122	-	-14.3	-13.3	17.7	ncRNA-1stExon	exon	ENSMUSG00000109517	ENSMUST00000208287	1	Gm44763	antisense	antisense	1	2019	0	2019
7	120674890	120675666	+	-26.1	-25	26.6	ncRNA-InternalExon	exon	ENSMUSG00000108935	ENSMUST00000208075	3	4930588G17Rik	antisense	antisense	4	440	737	297
7	120674903	120676455	-	-26.7	-25.6	27.1	ncRNA-LastExon	exon	ENSMUSG00000097343	ENSMUST00000180933	3	9030407P20Rik	processed_transcript	lincRNA	3	220	249	1841
7	122969903	122970050	-	-4.48	-3.71	12.5	ncRNA-1stExon	exon	ENSMUSG00000108452	ENSMUST00000205998	1	4930413G21Rik	TEC	TEC	1	993	0	993
7	123066076	123066931	+	-6.03	-5.21	24	ncRNA-LastExon	exon	ENSMUSG00000109814	ENSMUST00000211504	3	Gm45847	lincRNA	lincRNA	3	136	126	400
7	126648951	126649302	-	-5.5	-4.69	9.37	ncRNA-1stExon	exon	ENSMUSG00000066175	ENSMUST00000187458	1	2510046G10Rik	antisense	antisense	1	1052	0	1052
7	126775353	126775533	-	-2.87	-2.17	12.5	ncRNA-1stExon	exon	ENSMUSG00000055323	ENSMUST00000068836	1	Gm9967	processed_transcript	retained_intron	1	1854	0	1854
7	127273263	127273532	+	-7.09	-6.25	3.82	ncRNA-1stExon	exon	ENSMUSG00000108806	ENSMUST00000206759	1	Gm44729	TEC	TEC	1	2052	0	2052
7	127448932	127449111	+	-2.61	-1.92	3.12	ncRNA-1stExon	exon	ENSMUSG00000086502	ENSMUST00000147487	1	B130055M24Rik	processed_transcript	processed_transcript	2	936	0	206
7	127449258	127457141	+	-11	-10.1	3.44	ncRNA-1stExon	exon	ENSMUSG00000108465	ENSMUST00000205704	1	Gm45110	TEC	TEC	1	1402	0	1402
7	127459588	127460360	+	-13.9	-12.9	7.92	ncRNA-LastExon	exon	ENSMUSG00000086502	ENSMUST00000144796	2	B130055M24Rik	processed_transcript	processed_transcript	2	932	0	846
7	127511297	127511772	-	-20	-18.9	41.7	ncRNA-1stExon	exon	ENSMUSG00000101225	ENSMUST00000185351	1	1700008J07Rik	antisense	antisense	1	2432	0	2432
7	127512008	127512187	-	-3.11	-2.4	3.82	ncRNA-1stExon	exon	ENSMUSG00000101225	ENSMUST00000185351	1	1700008J07Rik	antisense	antisense	1	2432	0	2432
7	127559141	127573087	-	-136	-135	5.96	ncRNA-LastExon	exon	ENSMUSG00000101845	ENSMUST00000190938	4	Gm28198	antisense	antisense	4	68	187	216
7	127802401	127802762	-	-14.3	-13.3	3.3	ncRNA-1stExon	exon	ENSMUSG00000108402	ENSMUST00000206516	1	9430064I24Rik	TEC	TEC	1	2669	0	2669
7	128744563	128744742	-	-2.32	-1.65	10.4	ncRNA-1stExon	exon	ENSMUSG00000108720	ENSMUST00000206944	1	Gm44672	antisense	antisense	1	1098	0	1098
7	130457227	130457673	-	-6.13	-5.31	17.7	ncRNA-1stExon	exon	ENSMUSG00000108940	ENSMUST00000207954	1	Gm45719	TEC	TEC	1	1662	0	1662
7	130521043	130521158	+	-2.32	-1.65	10.4	ncRNA-1stExon	exon	ENSMUSG00000109016	ENSMUST00000207402	1	Gm44647	lincRNA	lincRNA	1	428	0	428
7	130862329	130862509	-	-2.32	-1.65	10.4	ncRNA-LastExon	exon	ENSMUSG00000086108	ENSMUST00000146366	2	Gm5602	antisense	antisense	2	184	0	1579
7	131396706	131396947	+	-3.34	-2.61	2.73	ncRNA-1stExon	exon	ENSMUSG00000109570	ENSMUST00000208700	1	Gm44624	TEC	TEC	1	2278	0	2278
7	132889639	132889787	-	-2.59	-1.91	11.5	ncRNA-LastExon	exon	ENSMUSG00000097595	ENSMUST00000180905	3	1500002F19Rik	processed_transcript	bidirectional_promoter_lncRNA	3	96	109	507
7	135636739	135636860	-	-2.32	-1.65	10.4	ncRNA-LastExon	exon	ENSMUSG00000097471	ENSMUST00000180693	5	5830432E09Rik	antisense	antisense	5	272	398	2899
7	139950425	139951876	+	-2.3	-1.63	8.33	ncRNA-InternalExon	exon	ENSMUSG00000086742	ENSMUST00000134312	2	Gm16201	processed_transcript	processed_transcript	5	82	321	306
7	139977003	139977273	+	-4	-3.25	16.7	ncRNA-LastExon	exon	ENSMUSG00000086742	ENSMUST00000139218	5	Gm16201	processed_transcript	processed_transcript	5	38	311	1981
7	139978647	139978828	+	-3.72	-2.97	15.6	ncRNA-LastExon	exon	ENSMUSG00000086742	ENSMUST00000139218	5	Gm16201	processed_transcript	processed_transcript	5	38	311	1981
7	141461480	141461660	-	-4	-3.25	16.7	ncRNA-LastExon	exon	ENSMUSG00000073787	ENSMUST00000097947	2	Gm10575	processed_transcript	processed_transcript	2	890	0	781
7	141464067	141464931	-	-20.8	-19.7	8.59	ncRNA-1stExon	exon	ENSMUSG00000073787	ENSMUST00000211564	1	Gm10575	processed_transcript	retained_intron	1	2116	0	2116
7	141466907	141467384	-	-8.89	-8.01	19.8	ncRNA-1stExon	exon	ENSMUSG00000073787	ENSMUST00000097947	1	Gm10575	processed_transcript	processed_transcript	2	890	0	781
7	142544638	142544938	-	-5.19	-4.39	8.33	ncRNA-LastExon	exon	ENSMUSG00000087090	ENSMUST00000132167	3	Nctc1	processed_transcript	lincRNA	3	192	1137	775
7	142554418	142554927	-	-8.18	-7.31	11.5	ncRNA-LastExon	exon	ENSMUSG00000087090	ENSMUST00000123668	2	Nctc1	processed_transcript	retained_intron	2	192	0	2471
7	142555524	142558566	-	-15.9	-14.9	6.71	ncRNA-InternalExon	exon	ENSMUSG00000087090	ENSMUST00000132167	2	Nctc1	processed_transcript	lincRNA	3	192	1137	775
7	142575528	142575769	-	-399	-Inf	3.4	ncRNA-LastExon	exon	ENSMUSG00000000031	ENSMUST00000136359	5	H19	lincRNA	lincRNA	5	1315	385	586
7	142577812	142578143	-	-6260	-Inf	25.3	ncRNA-1stExon	exon	ENSMUSG00000000031	ENSMUST00000136359	1	H19	lincRNA	lincRNA	5	1315	385	586
7	142615676	142615827	+	-2.88	-2.18	4.17	ncRNA-LastExon	exon	ENSMUSG00000110125	ENSMUST00000210835	4	Gm33148	lincRNA	lincRNA	4	38	477	6712
7	142666369	142667418	+	-8.69	-7.81	33.3	ncRNA-LastExon	exon	ENSMUSG00000086266	ENSMUST00000141681	4	Igf2os	antisense	antisense	4	1337	270	3171
7	142669935	142670086	+	-2.8	-2.1	6.25	ncRNA-LastExon	exon	ENSMUSG00000086266	ENSMUST00000141681	4	Igf2os	antisense	antisense	4	1337	270	3171
7	143022620	143023010	-	-5.15	-4.36	20.8	ncRNA-LastExon	exon	ENSMUSG00000059277	ENSMUST00000133630	5	R74862	processed_transcript	processed_transcript	5	381	566	1535
7	143033567	143033748	-	-3.01	-2.3	4.17	ncRNA-LastExon	exon	ENSMUSG00000059277	ENSMUST00000155952	4	R74862	processed_transcript	processed_transcript	4	650	263	1306
7	143218932	143219083	-	-2.59	-1.91	11.5	ncRNA-1stExon	exon	ENSMUSG00000101609	ENSMUST00000185789	1	Kcnq1ot1	antisense	antisense	1	93092	0	93092
7	143224930	143225081	-	-2.87	-2.17	12.5	ncRNA-1stExon	exon	ENSMUSG00000101609	ENSMUST00000185789	1	Kcnq1ot1	antisense	antisense	1	93092	0	93092
7	143227959	143228080	-	-2.59	-1.91	11.5	ncRNA-1stExon	exon	ENSMUSG00000101609	ENSMUST00000185789	1	Kcnq1ot1	antisense	antisense	1	93092	0	93092
7	143228409	143228560	-	-2.54	-1.86	10.4	ncRNA-1stExon	exon	ENSMUSG00000101609	ENSMUST00000185789	1	Kcnq1ot1	antisense	antisense	1	93092	0	93092
7	143257440	143257921	-	-4.58	-3.8	18.7	ncRNA-1stExon	exon	ENSMUSG00000101609	ENSMUST00000185789	1	Kcnq1ot1	antisense	antisense	1	93092	0	93092
7	143258010	143259241	-	-18.2	-17.1	26.6	ncRNA-1stExon	exon	ENSMUSG00000101609	ENSMUST00000185789	1	Kcnq1ot1	antisense	antisense	1	93092	0	93092
7	143296248	143296399	-	-2.87	-2.17	12.5	ncRNA-1stExon	exon	ENSMUSG00000101609	ENSMUST00000185789	1	Kcnq1ot1	antisense	antisense	1	93092	0	93092
7	143629411	143670138	+	-151	-149	4.34	ncRNA-LastExon	exon	ENSMUSG00000109251	ENSMUST00000207189	3	E230032D23Rik	antisense	antisense	3	125	99	624
7	144580664	144580898	+	-5.93	-5.12	6.87	ncRNA-LastExon	exon	ENSMUSG00000073778	ENSMUST00000097928	2	Faddos	antisense	antisense	2	162	0	891
7	15971882	15980894	+	-13.5	-12.5	6.42	ncRNA-InternalExon	exon	ENSMUSG00000109984	ENSMUST00000210035	2	Gm38948	lincRNA	lincRNA	4	88	430	170
7	16871616	16871827	-	-2.32	-1.65	10.4	ncRNA-LastExon	exon	ENSMUSG00000097842	ENSMUST00000181501	2	9330104G04Rik	lincRNA	lincRNA	2	675	0	1567
7	16872246	16872547	-	-3.77	-3.03	12.5	ncRNA-LastExon	exon	ENSMUSG00000097842	ENSMUST00000181501	2	9330104G04Rik	lincRNA	lincRNA	2	675	0	1567
7	16872786	16872967	-	-2.59	-1.91	11.5	ncRNA-LastExon	exon	ENSMUSG00000097842	ENSMUST00000181501	2	9330104G04Rik	lincRNA	lincRNA	2	675	0	1567
7	18989851	18990001	-	-2.87	-2.17	12.5	ncRNA-1stExon	exon	ENSMUSG00000074355	ENSMUST00000098778	1	Gm10676	TEC	TEC	1	3221	0	3221
7	18991282	18991462	-	-3.27	-2.55	8.33	ncRNA-1stExon	exon	ENSMUSG00000074355	ENSMUST00000098778	1	Gm10676	TEC	TEC	1	3221	0	3221
7	18991729	18992029	-	-4.45	-3.68	5.62	ncRNA-1stExon	exon	ENSMUSG00000074355	ENSMUST00000098778	1	Gm10676	TEC	TEC	1	3221	0	3221
7	18992326	18992625	-	-5.79	-4.98	3.72	ncRNA-1stExon	exon	ENSMUSG00000074355	ENSMUST00000098778	1	Gm10676	TEC	TEC	1	3221	0	3221
7	19341086	19341236	-	-2.42	-1.74	2.99	ncRNA-1stExon	exon	ENSMUSG00000108854	ENSMUST00000208263	1	D830036C21Rik	lincRNA	lincRNA	1	1548	0	1548
7	19847406	19847580	+	-2.87	-2.17	12.5	ncRNA-1stExon	exon	ENSMUSG00000109424	ENSMUST00000207965	1	Gm44658	lincRNA	lincRNA	1	637	0	637
7	28167274	28167841	-	-17.3	-16.3	42.7	ncRNA-1stExon	exon	ENSMUSG00000109015	ENSMUST00000207600	1	Gm31024	TEC	TEC	1	2353	0	2353
7	28314897	28315017	+	-7.01	-6.16	2.8	ncRNA-1stExon	exon	ENSMUSG00000109168	ENSMUST00000207649	1	Gm44709	antisense	antisense	2	379	0	69
7	28392337	28392514	+	-2.85	-2.15	9.37	ncRNA-LastExon	exon	ENSMUSG00000109455	ENSMUST00000208885	2	Gm44710	antisense	antisense	2	125	0	346
7	29156329	29156595	+	-2.77	-2.07	3.91	ncRNA-1stExon	exon	ENSMUSG00000099098	ENSMUST00000184073	1	1110035H17Rik	antisense	antisense	1	1241	0	1241
7	29156331	29156596	+	-2.77	-2.07	4.17	ncRNA-1stExon	exon	ENSMUSG00000099098	ENSMUST00000184073	1	1110035H17Rik	antisense	antisense	1	1241	0	1241
7	30193953	30198749	+	-38.2	-37	134	ncRNA-1stExon	exon	ENSMUSG00000097817	ENSMUST00000208688	1	Gm26810	antisense	antisense	2	150	0	629
7	30957655	30957775	+	-2.8	-2.1	4.69	ncRNA-1stExon	exon	ENSMUSG00000097750	ENSMUST00000206345	1	Gm4673	antisense	antisense	1	946	0	946
7	30959019	30959140	+	-3.43	-2.7	14.6	ncRNA-LastExon	exon	ENSMUSG00000097750	ENSMUST00000181395	2	Gm4673	antisense	antisense	2	154	0	3506
7	34390059	34390299	+	-4.66	-3.88	17.7	ncRNA-1stExon	exon	ENSMUSG00000108732	ENSMUST00000205403	1	2310043P16Rik	TEC	TEC	1	3881	0	3881
7	34555892	34556131	+	-3.72	-2.97	15.6	ncRNA-LastExon	exon	ENSMUSG00000086631	ENSMUST00000127462	2	Gm12784	lincRNA	lincRNA	2	72	0	507
7	3635478	3642498	-	-4.29	-3.52	17.7	ncRNA-LastExon	exon	ENSMUSG00000085039	ENSMUST00000206075	2	Gm15927	processed_transcript	antisense	2	77	0	295
7	36695586	36695795	+	-4.22	-3.46	5	ncRNA-1stExon	exon	ENSMUSG00000104330	ENSMUST00000192928	1	Gm38285	TEC	TEC	1	922	0	922
7	36696180	36696359	+	-6.46	-5.63	5.34	ncRNA-1stExon	exon	ENSMUSG00000104330	ENSMUST00000192928	1	Gm38285	TEC	TEC	1	922	0	922
7	37365956	37366513	-	-5.21	-4.41	17.7	ncRNA-1stExon	exon	ENSMUSG00000108507	ENSMUST00000206785	1	6720469O03Rik	TEC	TEC	1	1201	0	1201
7	39564869	39567763	+	-253	-251	17.2	ncRNA-LastExon	exon	ENSMUSG00000108621	ENSMUST00000188038	6	Gm37494	lincRNA	lincRNA	6	111	508	15402
7	39569560	39569711	+	-1.98	-1.33	3.12	ncRNA-LastExon	exon	ENSMUSG00000108621	ENSMUST00000188038	6	Gm37494	lincRNA	lincRNA	6	111	508	15402
7	39575613	39575764	+	-3.05	-2.34	9.37	ncRNA-LastExon	exon	ENSMUSG00000108621	ENSMUST00000188038	6	Gm37494	lincRNA	lincRNA	6	111	508	15402
7	43758069	43797449	-	-26	-24.9	14.9	ncRNA-1stExon	exon	ENSMUSG00000097178	ENSMUST00000206747	1	2310002F09Rik	processed_transcript	TEC	1	605	0	605
7	44473537	44485545	+	-3360	-Inf	29.7	ncRNA-1stExon	exon	ENSMUSG00000108322	ENSMUST00000206342	1	5430431A17Rik	lincRNA	lincRNA	2	471	0	324
7	44485870	44486079	+	-4.21	-3.45	9.37	ncRNA-LastExon	exon	ENSMUSG00000108322	ENSMUST00000235440	3	5430431A17Rik	lincRNA	lincRNA	3	23	260	1049
7	44895290	44895500	-	-2.74	-2.04	3.42	ncRNA-1stExon	exon	ENSMUSG00000109198	ENSMUST00000208484	1	D7Bwg0826e	TEC	TEC	1	3795	0	3795
7	45460121	45460300	+	-2.77	-2.07	2.89	ncRNA-1stExon	exon	ENSMUSG00000110350	ENSMUST00000209541	1	Gm10252	TEC	TEC	1	832	0	832
7	45636331	45636510	-	-3.43	-2.7	14.6	ncRNA-LastExon	exon	ENSMUSG00000110357	ENSMUST00000211533	2	A030001D20Rik	antisense	antisense	2	83	0	1459
7	46345770	46346187	-	-47.6	-46.3	8.18	ncRNA-LastExon	exon	ENSMUSG00000109962	ENSMUST00000209655	2	1700025L06Rik	lincRNA	lincRNA	2	419	0	474
7	46347136	46347315	-	-2.58	-1.9	1.84	ncRNA-LastExon	exon	ENSMUSG00000109962	ENSMUST00000211477	2	1700025L06Rik	lincRNA	lincRNA	2	738	0	885
7	47111370	47124136	+	-3.32	-2.59	4.86	ncRNA-InternalExon	exon	ENSMUSG00000109501	ENSMUST00000207045	2	Gm14377	antisense	antisense	3	29	209	1856
7	5048923	5050843	-	-2.87	-2.17	12.5	ncRNA-InternalExon	exon	ENSMUSG00000086604	ENSMUST00000123644	2	Gm15510	antisense	antisense	4	364	277	531
7	5059813	5060410	-	-41.5	-40.2	19.6	ncRNA-1stExon	exon	ENSMUSG00000109274	ENSMUST00000207548	1	Gm45133	TEC	TEC	1	2773	0	2773
7	5061154	5062049	-	-457	-Inf	15.8	ncRNA-1stExon	exon	ENSMUSG00000109274	ENSMUST00000207548	1	Gm45133	TEC	TEC	1	2773	0	2773
7	55962590	55972079	+	-2.87	-2.17	12.5	ncRNA-1stExon	exon	ENSMUSG00000087178	ENSMUST00000149506	1	A230056P14Rik	processed_transcript	processed_transcript	3	142	149	177
7	55979467	55979766	+	-4.41	-3.64	5.42	ncRNA-LastExon	exon	ENSMUSG00000087178	ENSMUST00000130189	6	A230056P14Rik	processed_transcript	processed_transcript	6	142	597	1438
7	59228013	59228434	-	-6.01	-5.19	13	ncRNA-1stExon	exon	ENSMUSG00000109536	ENSMUST00000208498	1	9330162G02Rik	TEC	TEC	1	30942	0	30942
7	59970197	59973787	-	-38.5	-37.3	14.8	ncRNA-1stExon	exon	ENSMUSG00000100826	ENSMUST00000188976	1	Snhg14	processed_transcript	antisense	3	1161	65	967
7	64337579	64345964	-	-118	-117	16.4	ncRNA-LastExon	exon	ENSMUSG00000092187	ENSMUST00000173374	2	Gm20457	antisense	antisense	2	298	0	384
7	65480303	65480659	-	-9.16	-8.27	18.7	ncRNA-1stExon	exon	ENSMUSG00000108533	ENSMUST00000207008	1	Gm44792	TEC	TEC	1	1628	0	1628
7	67679662	67679782	-	-2.19	-1.53	9.37	ncRNA-1stExon	exon	ENSMUSG00000109115	ENSMUST00000207774	1	Gm44669	TEC	TEC	1	1969	0	1969
7	6963433	6973232	-	-5.74	-4.93	22.9	ncRNA-LastExon	exon	ENSMUSG00000108043	ENSMUST00000204486	3	Zim3	antisense	antisense	3	231	58	358
7	70410879	70411060	+	-3.1	-2.38	4.37	ncRNA-LastExon	exon	ENSMUSG00000100005	ENSMUST00000189966	11	B130024G19Rik	processed_transcript	bidirectional_promoter_lncRNA	11	333	1145	554
7	71682430	71682610	-	-3.15	-2.43	13.5	ncRNA-LastExon	exon	ENSMUSG00000108978	ENSMUST00000208786	2	Gm44689	lincRNA	lincRNA	2	101	0	1271
7	7296357	7296989	+	-11.5	-10.6	3.57	ncRNA-LastExon	exon	ENSMUSG00000110243	ENSMUST00000210318	2	Gm45631	antisense	antisense	2	714	0	530
7	73310918	73311218	+	-4.66	-3.88	16.7	ncRNA-1stExon	exon	ENSMUSG00000108530	ENSMUST00000205260	1	4930429H19Rik	lincRNA	lincRNA	3	1476	102	240
7	73315822	73316390	-	-6.32	-5.49	25	ncRNA-LastExon	exon	ENSMUSG00000097756	ENSMUST00000181299	2	A730056A06Rik	antisense	antisense	2	249	0	2440
7	73422868	73423902	+	-15.4	-14.4	14.6	ncRNA-1stExon	exon	ENSMUSG00000108601	ENSMUST00000205492	1	Gm44645	TEC	TEC	1	1653	0	1653
7	73544020	73544500	-	-169	-167	10.1	ncRNA-1stExon	exon	ENSMUSG00000101970	ENSMUST00000189960	1	1810026B05Rik	processed_transcript	retained_intron	1	2824	0	2824
7	75769037	75769366	-	-30.3	-29.2	6.77	ncRNA-1stExon	exon	ENSMUSG00000097415	ENSMUST00000206358	1	AU020206	lincRNA	lincRNA	1	3009	0	3009
7	75769692	75770170	-	-19.5	-18.4	1.91	ncRNA-1stExon	exon	ENSMUSG00000097415	ENSMUST00000206358	1	AU020206	lincRNA	lincRNA	1	3009	0	3009
7	79922720	79922840	-	-3.15	-2.43	13.5	ncRNA-1stExon	exon	ENSMUSG00000108350	ENSMUST00000206403	1	Gm44950	TEC	TEC	1	2296	0	2296
7	81532371	81532521	-	-2.62	-1.93	4.17	ncRNA-1stExon	exon	ENSMUSG00000104453	ENSMUST00000193864	1	Gm37829	TEC	TEC	1	2213	0	2213
7	82079967	82080117	+	-2.87	-2.17	12.5	ncRNA-LastExon	exon	ENSMUSG00000109145	ENSMUST00000208972	4	Gm20744	lincRNA	lincRNA	4	124	230	2272
7	83622161	83622761	-	-7.33	-6.48	10.1	ncRNA-LastExon	exon	ENSMUSG00000087088	ENSMUST00000208892	2	Gm16638	antisense	antisense	2	1115	0	7393
7	83624229	83624680	-	-6.15	-5.32	3.68	ncRNA-LastExon	exon	ENSMUSG00000087088	ENSMUST00000208892	2	Gm16638	antisense	antisense	2	1115	0	7393
7	83837245	83837929	+	-4.86	-4.08	19.8	ncRNA-LastExon	exon	ENSMUSG00000109450	ENSMUST00000207602	4	Gm39043	lincRNA	lincRNA	4	130	765	1186
7	84338124	84347273	+	-7.5	-6.64	11.8	ncRNA-LastExon	exon	ENSMUSG00000109341	ENSMUST00000207512	2	Gm30873	antisense	antisense	2	142	0	1080
7	84347421	84347601	+	-2.69	-2	3.01	ncRNA-LastExon	exon	ENSMUSG00000109341	ENSMUST00000207512	2	Gm30873	antisense	antisense	2	142	0	1080
7	84347660	84347869	+	-3.01	-2.3	2.6	ncRNA-LastExon	exon	ENSMUSG00000109341	ENSMUST00000207512	2	Gm30873	antisense	antisense	2	142	0	1080
7	84775450	84775720	+	-7.5	-6.65	29.2	ncRNA-LastExon	exon	ENSMUSG00000085236	ENSMUST00000129059	5	2610206C17Rik	antisense	antisense	5	175	207	1335
7	89510006	89510950	+	-1780	-Inf	9.85	ncRNA-1stExon	exon	ENSMUSG00000030623	ENSMUST00000179361	1	Prss23os	antisense	antisense	1	1362	0	1362
7	96791492	96791820	-	-4.29	-3.52	17.7	ncRNA-LastExon	exon	ENSMUSG00000053049	ENSMUST00000155101	4	Gm15413	antisense	antisense	4	180	360	1395
7	96791908	96792445	-	-5.76	-4.95	13	ncRNA-LastExon	exon	ENSMUSG00000053049	ENSMUST00000155101	4	Gm15413	antisense	antisense	4	180	360	1395
7	98905847	98905997	+	-2.32	-1.65	10.4	ncRNA-LastExon	exon	ENSMUSG00000109130	ENSMUST00000209090	2	Gm45187	antisense	antisense	2	372	0	2159
7	99225652	99225772	+	-2.32	-1.65	10.4	ncRNA-LastExon	exon	ENSMUSG00000109052	ENSMUST00000208323	2	Gm45012	antisense	antisense	2	144	0	1522
7	99226247	99226604	+	-3.72	-2.97	15.6	ncRNA-LastExon	exon	ENSMUSG00000109052	ENSMUST00000208323	2	Gm45012	antisense	antisense	2	144	0	1522
7	99226663	99227080	+	-7.74	-6.88	16.7	ncRNA-LastExon	exon	ENSMUSG00000109052	ENSMUST00000208323	2	Gm45012	antisense	antisense	2	144	0	1522
7	99261609	99267218	-	-4.31	-3.54	10.4	ncRNA-InternalExon	exon	ENSMUSG00000097015	ENSMUST00000180761	3	Gm26705	lincRNA	lincRNA	4	74	245	1138
7	99667110	99667410	+	-6.03	-5.21	24	ncRNA-LastExon	exon	ENSMUSG00000085095	ENSMUST00000131160	3	Gm15635	antisense	antisense	3	93	220	604
8	103343934	103344050	-	-2.32	-1.65	10.4	ncRNA-LastExon	exon	ENSMUSG00000110340	ENSMUST00000209501	3	1600027J07Rik	lincRNA	lincRNA	3	36	170	283
8	104442448	104442806	+	-5.83	-5.02	5.42	ncRNA-1stExon	exon	ENSMUSG00000110630	ENSMUST00000211969	1	K230015D01Rik	antisense	antisense	1	1516	0	1516
8	104443013	104443727	+	-5.74	-4.93	22.9	ncRNA-1stExon	exon	ENSMUSG00000110630	ENSMUST00000211969	1	K230015D01Rik	antisense	antisense	1	1516	0	1516
8	105577839	105578109	+	-5.74	-4.93	22.9	ncRNA-LastExon	exon	ENSMUSG00000104168	ENSMUST00000192691	2	Gm38250	antisense	antisense	2	120	0	646
8	105624335	105637245	-	-9.07	-8.18	7.03	ncRNA-LastExon	exon	ENSMUSG00000098120	ENSMUST00000182863	2	Gm5914	lincRNA	lincRNA	2	235	0	140
8	106594462	106594671	+	-3.02	-2.31	7.29	ncRNA-LastExon	exon	ENSMUSG00000099139	ENSMUST00000183365	3	1110028F18Rik	lincRNA	lincRNA	3	275	455	611
8	107119341	107119573	+	-4.11	-3.36	14.6	ncRNA-1stExon	exon	ENSMUSG00000102271	ENSMUST00000193420	1	C630050I24Rik	TEC	TEC	1	783	0	783
8	107119775	107119892	+	-2.87	-2.17	12.5	ncRNA-1stExon	exon	ENSMUSG00000102271	ENSMUST00000193420	1	C630050I24Rik	TEC	TEC	1	783	0	783
8	109862255	109862555	-	-20.9	-19.8	2.83	ncRNA-LastExon	exon	ENSMUSG00000078143	ENSMUST00000171173	2	Gm17344	antisense	antisense	2	160	0	999
8	109862643	109868455	-	-25.5	-24.4	7.29	ncRNA-1stExon	exon	ENSMUSG00000078143	ENSMUST00000171173	1	Gm17344	antisense	antisense	2	160	0	999
8	111129357	111129476	-	-2.4	-1.73	3.75	ncRNA-LastExon	exon	ENSMUSG00000084808	ENSMUST00000127301	3	9430091E24Rik	processed_transcript	processed_transcript	3	56	110	901
8	112881773	112881953	-	-4.29	-3.52	17.7	ncRNA-LastExon	exon	ENSMUSG00000110455	ENSMUST00000213082	5	Gm45904	antisense	antisense	5	118	480	1732
8	115705077	115705429	+	-13.4	-12.4	3.32	ncRNA-1stExon	exon	ENSMUSG00000086717	ENSMUST00000134649	1	Gm15655	antisense	antisense	2	401	0	39
8	120204433	120204914	-	-20.4	-19.4	9.2	ncRNA-LastExon	exon	ENSMUSG00000097960	ENSMUST00000183235	3	A330074K22Rik	lincRNA	lincRNA	3	306	131	2052
8	120205092	120227930	-	-83.5	-82	10.4	ncRNA-LastExon	exon	ENSMUSG00000097960	ENSMUST00000183235	3	A330074K22Rik	lincRNA	lincRNA	3	306	131	2052
8	121058870	121059021	-	-2.59	-1.91	11.5	ncRNA-LastExon	exon	ENSMUSG00000097336	ENSMUST00000181231	3	Fendrr	processed_transcript	lincRNA	3	172	332	588
8	121065777	121066813	-	-2.87	-2.17	12.5	ncRNA-InternalExon	exon	ENSMUSG00000097336	ENSMUST00000182264	3	Fendrr	processed_transcript	bidirectional_promoter_lncRNA	7	137	1575	698
8	121654111	121654488	+	-5.74	-4.93	22.9	ncRNA-1stExon	exon	ENSMUSG00000098221	ENSMUST00000182551	1	Gm27030	lincRNA	lincRNA	1	464	0	464
8	121836451	121839206	+	-38.8	-37.6	16.1	ncRNA-InternalExon	exon	ENSMUSG00000110631	ENSMUST00000212899	2	Gm42047	lincRNA	lincRNA	4	1203	1257	2528
8	122446226	122446467	-	-7.06	-6.22	9.11	ncRNA-LastExon	exon	ENSMUSG00000110656	ENSMUST00000212077	2	Gm20735	lincRNA	lincRNA	2	157	0	1822
8	122827928	122828107	+	-2.32	-1.65	10.4	ncRNA-1stExon	exon	ENSMUSG00000110540	ENSMUST00000212701	1	Gm45743	TEC	TEC	1	2795	0	2795
8	122828671	122828880	+	-4.86	-4.08	19.8	ncRNA-1stExon	exon	ENSMUSG00000110540	ENSMUST00000212701	1	Gm45743	TEC	TEC	1	2795	0	2795
8	122870773	122900776	+	-22.7	-21.6	3.73	ncRNA-InternalExon	exon	ENSMUSG00000110440	ENSMUST00000211940	3	Gm45894	antisense	antisense	4	190	286	175
8	123242088	123242329	+	-9.17	-8.28	19.3	ncRNA-LastExon	exon	ENSMUSG00000097637	ENSMUST00000181432	3	4933417D19Rik	antisense	antisense	3	463	205	561
8	123896361	123896569	+	-3.02	-2.31	2.45	ncRNA-1stExon	exon	ENSMUSG00000110547	ENSMUST00000212751	1	Gm29773	antisense	antisense	2	324	0	1571
8	123899258	123899436	+	-2.7	-2	2.08	ncRNA-LastExon	exon	ENSMUSG00000110547	ENSMUST00000212751	2	Gm29773	antisense	antisense	2	324	0	1571
8	123899672	123900620	+	-38.2	-37	8.25	ncRNA-LastExon	exon	ENSMUSG00000110547	ENSMUST00000212751	2	Gm29773	antisense	antisense	2	324	0	1571
8	123952522	123958226	+	-12.6	-11.7	4.43	ncRNA-LastExon	exon	ENSMUSG00000110615	ENSMUST00000212043	2	Gm45890	antisense	antisense	2	798	0	228
8	126590749	126590988	+	-9.95	-9.05	3.57	ncRNA-LastExon	exon	ENSMUSG00000097060	ENSMUST00000181773	3	Gm26759	antisense	antisense	3	145	67	1039
8	126812669	126814600	-	-5.93	-5.12	20.8	ncRNA-LastExon	exon	ENSMUSG00000110697	ENSMUST00000212406	9	Gm31718	lincRNA	lincRNA	9	39	978	629
8	12860416	12877344	-	-10.6	-9.73	3.12	ncRNA-InternalExon	exon	ENSMUSG00000085465	ENSMUST00000145372	2	Gm15347	antisense	antisense	3	144	172	69
8	129269113	129269623	+	-3.58	-2.84	9.37	ncRNA-LastExon	exon	ENSMUSG00000110605	ENSMUST00000212145	3	Gm32856	lincRNA	lincRNA	3	77	215	3475
8	129282484	129282844	+	-14	-13	10.1	ncRNA-LastExon	exon	ENSMUSG00000110605	ENSMUST00000212180	4	Gm32856	lincRNA	lincRNA	4	84	188	862
8	13286750	13287258	-	-7.74	-6.88	16.7	ncRNA-1stExon	exon	ENSMUSG00000107742	ENSMUST00000203963	1	9530085L11Rik	TEC	TEC	1	2115	0	2115
8	15015180	15015718	-	-2.34	-1.67	9.37	ncRNA-LastExon	exon	ENSMUSG00000098322	ENSMUST00000184288	2	5830468F06Rik	antisense	antisense	2	158	0	946
8	15026657	15027615	-	-20	-19	13	ncRNA-1stExon	exon	ENSMUSG00000102615	ENSMUST00000192473	1	Gm37844	TEC	TEC	1	4097	0	4097
8	15045354	15045531	+	-2.88	-2.18	4.51	ncRNA-1stExon	exon	ENSMUSG00000109871	ENSMUST00000209549	1	Gm45276	TEC	TEC	1	1086	0	1086
8	22410632	22410810	+	-3.74	-3	11.5	ncRNA-1stExon	exon	ENSMUSG00000110129	ENSMUST00000211758	1	Gm45453	TEC	TEC	1	853	0	853
8	22410955	22411221	+	-3.47	-2.74	3.65	ncRNA-1stExon	exon	ENSMUSG00000110129	ENSMUST00000211758	1	Gm45453	TEC	TEC	1	853	0	853
8	22481504	22483332	+	-138	-137	42.5	ncRNA-1stExon	exon	ENSMUSG00000097042	ENSMUST00000180411	1	Gm17491	sense_intronic	sense_intronic	2	1764	0	547
8	23138971	23139268	-	-114	-113	4.62	ncRNA-LastExon	exon	ENSMUSG00000086741	ENSMUST00000141930	6	Gm15816	antisense	antisense	6	178	728	782
8	23147466	23149585	-	-11.9	-11	2.7	ncRNA-1stExon	exon	ENSMUSG00000086741	ENSMUST00000141930	1	Gm15816	antisense	antisense	6	178	728	782
8	23256873	23257024	+	-4.31	-3.54	16.7	ncRNA-1stExon	exon	ENSMUSG00000110256	ENSMUST00000210217	1	Gm45412	TEC	TEC	1	2275	0	2275
8	24423643	24439033	+	-211	-209	6.4	ncRNA-LastExon	exon	ENSMUSG00000097654	ENSMUST00000181338	3	Gm26714	antisense	antisense	3	132	162	1361
8	25038930	25041060	+	-3.09	-2.38	2.84	ncRNA-LastExon	exon	ENSMUSG00000086289	ENSMUST00000141741	3	Gm16933	lincRNA	lincRNA	3	130	1080	959
8	25101544	25101785	+	-4.79	-4	3.06	ncRNA-1stExon	exon	ENSMUSG00000110148	ENSMUST00000210072	1	5830408C22Rik	processed_transcript	antisense	2	1000	0	115
8	25101964	25102204	+	-4.28	-3.52	12.5	ncRNA-1stExon	exon	ENSMUSG00000110148	ENSMUST00000210072	1	5830408C22Rik	processed_transcript	antisense	2	1000	0	115
8	25102687	25109571	+	-4.29	-3.52	17.7	ncRNA-1stExon	exon	ENSMUSG00000110148	ENSMUST00000210097	1	5830408C22Rik	processed_transcript	retained_intron	1	2989	0	2989
8	25109328	25109598	+	-3.72	-2.97	15.6	ncRNA-1stExon	exon	ENSMUSG00000110148	ENSMUST00000210097	1	5830408C22Rik	processed_transcript	retained_intron	1	2989	0	2989
8	25109746	25109986	+	-4.11	-3.36	16.7	ncRNA-1stExon	exon	ENSMUSG00000110148	ENSMUST00000210097	1	5830408C22Rik	processed_transcript	retained_intron	1	2989	0	2989
8	25597367	25597487	+	-3.32	-2.59	4.17	ncRNA-1stExon	exon	ENSMUSG00000043794	ENSMUST00000210582	1	D830025C05Rik	antisense	antisense	1	2196	0	2196
8	25597368	25597487	+	-3.32	-2.59	4.17	ncRNA-1stExon	exon	ENSMUSG00000043794	ENSMUST00000210582	1	D830025C05Rik	antisense	antisense	1	2196	0	2196
8	25754687	25768633	+	-182	-180	19.5	ncRNA-LastExon	exon	ENSMUSG00000091514	ENSMUST00000167899	2	Gm17484	lincRNA	lincRNA	2	240	0	2082
8	25769048	25769168	+	-2.34	-1.67	4.17	ncRNA-LastExon	exon	ENSMUSG00000091514	ENSMUST00000167899	2	Gm17484	lincRNA	lincRNA	2	240	0	2082
8	26151887	26152127	-	-8.39	-7.52	32.3	ncRNA-1stExon	exon	ENSMUSG00000110317	ENSMUST00000209414	1	Gm45250	lincRNA	lincRNA	1	3592	0	3592
8	26979714	26980001	-	-34.7	-33.5	9.37	ncRNA-1stExon	exon	ENSMUSG00000109954	ENSMUST00000210723	1	Gm45371	antisense	antisense	2	292	0	167
8	27142939	27143561	+	-6.38	-5.55	13.5	ncRNA-1stExon	exon	ENSMUSG00000097262	ENSMUST00000181424	1	4933416M07Rik	antisense	antisense	3	452	107	65
8	3458869	3459197	+	-10.4	-9.53	5.49	ncRNA-1stExon	exon	ENSMUSG00000108955	ENSMUST00000207266	1	Gm44775	TEC	TEC	1	1456	0	1456
8	4206078	4206882	-	-49.8	-48.5	10.4	ncRNA-1stExon	exon	ENSMUSG00000086805	ENSMUST00000177130	1	4932443L11Rik	antisense	antisense	10	880	1409	538
8	4677921	4678100	-	-2.59	-1.91	11.5	ncRNA-1stExon	exon	ENSMUSG00000048484	ENSMUST00000058918	1	Gm7461	TEC	TEC	1	827	0	827
8	4678157	4678336	-	-2.54	-1.86	8.33	ncRNA-1stExon	exon	ENSMUSG00000048484	ENSMUST00000058918	1	Gm7461	TEC	TEC	1	827	0	827
8	48843754	48844053	+	-3.72	-2.97	15.6	ncRNA-1stExon	exon	ENSMUSG00000100706	ENSMUST00000187946	1	Gm19744	processed_transcript	lincRNA	3	227	60	375
8	48868646	48869035	+	-8.09	-7.23	31.2	ncRNA-LastExon	exon	ENSMUSG00000100706	ENSMUST00000188936	4	Gm19744	processed_transcript	lincRNA	4	3176	97	1260
8	57505874	57506911	+	-24	-22.9	9.21	ncRNA-LastExon	exon	ENSMUSG00000096917	ENSMUST00000180690	3	2500002B13Rik	processed_transcript	bidirectional_promoter_lncRNA	3	140	128	2350
8	57651682	57651977	-	-4.23	-3.47	9.37	ncRNA-1stExon	exon	ENSMUSG00000110289	ENSMUST00000211700	1	4930412F12Rik	TEC	TEC	1	1471	0	1471
8	57652093	57652271	-	-4.28	-3.52	7.64	ncRNA-1stExon	exon	ENSMUSG00000110289	ENSMUST00000211700	1	4930412F12Rik	TEC	TEC	1	1471	0	1471
8	60723756	60724113	+	-3.72	-2.97	15.6	ncRNA-LastExon	exon	ENSMUSG00000109992	ENSMUST00000211162	2	Gm45650	lincRNA	lincRNA	2	68	0	2101
8	61117692	61118410	-	-4.29	-3.52	17.7	ncRNA-LastExon	exon	ENSMUSG00000086681	ENSMUST00000129408	3	Gm16178	antisense	antisense	3	139	187	351
8	61913158	61921940	+	-5.16	-4.36	16.7	ncRNA-LastExon	exon	ENSMUSG00000086866	ENSMUST00000133752	3	4930512H18Rik	antisense	antisense	3	87	142	1264
8	67352425	67352632	-	-3.05	-2.34	10.4	ncRNA-LastExon	exon	ENSMUSG00000074292	ENSMUST00000148610	4	Gm10660	lincRNA	lincRNA	4	121	332	750
8	67963799	67972744	+	-3.76	-3.02	8.33	ncRNA-InternalExon	exon	ENSMUSG00000087266	ENSMUST00000127631	3	Gm15991	antisense	antisense	4	359	324	259
8	70610693	70610814	+	-2.32	-1.65	10.4	ncRNA-1stExon	exon	ENSMUSG00000110030	ENSMUST00000211053	1	Gm45546	TEC	TEC	1	2394	0	2394
8	70699248	70699689	-	-7.99	-7.12	1.77	ncRNA-LastExon	exon	ENSMUSG00000080058	ENSMUST00000211380	2	Gm11175	antisense	antisense	2	74	0	334
8	70699680	70700080	-	-362	-Inf	10.2	ncRNA-1stExon	exon	ENSMUSG00000080058	ENSMUST00000116172	1	Gm11175	antisense	antisense	1	543	0	543
8	70762773	70762922	-	-10.2	-9.28	3.96	ncRNA-LastExon	exon	ENSMUSG00000031838	ENSMUST00000222087	7	Ifi30	processed_transcript	processed_transcript	7	155	559	267
8	70765078	70766633	-	-2.71	-2.01	1.43	ncRNA-1stExon	exon	ENSMUSG00000031838	ENSMUST00000222087	1	Ifi30	processed_transcript	processed_transcript	7	155	559	267
8	70768040	70768220	+	-3.34	-2.62	5.73	ncRNA-1stExon	exon	ENSMUSG00000110575	ENSMUST00000212384	1	6330537M06Rik	TEC	TEC	1	1642	0	1642
8	70776814	70777823	+	-239	-237	31.1	ncRNA-1stExon	exon	ENSMUSG00000100691	ENSMUST00000191396	1	2010320M18Rik	lincRNA	lincRNA	1	1009	0	1009
8	72503161	72503312	+	-2.54	-1.86	6.77	ncRNA-LastExon	exon	ENSMUSG00000097000	ENSMUST00000181452	2	Gm17435	antisense	antisense	2	117	0	2877
8	72503490	72504540	+	-25.5	-24.4	44.8	ncRNA-LastExon	exon	ENSMUSG00000097000	ENSMUST00000181452	2	Gm17435	antisense	antisense	2	117	0	2877
8	77518158	77518338	+	-2.5	-1.82	2.89	ncRNA-1stExon	exon	ENSMUSG00000097882	ENSMUST00000184762	1	0610038B21Rik	antisense	antisense	1	1524	0	1524
8	77522466	77523034	+	-32	-30.8	31.8	ncRNA-LastExon	exon	ENSMUSG00000097882	ENSMUST00000181420	2	0610038B21Rik	antisense	antisense	2	140	0	1547
8	79225959	79230082	+	-3.7	-2.96	4.37	ncRNA-InternalExon	exon	ENSMUSG00000110388	ENSMUST00000211572	2	Gm30329	antisense	antisense	3	140	342	2595
8	79230655	79231611	+	-45.8	-44.5	25.4	ncRNA-LastExon	exon	ENSMUSG00000110388	ENSMUST00000211572	3	Gm30329	antisense	antisense	3	140	342	2595
8	80880148	80881139	+	-6.03	-5.21	24	ncRNA-LastExon	exon	ENSMUSG00000109587	ENSMUST00000211421	2	Gm31105	antisense	antisense	2	266	0	421
8	81014111	81014410	+	-9.08	-8.19	6.1	ncRNA-1stExon	exon	ENSMUSG00000037982	ENSMUST00000123595	1	Gm9725	antisense	antisense	2	1378	0	950
8	83083385	83086868	-	-179	-177	8.77	ncRNA-LastExon	exon	ENSMUSG00000109876	ENSMUST00000211485	2	Gm45449	antisense	antisense	2	116	0	1844
8	84209458	84209609	+	-5.48	-4.68	3.69	ncRNA-1stExon	exon	ENSMUSG00000097296	ENSMUST00000180630	1	Gm26532	lincRNA	lincRNA	1	690	0	690
8	86746410	86746590	+	-2.87	-2.17	12.5	ncRNA-1stExon	exon	ENSMUSG00000074178	ENSMUST00000238340	1	Gm10638	antisense	antisense	1	3203	0	3203
8	86746427	86746603	+	-2.59	-1.91	11.5	ncRNA-1stExon	exon	ENSMUSG00000074178	ENSMUST00000238340	1	Gm10638	antisense	antisense	1	3203	0	3203
8	90906561	90906682	-	-2.54	-1.86	6.77	ncRNA-1stExon	exon	ENSMUSG00000074171	ENSMUST00000209493	1	Gm6658	TEC	TEC	1	1885	0	1885
8	90906800	90907040	-	-4.86	-4.08	19.8	ncRNA-1stExon	exon	ENSMUSG00000074171	ENSMUST00000209493	1	Gm6658	TEC	TEC	1	1885	0	1885
8	90907488	90907967	-	-6.62	-5.78	26	ncRNA-1stExon	exon	ENSMUSG00000074171	ENSMUST00000209493	1	Gm6658	TEC	TEC	1	1885	0	1885
8	91115832	91116013	-	-6.52	-5.68	3.33	ncRNA-1stExon	exon	ENSMUSG00000109727	ENSMUST00000210728	1	Gm45464	sense_intronic	sense_intronic	2	1524	0	1320
8	91800414	91802260	+	-16	-15	3.15	ncRNA-1stExon	exon	ENSMUSG00000046413	ENSMUST00000133337	1	Irx3os	antisense	antisense	4	124	625	2241
8	91803857	91804723	+	-12.1	-11.2	10.4	ncRNA-InternalExon	exon	ENSMUSG00000046413	ENSMUST00000133528	2	Irx3os	antisense	antisense	3	129	419	806
8	92326032	92326329	-	-38.4	-37.1	20.1	ncRNA-LastExon	exon	ENSMUSG00000031736	ENSMUST00000178064	4	Crnde	processed_transcript	lincRNA	4	87	301	430
8	94172782	94172963	-	-3.22	-2.5	2.33	ncRNA-1stExon	exon	ENSMUSG00000110588	ENSMUST00000211992	1	Gm45774	antisense	antisense	1	2665	0	2665
8	94379213	94379569	-	-4.28	-3.52	10.4	ncRNA-LastExon	exon	ENSMUSG00000090105	ENSMUST00000161024	3	Gm15890	antisense	antisense	3	186	49	535
8	94379213	94379572	+	-4.03	-3.27	10.4	ncRNA-1stExon	exon	ENSMUSG00000089712	ENSMUST00000212669	1	Gm15889	lincRNA	lincRNA	1	2443	0	2443
8	94381275	94386883	-	-2.04	-1.39	5.73	ncRNA-1stExon	exon	ENSMUSG00000090105	ENSMUST00000161024	1	Gm15890	antisense	antisense	3	186	49	535
8	95807731	95808061	+	-3.62	-2.89	4.69	ncRNA-1stExon	exon	ENSMUSG00000074136	ENSMUST00000212647	1	4930513N10Rik	antisense	antisense	1	3957	0	3957
9	101121034	101121334	+	-3.72	-2.97	15.6	ncRNA-1stExon	exon	ENSMUSG00000103672	ENSMUST00000194716	1	Gm37621	TEC	TEC	1	5531	0	5531
9	104262697	104262965	+	-8.33	-7.45	19.8	ncRNA-1stExon	exon	ENSMUSG00000104040	ENSMUST00000192580	1	Gm37563	TEC	TEC	1	1513	0	1513
9	106013558	106013824	+	-2.59	-1.91	11.5	ncRNA-InternalExon	exon	ENSMUSG00000111796	ENSMUST00000213434	2	Gm47575	antisense	antisense	3	74	191	471
9	106155157	106155666	+	-6.32	-5.49	24	ncRNA-1stExon	exon	ENSMUSG00000086296	ENSMUST00000150953	1	D030055H07Rik	antisense	antisense	2	1566	0	2759
9	106155904	106156263	+	-6.89	-6.04	18.7	ncRNA-1stExon	exon	ENSMUSG00000086296	ENSMUST00000150953	1	D030055H07Rik	antisense	antisense	2	1566	0	2759
9	106892591	106892712	+	-2.32	-1.65	10.4	ncRNA-1stExon	exon	ENSMUSG00000090207	ENSMUST00000193135	1	4930524O07Rik	antisense	antisense	1	2289	0	2289
9	107562013	107562283	-	-33.5	-32.3	5.99	ncRNA-LastExon	exon	ENSMUSG00000097099	ENSMUST00000180865	2	Gm9917	antisense	antisense	2	87	0	5105
9	108136958	108137106	+	-4.93	-4.14	11.5	ncRNA-1stExon	exon	ENSMUSG00000102224	ENSMUST00000194140	1	4930447F24Rik	processed_transcript	antisense	3	287	150	904
9	108138183	108138449	+	-3.15	-2.43	3.72	ncRNA-LastExon	exon	ENSMUSG00000102224	ENSMUST00000194140	3	4930447F24Rik	processed_transcript	antisense	3	287	150	904
9	108568934	108569174	+	-7.99	-7.12	8.54	ncRNA-1stExon	exon	ENSMUSG00000103103	ENSMUST00000193193	1	4833445I07Rik	lincRNA	lincRNA	1	1642	0	1642
9	116246934	116247085	+	-2.32	-1.65	10.4	ncRNA-LastExon	exon	ENSMUSG00000111324	ENSMUST00000217302	4	Gm31410	lincRNA	lincRNA	4	210	676	3162
9	117253661	117254666	+	-29.6	-28.5	16.3	ncRNA-LastExon	exon	ENSMUSG00000079669	ENSMUST00000172075	2	Gm17396	processed_transcript	processed_transcript	2	303	0	1352
9	118924571	118924781	-	-4.86	-4.08	19.8	ncRNA-1stExon	exon	ENSMUSG00000086119	ENSMUST00000190235	1	Gm2415	antisense	antisense	1	2004	0	2004
9	118925766	118926126	-	-6.91	-6.07	27.1	ncRNA-1stExon	exon	ENSMUSG00000086119	ENSMUST00000190235	1	Gm2415	antisense	antisense	1	2004	0	2004
9	119440993	119441872	-	-2.58	-1.89	2.86	ncRNA-LastExon	exon	ENSMUSG00000097504	ENSMUST00000181600	4	4930516B21Rik	lincRNA	lincRNA	4	138	235	822
9	121756272	121756900	-	-10.8	-9.84	4.08	ncRNA-1stExon	exon	ENSMUSG00000097820	ENSMUST00000181325	1	E530011L22Rik	antisense	antisense	1	5282	0	5282
9	121757167	121757407	-	-3.54	-2.8	4.34	ncRNA-1stExon	exon	ENSMUSG00000097820	ENSMUST00000181325	1	E530011L22Rik	antisense	antisense	1	5282	0	5282
9	121757236	121757357	-	-2.59	-1.91	11.5	ncRNA-1stExon	exon	ENSMUSG00000097820	ENSMUST00000181325	1	E530011L22Rik	antisense	antisense	1	5282	0	5282
9	121758271	121758660	-	-4.71	-3.93	10.4	ncRNA-1stExon	exon	ENSMUSG00000097820	ENSMUST00000181325	1	E530011L22Rik	antisense	antisense	1	5282	0	5282
9	121758380	121758680	-	-4.68	-3.9	5.21	ncRNA-1stExon	exon	ENSMUSG00000097820	ENSMUST00000181325	1	E530011L22Rik	antisense	antisense	1	5282	0	5282
9	121759637	121759788	-	-2.32	-1.65	10.4	ncRNA-1stExon	exon	ENSMUSG00000097820	ENSMUST00000181325	1	E530011L22Rik	antisense	antisense	1	5282	0	5282
9	121759644	121759943	-	-4	-3.25	16.7	ncRNA-1stExon	exon	ENSMUSG00000097820	ENSMUST00000181325	1	E530011L22Rik	antisense	antisense	1	5282	0	5282
9	121777669	121777849	-	-4.28	-3.52	2.73	ncRNA-1stExon	exon	ENSMUSG00000111000	ENSMUST00000215257	1	Gm47108	TEC	TEC	1	3123	0	3123
9	121877416	121877537	+	-2.32	-1.65	10.4	ncRNA-LastExon	exon	ENSMUSG00000111465	ENSMUST00000213591	4	Gm47113	lincRNA	lincRNA	4	314	232	8961
9	122310628	122310868	-	-4.7	-3.92	9.37	ncRNA-1stExon	exon	ENSMUSG00000097572	ENSMUST00000180685	1	Gm26797	lincRNA	lincRNA	4	2355	84	1150
9	122895398	122895788	-	-5.92	-5.1	8.33	ncRNA-LastExon	exon	ENSMUSG00000097322	ENSMUST00000180877	3	A530083I20Rik	processed_transcript	antisense	3	145	112	765
9	123020582	123021302	-	-21.9	-20.9	10.5	ncRNA-1stExon	exon	ENSMUSG00000110945	ENSMUST00000217077	1	Gm9856	antisense	antisense	1	2578	0	2578
9	15333703	15335017	+	-39	-37.8	10.4	ncRNA-LastExon	exon	ENSMUSG00000089702	ENSMUST00000066038	2	Gm16568	antisense	antisense	2	252	0	1658
9	20607022	20607408	-	-6.89	-6.04	15.1	ncRNA-1stExon	exon	ENSMUSG00000111547	ENSMUST00000217520	1	Gm48069	TEC	TEC	1	1484	0	1484
9	20607607	20607757	+	-3.31	-2.59	8.33	ncRNA-1stExon	exon	ENSMUSG00000062470	ENSMUST00000215582	1	Fbxl12os	antisense	antisense	1	3040	0	3040
9	20614666	20615026	+	-4.45	-3.68	5.21	ncRNA-InternalExon	exon	ENSMUSG00000062470	ENSMUST00000136376	2	Fbxl12os	antisense	antisense	3	150	1314	885
9	20615264	20615475	+	-2.83	-2.13	8.33	ncRNA-InternalExon	exon	ENSMUSG00000062470	ENSMUST00000136376	2	Fbxl12os	antisense	antisense	3	150	1314	885
9	20615594	20615834	+	-3.72	-2.97	15.6	ncRNA-InternalExon	exon	ENSMUSG00000062470	ENSMUST00000136376	2	Fbxl12os	antisense	antisense	3	150	1314	885
9	21226373	21231058	+	-10.9	-9.97	7.64	ncRNA-LastExon	exon	ENSMUSG00000097439	ENSMUST00000181222	3	Gm16754	antisense	antisense	3	106	73	1898
9	21231235	21231562	+	-14.9	-13.9	3.12	ncRNA-LastExon	exon	ENSMUSG00000097439	ENSMUST00000181222	3	Gm16754	antisense	antisense	3	106	73	1898
9	22085086	22085501	+	-9.85	-8.95	10	ncRNA-LastExon	exon	ENSMUSG00000096981	ENSMUST00000180419	3	Gm16845	antisense	antisense	3	133	102	1180
9	22294514	22294868	-	-13	-12	9.11	ncRNA-1stExon	exon	ENSMUSG00000111292	ENSMUST00000216615	1	Gm48627	TEC	TEC	1	1351	0	1351
9	35116966	35117296	+	-34.5	-33.3	122	ncRNA-1stExon	exon	ENSMUSG00000070315	ENSMUST00000214597	1	4930581F22Rik	processed_transcript	retained_intron	1	3557	0	3557
9	35126228	35126888	+	-63.7	-62.3	16.3	ncRNA-LastExon	exon	ENSMUSG00000070315	ENSMUST00000161136	2	4930581F22Rik	processed_transcript	processed_transcript	2	152	0	682
9	35130323	35130922	+	-6.32	-5.49	25	ncRNA-LastExon	exon	ENSMUSG00000070315	ENSMUST00000093873	6	4930581F22Rik	processed_transcript	processed_transcript	6	113	1198	1091
9	35188721	35189075	+	-4.23	-3.47	9.37	ncRNA-1stExon	exon	ENSMUSG00000110774	ENSMUST00000214606	1	Gm39318	antisense	antisense	3	443	84	591
9	35193581	35193729	+	-2.32	-1.65	10.4	ncRNA-LastExon	exon	ENSMUSG00000110774	ENSMUST00000214606	3	Gm39318	antisense	antisense	3	443	84	591
9	35285216	35285335	+	-2.32	-1.65	10.4	ncRNA-LastExon	exon	ENSMUSG00000111746	ENSMUST00000213706	5	4933422A05Rik	lincRNA	lincRNA	5	102	689	565
9	35302157	35302333	-	-2.59	-1.91	11.5	ncRNA-LastExon	exon	ENSMUSG00000111059	ENSMUST00000214038	2	Gm33838	lincRNA	lincRNA	2	44	0	742
9	40607879	40608119	-	-4.93	-4.14	12.5	ncRNA-LastExon	exon	ENSMUSG00000111504	ENSMUST00000216936	4	Gm48284	lincRNA	lincRNA	4	25	446	2608
9	40781098	40784181	-	-123	-121	8.65	ncRNA-1stExon	exon	ENSMUSG00000087135	ENSMUST00000132716	1	Gm16096	processed_transcript	processed_transcript	3	226	68	345
9	41579996	41580751	+	-3.68	-2.94	3.12	ncRNA-1stExon	exon	ENSMUSG00000074415	ENSMUST00000188774	1	Mir100hg	processed_transcript	lincRNA	2	705	0	2607
9	41592570	41600312	+	-22.5	-21.4	5.11	ncRNA-LastExon	exon	ENSMUSG00000074415	ENSMUST00000181214	3	Mir100hg	processed_transcript	lincRNA	3	576	690	2610
9	44110908	44111170	+	-11.3	-10.4	3.33	ncRNA-1stExon	exon	ENSMUSG00000111632	ENSMUST00000216960	1	Gm47327	TEC	TEC	1	262	0	262
9	44112952	44113161	+	-4.47	-3.69	2.02	ncRNA-1stExon	exon	ENSMUSG00000097467	ENSMUST00000181106	1	Gm26737	antisense	antisense	2	313	0	1838
9	44120174	44120413	+	-5.21	-4.41	13.5	ncRNA-LastExon	exon	ENSMUSG00000097467	ENSMUST00000181106	2	Gm26737	antisense	antisense	2	313	0	1838
9	44120888	44121633	+	-17.7	-16.6	21.9	ncRNA-LastExon	exon	ENSMUSG00000097467	ENSMUST00000181106	2	Gm26737	antisense	antisense	2	313	0	1838
9	44121751	44121871	+	-2.59	-1.91	11.5	ncRNA-LastExon	exon	ENSMUSG00000097467	ENSMUST00000181106	2	Gm26737	antisense	antisense	2	313	0	1838
9	44378953	44379187	-	-3.43	-2.7	14.6	ncRNA-1stExon	exon	ENSMUSG00000111088	ENSMUST00000217460	1	9430081H08Rik	TEC	TEC	1	818	0	818
9	44478041	44478817	+	-28.4	-27.3	19.3	ncRNA-1stExon	exon	ENSMUSG00000060380	ENSMUST00000080911	1	C030014I23Rik	lincRNA	lincRNA	1	1810	0	1810
9	44478045	44478814	-	-28.4	-27.3	19.3	ncRNA-1stExon	exon	ENSMUSG00000110980	ENSMUST00000216321	1	Gm47204	lincRNA	lincRNA	1	1832	0	1832
9	44478902	44479316	-	-31.8	-30.7	68.7	ncRNA-1stExon	exon	ENSMUSG00000110980	ENSMUST00000216321	1	Gm47204	lincRNA	lincRNA	1	1832	0	1832
9	44478906	44479295	+	-31.8	-30.7	76	ncRNA-1stExon	exon	ENSMUSG00000060380	ENSMUST00000080911	1	C030014I23Rik	lincRNA	lincRNA	1	1810	0	1810
9	44479413	44482001	+	-16.2	-15.2	15.6	ncRNA-LastExon	exon	ENSMUSG00000060380	ENSMUST00000213746	5	C030014I23Rik	lincRNA	lincRNA	5	171	397	636
9	44479433	44479759	-	-16.6	-15.6	15.6	ncRNA-1stExon	exon	ENSMUSG00000110980	ENSMUST00000216321	1	Gm47204	lincRNA	lincRNA	1	1832	0	1832
9	44481602	44482019	-	-6.08	-5.26	6.25	ncRNA-1stExon	exon	ENSMUSG00000111312	ENSMUST00000215551	1	Gm47205	TEC	TEC	1	2290	0	2290
9	44482672	44482822	-	-2.54	-1.86	7.29	ncRNA-1stExon	exon	ENSMUSG00000111312	ENSMUST00000215551	1	Gm47205	TEC	TEC	1	2290	0	2290
9	45856798	45857039	-	-6.52	-5.69	3.91	ncRNA-1stExon	exon	ENSMUSG00000089810	ENSMUST00000162209	1	Gm16536	antisense	antisense	1	1589	0	1589
9	45858603	45859049	-	-32.2	-31	7.67	ncRNA-1stExon	exon	ENSMUSG00000111128	ENSMUST00000216609	1	Gm49338	TEC	TEC	1	2079	0	2079
9	45859197	45859613	-	-11.8	-10.9	2.17	ncRNA-1stExon	exon	ENSMUSG00000111128	ENSMUST00000216609	1	Gm49338	TEC	TEC	1	2079	0	2079
9	45859969	45860682	-	-425	-Inf	10	ncRNA-1stExon	exon	ENSMUSG00000111128	ENSMUST00000216609	1	Gm49338	TEC	TEC	1	2079	0	2079
9	50488942	50499062	-	-6.91	-6.07	27.1	ncRNA-LastExon	exon	ENSMUSG00000101304	ENSMUST00000188703	2	Plet1os	antisense	antisense	2	122	0	693
9	53680892	53681265	+	-6.19	-5.36	7.29	ncRNA-LastExon	exon	ENSMUSG00000086914	ENSMUST00000146938	2	Gm16124	antisense	antisense	2	110	0	406
9	56505061	56505536	-	-6.32	-5.49	25	ncRNA-1stExon	exon	ENSMUSG00000111343	ENSMUST00000216940	1	Gm47175	TEC	TEC	1	1837	0	1837
9	57100308	57100519	-	-3.72	-2.97	15.6	ncRNA-LastExon	exon	ENSMUSG00000086728	ENSMUST00000125333	4	Man2c1os	antisense	antisense	4	742	169	999
9	58469431	58469635	+	-5.07	-4.28	17.7	ncRNA-LastExon	exon	ENSMUSG00000097651	ENSMUST00000181967	3	4930461G14Rik	lincRNA	lincRNA	3	235	117	491
9	63460378	63460798	+	-3.15	-2.43	13.5	ncRNA-InternalExon	exon	ENSMUSG00000086539	ENSMUST00000126238	2	Gm16759	processed_transcript	lincRNA	5	79	880	434
9	63926830	63926977	-	-2.59	-1.91	11.5	ncRNA-LastExon	exon	ENSMUSG00000111058	ENSMUST00000214004	2	Gm36033	lincRNA	lincRNA	2	81	0	559
9	65345259	65345405	+	-2.32	-1.65	10.4	ncRNA-LastExon	exon	ENSMUSG00000111712	ENSMUST00000214251	2	Gm39363	lincRNA	lincRNA	2	101	0	622
9	65521195	65521436	-	-6.32	-5.49	25	ncRNA-LastExon	exon	ENSMUSG00000111818	ENSMUST00000216282	2	Gm17749	processed_transcript	processed_transcript	2	67	0	623
9	66448079	66448496	-	-19.2	-18.1	3.37	ncRNA-1stExon	exon	ENSMUSG00000100130	ENSMUST00000186450	1	Gm28379	antisense	antisense	3	164	97	293
9	70656339	70656668	+	-4.71	-3.93	14.6	ncRNA-1stExon	exon	ENSMUSG00000074213	ENSMUST00000238671	1	Gm10642	antisense	antisense	1	1612	0	1612
9	70656339	70656669	+	-4.49	-3.71	14.6	ncRNA-1stExon	exon	ENSMUSG00000074213	ENSMUST00000238671	1	Gm10642	antisense	antisense	1	1612	0	1612
9	70656906	70657026	+	-2.04	-1.39	7.29	ncRNA-1stExon	exon	ENSMUSG00000074213	ENSMUST00000238671	1	Gm10642	antisense	antisense	1	1612	0	1612
9	70656906	70657027	+	-2.28	-1.62	7.29	ncRNA-1stExon	exon	ENSMUSG00000074213	ENSMUST00000238671	1	Gm10642	antisense	antisense	1	1612	0	1612
9	71840064	71840274	-	-2.81	-2.11	3.47	ncRNA-1stExon	exon	ENSMUSG00000104467	ENSMUST00000192754	1	Gm37660	TEC	TEC	1	1732	0	1732
9	72361764	72408757	-	-324	-321	11.9	ncRNA-LastExon	exon	ENSMUSG00000097211	ENSMUST00000180997	2	BC065403	antisense	antisense	2	276	0	746
9	72616670	72617053	-	-38.2	-37	7.49	ncRNA-1stExon	exon	ENSMUSG00000099051	ENSMUST00000185013	1	Gm27241	antisense	antisense	3	224	113	233
9	72618722	72619520	-	-58.1	-56.7	5.56	ncRNA-LastExon	exon	ENSMUSG00000098573	ENSMUST00000184373	2	Gm27232	antisense	antisense	2	46	0	551
9	77545254	77546349	+	-30.4	-29.3	15.6	ncRNA-1stExon	exon	ENSMUSG00000099094	ENSMUST00000184563	1	Gm19569	processed_transcript	retained_intron	1	1266	0	1266
9	79802996	79803175	+	-2.23	-1.57	2.6	ncRNA-LastExon	exon	ENSMUSG00000086918	ENSMUST00000151676	3	4930429F24Rik	lincRNA	lincRNA	3	225	146	1149
9	81631550	81631998	+	-6.7	-5.86	12	ncRNA-1stExon	exon	ENSMUSG00000097466	ENSMUST00000181893	1	D430036J16Rik	antisense	antisense	3	729	156	573
9	85749635	85749812	+	-2.87	-2.17	12.5	ncRNA-1stExon	exon	ENSMUSG00000103715	ENSMUST00000195799	1	4933431K14Rik	TEC	TEC	1	1352	0	1352
9	85750252	85750400	+	-2.07	-1.42	4.51	ncRNA-1stExon	exon	ENSMUSG00000103715	ENSMUST00000195799	1	4933431K14Rik	TEC	TEC	1	1352	0	1352
9	85820628	85821623	-	-24.8	-23.7	8.27	ncRNA-LastExon	exon	ENSMUSG00000056031	ENSMUST00000189191	3	9330154J02Rik	processed_transcript	antisense	3	1380	156	798
9	87729403	87729554	+	-2.32	-1.65	10.4	ncRNA-1stExon	exon	ENSMUSG00000103710	ENSMUST00000192660	1	D030062O11Rik	TEC	TEC	1	2806	0	2806
9	87729791	87729912	+	-2.28	-1.62	8.33	ncRNA-1stExon	exon	ENSMUSG00000103710	ENSMUST00000192660	1	D030062O11Rik	TEC	TEC	1	2806	0	2806
9	87730149	87730329	+	-3.15	-2.43	13.5	ncRNA-1stExon	exon	ENSMUSG00000103710	ENSMUST00000192660	1	D030062O11Rik	TEC	TEC	1	2806	0	2806
9	87730776	87731135	+	-41.3	-40	19.8	ncRNA-1stExon	exon	ENSMUSG00000103710	ENSMUST00000192660	1	D030062O11Rik	TEC	TEC	1	2806	0	2806
9	87731194	87731762	+	-7.04	-6.19	4.43	ncRNA-1stExon	exon	ENSMUSG00000103710	ENSMUST00000192660	1	D030062O11Rik	TEC	TEC	1	2806	0	2806
9	88521030	88521239	-	-9.71	-8.81	2.05	ncRNA-LastExon	exon	ENSMUSG00000097195	ENSMUST00000239203	4	Snhg5	processed_transcript	retained_intron	4	474	133	912
9	90158967	90159446	-	-7.5	-6.65	29.2	ncRNA-1stExon	exon	ENSMUSG00000104263	ENSMUST00000192703	1	9430062P05Rik	TEC	TEC	1	3345	0	3345
9	91380842	91381255	-	-2.04	-1.39	9.37	ncRNA-1stExon	exon	ENSMUSG00000102803	ENSMUST00000195215	1	Gm37477	TEC	TEC	1	884	0	884
9	92540684	92540805	-	-3.27	-2.55	6.25	ncRNA-1stExon	exon	ENSMUSG00000103622	ENSMUST00000191720	1	Gm38391	TEC	TEC	1	4069	0	4069
9	92541013	92541433	-	-6.7	-5.86	9.37	ncRNA-1stExon	exon	ENSMUSG00000103622	ENSMUST00000191720	1	Gm38391	TEC	TEC	1	4069	0	4069
9	92541552	92542002	-	-15.1	-14.1	19.8	ncRNA-1stExon	exon	ENSMUSG00000103622	ENSMUST00000191720	1	Gm38391	TEC	TEC	1	4069	0	4069
9	94667237	94667448	-	-4	-3.25	16.7	ncRNA-LastExon	exon	ENSMUSG00000101595	ENSMUST00000188551	2	Gm29395	lincRNA	lincRNA	2	112	0	937
9	94667566	94667777	-	-3.15	-2.43	13.5	ncRNA-LastExon	exon	ENSMUSG00000101595	ENSMUST00000188551	2	Gm29395	lincRNA	lincRNA	2	112	0	937
9	95942104	95942284	-	-4.29	-3.52	17.7	ncRNA-LastExon	exon	ENSMUSG00000097777	ENSMUST00000180727	3	Gm16794	antisense	antisense	3	166	239	1695
9	95943540	95945022	-	-4.58	-3.8	18.7	ncRNA-LastExon	exon	ENSMUSG00000097777	ENSMUST00000180727	3	Gm16794	antisense	antisense	3	166	239	1695
9	95945680	95945830	-	-2.32	-1.65	10.4	ncRNA-LastExon	exon	ENSMUSG00000097777	ENSMUST00000185324	2	Gm16794	antisense	antisense	2	371	0	1119
9	95954487	95954637	-	-2.07	-1.42	4.51	ncRNA-1stExon	exon	ENSMUSG00000097777	ENSMUST00000188854	1	Gm16794	antisense	antisense	3	362	239	809
9	99310301	99310451	+	-4.29	-3.52	17.7	ncRNA-1stExon	exon	ENSMUSG00000103857	ENSMUST00000195185	1	Gm37249	TEC	TEC	1	2869	0	2869
X	100738443	100739906	-	-4.03	-3.27	14.6	ncRNA-LastExon	exon	ENSMUSG00000085314	ENSMUST00000149206	3	Gm14866	processed_transcript	processed_transcript	3	202	127	1789
X	100749213	100749332	+	-2.12	-1.47	5.21	ncRNA-LastExon	exon	ENSMUSG00000086736	ENSMUST00000145576	3	Gm14902	lincRNA	lincRNA	3	107	71	829
X	103460395	103461474	-	-18300	-Inf	49	ncRNA-LastExon	exon	ENSMUSG00000086503	ENSMUST00000127786	7	Xist	lincRNA	lincRNA	7	9539	736	7671
X	103460495	103466784	-	-22900	-Inf	16.3	ncRNA-LastExon	exon	ENSMUSG00000086503	ENSMUST00000127786	7	Xist	lincRNA	lincRNA	7	9539	736	7671
X	103465907	103466777	-	-15500	-Inf	14.4	ncRNA-LastExon	exon	ENSMUSG00000086503	ENSMUST00000127786	7	Xist	lincRNA	lincRNA	7	9539	736	7671
X	103467885	103474267	-	-3810	-Inf	14.6	ncRNA-1stExon	exon	ENSMUSG00000086503	ENSMUST00000127786	1	Xist	lincRNA	lincRNA	7	9539	736	7671
X	103469670	103469796	-	-239	-237	3.8	ncRNA-InternalExon	exon	ENSMUSG00000086503	ENSMUST00000127786	4	Xist	lincRNA	lincRNA	7	9539	736	7671
X	103481126	103481337	-	-61.7	-60.4	2.43	ncRNA-1stExon	exon	ENSMUSG00000086503	ENSMUST00000127786	1	Xist	lincRNA	lincRNA	7	9539	736	7671
X	103481873	103483221	+	-2360	-Inf	13.7	ncRNA-LastExon	exon	ENSMUSG00000085715	ENSMUST00000152916	4	Tsix	antisense	antisense	4	185	438	3683
X	103481875	103483224	-	-2380	-Inf	13.7	ncRNA-1stExon	exon	ENSMUSG00000086503	ENSMUST00000127786	1	Xist	lincRNA	lincRNA	7	9539	736	7671
X	103483370	103483550	+	-3.15	-2.43	13.5	ncRNA-LastExon	exon	ENSMUSG00000085715	ENSMUST00000152916	4	Tsix	antisense	antisense	4	185	438	3683
X	103493645	103493796	+	-2.58	-1.89	2.6	ncRNA-1stExon	exon	ENSMUSG00000097571	ENSMUST00000183027	1	Jpx	lincRNA	lincRNA	1	1044	0	1044
X	103496511	103500385	+	-2.06	-1.4	2.55	ncRNA-InternalExon	exon	ENSMUSG00000097571	ENSMUST00000182447	2	Jpx	lincRNA	lincRNA	3	178	156	378
X	103503330	103503601	+	-3.43	-2.7	14.6	ncRNA-LastExon	exon	ENSMUSG00000097571	ENSMUST00000181020	3	Jpx	lincRNA	lincRNA	3	143	93	3566
X	103505159	103505280	+	-2.59	-1.91	11.5	ncRNA-LastExon	exon	ENSMUSG00000097571	ENSMUST00000181020	3	Jpx	lincRNA	lincRNA	3	143	93	3566
X	103527918	103530421	+	-23.4	-22.3	41.7	ncRNA-LastExon	exon	ENSMUSG00000097571	ENSMUST00000234244	6	Jpx	lincRNA	lincRNA	6	137	603	1066
X	103563689	103569634	-	-3.43	-2.7	14.6	ncRNA-LastExon	exon	ENSMUSG00000086370	ENSMUST00000130063	11	Ftx	lincRNA	lincRNA	11	208	1006	3061
X	103569902	103571040	-	-184	-182	21.2	ncRNA-LastExon	exon	ENSMUSG00000086370	ENSMUST00000156211	11	Ftx	lincRNA	lincRNA	11	117	1104	2994
X	105039260	105040870	-	-149	-147	23.7	ncRNA-LastExon	exon	ENSMUSG00000087174	ENSMUST00000156974	7	5530601H04Rik	processed_transcript	processed_transcript	7	47	639	1005
X	10717472	10718567	-	-43.8	-42.6	3.94	ncRNA-1stExon	exon	ENSMUSG00000085587	ENSMUST00000141174	1	Gm14493	antisense	antisense	2	445	0	98
X	12339841	12340857	-	-74.3	-72.8	9.72	ncRNA-LastExon	exon	ENSMUSG00000087591	ENSMUST00000146535	4	Gm14635	lincRNA	lincRNA	4	116	213	1080
X	13045089	13045267	+	-2.32	-1.65	10.4	ncRNA-LastExon	exon	ENSMUSG00000087424	ENSMUST00000130099	3	5730405O15Rik	processed_transcript	processed_transcript	3	59	100	694
X	134685213	134685392	-	-2.32	-1.65	3.54	ncRNA-LastExon	exon	ENSMUSG00000087024	ENSMUST00000154072	3	B230119M05Rik	processed_transcript	processed_transcript	3	23	93	863
X	136803155	136803364	+	-12.3	-11.3	30.2	ncRNA-LastExon	exon	ENSMUSG00000087368	ENSMUST00000145620	3	BC065397	processed_transcript	processed_transcript	3	158	97	513
X	166689693	166689812	+	-3.15	-2.43	13.5	ncRNA-LastExon	exon	ENSMUSG00000086860	ENSMUST00000135086	9	Gm1720	lincRNA	lincRNA	9	52	709	742
X	169361056	169368190	+	-3.05	-2.34	7.81	ncRNA-LastExon	exon	ENSMUSG00000087159	ENSMUST00000149873	6	Gm15246	processed_transcript	processed_transcript	6	76	388	76
X	169976350	169976589	-	-8.39	-7.52	32.3	ncRNA-LastExon	exon	ENSMUSG00000072844	ENSMUST00000154810	2	G530011O06Rik	processed_transcript	processed_transcript	2	632	0	1748
X	36814918	36815303	+	-10.9	-9.93	30.2	ncRNA-1stExon	exon	ENSMUSG00000084990	ENSMUST00000154993	1	Gm14549	antisense	antisense	2	560	0	475
X	38476490	38479661	+	-9.16	-8.27	13.9	ncRNA-LastExon	exon	ENSMUSG00000087390	ENSMUST00000130251	2	Gm7598	lincRNA	lincRNA	2	150	0	2973
X	38480017	38480910	+	-5.48	-4.68	17.7	ncRNA-LastExon	exon	ENSMUSG00000087390	ENSMUST00000130251	2	Gm7598	lincRNA	lincRNA	2	150	0	2973
X	50555803	50559767	-	-14.2	-13.2	4.43	ncRNA-LastExon	exon	ENSMUSG00000085396	ENSMUST00000204991	5	Firre	processed_transcript	processed_transcript	5	923	584	247
X	50560186	50560366	-	-2.32	-1.65	2.83	ncRNA-LastExon	exon	ENSMUSG00000085396	ENSMUST00000204974	12	Firre	processed_transcript	processed_transcript	12	35	2468	1347
X	50560695	50560996	-	-11.8	-10.9	6.44	ncRNA-LastExon	exon	ENSMUSG00000085396	ENSMUST00000204974	12	Firre	processed_transcript	processed_transcript	12	35	2468	1347
X	50563176	50563447	-	-45.6	-44.3	4.44	ncRNA-LastExon	exon	ENSMUSG00000085396	ENSMUST00000203933	20	Firre	processed_transcript	processed_transcript	20	122	3590	1843
X	53056335	53056604	-	-4.58	-3.8	18.7	ncRNA-LastExon	exon	ENSMUSG00000087365	ENSMUST00000151099	2	C430049B03Rik	processed_transcript	processed_transcript	2	193	0	577
X	7377624	7378042	+	-7.5	-6.65	29.2	ncRNA-LastExon	exon	ENSMUSG00000087252	ENSMUST00000128858	2	Gm14379	processed_transcript	processed_transcript	2	359	0	1519
X	75707559	75707710	-	-2.67	-1.97	2.26	ncRNA-LastExon	exon	ENSMUSG00000087396	ENSMUST00000138943	11	4933407K13Rik	processed_transcript	processed_transcript	11	174	2662	1528
X	75708038	75708338	-	-4.41	-3.64	5.9	ncRNA-LastExon	exon	ENSMUSG00000087396	ENSMUST00000138943	11	4933407K13Rik	processed_transcript	processed_transcript	11	174	2662	1528
X	75726751	75727231	-	-5.92	-5.1	3.12	ncRNA-LastExon	exon	ENSMUSG00000087396	ENSMUST00000130744	9	4933407K13Rik	processed_transcript	processed_transcript	9	174	1141	2054
X	7596892	7597161	-	-10.9	-9.97	3.33	ncRNA-InternalExon	exon	ENSMUSG00000103436	ENSMUST00000126170	6	Gm36995	processed_transcript	retained_intron	17	138	3307	2282
X	7596921	7597162	-	-10.9	-9.97	3.33	ncRNA-InternalExon	exon	ENSMUSG00000103436	ENSMUST00000126170	6	Gm36995	processed_transcript	retained_intron	17	138	3307	2282
X	8070810	8072435	+	-17.2	-16.2	4.42	ncRNA-InternalExon	exon	ENSMUSG00000087193	ENSMUST00000145941	2	Gm14820	antisense	antisense	3	28	600	55
X	8105810	8106167	+	-5.74	-4.93	22.9	ncRNA-LastExon	exon	ENSMUSG00000086404	ENSMUST00000123120	4	Gm6787	processed_transcript	processed_transcript	4	103	199	1152
X	8105820	8106113	+	-5.45	-4.64	21.9	ncRNA-LastExon	exon	ENSMUSG00000086404	ENSMUST00000123120	4	Gm6787	processed_transcript	processed_transcript	4	103	199	1152
X	94098501	94098769	+	-6.6	-5.76	2.57	ncRNA-LastExon	exon	ENSMUSG00000087640	ENSMUST00000139695	2	Gm14798	antisense	antisense	2	224	0	965
X	94745240	94745359	+	-2.87	-2.17	12.5	ncRNA-LastExon	exon	ENSMUSG00000109459	ENSMUST00000208925	2	Gm39526	lincRNA	lincRNA	2	1215	0	198
Y	90793289	90816465	+	-62.3	-60.9	7.29	ncRNA-1stExon	exon	ENSMUSG00000096768	ENSMUST00000238471	1	Gm47283	lincRNA	lincRNA	2	3230	0	117
