# Supplementary material for: Characterization of Long Non-coding RNAs Modified by m6A RNA Methylation in Skeletal Myogenesis
Source: Front Cell Dev Biol. 2021 Oct 13;9:762669. doi: 10.3389/fcell.2021.762669 (PMC8548731; doi:10.3389/fcell.2021.762669)
Supplement: Supplementary file 13 [file Table_9.XLS]

chr	start	end	strand	lg.p	lg.fdr	fold_enrchment	diff.lg.fdr	diff.lg.p	diff.log2.fc	featuretype	feature	geneid	transcriptid	genename	genetype	transcripttype
1	9545793	9547099	+	-1980	-Inf	13.5	-1.63	-2.44	0.165	CDS	CDS	ENSMUSG00000061024	ENSMUST00000072079	Rrs1	protein_coding	protein_coding
1	16677230	16677440	+	-36.6	-35.5	2.13	-1.74	-2.57	-0.441	CDS	CDS	ENSMUSG00000025940	ENSMUST00000177501	Tmem70	protein_coding	protein_coding
1	33740350	33740710	+	-19.7	-18.8	4.51	-1.35	-2.08	-0.695	three_prime_utr	three_prime_utr	ENSMUSG00000004768	ENSMUST00000088287	Rab23	protein_coding	protein_coding
1	34186930	34189030	+	-220	-218	6.58	-1.6	-2.41	-0.239	CDS	CDS	ENSMUSG00000026131	ENSMUST00000183034	Dst	protein_coding	protein_coding
1	34189359	34189660	+	-31.9	-30.9	1.8	-4.24	-5.48	-0.652	CDS	CDS	ENSMUSG00000026131	ENSMUST00000183034	Dst	protein_coding	protein_coding
1	34190019	34190649	+	-172	-171	3.58	-6.25	-7.71	-0.521	CDS	CDS	ENSMUSG00000026131	ENSMUST00000183034	Dst	protein_coding	protein_coding
1	34190888	34191219	+	-99.7	-98.4	2.07	-4.31	-5.57	-0.372	CDS	CDS	ENSMUSG00000026131	ENSMUST00000183034	Dst	protein_coding	protein_coding
1	34191638	34192239	+	-667	-Inf	5.74	-4.04	-5.26	-0.284	CDS	CDS	ENSMUSG00000026131	ENSMUST00000183034	Dst	protein_coding	protein_coding
1	34192477	34193078	+	-133	-132	3	-3.85	-5.05	-0.356	CDS	CDS	ENSMUSG00000026131	ENSMUST00000183034	Dst	protein_coding	protein_coding
1	34198568	34199468	+	-165	-163	2.28	-2.49	-3.49	0.254	CDS	CDS	ENSMUSG00000026131	ENSMUST00000183034	Dst	protein_coding	protein_coding
1	34218544	34219514	+	-15.6	-14.7	1.41	-11.4	-13.2	1.24	CDS	CDS	ENSMUSG00000026131	ENSMUST00000183034	Dst	protein_coding	protein_coding
1	34225686	34229106	+	-721	-Inf	3.44	-20.9	-23.1	-0.351	CDS	CDS	ENSMUSG00000026131	ENSMUST00000183034	Dst	protein_coding	protein_coding
1	34308150	34308601	+	-14	-13.1	1.82	-1.31	-2.03	-0.312	three_prime_utr	three_prime_utr	ENSMUSG00000026131	ENSMUST00000097786	Dst	protein_coding	protein_coding
1	36318271	36321599	+	-454	-Inf	17.3	-1.34	-2.07	-0.203	three_prime_utr	three_prime_utr	ENSMUSG00000037447	ENSMUST00000116629	Arid5a	protein_coding	nonsense_mediated_decay
1	36471829	36473029	+	-139	-138	10.7	-4.01	-5.23	-0.7	CDS	CDS	ENSMUSG00000037408	ENSMUST00000153128	Cnnm4	protein_coding	protein_coding
1	36506754	36507295	+	-42.6	-41.5	4.92	-1.95	-2.84	-0.644	three_prime_utr	three_prime_utr	ENSMUSG00000037408	ENSMUST00000153128	Cnnm4	protein_coding	protein_coding
1	36526736	36527187	+	-46.2	-45.1	5.6	-3.53	-4.69	-0.854	three_prime_utr	three_prime_utr	ENSMUSG00000001138	ENSMUST00000001166	Cnnm3	protein_coding	protein_coding
1	36691568	36691808	+	-10.9	-10.1	1.27	-3.58	-4.74	-0.364	CDS	CDS	ENSMUSG00000061518	ENSMUST00000081180	Cox5b	protein_coding	protein_coding
1	37998129	38033319	+	-858	-Inf	5.95	-28.2	-30.6	-0.342	CDS	CDS	ENSMUSG00000026083	ENSMUST00000027252	Eif5b	protein_coding	protein_coding
1	38033976	38037243	+	-517	-Inf	2.63	-1.81	-2.67	-0.155	CDS	CDS	ENSMUSG00000026083	ENSMUST00000027252	Eif5b	protein_coding	protein_coding
1	39371050	39371199	+	-47.4	-46.2	1.6	-1.88	-2.75	-0.228	three_prime_utr	three_prime_utr	ENSMUSG00000073702	ENSMUST00000194746	Rpl31	protein_coding	protein_coding
1	39546408	39546829	+	-159	-158	9.99	-2.87	-3.93	-0.509	three_prime_utr	three_prime_utr	ENSMUSG00000003135	ENSMUST00000161515	Cnot11	protein_coding	protein_coding
1	39990100	39999772	+	-248	-246	2.06	-9.72	-11.4	-0.288	CDS	CDS	ENSMUSG00000026074	ENSMUST00000168431	Map4k4	protein_coding	protein_coding
1	40024723	40025412	+	-120	-119	2.37	-5.8	-7.22	-0.368	three_prime_utr	three_prime_utr	ENSMUSG00000026074	ENSMUST00000168431	Map4k4	protein_coding	protein_coding
1	40026070	40026280	+	-19.6	-18.7	1.75	-2.98	-4.06	0.68	three_prime_utr	three_prime_utr	ENSMUSG00000026074	ENSMUST00000168431	Map4k4	protein_coding	protein_coding
1	43554096	43554575	+	-89.2	-87.9	6.29	-7.2	-8.73	-1.02	CDS	CDS	ENSMUSG00000066877	ENSMUST00000086421	Nck2	protein_coding	protein_coding
1	44138589	44143398	+	-345	-Inf	8.93	-1.6	-2.41	0.306	CDS	CDS	ENSMUSG00000041684	ENSMUST00000035991	Bivm	protein_coding	protein_coding
1	55071746	55072105	+	-74.8	-73.6	2.18	-54.8	-57.6	1.7	three_prime_utr	three_prime_utr	ENSMUSG00000025981	ENSMUST00000027125	Coq10b	protein_coding	protein_coding
1	55089888	55091307	+	-153	-152	1.77	-2.53	-3.54	-0.315	three_prime_utr	three_prime_utr	ENSMUSG00000073676	ENSMUST00000075242	Hspe1	protein_coding	protein_coding
1	58015601	58017908	+	-335	-Inf	5.54	-1.38	-2.12	0.356	CDS	CDS	ENSMUSG00000026039	ENSMUST00000027202	Sgo2a	protein_coding	protein_coding
1	58846786	58847086	+	-95.5	-94.2	7.13	-1.38	-2.12	0.695	three_prime_utr	three_prime_utr	ENSMUSG00000026029	ENSMUST00000027189	Casp8	protein_coding	protein_coding
1	59482960	59485256	+	-1030	-Inf	11.4	-5.12	-6.47	-0.384	CDS	CDS	ENSMUSG00000041075	ENSMUST00000114246	Fzd7	protein_coding	protein_coding
1	59867444	59870652	+	-232	-230	5.53	-3.38	-4.52	-0.308	CDS	CDS	ENSMUSG00000067336	ENSMUST00000087435	Bmpr2	protein_coding	protein_coding
1	60270300	60277201	+	-7.63	-6.83	1.84	-3.9	-5.1	1.58	CDS	CDS	ENSMUSG00000073664	ENSMUST00000160834	Nbeal1	protein_coding	protein_coding
1	62703314	62718956	+	-324	-Inf	7.65	-7.79	-9.35	-0.487	five_prime_utr	five_prime_utr	ENSMUSG00000025969	ENSMUST00000102822	Nrp2	protein_coding	protein_coding
1	62815516	62815997	+	-1060	-Inf	6.6	-2.13	-3.06	0.273	three_prime_utr	three_prime_utr	ENSMUSG00000025969	ENSMUST00000102822	Nrp2	protein_coding	protein_coding
1	63179359	63179920	+	-117	-116	6.91	-1.9	-2.78	0.179	three_prime_utr	three_prime_utr	ENSMUSG00000025967	ENSMUST00000129339	Eef1b2	protein_coding	protein_coding
1	63731651	63732161	+	-242	-240	4.47	-3.73	-4.91	-0.478	CDS	CDS	ENSMUSG00000025962	ENSMUST00000027103	Fastkd2	protein_coding	protein_coding
1	64532883	64550892	+	-5.38	-4.62	1.77	-3.17	-4.28	1.29	five_prime_utr	five_prime_utr	ENSMUSG00000025958	ENSMUST00000171164	Creb1	protein_coding	protein_coding
1	64574173	64574868	+	-10.7	-9.87	2.59	-2.17	-3.11	0.871	CDS	CDS	ENSMUSG00000025958	ENSMUST00000185594	Creb1	protein_coding	protein_coding
1	64579100	64597692	+	-488	-Inf	39.5	-2.7	-3.74	0.715	three_prime_utr	three_prime_utr	ENSMUSG00000025958	ENSMUST00000185594	Creb1	protein_coding	protein_coding
1	72585979	72591096	+	-115	-114	4.5	-2.39	-3.37	-0.506	CDS	CDS	ENSMUSG00000039354	ENSMUST00000047615	Smarcal1	protein_coding	protein_coding
1	72712230	72712410	+	-36.2	-35.2	2.38	-8.3	-9.9	-0.508	ncRNA	exon	ENSMUSG00000046330	ENSMUST00000211963	Rpl37a	protein_coding	retained_intron
1	72852354	72852474	+	-114	-113	2.97	-4.43	-5.71	-0.559	three_prime_utr	three_prime_utr	ENSMUSG00000039323	ENSMUST00000047328	Igfbp2	protein_coding	protein_coding
1	74352049	74352379	+	-4.6	-3.87	2.01	-2.68	-3.71	-1.46	three_prime_utr	three_prime_utr	ENSMUSG00000026179	ENSMUST00000027370	Pnkd	protein_coding	protein_coding
1	74396867	74397285	+	-129	-128	4.82	-2.23	-3.18	-0.466	three_prime_utr	three_prime_utr	ENSMUSG00000026176	ENSMUST00000027367	Ctdsp1	protein_coding	protein_coding
1	75146503	75147074	+	-131	-129	5.43	-2.11	-3.03	-0.353	three_prime_utr	three_prime_utr	ENSMUSG00000049339	ENSMUST00000188873	Retreg2	protein_coding	nonsense_mediated_decay
1	75147702	75147913	+	-51.2	-50	4.87	-1.58	-2.38	-0.854	three_prime_utr	three_prime_utr	ENSMUSG00000049339	ENSMUST00000097694	Retreg2	protein_coding	protein_coding
1	75210927	75211078	+	-2.2	-1.57	1.21	-1.67	-2.49	-0.63	five_prime_utr	five_prime_utr	ENSMUSG00000026201	ENSMUST00000027401	Stk16	protein_coding	protein_coding
1	75214977	75215606	+	-378	-Inf	15.6	-1.39	-2.13	0.388	three_prime_utr	three_prime_utr	ENSMUSG00000026201	ENSMUST00000027401	Stk16	protein_coding	protein_coding
1	75367476	75367834	+	-8830	-Inf	8.12	-3.23	-4.35	-0.119	three_prime_utr	three_prime_utr	ENSMUSG00000026208	ENSMUST00000027409	Des	protein_coding	protein_coding
1	75385664	75388235	+	-12.1	-11.3	4.56	-1.52	-2.3	-0.903	CDS	CDS	ENSMUSG00000026207	ENSMUST00000087122	Speg	protein_coding	protein_coding
1	75431450	75432320	+	-718	-Inf	20.8	-1.76	-2.6	-0.228	three_prime_utr	three_prime_utr	ENSMUSG00000026207	ENSMUST00000087122	Speg	protein_coding	protein_coding
1	78664403	78667883	+	-272	-271	15.3	-1.82	-2.67	0.235	CDS	CDS	ENSMUSG00000079470	ENSMUST00000053760	Utp14b	protein_coding	protein_coding
1	82752184	82752394	+	-43.1	-41.9	5.17	-1.8	-2.65	0.776	three_prime_utr	three_prime_utr	ENSMUSG00000026150	ENSMUST00000162003	Mff	protein_coding	protein_coding
1	86110961	86116588	+	-71.4	-70.2	4.17	-34.1	-36.6	4.12	three_prime_utr	three_prime_utr	ENSMUSG00000026229	ENSMUST00000139715	Psmd1	protein_coding	nonsense_mediated_decay
1	86132724	86133711	+	-52.3	-51.1	1.32	-7.59	-9.15	-0.36	CDS	CDS	ENSMUSG00000026229	ENSMUST00000027432	Psmd1	protein_coding	protein_coding
1	86526904	86530235	+	-3890	-Inf	2.48	-65.2	-68.1	-0.34	three_prime_utr	three_prime_utr	ENSMUSG00000026238	ENSMUST00000186255	Ptma	protein_coding	protein_coding
1	87199920	87200070	+	-54.9	-53.8	2.41	-2.88	-3.94	-1.05	three_prime_utr	three_prime_utr	ENSMUSG00000026251	ENSMUST00000073252	Chrnd	protein_coding	protein_coding
1	87213913	87214184	+	-89	-87.7	2.83	-2.74	-3.78	-0.583	five_prime_utr	five_prime_utr	ENSMUSG00000026254	ENSMUST00000113230	Eif4e2	protein_coding	protein_coding
1	87237908	87239019	+	-175	-174	5.67	-2.08	-3	-0.3	three_prime_utr	three_prime_utr	ENSMUSG00000026254	ENSMUST00000076362	Eif4e2	protein_coding	protein_coding
1	87239168	87239529	+	-18.4	-17.4	2.53	-3.06	-4.16	-0.799	three_prime_utr	three_prime_utr	ENSMUSG00000026254	ENSMUST00000076362	Eif4e2	protein_coding	protein_coding
1	87374028	87386441	+	-7.28	-6.48	1.43	-1.52	-2.3	-0.367	CDS	CDS	ENSMUSG00000048000	ENSMUST00000027475	Gigyf2	protein_coding	protein_coding
1	87791287	87791618	+	-53	-51.8	2.7	-1.9	-2.77	-0.425	three_prime_utr	three_prime_utr	ENSMUSG00000026289	ENSMUST00000027512	Atg16l1	protein_coding	protein_coding
1	87942637	87942787	+	-2.84	-2.17	1.32	-1.5	-2.28	0.821	three_prime_utr	three_prime_utr	ENSMUSG00000070738	ENSMUST00000027517	Dgkd	protein_coding	protein_coding
1	89137687	89143882	+	-156	-154	5.3	-3.06	-4.15	-0.559	CDS	CDS	ENSMUSG00000036206	ENSMUST00000066279	Sh3bp4	protein_coding	protein_coding
1	89144150	89145078	+	-40.4	-39.3	2.76	-2.28	-3.24	-0.369	CDS	CDS	ENSMUSG00000036206	ENSMUST00000066279	Sh3bp4	protein_coding	protein_coding
1	89581271	89581512	+	-4.83	-4.1	3.71	-1.39	-2.13	-2.5	CDS	CDS	ENSMUSG00000055013	ENSMUST00000074945	Agap1	protein_coding	protein_coding
1	90209838	90215436	+	-277	-275	5.46	-2.26	-3.22	-0.223	CDS	CDS	ENSMUSG00000044337	ENSMUST00000065587	Ackr3	protein_coding	protein_coding
1	91112155	91116178	+	-834	-Inf	5.02	-9.32	-11	-0.225	CDS	CDS	ENSMUSG00000026305	ENSMUST00000097649	Lrrfip1	protein_coding	protein_coding
1	91351045	91354355	+	-373	-Inf	5.32	-15.8	-17.7	-0.65	CDS	CDS	ENSMUSG00000026308	ENSMUST00000027533	Klhl30	protein_coding	protein_coding
1	91372629	91372960	+	-12	-11.1	3.01	-1.32	-2.05	-1.18	three_prime_utr	three_prime_utr	ENSMUSG00000047443	ENSMUST00000086861	Erfe	protein_coding	protein_coding
1	91373947	91374187	+	-21.9	-20.9	3.54	-1.8	-2.65	-1.18	three_prime_utr	three_prime_utr	ENSMUSG00000047443	ENSMUST00000086861	Erfe	protein_coding	protein_coding
1	92858379	92858890	+	-525	-Inf	2.03	-76	-79	-0.625	three_prime_utr	three_prime_utr	ENSMUSG00000034220	ENSMUST00000045970	Gpc1	protein_coding	protein_coding
1	92859878	92860269	+	-205	-204	2.6	-9	-10.6	-0.555	three_prime_utr	three_prime_utr	ENSMUSG00000034220	ENSMUST00000045970	Gpc1	protein_coding	protein_coding
1	93365692	93366563	+	-99	-97.6	7	-4.19	-5.43	-0.818	three_prime_utr	three_prime_utr	ENSMUSG00000026275	ENSMUST00000027494	Ppp1r7	protein_coding	protein_coding
1	93816659	93819168	+	-52.8	-51.7	5.32	-1.31	-2.03	-0.515	three_prime_utr	three_prime_utr	ENSMUSG00000026283	ENSMUST00000188402	Ing5	protein_coding	nonsense_mediated_decay
1	105663860	105664131	+	-16.4	-15.5	5.3	-1.7	-2.52	-1.38	five_prime_utr	five_prime_utr	ENSMUSG00000026319	ENSMUST00000186807	Relch	protein_coding	nonsense_mediated_decay
1	118332750	118333495	+	-583	-Inf	5.18	-1.81	-2.66	-0.191	three_prime_utr	three_prime_utr	ENSMUSG00000026377	ENSMUST00000027626	Nifk	protein_coding	protein_coding
1	118389417	118459664	+	-187	-186	6.12	-4.51	-5.79	-0.539	five_prime_utr	five_prime_utr	ENSMUSG00000064302	ENSMUST00000190571	Clasp1	protein_coding	protein_coding
1	118608123	118608303	+	-13.9	-13.1	1.72	-2.31	-3.28	-0.649	three_prime_utr	three_prime_utr	ENSMUSG00000064302	ENSMUST00000190571	Clasp1	protein_coding	protein_coding
1	119526202	119527229	+	-116	-114	11.2	-1.44	-2.19	0.774	CDS	CDS	ENSMUSG00000098923	ENSMUST00000183952	Tmem185b	protein_coding	protein_coding
1	127801673	127803926	+	-943	-Inf	36.1	-3.59	-4.76	0.242	CDS	CDS	ENSMUSG00000026349	ENSMUST00000027587	Ccnt2	protein_coding	protein_coding
1	127805633	127805844	+	-9.29	-8.46	1.95	-2.84	-3.9	-1.05	three_prime_utr	three_prime_utr	ENSMUSG00000026349	ENSMUST00000027587	Ccnt2	protein_coding	protein_coding
1	127942549	127942700	+	-5.55	-4.8	2	-3.47	-4.62	-1.61	three_prime_utr	three_prime_utr	ENSMUSG00000036104	ENSMUST00000037649	Rab3gap1	protein_coding	protein_coding
1	128259517	128262927	+	-159	-157	2.01	-7.02	-8.53	-0.415	CDS	CDS	ENSMUSG00000026353	ENSMUST00000027592	Ubxn4	protein_coding	protein_coding
1	128274977	128277109	+	-20.5	-19.6	1.3	-4.15	-5.38	-0.373	CDS	CDS	ENSMUSG00000026353	ENSMUST00000027592	Ubxn4	protein_coding	protein_coding
1	128279198	128279378	+	-14.3	-13.4	4.01	-1.49	-2.26	-0.78	three_prime_utr	three_prime_utr	ENSMUSG00000026353	ENSMUST00000027592	Ubxn4	protein_coding	protein_coding
1	131178619	131179190	+	-10.5	-9.68	3.48	-1.95	-2.84	1.5	three_prime_utr	three_prime_utr	ENSMUSG00000026427	ENSMUST00000151874	Eif2d	protein_coding	nonsense_mediated_decay
1	131527961	131528820	+	-41.5	-40.4	5.63	-2.67	-3.7	-1.07	five_prime_utr	five_prime_utr	ENSMUSG00000055184	ENSMUST00000068613	Fam72a	protein_coding	protein_coding
1	131714036	131714813	+	-7.62	-6.81	5.9	-1.66	-2.47	-1.31	three_prime_utr	three_prime_utr	ENSMUSG00000052688	ENSMUST00000064679	Rab7b	protein_coding	protein_coding
1	131828259	131839139	+	-46.2	-45.1	5.76	-4.38	-5.64	-0.842	five_prime_utr	five_prime_utr	ENSMUSG00000013275	ENSMUST00000086559	Slc41a1	protein_coding	protein_coding
1	131928114	131929331	+	-25.5	-24.5	1.67	-1.43	-2.19	-0.302	CDS	CDS	ENSMUSG00000026434	ENSMUST00000189946	Nucks1	protein_coding	protein_coding
1	132014410	132024025	+	-430	-Inf	11.4	-7.85	-9.42	0.511	CDS	CDS	ENSMUSG00000026436	ENSMUST00000086556	Elk4	protein_coding	protein_coding
1	132434110	132449834	+	-173	-171	11.6	-1.53	-2.32	0.559	CDS	CDS	ENSMUSG00000042046	ENSMUST00000045110	Dstyk	protein_coding	protein_coding
1	133131232	133137031	+	-1060	-Inf	22.2	-2.11	-3.04	0.179	CDS	CDS	ENSMUSG00000046062	ENSMUST00000052529	Ppp1r15b	protein_coding	protein_coding
1	134631205	134632136	+	-301	-299	15.9	-4.09	-5.32	0.994	three_prime_utr	three_prime_utr	ENSMUSG00000042207	ENSMUST00000047714	Kdm5b	protein_coding	protein_coding
1	135844723	135846754	+	-94.5	-93.1	2.49	-1.85	-2.71	-0.22	CDS	CDS	ENSMUSG00000026414	ENSMUST00000112085	Tnnt2	protein_coding	protein_coding
1	135848866	135849598	+	-337	-Inf	1.57	-19.6	-21.7	-0.336	CDS	CDS	ENSMUSG00000026414	ENSMUST00000188028	Tnnt2	protein_coding	protein_coding
1	135852079	135852260	+	-172	-171	2.35	-2.28	-3.24	0.233	three_prime_utr	three_prime_utr	ENSMUSG00000026414	ENSMUST00000188028	Tnnt2	protein_coding	protein_coding
1	136466342	136469139	+	-136	-134	8.86	-2.16	-3.1	1.35	CDS	CDS	ENSMUSG00000041498	ENSMUST00000201676	Kif14	protein_coding	nonsense_mediated_decay
1	136624930	136628049	+	-717	-Inf	11.8	-12.7	-14.6	0.453	CDS	CDS	ENSMUSG00000041483	ENSMUST00000047734	Zfp281	protein_coding	protein_coding
1	139168923	139170351	+	-16.9	-16	4.94	-1.81	-2.66	0.939	three_prime_utr	three_prime_utr	ENSMUSG00000056268	ENSMUST00000200429	Dennd1b	protein_coding	nonsense_mediated_decay
1	139170560	139170741	+	-4.11	-3.39	1.83	-1.83	-2.69	-1.44	three_prime_utr	three_prime_utr	ENSMUSG00000056268	ENSMUST00000168527	Dennd1b	protein_coding	protein_coding
1	143641082	143646945	+	-9.02	-8.19	33.9	-1.54	-2.33	4.78	CDS	CDS	ENSMUSG00000033849	ENSMUST00000038252	B3galt2	protein_coding	protein_coding
1	146495567	146497822	+	-84.7	-83.4	4.61	-1.48	-2.25	-0.57	five_prime_utr	five_prime_utr	ENSMUSG00000035131	ENSMUST00000074622	Brinp3	protein_coding	protein_coding
1	150439228	150440258	+	-97.3	-95.9	1.74	-9.38	-11	-0.483	CDS	CDS	ENSMUSG00000006005	ENSMUST00000151563	Tpr	protein_coding	protein_coding
1	151349395	151349515	+	-5.26	-4.51	1.18	-2.84	-3.9	0.499	five_prime_utr	five_prime_utr	ENSMUSG00000023150	ENSMUST00000023918	Ivns1abp	protein_coding	protein_coding
1	153742105	153744449	+	-217	-215	12.7	-1.46	-2.22	-0.531	three_prime_utr	three_prime_utr	ENSMUSG00000026475	ENSMUST00000027748	Rgs16	protein_coding	protein_coding
1	157567557	157567768	+	-16.4	-15.5	2.18	-1.99	-2.89	-1.03	three_prime_utr	three_prime_utr	ENSMUSG00000026589	ENSMUST00000086130	Sec16b	protein_coding	protein_coding
1	161003733	161004034	+	-11.6	-10.7	2.67	-8.9	-10.5	3.16	three_prime_utr	three_prime_utr	ENSMUSG00000026715	ENSMUST00000064725	Serpinc1	protein_coding	protein_coding
1	164275584	164280622	+	-117	-116	8.47	-2.69	-3.72	-0.558	CDS	CDS	ENSMUSG00000026578	ENSMUST00000027867	Ccdc181	protein_coding	protein_coding
1	170669047	170681148	+	-19.1	-18.1	1.33	-1.66	-2.48	-0.262	CDS	CDS	ENSMUSG00000038463	ENSMUST00000046792	Olfml2b	protein_coding	protein_coding
1	171411312	171411822	+	-24.1	-23.1	4.77	-2.3	-3.27	-0.837	five_prime_utr	five_prime_utr	ENSMUSG00000026641	ENSMUST00000167546	Usf1	protein_coding	protein_coding
1	172165867	172172846	+	-524	-Inf	4.27	-25	-27.2	-0.842	CDS	CDS	ENSMUSG00000026554	ENSMUST00000193638	Dcaf8	protein_coding	nonsense_mediated_decay
1	172319540	172319781	+	-7.96	-7.15	1.65	-2.33	-3.31	-0.864	three_prime_utr	three_prime_utr	ENSMUSG00000038034	ENSMUST00000139528	Igsf8	protein_coding	protein_coding
1	172377294	172378554	+	-272	-270	11.4	-4.42	-5.69	0.546	CDS	CDS	ENSMUSG00000050229	ENSMUST00000052455	Pigm	protein_coding	protein_coding
1	173456134	173465831	+	-137	-136	8.77	-2.67	-3.7	0.526	three_prime_utr	three_prime_utr	ENSMUSG00000037860	ENSMUST00000147604	Aim2	protein_coding	protein_coding
1	177449835	177450195	+	-48.2	-47.1	2.32	-1.31	-2.04	-0.298	three_prime_utr	three_prime_utr	ENSMUSG00000063659	ENSMUST00000094276	Zbtb18	protein_coding	protein_coding
1	178249252	178249672	+	-22.6	-21.7	2.64	-1.53	-2.31	-0.619	CDS	CDS	ENSMUSG00000026502	ENSMUST00000161075	Desi2	protein_coding	protein_coding
1	179606468	179625982	+	-240	-238	16.4	-2.81	-3.86	-0.381	CDS	CDS	ENSMUSG00000038949	ENSMUST00000040706	Cnst	protein_coding	protein_coding
1	180142286	180144714	+	-111	-109	3.8	-3.16	-4.27	-0.53	CDS	CDS	ENSMUSG00000026490	ENSMUST00000097453	Cdc42bpa	protein_coding	protein_coding
1	180745097	180752794	+	-835	-Inf	9.4	-5.47	-6.85	0.41	three_prime_utr	three_prime_utr	ENSMUSG00000026499	ENSMUST00000027780	Acbd3	protein_coding	protein_coding
1	182131418	182131718	+	-78.3	-77.1	2.52	-8.39	-9.99	-0.639	three_prime_utr	three_prime_utr	ENSMUSG00000026511	ENSMUST00000111018	Srp9	protein_coding	protein_coding
1	182458868	182462402	+	-195	-194	8.55	-5.91	-7.34	0.683	three_prime_utr	three_prime_utr	ENSMUSG00000026510	ENSMUST00000117245	Trp53bp2	protein_coding	protein_coding
1	184034428	184075457	+	-390	-Inf	7.86	-10.9	-12.6	0.388	three_prime_utr	three_prime_utr	ENSMUSG00000039384	ENSMUST00000048655	Dusp10	protein_coding	protein_coding
1	185401257	185401828	+	-328	-Inf	4.31	-14.4	-16.3	-0.695	CDS	CDS	ENSMUSG00000026615	ENSMUST00000046514	Eprs	protein_coding	protein_coding
1	185403505	185407852	+	-758	-Inf	4.36	-5.69	-7.1	-0.299	CDS	CDS	ENSMUSG00000026615	ENSMUST00000046514	Eprs	protein_coding	protein_coding
1	189850208	189851617	+	-164	-162	4.74	-3.3	-4.44	-0.398	CDS	CDS	ENSMUSG00000026604	ENSMUST00000097442	Ptpn14	protein_coding	protein_coding
1	191622397	191622638	+	-55.1	-53.9	3.76	-2	-2.9	-0.75	three_prime_utr	three_prime_utr	ENSMUSG00000037461	ENSMUST00000045450	Ints7	protein_coding	protein_coding
1	4781344	4782214	-	-33.3	-32.3	8.47	-4.26	-5.5	-1.32	three_prime_utr	three_prime_utr	ENSMUSG00000033845	ENSMUST00000146665	Mrpl15	protein_coding	protein_coding
1	9724380	9748382	-	-892	-Inf	23.8	-2.49	-3.49	0.162	CDS	CDS	ENSMUSG00000045210	ENSMUST00000057438	Vcpip1	protein_coding	protein_coding
1	10037599	10037869	-	-4.61	-3.88	5.83	-2.8	-3.85	-0.398	CDS	CDS	ENSMUSG00000025917	ENSMUST00000186528	Cops5	protein_coding	nonsense_mediated_decay
1	16228913	16229154	-	-3.55	-2.86	2.49	-1.46	-2.23	-2.14	three_prime_utr	three_prime_utr	ENSMUSG00000025920	ENSMUST00000162751	Stau2	protein_coding	protein_coding
1	17016084	17091554	-	-55.8	-54.6	2.78	-3.13	-4.24	-0.784	CDS	CDS	ENSMUSG00000042686	ENSMUST00000038382	Jph1	protein_coding	protein_coding
1	18251008	18260663	-	-39.4	-38.3	35	-1.76	-2.6	1.12	three_prime_utr	three_prime_utr	ENSMUSG00000067773	ENSMUST00000088463	Defb41	protein_coding	protein_coding
1	20802967	20803415	-	-99.3	-98	3.2	-1.36	-2.09	-0.662	three_prime_utr	three_prime_utr	ENSMUSG00000041859	ENSMUST00000053266	Mcm3	protein_coding	protein_coding
1	20996298	20996986	-	-113	-111	15.2	-2.52	-3.53	0.832	three_prime_utr	three_prime_utr	ENSMUSG00000041779	ENSMUST00000037998	Tram2	protein_coding	protein_coding
1	23859083	23871514	-	-21.1	-20.1	1.61	-10.6	-12.4	-1.05	CDS	CDS	ENSMUSG00000026155	ENSMUST00000027339	Smap1	protein_coding	protein_coding
1	30803208	30803449	-	-5.21	-4.46	1.63	-5.93	-7.37	1.25	three_prime_utr	three_prime_utr	ENSMUSG00000048874	ENSMUST00000186733	Phf3	protein_coding	protein_coding
1	30803598	30805969	-	-1210	-Inf	21.3	-5.23	-6.6	0.204	three_prime_utr	three_prime_utr	ENSMUSG00000048874	ENSMUST00000191329	Phf3	protein_coding	protein_coding
1	30806178	30808747	-	-11.1	-10.3	2	-2.08	-3	0.971	CDS	CDS	ENSMUSG00000048874	ENSMUST00000186733	Phf3	protein_coding	protein_coding
1	33745783	33746773	-	-234	-233	5.19	-6.35	-7.82	-0.519	three_prime_utr	three_prime_utr	ENSMUSG00000042215	ENSMUST00000044691	Bag2	protein_coding	protein_coding
1	33800749	33803510	-	-298	-296	20.6	-5.35	-6.72	0.449	CDS	CDS	ENSMUSG00000042197	ENSMUST00000044455	Zfp451	protein_coding	protein_coding
1	34816787	34818009	-	-83.6	-82.3	3.04	-7.09	-8.61	-0.616	three_prime_utr	three_prime_utr	ENSMUSG00000037503	ENSMUST00000167518	Fam168b	protein_coding	protein_coding
1	36335729	36336539	-	-788	-Inf	10.6	-1.34	-2.07	-0.179	three_prime_utr	three_prime_utr	ENSMUSG00000010453	ENSMUST00000185912	Kansl3	protein_coding	protein_coding
1	36423185	36424502	-	-182	-180	4.51	-2.29	-3.26	-0.332	three_prime_utr	three_prime_utr	ENSMUSG00000001143	ENSMUST00000001171	Lman2l	protein_coding	nonsense_mediated_decay
1	36804629	36808137	-	-53.1	-52	2.77	-1.92	-2.8	-0.476	CDS	CDS	ENSMUSG00000026116	ENSMUST00000027290	Tmem131	protein_coding	protein_coding
1	37420082	37420623	-	-227	-225	4.25	-4.88	-6.21	-0.494	three_prime_utr	three_prime_utr	ENSMUSG00000026112	ENSMUST00000027286	Coa5	protein_coding	protein_coding
1	37874860	37879622	-	-153	-151	7.26	-2.01	-2.92	0.55	three_prime_utr	three_prime_utr	ENSMUSG00000026088	ENSMUST00000027257	Mitd1	protein_coding	protein_coding
1	37986685	37987344	-	-30.1	-29	4.11	-1.34	-2.07	-0.565	three_prime_utr	three_prime_utr	ENSMUSG00000058407	ENSMUST00000162031	Txndc9	protein_coding	protein_coding
1	38085617	38098887	-	-484	-Inf	15.8	-2.69	-3.73	0.435	CDS	CDS	ENSMUSG00000026082	ENSMUST00000027251	Rev1	protein_coding	protein_coding
1	39371866	39372433	-	-103	-101	9.48	-1.74	-2.58	1.32	three_prime_utr	three_prime_utr	ENSMUSG00000003134	ENSMUST00000054462	Tbc1d8	protein_coding	protein_coding
1	43075273	43092482	-	-126	-124	7.19	-1.66	-2.48	-0.554	CDS	CDS	ENSMUSG00000070939	ENSMUST00000095014	Tgfbrap1	protein_coding	protein_coding
1	46809724	46809994	-	-11.6	-10.7	2.09	-3.61	-4.78	-1.15	three_prime_utr	three_prime_utr	ENSMUSG00000025986	ENSMUST00000027131	Slc39a10	protein_coding	protein_coding
1	52187624	52188720	-	-22.8	-21.8	1.62	-1.46	-2.23	0.381	three_prime_utr	three_prime_utr	ENSMUSG00000026103	ENSMUST00000155587	Gls	protein_coding	protein_coding
1	52480990	52490685	-	-74.6	-73.3	4.35	-2.41	-3.4	-0.511	CDS	CDS	ENSMUSG00000002881	ENSMUST00000186764	Nab1	protein_coding	protein_coding
1	54987088	54987299	-	-12.3	-11.4	1.42	-2.36	-3.34	0.301	three_prime_utr	three_prime_utr	ENSMUSG00000025982	ENSMUST00000027127	Sf3b1	protein_coding	protein_coding
1	55078160	55078576	-	-589	-Inf	2.78	-2.48	-3.48	-0.233	CDS	CDS	ENSMUSG00000025980	ENSMUST00000027123	Hspd1	protein_coding	protein_coding
1	55226182	55226782	-	-42.9	-41.8	5.74	-2.28	-3.25	-0.655	five_prime_utr	five_prime_utr	ENSMUSG00000025978	ENSMUST00000027121	Rftn2	protein_coding	protein_coding
1	56795864	56797090	-	-87.7	-86.4	11.5	-1.61	-2.41	0.561	three_prime_utr	three_prime_utr	ENSMUSG00000038331	ENSMUST00000042857	Satb2	protein_coding	protein_coding
1	58015690	58017907	-	-336	-Inf	5.52	-1.7	-2.53	0.413	five_prime_utr	five_prime_utr	ENSMUSG00000054770	ENSMUST00000163061	Kctd18	protein_coding	nonsense_mediated_decay
1	58430993	58431262	-	-66.5	-65.3	4.84	-1.33	-2.06	0.457	three_prime_utr	three_prime_utr	ENSMUSG00000026035	ENSMUST00000117069	Ppil3	protein_coding	protein_coding
1	58463517	58466029	-	-464	-Inf	5.88	-2.4	-3.39	-0.337	three_prime_utr	three_prime_utr	ENSMUSG00000026037	ENSMUST00000027198	Orc2	protein_coding	protein_coding
1	58529604	58534549	-	-37	-35.9	6.92	-1.7	-2.53	0.737	three_prime_utr	three_prime_utr	ENSMUSG00000038174	ENSMUST00000187717	Fam126b	protein_coding	nonsense_mediated_decay
1	58902691	58904067	-	-943	-Inf	7.36	-2.41	-3.39	-0.195	three_prime_utr	three_prime_utr	ENSMUSG00000026028	ENSMUST00000027186	Trak2	protein_coding	protein_coding
1	59215220	59216382	-	-10	-9.19	2.5	-1.49	-2.26	-0.468	CDS	CDS	ENSMUSG00000026024	ENSMUST00000027178	Als2	protein_coding	protein_coding
1	60483160	60483491	-	-215	-213	12.8	-1.48	-2.24	0.515	three_prime_utr	three_prime_utr	ENSMUSG00000026014	ENSMUST00000140485	Raph1	protein_coding	protein_coding
1	60487985	60489933	-	-624	-Inf	17.3	-5.27	-6.64	0.327	CDS	CDS	ENSMUSG00000026014	ENSMUST00000140485	Raph1	protein_coding	protein_coding
1	60522272	60526083	-	-167	-165	4.62	-1.94	-2.83	-0.374	CDS	CDS	ENSMUSG00000026014	ENSMUST00000140485	Raph1	protein_coding	protein_coding
1	64734717	64736305	-	-84.6	-83.3	127	-1.61	-2.41	0.804	CDS	CDS	ENSMUSG00000045005	ENSMUST00000063982	Fzd5	protein_coding	protein_coding
1	69538366	69542358	-	-59.7	-58.5	22.2	-1.58	-2.37	0.978	CDS	CDS	ENSMUSG00000025997	ENSMUST00000027146	Ikzf2	protein_coding	protein_coding
1	71585549	71585730	-	-91.5	-90.2	1.43	-10.9	-12.7	-0.44	three_prime_utr	three_prime_utr	ENSMUSG00000026193	ENSMUST00000188894	Fn1	protein_coding	protein_coding
1	72857931	72858231	-	-274	-272	3.42	-4.72	-6.03	-0.624	three_prime_utr	three_prime_utr	ENSMUSG00000026185	ENSMUST00000027377	Igfbp5	protein_coding	protein_coding
1	72858797	72859276	-	-7140	-Inf	3.09	-47.4	-50.1	-0.544	three_prime_utr	three_prime_utr	ENSMUSG00000026185	ENSMUST00000027377	Igfbp5	protein_coding	protein_coding
1	72859455	72861039	-	-37500	-Inf	10.2	-11.1	-12.8	-0.153	three_prime_utr	three_prime_utr	ENSMUSG00000026185	ENSMUST00000027377	Igfbp5	protein_coding	protein_coding
1	72861964	72862264	-	-877	-Inf	1.52	-75.7	-78.8	-0.703	three_prime_utr	three_prime_utr	ENSMUSG00000026185	ENSMUST00000027377	Igfbp5	protein_coding	protein_coding
1	73924746	73925167	-	-181	-179	3.53	-6	-7.44	-0.548	CDS	CDS	ENSMUSG00000055322	ENSMUST00000169786	Tns1	protein_coding	protein_coding
1	73953070	73962961	-	-449	-Inf	9.03	-9.63	-11.3	-0.511	CDS	CDS	ENSMUSG00000055322	ENSMUST00000169786	Tns1	protein_coding	protein_coding
1	74570407	74570617	-	-2.58	-1.93	1.7	-1.51	-2.29	-1.07	CDS	CDS	ENSMUSG00000026135	ENSMUST00000113737	Zfp142	protein_coding	protein_coding
1	74571575	74572505	-	-106	-105	7.32	-3.66	-4.84	-0.6	CDS	CDS	ENSMUSG00000026135	ENSMUST00000113737	Zfp142	protein_coding	protein_coding
1	74593747	74594286	-	-299	-297	37.1	-2.15	-3.08	-0.418	three_prime_utr	three_prime_utr	ENSMUSG00000026171	ENSMUST00000135140	Rnf25	protein_coding	nonsense_mediated_decay
1	75171716	75172141	-	-77	-75.8	6.09	-3.99	-5.2	-0.893	three_prime_utr	three_prime_utr	ENSMUSG00000026198	ENSMUST00000027396	Abcb6	protein_coding	protein_coding
1	75171730	75172125	-	-65	-63.8	6.61	-3.22	-4.34	-0.881	three_prime_utr	three_prime_utr	ENSMUSG00000026198	ENSMUST00000027396	Abcb6	protein_coding	protein_coding
1	75181614	75181824	-	-19.6	-18.6	1.82	-2.26	-3.22	-0.716	three_prime_utr	three_prime_utr	ENSMUSG00000033124	ENSMUST00000189702	Atg9a	protein_coding	protein_coding
1	75181605	75181845	-	-19.2	-18.2	1.8	-2.33	-3.31	-0.701	three_prime_utr	three_prime_utr	ENSMUSG00000033124	ENSMUST00000189702	Atg9a	protein_coding	protein_coding
1	75214973	75216675	-	-2160	-Inf	14.9	-6.95	-8.46	-0.199	three_prime_utr	three_prime_utr	ENSMUSG00000026202	ENSMUST00000188593	Tuba4a	protein_coding	protein_coding
1	75477348	75477917	-	-202	-200	6.13	-3.16	-4.28	-0.558	CDS	CDS	ENSMUSG00000032997	ENSMUST00000079205	Chpf	protein_coding	protein_coding
1	80266865	80269296	-	-782	-Inf	5.98	-2.23	-3.18	0.224	three_prime_utr	three_prime_utr	ENSMUSG00000004364	ENSMUST00000164108	Cul3	protein_coding	protein_coding
1	82236517	82236848	-	-35	-34	1.67	-8.5	-10.1	0.692	three_prime_utr	three_prime_utr	ENSMUSG00000055980	ENSMUST00000069799	Irs1	protein_coding	protein_coding
1	82236907	82288748	-	-1970	-Inf	12.4	-5.08	-6.43	0.214	CDS	CDS	ENSMUSG00000055980	ENSMUST00000069799	Irs1	protein_coding	protein_coding
1	82288927	82290397	-	-186	-184	6.22	-11.5	-13.3	-0.712	CDS	CDS	ENSMUSG00000055980	ENSMUST00000069799	Irs1	protein_coding	protein_coding
1	84724364	84725426	-	-621	-Inf	6.16	-2.33	-3.3	-0.266	three_prime_utr	three_prime_utr	ENSMUSG00000026219	ENSMUST00000189670	Trip12	protein_coding	protein_coding
1	84786194	84840516	-	-713	-Inf	49.8	-7.72	-9.29	-0.282	CDS	CDS	ENSMUSG00000026219	ENSMUST00000186465	Trip12	protein_coding	protein_coding
1	86099055	86102469	-	-106	-104	10.8	-3.85	-5.05	1.39	CDS	CDS	ENSMUSG00000026228	ENSMUST00000027431	Htr2b	protein_coding	protein_coding
1	86110586	86111970	-	-122	-121	12	-3.05	-4.14	1.72	CDS	CDS	ENSMUSG00000026228	ENSMUST00000027431	Htr2b	protein_coding	protein_coding
1	86350231	86351066	-	-16400	-Inf	16.7	-42	-44.6	0.409	three_prime_utr	three_prime_utr	ENSMUSG00000026234	ENSMUST00000027438	Ncl	protein_coding	protein_coding
1	86356178	86357238	-	-1390	-Inf	1.84	-67.9	-70.9	-0.358	CDS	CDS	ENSMUSG00000026234	ENSMUST00000027438	Ncl	protein_coding	protein_coding
1	87476833	87477311	-	-23.9	-22.9	4.59	-4.19	-5.43	-1.2	three_prime_utr	three_prime_utr	ENSMUSG00000026259	ENSMUST00000027477	Ngef	protein_coding	protein_coding
1	87945837	87946048	-	-8.2	-7.39	2.03	-2.88	-3.94	-1.21	three_prime_utr	three_prime_utr	ENSMUSG00000005501	ENSMUST00000189409	Usp40	protein_coding	nonsense_mediated_decay
1	87946257	87946558	-	-19.2	-18.2	2.55	-5.58	-6.98	-1.34	three_prime_utr	three_prime_utr	ENSMUSG00000005501	ENSMUST00000189409	Usp40	protein_coding	nonsense_mediated_decay
1	88264418	88264628	-	-4.66	-3.92	1.35	-1.64	-2.45	0.786	three_prime_utr	three_prime_utr	ENSMUSG00000044783	ENSMUST00000054674	Hjurp	protein_coding	protein_coding
1	88265017	88267985	-	-1170	-Inf	9.28	-5.93	-7.36	0.297	three_prime_utr	three_prime_utr	ENSMUSG00000044783	ENSMUST00000147393	Hjurp	protein_coding	protein_coding
1	88499870	88500404	-	-4.86	-4.12	15.9	-1.9	-2.77	1.26	three_prime_utr	three_prime_utr	ENSMUSG00000062310	ENSMUST00000067625	Glrp1	protein_coding	protein_coding
1	88674681	88701667	-	-4790	-Inf	25.5	-3.57	-4.73	0.2	three_prime_utr	three_prime_utr	ENSMUSG00000049866	ENSMUST00000159814	Arl4c	protein_coding	protein_coding
1	90778845	90780039	-	-2070	-Inf	6.03	-35.2	-37.7	-0.535	CDS	CDS	ENSMUSG00000048126	ENSMUST00000188587	Col6a3	protein_coding	protein_coding
1	90802109	90802350	-	-82.3	-81	2.23	-24.4	-26.6	-1.09	CDS	CDS	ENSMUSG00000048126	ENSMUST00000188587	Col6a3	protein_coding	protein_coding
1	90803685	90804076	-	-591	-Inf	3.5	-23.8	-26.1	-0.674	CDS	CDS	ENSMUSG00000048126	ENSMUST00000188587	Col6a3	protein_coding	protein_coding
1	90810510	90811371	-	-78.4	-77.1	2.63	-20.9	-23	-1.22	CDS	CDS	ENSMUSG00000048126	ENSMUST00000188587	Col6a3	protein_coding	protein_coding
1	90811520	90821805	-	-526	-Inf	11.1	-18.5	-20.5	-0.435	CDS	CDS	ENSMUSG00000048126	ENSMUST00000056925	Col6a3	protein_coding	protein_coding
1	91373920	91374190	-	-21.8	-20.8	3.37	-2.07	-2.98	-1.28	three_prime_utr	three_prime_utr	ENSMUSG00000026309	ENSMUST00000187049	Ilkap	protein_coding	nonsense_mediated_decay
1	91411512	91412372	-	-156	-154	3.77	-19.3	-21.3	-0.774	three_prime_utr	three_prime_utr	ENSMUSG00000067071	ENSMUST00000086851	Hes6	protein_coding	protein_coding
1	91416459	91419487	-	-42.3	-41.2	11.5	-1.31	-2.02	0.542	three_prime_utr	three_prime_utr	ENSMUSG00000055866	ENSMUST00000069620	Per2	protein_coding	protein_coding
1	92439455	92439753	-	-167	-165	3.64	-2.84	-3.9	-0.398	three_prime_utr	three_prime_utr	ENSMUSG00000026260	ENSMUST00000027478	Ndufa10	protein_coding	protein_coding
1	92637144	92639530	-	-696	-Inf	9.75	-4.58	-5.87	-0.361	three_prime_utr	three_prime_utr	ENSMUSG00000073616	ENSMUST00000148508	Cops9	protein_coding	nonsense_mediated_decay
1	92859892	92860252	-	-205	-204	2.68	-8.61	-10.2	-0.555	three_prime_utr	three_prime_utr	ENSMUSG00000034212	ENSMUST00000212504	Ankmy1	protein_coding	protein_coding
1	93304927	93305885	-	-5.61	-4.85	4.24	-2.11	-3.03	1.37	CDS	CDS	ENSMUSG00000026273	ENSMUST00000112944	Mterf4	protein_coding	protein_coding
1	93622236	93622447	-	-10.5	-9.66	1.52	-1.72	-2.56	-0.511	three_prime_utr	three_prime_utr	ENSMUSG00000026277	ENSMUST00000027498	Stk25	protein_coding	protein_coding
1	93750226	93750347	-	-3.45	-2.76	1.3	-1.74	-2.57	-0.746	CDS	CDS	ENSMUSG00000026279	ENSMUST00000190116	Thap4	protein_coding	protein_coding
1	93750645	93754565	-	-133	-131	5.58	-1.52	-2.3	-0.474	CDS	CDS	ENSMUSG00000026279	ENSMUST00000190116	Thap4	protein_coding	protein_coding
1	119659084	119675569	-	-106	-105	12.2	-2.85	-3.91	0.728	three_prime_utr	three_prime_utr	ENSMUSG00000026384	ENSMUST00000166624	Ptpn4	protein_coding	nonsense_mediated_decay
1	120226438	120226648	-	-20.6	-19.6	2.18	-1.76	-2.6	0.501	three_prime_utr	three_prime_utr	ENSMUSG00000026389	ENSMUST00000112640	Steap3	protein_coding	protein_coding
1	120226737	120227007	-	-19.2	-18.2	1.9	-1.97	-2.87	-0.532	three_prime_utr	three_prime_utr	ENSMUSG00000026389	ENSMUST00000112640	Steap3	protein_coding	protein_coding
1	121553834	121554134	-	-370	-Inf	7.89	-2.33	-3.31	0.521	three_prime_utr	three_prime_utr	ENSMUSG00000001674	ENSMUST00000001724	Ddx18	protein_coding	protein_coding
1	127976350	127987306	-	-20.6	-19.6	3.69	-2.17	-3.1	-1.35	CDS	CDS	ENSMUSG00000036086	ENSMUST00000086614	Zranb3	protein_coding	protein_coding
1	130690200	130691310	-	-134	-132	24	-2.3	-3.27	0.881	three_prime_utr	three_prime_utr	ENSMUSG00000026409	ENSMUST00000185233	Pfkfb2	protein_coding	nonsense_mediated_decay
1	131177155	131177513	-	-12	-11.1	2.78	-2.5	-3.51	-1.24	three_prime_utr	three_prime_utr	ENSMUSG00000026430	ENSMUST00000068564	Rassf5	protein_coding	protein_coding
1	132113554	132113915	-	-125	-123	5.87	-3.14	-4.25	-0.648	three_prime_utr	three_prime_utr	ENSMUSG00000026437	ENSMUST00000027697	Cdk18	protein_coding	protein_coding
1	132357123	132357363	-	-22.3	-21.3	2.76	-1.52	-2.3	-0.721	three_prime_utr	three_prime_utr	ENSMUSG00000042066	ENSMUST00000045473	Tmcc2	protein_coding	protein_coding
1	133619861	133620817	-	-2670	-Inf	9.95	-2.16	-3.1	0.174	three_prime_utr	three_prime_utr	ENSMUSG00000102976	ENSMUST00000191896	Zc3h11a	protein_coding	protein_coding
1	133625852	133627226	-	-461	-Inf	2.76	-6.01	-7.45	-0.265	CDS	CDS	ENSMUSG00000102976	ENSMUST00000191896	Zc3h11a	protein_coding	protein_coding
1	133619870	133620828	-	-2680	-Inf	10.1	-1.79	-2.64	0.157	three_prime_utr	three_prime_utr	ENSMUSG00000102976	ENSMUST00000191896	Zc3h11a	protein_coding	protein_coding
1	133625864	133627239	-	-465	-Inf	2.78	-6.42	-7.89	-0.274	CDS	CDS	ENSMUSG00000102976	ENSMUST00000191896	Zc3h11a	protein_coding	protein_coding
1	133619939	133620809	-	-2550	-Inf	10	-1.87	-2.74	0.164	three_prime_utr	three_prime_utr	ENSMUSG00000102976	ENSMUST00000191896	Zc3h11a	protein_coding	protein_coding
1	133625878	133627225	-	-459	-Inf	2.75	-6.02	-7.46	-0.268	CDS	CDS	ENSMUSG00000102976	ENSMUST00000191896	Zc3h11a	protein_coding	protein_coding
1	133656644	133656915	-	-29.9	-28.9	2.43	-12.7	-14.5	-1.42	CDS	CDS	ENSMUSG00000094410	ENSMUST00000179598	Gm38394	protein_coding	protein_coding
1	133657213	133660210	-	-912	-Inf	12.3	-1.75	-2.58	-0.12	CDS	CDS	ENSMUSG00000094410	ENSMUST00000179598	Gm38394	protein_coding	protein_coding
1	134346096	134346277	-	-32.8	-31.8	6.52	-1.4	-2.15	0.847	three_prime_utr	three_prime_utr	ENSMUSG00000042305	ENSMUST00000049470	Tmem183a	protein_coding	protein_coding
1	134986052	134987967	-	-111	-109	11.3	-2.98	-4.06	-0.611	CDS	CDS	ENSMUSG00000042793	ENSMUST00000044828	Lgr6	protein_coding	protein_coding
1	135301520	135301969	-	-380	-Inf	4.25	-4.75	-6.06	-0.466	three_prime_utr	three_prime_utr	ENSMUSG00000062580	ENSMUST00000081104	Timm17a	protein_coding	protein_coding
1	135383089	135383450	-	-19.6	-18.6	1.72	-1.65	-2.47	-0.426	three_prime_utr	three_prime_utr	ENSMUSG00000041879	ENSMUST00000041023	Ipo9	protein_coding	protein_coding
1	135440570	135441740	-	-1140	-Inf	9.04	-1.63	-2.44	0.17	three_prime_utr	three_prime_utr	ENSMUSG00000009418	ENSMUST00000067414	Nav1	protein_coding	protein_coding
1	135584577	135585267	-	-83.2	-81.9	7.16	-3.86	-5.06	-0.831	CDS	CDS	ENSMUSG00000009418	ENSMUST00000067414	Nav1	protein_coding	protein_coding
1	135607461	135607732	-	-23.7	-22.7	2.96	-2.51	-3.51	-0.965	CDS	CDS	ENSMUSG00000009418	ENSMUST00000190298	Nav1	protein_coding	protein_coding
1	136276591	136281649	-	-768	-Inf	10.3	-2.26	-3.22	0.174	CDS	CDS	ENSMUSG00000041570	ENSMUST00000194808	Camsap2	protein_coding	protein_coding
1	136281978	136282368	-	-8.25	-7.44	1.53	-1.31	-2.03	0.401	CDS	CDS	ENSMUSG00000041570	ENSMUST00000048309	Camsap2	protein_coding	protein_coding
1	143757428	143757788	-	-42.4	-41.3	3.96	-1.97	-2.86	-0.658	three_prime_utr	three_prime_utr	ENSMUSG00000018199	ENSMUST00000159879	Ro60	protein_coding	protein_coding
1	151367878	151368119	-	-2.75	-2.09	1.97	-1.64	-2.45	1.16	three_prime_utr	three_prime_utr	ENSMUSG00000052748	ENSMUST00000064771	Swt1	protein_coding	protein_coding
1	151410797	151412969	-	-54.4	-53.2	9.67	-8.12	-9.7	1.32	CDS	CDS	ENSMUSG00000052748	ENSMUST00000064771	Swt1	protein_coding	protein_coding
1	153221019	153223668	-	-322	-320	2.81	-4.01	-5.23	-0.231	three_prime_utr	three_prime_utr	ENSMUSG00000026478	ENSMUST00000027752	Lamc1	protein_coding	protein_coding
1	153455847	153458082	-	-2830	-Inf	2040	-5.52	-6.91	0.238	CDS	CDS	ENSMUSG00000042699	ENSMUST00000186380	Dhx9	protein_coding	protein_coding
1	155846612	155858066	-	-262	-260	8.18	-1.5	-2.28	0.25	three_prime_utr	three_prime_utr	ENSMUSG00000033671	ENSMUST00000138762	Cep350	protein_coding	protein_coding
1	155860628	155861183	-	-13.2	-12.3	2.1	-1.93	-2.82	0.874	CDS	CDS	ENSMUSG00000033671	ENSMUST00000138762	Cep350	protein_coding	protein_coding
1	156006688	156017441	-	-1100	-Inf	13.7	-1.99	-2.89	0.22	three_prime_utr	three_prime_utr	ENSMUSG00000026466	ENSMUST00000136331	Tor1aip1	protein_coding	nonsense_mediated_decay
1	156653616	156654126	-	-49.9	-48.7	4.59	-2.17	-3.11	-0.555	three_prime_utr	three_prime_utr	ENSMUSG00000060519	ENSMUST00000156861	Tor3a	protein_coding	nonsense_mediated_decay
1	156655023	156655862	-	-177	-175	7.12	-5.07	-6.41	-0.495	three_prime_utr	three_prime_utr	ENSMUSG00000060519	ENSMUST00000156861	Tor3a	protein_coding	nonsense_mediated_decay
1	156702382	156702652	-	-59.7	-58.5	3.67	-1.75	-2.58	-0.644	CDS	CDS	ENSMUSG00000033557	ENSMUST00000122424	Fam20b	protein_coding	protein_coding
1	157140491	157158696	-	-121	-120	5.14	-1.47	-2.24	0.233	CDS	CDS	ENSMUSG00000070565	ENSMUST00000078308	Rasal2	protein_coding	protein_coding
1	161003730	161004030	-	-11.8	-10.9	2.59	-9.22	-10.9	3.19	three_prime_utr	three_prime_utr	ENSMUSG00000043467	ENSMUST00000162226	Zbtb37	protein_coding	protein_coding
1	161029681	161034789	-	-91.2	-89.9	11	-1.32	-2.05	0.472	CDS	CDS	ENSMUSG00000043467	ENSMUST00000162226	Zbtb37	protein_coding	protein_coding
1	161088823	161089154	-	-84.4	-83.1	6.63	-1.55	-2.34	-0.653	three_prime_utr	three_prime_utr	ENSMUSG00000026705	ENSMUST00000111611	Klhl20	protein_coding	protein_coding
1	161818120	161820485	-	-465	-Inf	12.3	-2.58	-3.59	0.358	CDS	CDS	ENSMUSG00000040297	ENSMUST00000048377	Suco	protein_coding	protein_coding
1	161834130	161837734	-	-409	-Inf	7.72	-1.91	-2.79	0.262	CDS	CDS	ENSMUSG00000040297	ENSMUST00000048377	Suco	protein_coding	protein_coding
1	162704603	162704903	-	-4.42	-3.69	1.22	-4.1	-5.33	0.457	CDS	CDS	ENSMUSG00000040225	ENSMUST00000182149	Prrc2c	protein_coding	protein_coding
1	162704962	162707785	-	-1300	-Inf	7.18	-5.77	-7.19	0.188	CDS	CDS	ENSMUSG00000040225	ENSMUST00000182149	Prrc2c	protein_coding	protein_coding
1	162709649	162710696	-	-591	-Inf	3.2	-1.53	-2.31	-0.14	CDS	CDS	ENSMUSG00000040225	ENSMUST00000182149	Prrc2c	protein_coding	protein_coding
1	165178395	165178904	-	-23.5	-22.5	2.35	-2.77	-3.82	-0.634	three_prime_utr	three_prime_utr	ENSMUSG00000040848	ENSMUST00000043338	Sft2d2	protein_coding	protein_coding
1	167226017	167226406	-	-1080	-Inf	7.93	-3.61	-4.78	-0.37	three_prime_utr	three_prime_utr	ENSMUSG00000026558	ENSMUST00000192702	Uck2	protein_coding	nonsense_mediated_decay
1	169973235	169973356	-	-16.3	-15.4	1.34	-18.8	-20.8	-1.12	three_prime_utr	three_prime_utr	ENSMUSG00000026674	ENSMUST00000194690	Ddr2	protein_coding	protein_coding
1	169974794	169974945	-	-16.7	-15.8	1.41	-3.18	-4.29	-0.494	three_prime_utr	three_prime_utr	ENSMUSG00000026674	ENSMUST00000194690	Ddr2	protein_coding	protein_coding
1	169977492	169977943	-	-376	-Inf	7.9	-1.83	-2.69	-0.296	three_prime_utr	three_prime_utr	ENSMUSG00000026674	ENSMUST00000194690	Ddr2	protein_coding	protein_coding
1	170709678	170710008	-	-23.9	-22.9	1.96	-3.58	-4.75	-0.565	three_prime_utr	three_prime_utr	ENSMUSG00000026663	ENSMUST00000027974	Atf6	protein_coding	protein_coding
1	173928493	173929392	-	-7.97	-7.16	3.3	-1.31	-2.03	0.688	CDS	CDS	ENSMUSG00000039997	ENSMUST00000129829	Ifi203	protein_coding	protein_coding
1	173971591	173971741	-	-11.2	-10.4	1.69	-1.68	-2.51	0.608	CDS	CDS	ENSMUSG00000026535	ENSMUST00000000266	Ifi202b	protein_coding	protein_coding
1	174836000	174836870	-	-29.2	-28.2	35.5	-2.2	-3.15	-2.08	three_prime_utr	three_prime_utr	ENSMUSG00000050069	ENSMUST00000055294	Grem2	protein_coding	protein_coding
1	175685947	175692281	-	-176	-175	12.7	-2.51	-3.52	0.338	three_prime_utr	three_prime_utr	ENSMUSG00000078185	ENSMUST00000209720	Chml	protein_coding	protein_coding
1	176750061	176750272	-	-15.9	-15	1.96	-2.2	-3.15	-0.677	CDS	CDS	ENSMUSG00000057335	ENSMUST00000057037	Cep170	protein_coding	protein_coding
1	176754386	176756834	-	-270	-268	4.33	-4.09	-5.31	0.205	CDS	CDS	ENSMUSG00000057335	ENSMUST00000057037	Cep170	protein_coding	protein_coding
1	176761499	176772901	-	-29.2	-28.2	2.71	-6.01	-7.45	0.588	three_prime_utr	three_prime_utr	ENSMUSG00000057335	ENSMUST00000195433	Cep170	protein_coding	nonsense_mediated_decay
1	178337137	178337288	-	-98.9	-97.6	1.81	-1.46	-2.23	-0.24	CDS	CDS	ENSMUSG00000039630	ENSMUST00000161769	Hnrnpu	protein_coding	nonsense_mediated_decay
1	179748592	179755465	-	-670	-Inf	6.77	-6.12	-7.57	0.257	CDS	CDS	ENSMUSG00000026491	ENSMUST00000027768	Ahctf1	protein_coding	protein_coding
1	181001875	181017556	-	-27.4	-26.4	3.77	-1.33	-2.06	-0.449	five_prime_utr	five_prime_utr	ENSMUSG00000038776	ENSMUST00000036928	Ephx1	protein_coding	protein_coding
1	181177300	181180565	-	-3010	-Inf	13	-6.53	-8.01	0.335	three_prime_utr	three_prime_utr	ENSMUSG00000038733	ENSMUST00000036329	Wdr26	protein_coding	nonsense_mediated_decay
1	181921869	181922349	-	-8.08	-7.27	2.71	-2.58	-3.6	1.24	CDS	CDS	ENSMUSG00000022995	ENSMUST00000177811	Enah	protein_coding	protein_coding
1	182278863	182279518	-	-630	-Inf	2.86	-15.3	-17.3	-0.412	CDS	CDS	ENSMUSG00000038633	ENSMUST00000035295	Degs1	protein_coding	protein_coding
1	182467259	182468188	-	-1420	-Inf	10.9	-3.28	-4.41	0.132	three_prime_utr	three_prime_utr	ENSMUSG00000026509	ENSMUST00000068505	Capn2	protein_coding	protein_coding
1	183086265	183087579	-	-943	-Inf	112	-1.7	-2.52	0.333	CDS	CDS	ENSMUSG00000030768	ENSMUST00000171366	Disp1	protein_coding	protein_coding
1	183087698	183088564	-	-46	-44.9	3.65	-1.94	-2.82	0.599	CDS	CDS	ENSMUSG00000030768	ENSMUST00000171366	Disp1	protein_coding	protein_coding
1	186736296	186737869	-	-117	-115	2.69	-1.55	-2.34	-0.463	CDS	CDS	ENSMUSG00000001305	ENSMUST00000001339	Rrp15	protein_coding	protein_coding
1	188971214	188971515	-	-24.4	-23.4	3.24	-4.3	-5.55	-1.28	three_prime_utr	three_prime_utr	ENSMUSG00000026608	ENSMUST00000193143	Kctd3	protein_coding	nonsense_mediated_decay
1	189648991	189651191	-	-9.62	-8.78	1.54	-1.93	-2.82	0.596	CDS	CDS	ENSMUSG00000026605	ENSMUST00000171929	Cenpf	protein_coding	protein_coding
1	189652270	189658678	-	-314	-312	7.52	-9.76	-11.5	0.388	CDS	CDS	ENSMUSG00000026605	ENSMUST00000171929	Cenpf	protein_coding	protein_coding
1	189658767	189668110	-	-196	-194	12.7	-4.4	-5.67	0.754	CDS	CDS	ENSMUSG00000026605	ENSMUST00000171929	Cenpf	protein_coding	protein_coding
1	189678952	189680271	-	-6.16	-5.39	1.41	-2.93	-4	1.39	CDS	CDS	ENSMUSG00000026605	ENSMUST00000171929	Cenpf	protein_coding	protein_coding
1	189682936	189684877	-	-9.7	-8.86	1.84	-1.45	-2.21	1.14	CDS	CDS	ENSMUSG00000026605	ENSMUST00000171929	Cenpf	protein_coding	protein_coding
1	190799480	190800410	-	-241	-239	10.1	-2.26	-3.21	-0.437	three_prime_utr	three_prime_utr	ENSMUSG00000089872	ENSMUST00000160889	Rps6kc1	protein_coding	nonsense_mediated_decay
1	190947675	190949174	-	-120	-119	13.8	-1.38	-2.13	-0.221	three_prime_utr	three_prime_utr	ENSMUSG00000037568	ENSMUST00000166139	Vash2	protein_coding	protein_coding
1	191306788	191306937	-	-25.3	-24.3	2.67	-3.92	-5.13	-0.882	three_prime_utr	three_prime_utr	ENSMUSG00000037499	ENSMUST00000046770	Nenf	protein_coding	protein_coding
1	191352692	191353081	-	-113	-112	3.28	-1.7	-2.53	-0.319	three_prime_utr	three_prime_utr	ENSMUSG00000026626	ENSMUST00000067976	Ppp2r5a	protein_coding	protein_coding
1	192844606	192845085	-	-62.8	-61.6	2.17	-2.76	-3.8	0.375	three_prime_utr	three_prime_utr	ENSMUSG00000016262	ENSMUST00000155579	Sertad4	protein_coding	protein_coding
1	192854925	192855607	-	-25.6	-24.6	6.57	-3.41	-4.55	2.23	five_prime_utr	five_prime_utr	ENSMUSG00000016262	ENSMUST00000155579	Sertad4	protein_coding	protein_coding
2	3224914	3227091	+	-362	-Inf	9.98	-1.55	-2.34	0.162	three_prime_utr	three_prime_utr	ENSMUSG00000050530	ENSMUST00000091505	Fam171a1	protein_coding	protein_coding
2	3284241	3304946	+	-13.5	-12.6	2.09	-1.95	-2.83	-0.596	CDS	CDS	ENSMUSG00000026643	ENSMUST00000081932	Nmt2	protein_coding	protein_coding
2	3778433	3779963	+	-561	-Inf	6.74	-1.75	-2.59	0.335	three_prime_utr	three_prime_utr	ENSMUSG00000026655	ENSMUST00000177125	Fam107b	protein_coding	nonsense_mediated_decay
2	5951468	5973570	+	-458	-Inf	19	-1.37	-2.11	0.192	CDS	CDS	ENSMUSG00000043241	ENSMUST00000060092	Upf2	protein_coding	protein_coding
2	6055595	6056284	+	-156	-154	3.79	-1.86	-2.73	-0.259	three_prime_utr	three_prime_utr	ENSMUSG00000043241	ENSMUST00000060092	Upf2	protein_coding	protein_coding
2	6440458	6442256	+	-439	-Inf	11.5	-2.15	-3.08	0.243	CDS	CDS	ENSMUSG00000039046	ENSMUST00000114937	Usp6nl	protein_coding	protein_coding
2	10090826	10092716	+	-805	-Inf	17.2	-20.2	-22.3	0.751	CDS	CDS	ENSMUSG00000037262	ENSMUST00000042512	Kin	protein_coding	protein_coding
2	14144336	14146849	+	-799	-Inf	17.7	-1.41	-2.17	0.248	three_prime_utr	three_prime_utr	ENSMUSG00000026718	ENSMUST00000193636	Stam	protein_coding	nonsense_mediated_decay
2	16751197	16751827	+	-16.3	-15.3	9.93	-1.51	-2.29	1.42	three_prime_utr	three_prime_utr	ENSMUSG00000026748	ENSMUST00000028081	Plxdc2	protein_coding	protein_coding
2	18683406	18684807	+	-483	-Inf	6.72	-2.9	-3.96	0.226	CDS	CDS	ENSMUSG00000026739	ENSMUST00000028071	Bmi1	protein_coding	protein_coding
2	23195351	23197610	+	-238	-237	2.91	-3.96	-5.17	0.28	three_prime_utr	three_prime_utr	ENSMUSG00000026775	ENSMUST00000028117	Yme1l1	protein_coding	protein_coding
2	24969570	24972163	+	-335	-Inf	20.9	-1.42	-2.17	0.419	three_prime_utr	three_prime_utr	ENSMUSG00000026975	ENSMUST00000126909	Dph7	protein_coding	nonsense_mediated_decay
2	25263544	25269021	+	-34.9	-33.8	4.3	-4.69	-5.99	-0.994	CDS	CDS	ENSMUSG00000048707	ENSMUST00000114336	Tprn	protein_coding	protein_coding
2	25272477	25272925	+	-30.4	-29.4	16.2	-2.77	-3.81	-0.763	CDS	CDS	ENSMUSG00000026965	ENSMUST00000028341	Anapc2	protein_coding	protein_coding
2	25273043	25273374	+	-69.1	-67.8	2.06	-10.3	-12	-0.734	CDS	CDS	ENSMUSG00000026965	ENSMUST00000028341	Anapc2	protein_coding	protein_coding
2	25409314	25409494	+	-13.1	-12.2	1.73	-3.17	-4.28	-1.06	three_prime_utr	three_prime_utr	ENSMUSG00000015094	ENSMUST00000071442	Npdc1	protein_coding	protein_coding
2	25448150	25448540	+	-17.1	-16.2	3.32	-1.89	-2.77	-1.04	three_prime_utr	three_prime_utr	ENSMUSG00000026944	ENSMUST00000102919	Abca2	protein_coding	protein_coding
2	25503586	25503707	+	-5.04	-4.3	1.49	-1.59	-2.39	-0.815	CDS	CDS	ENSMUSG00000015095	ENSMUST00000015239	Fbxw5	protein_coding	protein_coding
2	25560934	25561264	+	-18.3	-17.4	1.88	-4.02	-5.24	-0.643	CDS	CDS	ENSMUSG00000015092	ENSMUST00000015236	Edf1	protein_coding	protein_coding
2	25561323	25562082	+	-130	-129	2.73	-7.48	-9.02	-0.699	three_prime_utr	three_prime_utr	ENSMUSG00000015092	ENSMUST00000015236	Edf1	protein_coding	protein_coding
2	26389398	26390036	+	-51.7	-50.6	4.73	-2.92	-3.99	0.981	CDS	CDS	ENSMUSG00000026926	ENSMUST00000076431	Pmpca	protein_coding	protein_coding
2	26912902	26913229	+	-585	-Inf	3.87	-17.2	-19.2	-0.667	CDS	CDS	ENSMUSG00000062647	ENSMUST00000102898	Rpl7a	protein_coding	protein_coding
2	28036880	28037479	+	-2910	-Inf	4.7	-5.41	-6.78	-0.175	three_prime_utr	three_prime_utr	ENSMUSG00000026837	ENSMUST00000028280	Col5a1	protein_coding	protein_coding
2	28038286	28038497	+	-6.79	-6.01	1.18	-28.2	-30.5	-1.33	three_prime_utr	three_prime_utr	ENSMUSG00000026837	ENSMUST00000028280	Col5a1	protein_coding	protein_coding
2	28038825	28039155	+	-112	-110	2.22	-12.2	-14	-0.772	three_prime_utr	three_prime_utr	ENSMUSG00000026837	ENSMUST00000028280	Col5a1	protein_coding	protein_coding
2	28039304	28039514	+	-78	-76.7	4.14	-5.92	-7.35	-1.53	three_prime_utr	three_prime_utr	ENSMUSG00000026837	ENSMUST00000028280	Col5a1	protein_coding	protein_coding
2	28230496	28230736	+	-102	-101	5.05	-1.89	-2.77	-0.465	three_prime_utr	three_prime_utr	ENSMUSG00000026833	ENSMUST00000100244	Olfm1	protein_coding	protein_coding
2	28469326	28470642	+	-558	-Inf	6.67	-9.58	-11.3	0.512	three_prime_utr	three_prime_utr	ENSMUSG00000035772	ENSMUST00000038600	Mrps2	protein_coding	protein_coding
2	29060261	29067229	+	-187	-185	9.2	-4.15	-5.38	0.411	CDS	CDS	ENSMUSG00000026803	ENSMUST00000100237	Ttf1	protein_coding	protein_coding
2	29174477	29180255	+	-787	-Inf	12.9	-5.17	-6.52	0.42	CDS	CDS	ENSMUSG00000043535	ENSMUST00000061578	Setx	protein_coding	protein_coding
2	29738073	29738284	+	-6.53	-5.75	1.5	-3.08	-4.18	-0.82	three_prime_utr	three_prime_utr	ENSMUSG00000039844	ENSMUST00000095087	Rapgef1	protein_coding	protein_coding
2	29738432	29739002	+	-24.4	-23.4	2.2	-13	-14.8	-0.992	three_prime_utr	three_prime_utr	ENSMUSG00000039844	ENSMUST00000095087	Rapgef1	protein_coding	protein_coding
2	29740199	29740439	+	-46.7	-45.6	3.13	-1.36	-2.1	0.424	three_prime_utr	three_prime_utr	ENSMUSG00000039844	ENSMUST00000102872	Rapgef1	protein_coding	protein_coding
2	29815733	29816330	+	-25.8	-24.8	2.84	-3.7	-4.88	-0.682	three_prime_utr	three_prime_utr	ENSMUSG00000059316	ENSMUST00000080065	Slc27a4	protein_coding	protein_coding
2	29881881	29882810	+	-221	-219	10.2	-1.97	-2.86	-0.574	three_prime_utr	three_prime_utr	ENSMUSG00000039787	ENSMUST00000047521	Cercam	protein_coding	protein_coding
2	29930816	29931087	+	-24.7	-23.7	2.12	-1.86	-2.73	-0.562	three_prime_utr	three_prime_utr	ENSMUSG00000026790	ENSMUST00000113757	Odf2	protein_coding	protein_coding
2	30066456	30066667	+	-63.1	-61.9	3.97	-3.16	-4.28	1.17	five_prime_utr	five_prime_utr	ENSMUSG00000054766	ENSMUST00000067996	Set	protein_coding	protein_coding
2	30071379	30071739	+	-130	-128	2.23	-2.06	-2.97	0.344	three_prime_utr	three_prime_utr	ENSMUSG00000054766	ENSMUST00000102866	Set	protein_coding	protein_coding
2	30879591	30881251	+	-169	-168	5.75	-1.44	-2.2	-0.252	three_prime_utr	three_prime_utr	ENSMUSG00000039476	ENSMUST00000041659	Prrx2	protein_coding	protein_coding
2	30955890	30957639	+	-969	-Inf	15.7	-2.57	-3.59	0.277	three_prime_utr	three_prime_utr	ENSMUSG00000026848	ENSMUST00000156711	Tor1b	protein_coding	nonsense_mediated_decay
2	30958745	30959015	+	-240	-239	6.26	-4.46	-5.74	-0.78	three_prime_utr	three_prime_utr	ENSMUSG00000026848	ENSMUST00000028199	Tor1b	protein_coding	protein_coding
2	31210486	31215329	+	-702	-Inf	9.89	-1.37	-2.11	-0.224	three_prime_utr	three_prime_utr	ENSMUSG00000000194	ENSMUST00000056433	Gpr107	protein_coding	protein_coding
2	31292380	31293395	+	-350	-Inf	7.58	-4.23	-5.48	-0.394	three_prime_utr	three_prime_utr	ENSMUSG00000062661	ENSMUST00000000199	Ncs1	protein_coding	protein_coding
2	31689124	31689934	+	-136	-134	11.7	-3.12	-4.22	-0.634	five_prime_utr	five_prime_utr	ENSMUSG00000026842	ENSMUST00000075759	Abl1	protein_coding	protein_coding
2	31800211	31802639	+	-616	-Inf	14.3	-1.53	-2.31	-0.15	CDS	CDS	ENSMUSG00000026842	ENSMUST00000075759	Abl1	protein_coding	protein_coding
2	32033260	32033951	+	-15.3	-14.4	3.53	-5.73	-7.14	-1.04	CDS	CDS	ENSMUSG00000001855	ENSMUST00000065398	Nup214	protein_coding	protein_coding
2	32034010	32034881	+	-34.2	-33.1	4.26	-3.46	-4.61	-0.585	CDS	CDS	ENSMUSG00000001855	ENSMUST00000065398	Nup214	protein_coding	protein_coding
2	32213002	32214860	+	-562	-Inf	9.49	-22.4	-24.6	-0.63	CDS	CDS	ENSMUSG00000039262	ENSMUST00000069817	Prrc2b	protein_coding	protein_coding
2	32229317	32231063	+	-888	-Inf	9.33	-9.57	-11.3	-0.685	three_prime_utr	three_prime_utr	ENSMUSG00000039262	ENSMUST00000036691	Prrc2b	protein_coding	protein_coding
2	32232589	32232740	+	-21.6	-20.6	1.37	-5.05	-6.4	-0.525	three_prime_utr	three_prime_utr	ENSMUSG00000039262	ENSMUST00000036691	Prrc2b	protein_coding	protein_coding
2	32254315	32255005	+	-185	-183	7.12	-5.5	-6.89	-0.653	three_prime_utr	three_prime_utr	ENSMUSG00000039254	ENSMUST00000036473	Pomt1	protein_coding	protein_coding
2	32455032	32456923	+	-157	-156	14.4	-1.77	-2.61	0.447	three_prime_utr	three_prime_utr	ENSMUSG00000039164	ENSMUST00000048431	Naif1	protein_coding	protein_coding
2	32628465	32629749	+	-57.3	-56.2	2.14	-1.59	-2.39	-0.337	five_prime_utr	five_prime_utr	ENSMUSG00000026817	ENSMUST00000068271	Ak1	protein_coding	protein_coding
2	32963516	32964026	+	-437	-Inf	2.4	-11.5	-13.3	-0.348	CDS	CDS	ENSMUSG00000038900	ENSMUST00000126610	Rpl12	protein_coding	protein_coding
2	33216068	33228897	+	-924	-Inf	9.16	-25.1	-27.4	-0.456	CDS	CDS	ENSMUSG00000004105	ENSMUST00000004208	Angptl2	protein_coding	protein_coding
2	33246160	33246400	+	-17	-16.1	1.4	-8.65	-10.3	-0.626	CDS	CDS	ENSMUSG00000004105	ENSMUST00000004208	Angptl2	protein_coding	protein_coding
2	33247237	33247717	+	-72.2	-70.9	2.39	-22.3	-24.5	-0.695	three_prime_utr	three_prime_utr	ENSMUSG00000004105	ENSMUST00000004208	Angptl2	protein_coding	protein_coding
2	34624621	34624950	+	-9.74	-8.9	3.44	-1.71	-2.54	0.742	three_prime_utr	three_prime_utr	ENSMUSG00000038696	ENSMUST00000113126	Mapkap1	protein_coding	protein_coding
2	34775220	34776527	+	-27400	-Inf	10.1	-73	-76	0.26	CDS	CDS	ENSMUSG00000026864	ENSMUST00000028222	Hspa5	protein_coding	protein_coding
2	35127422	35129943	+	-7.13	-6.34	2.49	-3.63	-4.81	1.16	CDS	CDS	ENSMUSG00000057110	ENSMUST00000028235	Cntrl	protein_coding	protein_coding
2	35135493	35137707	+	-9.13	-8.3	1.81	-3.84	-5.03	1.18	CDS	CDS	ENSMUSG00000057110	ENSMUST00000156933	Cntrl	protein_coding	protein_coding
2	35155309	35160587	+	-8.52	-7.7	2.37	-7.55	-9.1	1.38	CDS	CDS	ENSMUSG00000057110	ENSMUST00000156933	Cntrl	protein_coding	protein_coding
2	35178521	35178792	+	-14.4	-13.5	3.61	-2.16	-3.1	1.12	three_prime_utr	three_prime_utr	ENSMUSG00000057110	ENSMUST00000028237	Cntrl	protein_coding	protein_coding
2	35707694	35710114	+	-188	-186	7.14	-1.38	-2.12	-0.403	CDS	CDS	ENSMUSG00000026883	ENSMUST00000112986	Dab2ip	protein_coding	protein_coding
2	35720094	35720635	+	-119	-117	5.69	-1.39	-2.14	-0.541	CDS	CDS	ENSMUSG00000026883	ENSMUST00000112986	Dab2ip	protein_coding	protein_coding
2	35723098	35728565	+	-188	-186	9.08	-1.72	-2.55	-0.335	three_prime_utr	three_prime_utr	ENSMUSG00000026883	ENSMUST00000145698	Dab2ip	protein_coding	nonsense_mediated_decay
2	36177259	36189719	+	-253	-251	10.3	-1.42	-2.17	0.342	three_prime_utr	three_prime_utr	ENSMUSG00000026887	ENSMUST00000028250	Mrrf	protein_coding	protein_coding
2	36251733	36252272	+	-1900	-Inf	16.6	-2.75	-3.79	-0.247	three_prime_utr	three_prime_utr	ENSMUSG00000047250	ENSMUST00000062069	Ptgs1	protein_coding	protein_coding
2	38585388	38585808	+	-43.2	-42.1	2.85	-1.39	-2.13	-0.448	three_prime_utr	three_prime_utr	ENSMUSG00000026749	ENSMUST00000054234	Nek6	protein_coding	protein_coding
2	38588052	38588412	+	-117	-116	2.76	-4.32	-5.57	-0.392	three_prime_utr	three_prime_utr	ENSMUSG00000026749	ENSMUST00000054234	Nek6	protein_coding	protein_coding
2	48897056	48900337	+	-471	-Inf	15.5	-1.9	-2.78	0.424	three_prime_utr	three_prime_utr	ENSMUSG00000052155	ENSMUST00000063886	Acvr2a	protein_coding	protein_coding
2	49532091	49550273	+	-384	-Inf	7.65	-5.19	-6.55	0.354	CDS	CDS	ENSMUSG00000069495	ENSMUST00000092123	Epc2	protein_coding	protein_coding
2	52109230	52112926	+	-456	-Inf	12.1	-13.5	-15.4	0.463	CDS	CDS	ENSMUSG00000036202	ENSMUST00000112693	Rif1	protein_coding	protein_coding
2	59308029	59310111	+	-54.5	-53.4	4.59	-5.69	-7.09	-0.756	CDS	CDS	ENSMUSG00000026991	ENSMUST00000102754	Pkp4	protein_coding	protein_coding
2	59352294	59355208	+	-209	-208	5.52	-5.07	-6.42	0.338	three_prime_utr	three_prime_utr	ENSMUSG00000026991	ENSMUST00000037903	Pkp4	protein_coding	protein_coding
2	60232309	60234859	+	-113	-112	3.07	-8.04	-9.62	0.451	CDS	CDS	ENSMUSG00000026977	ENSMUST00000102748	Marchf7	protein_coding	protein_coding
2	61651784	61653723	+	-55.8	-54.7	2.52	-4.42	-5.69	0.782	CDS	CDS	ENSMUSG00000064289	ENSMUST00000112502	Tank	protein_coding	protein_coding
2	67508008	67511843	+	-33.8	-32.7	11.7	-1.54	-2.32	0.463	CDS	CDS	ENSMUSG00000027022	ENSMUST00000238912	Xirp2	protein_coding	protein_coding
2	67511991	67516246	+	-46.2	-45.1	9.23	-9.5	-11.2	0.966	CDS	CDS	ENSMUSG00000027022	ENSMUST00000238912	Xirp2	protein_coding	protein_coding
2	67516364	67516964	+	-23.5	-22.5	3.99	-1.36	-2.09	0.816	CDS	CDS	ENSMUSG00000027022	ENSMUST00000238912	Xirp2	protein_coding	protein_coding
2	69666954	69667422	+	-47	-45.8	5.96	-1.71	-2.54	-0.598	three_prime_utr	three_prime_utr	ENSMUSG00000063145	ENSMUST00000074963	Bbs5	protein_coding	protein_coding
2	69741642	69750566	+	-950	-Inf	4.36	-30.8	-33.2	-0.349	CDS	CDS	ENSMUSG00000042133	ENSMUST00000090858	Ppig	protein_coding	protein_coding
2	69973261	69973562	+	-22.5	-21.5	1.6	-2.21	-3.16	-0.36	CDS	CDS	ENSMUSG00000044308	ENSMUST00000055758	Ubr3	protein_coding	protein_coding
2	71211735	71212066	+	-39	-37.9	1.71	-1.4	-2.15	-0.243	five_prime_utr	five_prime_utr	ENSMUSG00000027012	ENSMUST00000081710	Dync1i2	protein_coding	protein_coding
2	71855868	71857247	+	-844	-Inf	10.7	-5.89	-7.31	0.332	three_prime_utr	three_prime_utr	ENSMUSG00000027111	ENSMUST00000028522	Itga6	protein_coding	protein_coding
2	72441322	72442490	+	-260	-258	10.7	-3.24	-4.37	0.622	CDS	CDS	ENSMUSG00000004085	ENSMUST00000090824	Map3k20	protein_coding	protein_coding
2	78920516	78920726	+	-5.92	-5.16	2.21	-1.47	-2.23	-0.977	three_prime_utr	three_prime_utr	ENSMUSG00000027011	ENSMUST00000028398	Ube2e3	protein_coding	protein_coding
2	80315705	80317508	+	-104	-103	3.7	-3.97	-5.18	-0.514	five_prime_utr	five_prime_utr	ENSMUSG00000027006	ENSMUST00000028392	Dnajc10	protein_coding	protein_coding
2	83661471	83664622	+	-1430	-Inf	13.3	-2.02	-2.93	-0.151	three_prime_utr	three_prime_utr	ENSMUSG00000027091	ENSMUST00000081591	Zc3h15	protein_coding	protein_coding
2	83803324	83803505	+	-9.32	-8.49	1.33	-5.73	-7.14	-0.686	three_prime_utr	three_prime_utr	ENSMUSG00000027087	ENSMUST00000028499	Itgav	protein_coding	protein_coding
2	83803683	83803983	+	-55.4	-54.3	1.86	-8.83	-10.5	-0.651	three_prime_utr	three_prime_utr	ENSMUSG00000027087	ENSMUST00000028499	Itgav	protein_coding	protein_coding
2	85045555	85047109	+	-218	-217	5.37	-5.69	-7.1	-0.266	three_prime_utr	three_prime_utr	ENSMUSG00000027067	ENSMUST00000077798	Ssrp1	protein_coding	protein_coding
2	85052116	85052475	+	-51.7	-50.5	2.89	-1.85	-2.71	-0.47	CDS	CDS	ENSMUSG00000033955	ENSMUST00000111605	Tnks1bp1	protein_coding	protein_coding
2	85058177	85063893	+	-2090	-Inf	14.9	-5.63	-7.03	-0.152	CDS	CDS	ENSMUSG00000033955	ENSMUST00000111605	Tnks1bp1	protein_coding	protein_coding
2	90904739	90906083	+	-76	-74.7	8.32	-2.92	-3.99	-0.632	CDS	CDS	ENSMUSG00000005505	ENSMUST00000111464	Kbtbd4	protein_coding	protein_coding
2	90909843	90910502	+	-27.6	-26.6	4.08	-6.16	-7.61	-0.944	three_prime_utr	three_prime_utr	ENSMUSG00000005505	ENSMUST00000111464	Kbtbd4	protein_coding	protein_coding
2	91054417	91054621	+	-74.7	-73.5	1.58	-11.8	-13.6	-0.601	CDS	CDS	ENSMUSG00000002102	ENSMUST00000067663	Psmc3	protein_coding	protein_coding
2	91210620	91211610	+	-655	-Inf	8.33	-1.84	-2.7	-0.256	three_prime_utr	three_prime_utr	ENSMUSG00000002103	ENSMUST00000002172	Acp2	protein_coding	protein_coding
2	91772738	91773695	+	-29.3	-28.3	3.67	-5.88	-7.31	-0.763	CDS	CDS	ENSMUSG00000040506	ENSMUST00000099712	Ambra1	protein_coding	protein_coding
2	91917385	91918849	+	-261	-259	8.84	-5.15	-6.5	-0.451	three_prime_utr	three_prime_utr	ENSMUSG00000040506	ENSMUST00000099712	Ambra1	protein_coding	protein_coding
2	97629159	97631248	+	-179	-178	18.7	-2.78	-3.83	0.591	CDS	CDS	ENSMUSG00000050587	ENSMUST00000135431	Lrrc4c	protein_coding	protein_coding
2	101691428	101697833	+	-245	-244	12.1	-2.24	-3.19	0.368	CDS	CDS	ENSMUSG00000027164	ENSMUST00000004949	Traf6	protein_coding	protein_coding
2	104663992	104664143	+	-3.45	-2.76	2.03	-2.25	-3.21	1.89	CDS	CDS	ENSMUSG00000027176	ENSMUST00000028599	Cstf3	protein_coding	protein_coding
2	109709640	109724467	+	-583	-Inf	16.5	-4.01	-5.23	0.5	CDS	CDS	ENSMUSG00000048482	ENSMUST00000053317	Bdnf	protein_coding	protein_coding
2	110011688	110012794	+	-301	-300	17.7	-2.35	-3.33	0.351	CDS	CDS	ENSMUSG00000050199	ENSMUST00000046548	Lgr4	protein_coding	protein_coding
2	112410217	112412959	+	-1040	-Inf	10.8	-12.8	-14.6	0.624	three_prime_utr	three_prime_utr	ENSMUSG00000027132	ENSMUST00000028552	Katnbl1	protein_coding	protein_coding
2	117178035	117178424	+	-68.9	-67.6	2.65	-1.76	-2.6	-0.407	three_prime_utr	three_prime_utr	ENSMUSG00000027351	ENSMUST00000028829	Spred1	protein_coding	protein_coding
2	117263841	117271210	+	-942	-Inf	139	-7.13	-8.65	0.373	CDS	CDS	ENSMUSG00000027349	ENSMUST00000028825	Fam98b	protein_coding	protein_coding
2	118113063	118113483	+	-631	-Inf	1.93	-64.9	-67.9	-0.607	CDS	CDS	ENSMUSG00000040152	ENSMUST00000039559	Thbs1	protein_coding	protein_coding
2	118746116	118747374	+	-31.7	-30.6	5.42	-2.01	-2.91	-0.443	three_prime_utr	three_prime_utr	ENSMUSG00000074918	ENSMUST00000149978	Inafm2	protein_coding	protein_coding
2	118915930	118916200	+	-6.39	-5.61	1.81	-3.94	-5.15	-1.47	CDS	CDS	ENSMUSG00000040007	ENSMUST00000151162	Bahd1	protein_coding	protein_coding
2	118916319	118917067	+	-25	-24.1	5.59	-2.25	-3.21	-0.981	CDS	CDS	ENSMUSG00000040007	ENSMUST00000036578	Bahd1	protein_coding	protein_coding
2	119034819	119035325	+	-12.3	-11.4	5.54	-2.22	-3.16	2.97	CDS	CDS	ENSMUSG00000027324	ENSMUST00000028796	Rpusd2	protein_coding	protein_coding
2	119216483	119217049	+	-155	-154	11.5	-1.68	-2.5	-0.548	three_prime_utr	three_prime_utr	ENSMUSG00000068580	ENSMUST00000102519	Zfyve19	protein_coding	protein_coding
2	119292730	119294684	+	-280	-278	14.1	-3.49	-4.65	-0.436	CDS	CDS	ENSMUSG00000034216	ENSMUST00000037280	Vps18	protein_coding	protein_coding
2	119296897	119298363	+	-351	-Inf	14.9	-2.66	-3.69	-0.442	three_prime_utr	three_prime_utr	ENSMUSG00000034216	ENSMUST00000037280	Vps18	protein_coding	protein_coding
2	119705445	119712144	+	-94.3	-92.9	2.34	-5.22	-6.58	-0.496	CDS	CDS	ENSMUSG00000027304	ENSMUST00000028767	Rtf1	protein_coding	protein_coding
2	119732481	119733378	+	-214	-212	6.47	-2.61	-3.63	0.464	three_prime_utr	three_prime_utr	ENSMUSG00000027304	ENSMUST00000028767	Rtf1	protein_coding	protein_coding
2	119734541	119734721	+	-8.68	-7.86	1.93	-2.3	-3.27	-1.08	three_prime_utr	three_prime_utr	ENSMUSG00000027304	ENSMUST00000028767	Rtf1	protein_coding	protein_coding
2	119897257	119917431	+	-241	-239	8.14	-17.2	-19.2	0.889	CDS	CDS	ENSMUSG00000033943	ENSMUST00000046717	Mga	protein_coding	protein_coding
2	119946419	119951192	+	-393	-Inf	9.39	-3.78	-4.97	0.331	CDS	CDS	ENSMUSG00000033943	ENSMUST00000046717	Mga	protein_coding	protein_coding
2	119962210	119965027	+	-668	-Inf	28.5	-1.97	-2.87	0.31	CDS	CDS	ENSMUSG00000033943	ENSMUST00000046717	Mga	protein_coding	protein_coding
2	120702175	120702955	+	-115	-114	6.37	-2.21	-3.15	-0.571	CDS	CDS	ENSMUSG00000033705	ENSMUST00000070420	Stard9	protein_coding	nonsense_mediated_decay
2	120730066	120730816	+	-23.6	-22.6	5.59	-3.82	-5.01	1.52	three_prime_utr	three_prime_utr	ENSMUSG00000033705	ENSMUST00000154193	Stard9	protein_coding	nonsense_mediated_decay
2	121299287	121299737	+	-10.9	-10.1	2.55	-3.29	-4.42	-1.08	CDS	CDS	ENSMUSG00000027254	ENSMUST00000094639	Map1a	protein_coding	protein_coding
2	121299946	121302943	+	-206	-204	7.17	-8.76	-10.4	-0.345	CDS	CDS	ENSMUSG00000027254	ENSMUST00000094639	Map1a	protein_coding	protein_coding
2	121303302	121305880	+	-290	-288	6.49	-14.8	-16.7	-0.394	CDS	CDS	ENSMUSG00000027254	ENSMUST00000094639	Map1a	protein_coding	protein_coding
2	121308913	121309484	+	-190	-188	6.92	-3.93	-5.14	-0.55	three_prime_utr	three_prime_utr	ENSMUSG00000027254	ENSMUST00000094639	Map1a	protein_coding	protein_coding
2	121436409	121438089	+	-1890	-Inf	33.5	-6.24	-7.7	-0.143	three_prime_utr	three_prime_utr	ENSMUSG00000027248	ENSMUST00000028683	Pdia3	protein_coding	protein_coding
2	121457067	121457458	+	-253	-251	1.99	-3.24	-4.37	-0.227	three_prime_utr	three_prime_utr	ENSMUSG00000074884	ENSMUST00000154418	Serf2	protein_coding	nonsense_mediated_decay
2	122028605	122029107	+	-168	-167	3.05	-2.02	-2.93	-0.343	CDS	CDS	ENSMUSG00000027236	ENSMUST00000028668	Eif3j1	protein_coding	protein_coding
2	122029286	122047546	+	-223	-221	3.76	-2.38	-3.36	-0.311	CDS	CDS	ENSMUSG00000027236	ENSMUST00000028668	Eif3j1	protein_coding	protein_coding
2	122152845	122153083	+	-95.4	-94.1	2.01	-1.35	-2.08	-0.198	three_prime_utr	three_prime_utr	ENSMUSG00000060802	ENSMUST00000102476	B2m	protein_coding	protein_coding
2	124664020	124665790	+	-111	-110	24.4	-2.66	-3.69	0.686	CDS	CDS	ENSMUSG00000027200	ENSMUST00000103241	Sema6d	protein_coding	protein_coding
2	125673153	125674785	+	-581	-Inf	8.86	-5.62	-7.02	0.348	three_prime_utr	three_prime_utr	ENSMUSG00000091337	ENSMUST00000164756	Eid1	protein_coding	protein_coding
2	126159950	126165279	+	-26.3	-25.3	10.6	-3.29	-4.43	0.882	three_prime_utr	three_prime_utr	ENSMUSG00000023330	ENSMUST00000110437	Dtwd1	protein_coding	protein_coding
2	126742203	126742653	+	-818	-Inf	4.27	-1.64	-2.46	-0.165	CDS	CDS	ENSMUSG00000027363	ENSMUST00000028841	Usp8	protein_coding	protein_coding
2	127096785	127096965	+	-4.6	-3.87	1.55	-1.76	-2.6	-1.25	CDS	CDS	ENSMUSG00000001999	ENSMUST00000002064	Blvra	protein_coding	protein_coding
2	127257222	127261107	+	-748	-Inf	7.77	-14.6	-16.5	-0.307	three_prime_utr	three_prime_utr	ENSMUSG00000034850	ENSMUST00000035871	Tmem127	protein_coding	protein_coding
2	128794494	128801967	+	-123	-122	11.6	-1.95	-2.83	0.476	CDS	CDS	ENSMUSG00000014361	ENSMUST00000014505	Mertk	protein_coding	protein_coding
2	128852911	128853152	+	-14.6	-13.7	2.44	-5.21	-6.57	-1.52	three_prime_utr	three_prime_utr	ENSMUSG00000014353	ENSMUST00000110325	Tmem87b	protein_coding	protein_coding
2	129015525	129017604	+	-82.7	-81.5	12.2	-2.44	-3.43	0.713	CDS	CDS	ENSMUSG00000042851	ENSMUST00000110320	Zc3h6	protein_coding	protein_coding
2	129125247	129126594	+	-265	-264	11.3	-1.82	-2.68	-0.275	CDS	CDS	ENSMUSG00000027395	ENSMUST00000103205	Polr1b	protein_coding	protein_coding
2	129133865	129134134	+	-109	-107	17.5	-1.92	-2.8	-0.804	three_prime_utr	three_prime_utr	ENSMUSG00000037938	ENSMUST00000035481	Chchd5	protein_coding	protein_coding
2	130278863	130279313	+	-2090	-Inf	20.1	-5.26	-6.63	0.359	three_prime_utr	three_prime_utr	ENSMUSG00000027405	ENSMUST00000146454	Nop56	protein_coding	protein_coding
2	131025870	131026110	+	-13.4	-12.5	2.27	-1.77	-2.61	-0.891	three_prime_utr	three_prime_utr	ENSMUSG00000027312	ENSMUST00000028781	Atrn	protein_coding	protein_coding
2	131520246	131520875	+	-7.66	-6.85	2.53	-1.71	-2.54	-0.733	CDS	CDS	ENSMUSG00000027333	ENSMUST00000028806	Smox	protein_coding	protein_coding
2	131909927	131936858	+	-288	-286	4.52	-6.43	-7.9	-0.455	CDS	CDS	ENSMUSG00000079037	ENSMUST00000091288	Prnp	protein_coding	protein_coding
2	143071543	143071752	+	-57.6	-56.4	2.04	-1.86	-2.73	-0.426	three_prime_utr	three_prime_utr	ENSMUSG00000008333	ENSMUST00000008477	Snrpb2	protein_coding	protein_coding
2	144393718	144400690	+	-191	-190	8.63	-2.03	-2.93	-0.413	CDS	CDS	ENSMUSG00000027425	ENSMUST00000028911	Kat14	protein_coding	protein_coding
2	144406688	144407676	+	-410	-Inf	21.7	-2.36	-3.35	0.497	three_prime_utr	three_prime_utr	ENSMUSG00000027425	ENSMUST00000028911	Kat14	protein_coding	protein_coding
2	145640555	145640854	+	-11.6	-10.7	2.43	-2.07	-2.98	1.41	three_prime_utr	three_prime_utr	ENSMUSG00000063873	ENSMUST00000110007	Slc24a3	protein_coding	protein_coding
2	145915976	145916276	+	-50.8	-49.6	2.39	-2.89	-3.96	0.478	three_prime_utr	three_prime_utr	ENSMUSG00000002728	ENSMUST00000110000	Naa20	protein_coding	protein_coding
2	150267640	150269464	+	-17.9	-17	10.4	-1.57	-2.36	0.936	CDS	CDS	ENSMUSG00000079008	ENSMUST00000109922	Gm14124	protein_coding	protein_coding
2	150326110	150363071	+	-67.2	-65.9	9.85	-2.93	-4	-0.773	three_prime_utr	three_prime_utr	ENSMUSG00000095315	ENSMUST00000238230	Gm10130	protein_coding	protein_coding
2	150927376	150931280	+	-91.4	-90.1	7.47	-1.91	-2.78	1.02	three_prime_utr	three_prime_utr	ENSMUSG00000027454	ENSMUST00000028948	Gins1	protein_coding	protein_coding
2	152110955	152111376	+	-284	-282	8.08	-3.08	-4.18	-0.524	three_prime_utr	three_prime_utr	ENSMUSG00000032802	ENSMUST00000041500	Srxn1	protein_coding	protein_coding
2	152687034	152687946	+	-462	-Inf	8.33	-8.85	-10.5	0.704	CDS	CDS	ENSMUSG00000042814	ENSMUST00000062148	Mcts2	protein_coding	protein_coding
2	152892269	152894512	+	-1120	-Inf	6.83	-1.53	-2.32	0.364	three_prime_utr	three_prime_utr	ENSMUSG00000027469	ENSMUST00000164120	Tpx2	protein_coding	protein_coding
2	153204594	153204775	+	-11.3	-10.4	1.94	-1.35	-2.09	-0.635	CDS	CDS	ENSMUSG00000068040	ENSMUST00000089027	Tm9sf4	protein_coding	protein_coding
2	153267312	153267882	+	-52.9	-51.8	2.18	-8.53	-10.1	-0.761	three_prime_utr	three_prime_utr	ENSMUSG00000046020	ENSMUST00000049863	Pofut1	protein_coding	protein_coding
2	153330063	153330903	+	-76.4	-75.1	5.24	-1.65	-2.46	-0.361	three_prime_utr	three_prime_utr	ENSMUSG00000027475	ENSMUST00000028977	Kif3b	protein_coding	protein_coding
2	153396760	153402632	+	-801	-Inf	8.98	-3.58	-4.74	-0.148	CDS	CDS	ENSMUSG00000042548	ENSMUST00000227428	Asxl1	protein_coding	protein_coding
2	153767055	153767415	+	-474	-Inf	4.25	-1.74	-2.58	-0.241	three_prime_utr	three_prime_utr	ENSMUSG00000027479	ENSMUST00000028981	Mapre1	protein_coding	protein_coding
2	154692622	154694278	+	-183	-181	4.24	-1.92	-2.8	-0.187	three_prime_utr	three_prime_utr	ENSMUSG00000038467	ENSMUST00000044277	Chmp4b	protein_coding	protein_coding
2	155224397	155224638	+	-22.3	-21.3	2.11	-2.45	-3.44	-0.696	three_prime_utr	three_prime_utr	ENSMUSG00000027598	ENSMUST00000029126	Itch	protein_coding	protein_coding
2	155754903	155755381	+	-24.5	-23.5	3.39	-3.51	-4.67	-1.38	three_prime_utr	three_prime_utr	ENSMUSG00000027611	ENSMUST00000029140	Procr	protein_coding	protein_coding
2	155998240	155998420	+	-3.16	-2.48	1.59	-1.5	-2.27	-1.17	CDS	CDS	ENSMUSG00000038241	ENSMUST00000109619	Cep250	protein_coding	protein_coding
2	156547882	156551427	+	-91.2	-89.9	8.42	-2.96	-4.04	-0.633	CDS	CDS	ENSMUSG00000027628	ENSMUST00000109570	Aar2	protein_coding	protein_coding
2	156761909	156763314	+	-2630	-Inf	9.85	-1.93	-2.81	-0.235	three_prime_utr	three_prime_utr	ENSMUSG00000061689	ENSMUST00000169464	Dlgap4	protein_coding	protein_coding
2	156781270	156781658	+	-30.8	-29.8	3.34	-5.91	-7.34	-0.877	three_prime_utr	three_prime_utr	ENSMUSG00000067818	ENSMUST00000088552	Myl9	protein_coding	protein_coding
2	156853564	156854313	+	-26.2	-25.2	7.52	-3.08	-4.18	1.02	three_prime_utr	three_prime_utr	ENSMUSG00000062175	ENSMUST00000081335	Tgif2	protein_coding	protein_coding
2	157396015	157396763	+	-307	-305	13.4	-2.63	-3.66	-0.5	three_prime_utr	three_prime_utr	ENSMUSG00000063019	ENSMUST00000081202	Manbal	protein_coding	protein_coding
2	158492461	158496170	+	-1400	-Inf	15.3	-4.09	-5.32	0.374	three_prime_utr	three_prime_utr	ENSMUSG00000027652	ENSMUST00000109485	Ralgapb	protein_coding	protein_coding
2	160650066	160684660	+	-177	-176	2.16	-6.54	-8.02	-0.398	CDS	CDS	ENSMUSG00000070544	ENSMUST00000109468	Top1	protein_coding	protein_coding
2	160687593	160698210	+	-234	-233	2.57	-8.67	-10.3	-0.469	CDS	CDS	ENSMUSG00000070544	ENSMUST00000109468	Top1	protein_coding	protein_coding
2	160761747	160762588	+	-253	-251	10.6	-6.76	-8.26	-0.447	three_prime_utr	three_prime_utr	ENSMUSG00000016933	ENSMUST00000143997	Plcg1	protein_coding	protein_coding
2	163045306	163046141	+	-44.4	-43.3	5.5	-5.84	-7.26	-0.842	three_prime_utr	three_prime_utr	ENSMUSG00000017858	ENSMUST00000018002	Ift52	protein_coding	protein_coding
2	163832820	163833146	+	-17.6	-16.7	4.4	-3.55	-4.71	3.94	three_prime_utr	three_prime_utr	ENSMUSG00000027656	ENSMUST00000029188	Ccn5	protein_coding	protein_coding
2	164772687	164777418	+	-25.9	-24.9	2.06	-6.18	-7.64	-0.584	three_prime_utr	three_prime_utr	ENSMUSG00000001403	ENSMUST00000088248	Ube2c	protein_coding	protein_coding
2	164778104	164778344	+	-21.1	-20.1	4.04	-1.89	-2.77	-1.87	three_prime_utr	three_prime_utr	ENSMUSG00000001403	ENSMUST00000001439	Ube2c	protein_coding	protein_coding
2	164822685	164824307	+	-19.7	-18.7	23.8	-3.12	-4.22	1.83	five_prime_utr	five_prime_utr	ENSMUSG00000017764	ENSMUST00000017908	Zswim1	protein_coding	protein_coding
2	164826691	164826871	+	-5.45	-4.69	3.67	-2.87	-3.93	2.16	three_prime_utr	three_prime_utr	ENSMUSG00000017764	ENSMUST00000017908	Zswim1	protein_coding	protein_coding
2	164839480	164839600	+	-29.8	-28.8	1.85	-4.36	-5.62	-0.909	three_prime_utr	three_prime_utr	ENSMUSG00000017760	ENSMUST00000103093	Ctsa	protein_coding	protein_coding
2	164892481	164892811	+	-28.4	-27.4	2.27	-5.74	-7.15	-0.981	three_prime_utr	three_prime_utr	ENSMUSG00000039849	ENSMUST00000041643	Pcif1	protein_coding	protein_coding
2	166054783	166057100	+	-146	-145	5.68	-6.21	-7.66	-0.764	CDS	CDS	ENSMUSG00000027678	ENSMUST00000109252	Ncoa3	protein_coding	protein_coding
2	166941022	166941173	+	-27.7	-26.7	8.97	-3.58	-4.75	2.77	ncRNA	exon	ENSMUSG00000002718	ENSMUST00000129061	Cse1l	protein_coding	retained_intron
2	167034677	167034947	+	-93.7	-92.3	4.86	-1.4	-2.15	0.549	three_prime_utr	three_prime_utr	ENSMUSG00000017999	ENSMUST00000018143	Ddx27	protein_coding	protein_coding
2	167541988	167542785	+	-169	-167	10.7	-3.5	-4.66	0.613	three_prime_utr	three_prime_utr	ENSMUSG00000042821	ENSMUST00000052631	Snai1	protein_coding	protein_coding
2	167978577	167978697	+	-3.88	-3.17	1.72	-1.48	-2.25	-1.3	three_prime_utr	three_prime_utr	ENSMUSG00000027540	ENSMUST00000029053	Ptpn1	protein_coding	protein_coding
2	168231607	168232564	+	-527	-Inf	12.7	-2.76	-3.8	0.576	three_prime_utr	three_prime_utr	ENSMUSG00000074576	ENSMUST00000099071	Mocs3	protein_coding	protein_coding
2	172469729	172469878	+	-28.7	-27.7	4.37	-1.41	-2.16	-0.678	three_prime_utr	three_prime_utr	ENSMUSG00000027502	ENSMUST00000029005	Rtf2	protein_coding	protein_coding
2	174096941	174097359	+	-23	-22.1	2.85	-6.24	-7.69	-0.889	three_prime_utr	three_prime_utr	ENSMUSG00000027522	ENSMUST00000087908	Stx16	protein_coding	protein_coding
2	174346503	174346744	+	-4270	-Inf	13.2	-13.3	-15.2	-0.284	three_prime_utr	three_prime_utr	ENSMUSG00000027523	ENSMUST00000109096	Gnas	protein_coding	protein_coding
2	176809011	176810416	+	-35.6	-34.6	4.77	-3.1	-4.2	0.771	CDS	CDS	ENSMUSG00000078877	ENSMUST00000132883	Gm14295	protein_coding	protein_coding
2	178032830	178033129	+	-17.5	-16.5	2.76	-1.47	-2.24	-0.703	CDS	CDS	ENSMUSG00000074519	ENSMUST00000108926	Zfp971	protein_coding	protein_coding
2	180035136	180035465	+	-174	-172	5.93	-1.73	-2.56	-0.448	three_prime_utr	three_prime_utr	ENSMUSG00000039108	ENSMUST00000058764	Lsm14b	protein_coding	protein_coding
2	180082521	180083188	+	-30.2	-29.2	7.06	-3.03	-4.12	1.5	ncRNA	exon	ENSMUSG00000039069	ENSMUST00000147264	Mtg2	protein_coding	retained_intron
2	180589424	180591030	+	-35.2	-34.2	2.09	-2.28	-3.24	-0.531	CDS	CDS	ENSMUSG00000049401	ENSMUST00000029087	Ogfr	protein_coding	protein_coding
2	180594336	180594756	+	-53.9	-52.8	3.12	-11.2	-13	-0.983	CDS	CDS	ENSMUSG00000049401	ENSMUST00000029087	Ogfr	protein_coding	protein_coding
2	180594905	180595536	+	-22.8	-21.8	3	-3.76	-4.94	-0.677	CDS	CDS	ENSMUSG00000049401	ENSMUST00000029087	Ogfr	protein_coding	protein_coding
2	180716972	180718674	+	-734	-Inf	6.84	-2.03	-2.94	0.227	three_prime_utr	three_prime_utr	ENSMUSG00000027573	ENSMUST00000029090	Gid8	protein_coding	protein_coding
2	181379806	181381213	+	-636	-Inf	26	-2.99	-4.08	-0.328	three_prime_utr	three_prime_utr	ENSMUSG00000027582	ENSMUST00000116366	Zgpat	protein_coding	nonsense_mediated_decay
2	181380077	181381372	+	-66.6	-65.3	12.1	-3.26	-4.39	-1.15	three_prime_utr	three_prime_utr	ENSMUSG00000027582	ENSMUST00000116366	Zgpat	protein_coding	nonsense_mediated_decay
2	181513020	181515580	+	-714	-Inf	6.06	-4.85	-6.17	-0.33	three_prime_utr	three_prime_utr	ENSMUSG00000000827	ENSMUST00000149163	Tpd52l2	protein_coding	protein_coding
2	3328948	3332643	-	-500	-Inf	17.8	-7.23	-8.77	0.688	CDS	CDS	ENSMUSG00000049950	ENSMUST00000062672	Rpp38	protein_coding	protein_coding
2	3462554	3472579	-	-172	-171	9.61	-3.59	-4.76	-1.04	CDS	CDS	ENSMUSG00000026646	ENSMUST00000027956	Suv39h2	protein_coding	protein_coding
2	9941720	9952523	-	-129	-128	4.71	-1.83	-2.69	-0.324	CDS	CDS	ENSMUSG00000025782	ENSMUST00000026888	Taf3	protein_coding	protein_coding
2	11767210	11777163	-	-110	-109	6.56	-4.79	-6.11	-0.539	CDS	CDS	ENSMUSG00000058594	ENSMUST00000071564	Fbh1	protein_coding	protein_coding
2	20848277	20853083	-	-674	-Inf	9.5	-29.1	-31.4	0.567	CDS	CDS	ENSMUSG00000036591	ENSMUST00000114594	Arhgap21	protein_coding	protein_coding
2	20880104	20881689	-	-507	-Inf	14	-1.31	-2.03	0.161	CDS	CDS	ENSMUSG00000036591	ENSMUST00000114594	Arhgap21	protein_coding	protein_coding
2	20943412	20968552	-	-43.8	-42.7	5.03	-1.98	-2.87	-0.815	five_prime_utr	five_prime_utr	ENSMUSG00000036591	ENSMUST00000154230	Arhgap21	protein_coding	protein_coding
2	22994683	23040241	-	-188	-186	16.2	-1.6	-2.4	0.401	five_prime_utr	five_prime_utr	ENSMUSG00000058835	ENSMUST00000140164	Abi1	protein_coding	protein_coding
2	24877558	24919584	-	-230	-229	7.49	-1.37	-2.11	-0.292	CDS	CDS	ENSMUSG00000036893	ENSMUST00000147147	Ehmt1	protein_coding	protein_coding
2	25193708	25196559	-	-175	-173	12	-3.09	-4.19	-0.426	CDS	CDS	ENSMUSG00000059555	ENSMUST00000081869	Tor4a	protein_coding	protein_coding
2	25222159	25222965	-	-1670	-Inf	7.31	-18.7	-20.7	-0.403	CDS	CDS	ENSMUSG00000036752	ENSMUST00000043584	Tubb4b	protein_coding	protein_coding
2	25223024	25223685	-	-117	-116	2.57	-16	-17.9	-0.55	CDS	CDS	ENSMUSG00000036752	ENSMUST00000043584	Tubb4b	protein_coding	protein_coding
2	25223893	25224672	-	-22.9	-21.9	1.62	-1.68	-2.5	-0.387	CDS	CDS	ENSMUSG00000036752	ENSMUST00000043584	Tubb4b	protein_coding	protein_coding
2	25246765	25247095	-	-16.7	-15.7	3.14	-1.64	-2.46	-0.801	three_prime_utr	three_prime_utr	ENSMUSG00000006471	ENSMUST00000100329	Ndor1	protein_coding	protein_coding
2	25247243	25247978	-	-15.4	-14.5	2.23	-3.79	-4.98	-0.724	three_prime_utr	three_prime_utr	ENSMUSG00000006471	ENSMUST00000100329	Ndor1	protein_coding	protein_coding
2	25271038	25272349	-	-211	-210	4.29	-2.42	-3.42	-0.314	three_prime_utr	three_prime_utr	ENSMUSG00000026966	ENSMUST00000028342	Ssna1	protein_coding	protein_coding
2	25352275	25352514	-	-47.8	-46.7	10.6	-3.23	-4.36	-1.12	three_prime_utr	three_prime_utr	ENSMUSG00000026958	ENSMUST00000028332	Dpp7	protein_coding	protein_coding
2	25518816	25519622	-	-198	-196	8.57	-1.77	-2.61	-0.34	three_prime_utr	three_prime_utr	ENSMUSG00000026942	ENSMUST00000028311	Traf2	protein_coding	protein_coding
2	25583676	25584824	-	-178	-177	2.12	-11.8	-13.6	-0.474	CDS	CDS	ENSMUSG00000015087	ENSMUST00000058137	Rabl6	protein_coding	protein_coding
2	25937989	25939130	-	-189	-188	5.65	-3.23	-4.36	-0.335	CDS	CDS	ENSMUSG00000026933	ENSMUST00000114167	Camsap1	protein_coding	protein_coding
2	25939429	25940150	-	-154	-153	6.02	-1.78	-2.63	-0.306	CDS	CDS	ENSMUSG00000026933	ENSMUST00000114167	Camsap1	protein_coding	protein_coding
2	26089645	26089856	-	-9.02	-8.2	2.77	-1.4	-2.15	-1.22	CDS	CDS	ENSMUSG00000026932	ENSMUST00000114159	Nacc2	protein_coding	protein_coding
2	26362764	26365737	-	-116	-114	18.1	-1.31	-2.03	-0.309	CDS	CDS	ENSMUSG00000036281	ENSMUST00000114115	Snapc4	protein_coding	protein_coding
2	26385506	26385746	-	-11.6	-10.7	1.47	-1.65	-2.46	-0.413	CDS	CDS	ENSMUSG00000026927	ENSMUST00000114100	Entr1	protein_coding	protein_coding
2	26410238	26410778	-	-45.5	-44.4	2.41	-2.74	-3.78	-0.428	three_prime_utr	three_prime_utr	ENSMUSG00000026924	ENSMUST00000156442	Sec16a	protein_coding	protein_coding
2	26438607	26439147	-	-120	-119	3.68	-4.35	-5.61	-0.597	CDS	CDS	ENSMUSG00000026924	ENSMUST00000114082	Sec16a	protein_coding	protein_coding
2	26439714	26441122	-	-87.1	-85.8	5.8	-11.3	-13.1	-0.746	CDS	CDS	ENSMUSG00000026924	ENSMUST00000114082	Sec16a	protein_coding	protein_coding
2	26458112	26458922	-	-198	-196	17.8	-5.56	-6.95	-1.02	three_prime_utr	three_prime_utr	ENSMUSG00000026923	ENSMUST00000028288	Notch1	protein_coding	protein_coding
2	26593056	26593687	-	-91.9	-90.5	11.7	-1.39	-2.14	-0.359	three_prime_utr	three_prime_utr	ENSMUSG00000026922	ENSMUST00000028286	Agpat2	protein_coding	protein_coding
2	26921739	26922097	-	-258	-256	2.2	-3.22	-4.35	-0.232	CDS	CDS	ENSMUSG00000014867	ENSMUST00000015011	Surf4	protein_coding	protein_coding
2	26954187	26954456	-	-26.4	-25.4	2.35	-2.45	-3.45	-0.713	three_prime_utr	three_prime_utr	ENSMUSG00000052406	ENSMUST00000064244	Rexo4	protein_coding	protein_coding
2	28834829	28840060	-	-251	-249	10.8	-1.45	-2.21	-0.316	CDS	CDS	ENSMUSG00000035666	ENSMUST00000037117	Gtf3c4	protein_coding	protein_coding
2	29776942	29777212	-	-12.5	-11.6	2.05	-1.45	-2.21	-0.681	three_prime_utr	three_prime_utr	ENSMUSG00000039826	ENSMUST00000156846	Trub2	protein_coding	nonsense_mediated_decay
2	29777361	29778717	-	-163	-162	9.19	-1.56	-2.36	-0.395	three_prime_utr	three_prime_utr	ENSMUSG00000039826	ENSMUST00000156846	Trub2	protein_coding	nonsense_mediated_decay
2	30284230	30285060	-	-955	-Inf	43.6	-1.46	-2.22	0.315	CDS	CDS	ENSMUSG00000075419	ENSMUST00000100219	Dolk	protein_coding	protein_coding
2	30401936	30403500	-	-126	-125	7.95	-9.61	-11.3	-0.757	three_prime_utr	three_prime_utr	ENSMUSG00000026853	ENSMUST00000102855	Crat	protein_coding	protein_coding
2	30967128	30967487	-	-11.8	-10.9	2.05	-1.53	-2.31	-0.488	CDS	CDS	ENSMUSG00000026849	ENSMUST00000028200	Tor1a	protein_coding	protein_coding
2	31026834	31027134	-	-15.3	-14.4	2.08	-6.45	-7.93	-1.39	three_prime_utr	three_prime_utr	ENSMUSG00000075415	ENSMUST00000113560	Fnbp1	protein_coding	protein_coding
2	31032731	31033181	-	-60	-58.8	6.46	-2.42	-3.41	-0.798	three_prime_utr	three_prime_utr	ENSMUSG00000075415	ENSMUST00000128500	Fnbp1	protein_coding	protein_coding
2	32050651	32050861	-	-13.1	-12.2	4.2	-2.21	-3.16	3.61	three_prime_utr	three_prime_utr	ENSMUSG00000050592	ENSMUST00000139629	Fam78a	protein_coding	nonsense_mediated_decay
2	32050675	32050853	-	-13.3	-12.4	4.24	-1.54	-2.33	3.28	three_prime_utr	three_prime_utr	ENSMUSG00000050592	ENSMUST00000139629	Fam78a	protein_coding	nonsense_mediated_decay
2	32986463	32986794	-	-6.38	-5.61	3.24	-1.93	-2.81	1.95	three_prime_utr	three_prime_utr	ENSMUSG00000038860	ENSMUST00000102810	Garnl3	protein_coding	protein_coding
2	34677348	34678128	-	-143	-141	3.58	-6.14	-7.59	-0.495	three_prime_utr	three_prime_utr	ENSMUSG00000026867	ENSMUST00000102800	Gapvd1	protein_coding	protein_coding
2	36044430	36049406	-	-45.6	-44.5	6	-1.32	-2.05	-0.265	five_prime_utr	five_prime_utr	ENSMUSG00000026895	ENSMUST00000070112	Ndufa8	protein_coding	protein_coding
2	36117394	36117874	-	-24.2	-23.2	2.16	-4.95	-6.28	-0.677	three_prime_utr	three_prime_utr	ENSMUSG00000026889	ENSMUST00000028251	Rbm18	protein_coding	protein_coding
2	37428517	37442992	-	-598	-Inf	14.4	-21	-23.2	0.828	three_prime_utr	three_prime_utr	ENSMUSG00000050714	ENSMUST00000067043	Zbtb26	protein_coding	protein_coding
2	37435548	37443001	-	-164	-162	14.8	-3.32	-4.45	0.508	CDS	CDS	ENSMUSG00000050714	ENSMUST00000102789	Zbtb26	protein_coding	protein_coding
2	37799080	37799381	-	-21.2	-20.2	11.7	-1.34	-2.08	1.23	three_prime_utr	three_prime_utr	ENSMUSG00000035392	ENSMUST00000102787	Dennd1a	protein_coding	protein_coding
2	38588035	38588274	-	-124	-122	2.88	-4.41	-5.68	-0.455	three_prime_utr	three_prime_utr	ENSMUSG00000026750	ENSMUST00000028083	Psmb7	protein_coding	protein_coding
2	44987078	44987349	-	-34.2	-33.2	3.83	-3.01	-4.1	-1.2	three_prime_utr	three_prime_utr	ENSMUSG00000026872	ENSMUST00000176438	Zeb2	protein_coding	protein_coding
2	44994621	44997127	-	-579	-Inf	6.02	-1.45	-2.21	0.156	CDS	CDS	ENSMUSG00000026872	ENSMUST00000176438	Zeb2	protein_coding	protein_coding
2	51130527	51130767	-	-6.28	-5.5	3.09	-3.31	-4.45	1.62	three_prime_utr	three_prime_utr	ENSMUSG00000017144	ENSMUST00000017288	Rnd3	protein_coding	protein_coding
2	51131066	51132683	-	-627	-Inf	12	-15.7	-17.6	0.609	three_prime_utr	three_prime_utr	ENSMUSG00000017144	ENSMUST00000017288	Rnd3	protein_coding	protein_coding
2	53139167	53141799	-	-77.9	-76.6	1.67	-3.99	-5.2	-0.333	CDS	CDS	ENSMUSG00000061136	ENSMUST00000076313	Prpf40a	protein_coding	protein_coding
2	57111972	57112301	-	-8.55	-7.73	1.67	-1.58	-2.38	1.21	CDS	CDS	ENSMUSG00000026826	ENSMUST00000028166	Nr4a2	protein_coding	protein_coding
2	58446883	58459014	-	-1470	-Inf	10.4	-1.89	-2.76	0.163	three_prime_utr	three_prime_utr	ENSMUSG00000026836	ENSMUST00000112599	Acvr1	protein_coding	protein_coding
2	59900502	59901791	-	-95	-93.7	5.02	-2.23	-3.19	0.546	CDS	CDS	ENSMUSG00000026987	ENSMUST00000112550	Baz2b	protein_coding	protein_coding
2	59913590	59916935	-	-13	-12.1	1.93	-5.08	-6.43	0.857	CDS	CDS	ENSMUSG00000026987	ENSMUST00000112550	Baz2b	protein_coding	protein_coding
2	70713305	70716411	-	-613	-Inf	7.64	-2.38	-3.36	0.235	three_prime_utr	three_prime_utr	ENSMUSG00000041997	ENSMUST00000038584	Tlk1	protein_coding	protein_coding
2	72938070	72940649	-	-187	-185	3.51	-13.7	-15.6	0.735	CDS	CDS	ENSMUSG00000027109	ENSMUST00000102689	Sp3	protein_coding	protein_coding
2	72946677	72971409	-	-796	-Inf	8.26	-5.42	-6.8	0.282	CDS	CDS	ENSMUSG00000027109	ENSMUST00000102689	Sp3	protein_coding	protein_coding
2	73284385	73287618	-	-84.3	-83	4.59	-1.6	-2.4	0.282	CDS	CDS	ENSMUSG00000041777	ENSMUST00000058615	Cir1	protein_coding	protein_coding
2	73431105	73431226	-	-5.04	-4.29	1.37	-1.41	-2.16	-0.612	three_prime_utr	three_prime_utr	ENSMUSG00000075284	ENSMUST00000094681	Wipf1	protein_coding	protein_coding
2	73563333	73563662	-	-8.33	-7.51	1.51	-1.34	-2.07	-0.428	three_prime_utr	three_prime_utr	ENSMUSG00000027107	ENSMUST00000028515	Chrna1	protein_coding	protein_coding
2	75979704	75980211	-	-37.4	-36.4	11.7	-1.79	-2.63	-1.27	CDS	CDS	ENSMUSG00000075271	ENSMUST00000099994	Ttc30a1	protein_coding	protein_coding
2	76726006	76726697	-	-1900	-Inf	6	-2.55	-3.56	-0.822	CDS	CDS	ENSMUSG00000051747	ENSMUST00000011934	Ttn	protein_coding	protein_coding
2	76729502	76730403	-	-962	-Inf	3.33	-1.81	-2.66	-0.544	CDS	CDS	ENSMUSG00000051747	ENSMUST00000011934	Ttn	protein_coding	protein_coding
2	76738622	76739313	-	-647	-Inf	4.86	-1.45	-2.21	0.672	CDS	CDS	ENSMUSG00000051747	ENSMUST00000011934	Ttn	protein_coding	protein_coding
2	76916093	76918584	-	-410	-Inf	15.3	-9.14	-10.8	1.07	CDS	CDS	ENSMUSG00000051747	ENSMUST00000099980	Ttn	protein_coding	protein_coding
2	77014845	77020020	-	-55.4	-54.2	2.15	-1.72	-2.55	-0.632	CDS	CDS	ENSMUSG00000044033	ENSMUST00000049544	Ccdc141	protein_coding	protein_coding
2	77895799	77903854	-	-360	-Inf	8.7	-1.75	-2.59	0.228	CDS	CDS	ENSMUSG00000027014	ENSMUST00000065889	Cwc22	protein_coding	protein_coding
2	84441843	84443127	-	-218	-217	9.47	-2.13	-3.06	0.33	three_prime_utr	three_prime_utr	ENSMUSG00000027082	ENSMUST00000111711	Tfpi	protein_coding	protein_coding
2	84602109	84603264	-	-2110	-Inf	10.7	-8.49	-10.1	0.242	three_prime_utr	three_prime_utr	ENSMUSG00000034101	ENSMUST00000111696	Ctnnd1	protein_coding	protein_coding
2	84616641	84616852	-	-25.4	-24.4	1.8	-6.11	-7.55	-0.821	CDS	CDS	ENSMUSG00000034101	ENSMUST00000111696	Ctnnd1	protein_coding	protein_coding
2	84602097	84603712	-	-2150	-Inf	10.5	-8.88	-10.5	0.24	three_prime_utr	three_prime_utr	ENSMUSG00000034101	ENSMUST00000111696	Ctnnd1	protein_coding	protein_coding
2	84616625	84616865	-	-26	-25	1.75	-7.64	-9.2	-0.853	CDS	CDS	ENSMUSG00000034101	ENSMUST00000111696	Ctnnd1	protein_coding	protein_coding
2	84688924	84690286	-	-224	-223	4.24	-4.45	-5.72	-0.302	CDS	CDS	ENSMUSG00000034075	ENSMUST00000035840	Zdhhc5	protein_coding	protein_coding
2	90894693	90894873	-	-12.6	-11.7	1.83	-1.48	-2.25	-0.547	CDS	CDS	ENSMUSG00000005510	ENSMUST00000005647	Ndufs3	protein_coding	protein_coding
2	90909134	90909704	-	-116	-115	7.82	-1.38	-2.12	-0.545	ncRNA	exon	ENSMUSG00000063235	ENSMUST00000125001	Ptpmt1	protein_coding	processed_transcript
2	90909853	90910483	-	-26.8	-25.8	4.09	-5.93	-7.36	-0.936	ncRNA	exon	ENSMUSG00000063235	ENSMUST00000125001	Ptpmt1	protein_coding	processed_transcript
2	91932853	91933881	-	-355	-Inf	11.7	-1.92	-2.8	-0.254	three_prime_utr	three_prime_utr	ENSMUSG00000040479	ENSMUST00000128152	Dgkz	protein_coding	nonsense_mediated_decay
2	93419110	93419319	-	-73.2	-72	5.04	-1.37	-2.11	-0.582	three_prime_utr	three_prime_utr	ENSMUSG00000027215	ENSMUST00000099696	Cd82	protein_coding	protein_coding
2	94413534	94413715	-	-23.8	-22.8	1.77	-1.31	-2.03	-0.416	three_prime_utr	three_prime_utr	ENSMUSG00000027193	ENSMUST00000028617	Api5	protein_coding	protein_coding
2	101952659	101953079	-	-116	-115	6.34	-1.42	-2.17	-0.5	three_prime_utr	three_prime_utr	ENSMUSG00000048058	ENSMUST00000058790	Ldlrad3	protein_coding	protein_coding
2	102814018	102814289	-	-552	-Inf	2.69	-5.75	-7.17	-0.279	CDS	CDS	ENSMUSG00000005087	ENSMUST00000005218	Cd44	protein_coding	protein_coding
2	104429740	104430250	-	-155	-153	3.71	-4.79	-6.11	-0.461	CDS	CDS	ENSMUSG00000027177	ENSMUST00000028600	Hipk3	protein_coding	protein_coding
2	104470901	104471799	-	-72.1	-70.9	2.87	-6.34	-7.81	-0.546	CDS	CDS	ENSMUSG00000027177	ENSMUST00000028600	Hipk3	protein_coding	protein_coding
2	104778188	104787536	-	-271	-269	10.5	-6.18	-7.63	0.41	CDS	CDS	ENSMUSG00000074994	ENSMUST00000231375	Qser1	protein_coding	protein_coding
2	104788163	104788464	-	-16.5	-15.5	2.12	-2.77	-3.82	0.789	CDS	CDS	ENSMUSG00000074994	ENSMUST00000231375	Qser1	protein_coding	protein_coding
2	105387843	105389003	-	-139	-138	2.15	-7.35	-8.89	-0.458	CDS	CDS	ENSMUSG00000005973	ENSMUST00000006128	Rcn1	protein_coding	protein_coding
2	106969015	106974275	-	-489	-Inf	9.62	-6.46	-7.93	0.571	CDS	CDS	ENSMUSG00000027122	ENSMUST00000028536	Arl14ep	protein_coding	protein_coding
2	112363010	112363332	-	-127	-126	4.9	-1.92	-2.79	-0.305	three_prime_utr	three_prime_utr	ENSMUSG00000027131	ENSMUST00000028551	Emc4	protein_coding	protein_coding
2	112649375	112654512	-	-466	-Inf	13.7	-1.49	-2.26	-0.853	CDS	CDS	ENSMUSG00000057378	ENSMUST00000208151	Ryr3	protein_coding	protein_coding
2	113746461	113746731	-	-98.1	-96.8	2.52	-1.91	-2.79	-0.363	three_prime_utr	three_prime_utr	ENSMUSG00000074934	ENSMUST00000099575	Grem1	protein_coding	protein_coding
2	113746909	113747417	-	-117	-115	2.18	-3.77	-4.96	-0.307	three_prime_utr	three_prime_utr	ENSMUSG00000074934	ENSMUST00000099575	Grem1	protein_coding	protein_coding
2	114195315	114198642	-	-452	-Inf	13.2	-9.34	-11	0.496	CDS	CDS	ENSMUSG00000040321	ENSMUST00000050668	Zfp770	protein_coding	protein_coding
2	115863363	115864888	-	-406	-Inf	6.08	-1.52	-2.31	0.18	three_prime_utr	three_prime_utr	ENSMUSG00000027210	ENSMUST00000110907	Meis2	protein_coding	protein_coding
2	116063230	116064261	-	-13	-12.1	3.84	-1.43	-2.19	-0.697	CDS	CDS	ENSMUSG00000027210	ENSMUST00000028639	Meis2	protein_coding	protein_coding
2	118754157	118754516	-	-138	-136	8.69	-4.99	-6.32	-0.891	three_prime_utr	three_prime_utr	ENSMUSG00000045838	ENSMUST00000059997	Ccdc9b	protein_coding	protein_coding
2	118754993	118755233	-	-55.2	-54	1.95	-4.48	-5.76	-0.501	three_prime_utr	three_prime_utr	ENSMUSG00000045838	ENSMUST00000059997	Ccdc9b	protein_coding	protein_coding
2	118757084	118758447	-	-66	-64.8	3.06	-14.1	-15.9	-0.755	CDS	CDS	ENSMUSG00000045838	ENSMUST00000059997	Ccdc9b	protein_coding	protein_coding
2	119444490	119445587	-	-3.28	-2.59	1.47	-11.8	-13.6	3.24	CDS	CDS	ENSMUSG00000034154	ENSMUST00000049920	Ino80	protein_coding	protein_coding
2	119763961	119764440	-	-142	-141	11.6	-1.41	-2.16	-0.662	three_prime_utr	three_prime_utr	ENSMUSG00000034032	ENSMUST00000136419	Rpap1	protein_coding	nonsense_mediated_decay
2	120089473	120089594	-	-14.1	-13.2	1.69	-1.76	-2.6	-0.648	three_prime_utr	three_prime_utr	ENSMUSG00000027293	ENSMUST00000028755	Ehd4	protein_coding	protein_coding
2	120090609	120097084	-	-631	-Inf	7.26	-13.7	-15.6	-0.392	three_prime_utr	three_prime_utr	ENSMUSG00000027293	ENSMUST00000028755	Ehd4	protein_coding	protein_coding
2	120523974	120524335	-	-623	-Inf	5.28	-10.5	-12.3	-0.565	CDS	CDS	ENSMUSG00000027288	ENSMUST00000055241	Zfp106	protein_coding	protein_coding
2	120533521	120534122	-	-416	-Inf	3.36	-5.21	-6.57	-0.308	CDS	CDS	ENSMUSG00000027288	ENSMUST00000055241	Zfp106	protein_coding	protein_coding
2	120534211	120534391	-	-7.62	-6.82	1.31	-2.04	-2.95	-0.415	CDS	CDS	ENSMUSG00000027288	ENSMUST00000055241	Zfp106	protein_coding	protein_coding
2	120534750	120539475	-	-595	-Inf	5.8	-1.43	-2.18	-0.107	CDS	CDS	ENSMUSG00000027288	ENSMUST00000055241	Zfp106	protein_coding	protein_coding
2	120718191	120719215	-	-529	-Inf	21.3	-1.79	-2.64	-0.405	three_prime_utr	three_prime_utr	ENSMUSG00000027284	ENSMUST00000110701	Cdan1	protein_coding	protein_coding
2	120730338	120730895	-	-10.5	-9.65	4.77	-2.59	-3.61	1.62	CDS	CDS	ENSMUSG00000027284	ENSMUST00000110701	Cdan1	protein_coding	protein_coding
2	120731494	120745190	-	-33.6	-32.6	20.1	-4.62	-5.91	2.13	three_prime_utr	three_prime_utr	ENSMUSG00000090100	ENSMUST00000057135	Ttbk2	protein_coding	protein_coding
2	120862575	120862726	-	-6.01	-5.24	1.41	-2.04	-2.95	-0.733	CDS	CDS	ENSMUSG00000027272	ENSMUST00000028728	Ubr1	protein_coding	protein_coding
2	121160491	121164339	-	-160	-158	18.1	-2.08	-2.99	0.505	CDS	CDS	ENSMUSG00000050619	ENSMUST00000110661	Zscan29	protein_coding	protein_coding
2	121207738	121207859	-	-5.43	-4.68	1.35	-1.55	-2.34	-0.693	CDS	CDS	ENSMUSG00000043909	ENSMUST00000110647	Trp53bp1	protein_coding	protein_coding
2	121211318	121221250	-	-133	-131	4.05	-8.29	-9.88	-0.695	CDS	CDS	ENSMUSG00000043909	ENSMUST00000110647	Trp53bp1	protein_coding	protein_coding
2	121232215	121236847	-	-123	-122	3.45	-2.8	-3.85	-0.268	CDS	CDS	ENSMUSG00000043909	ENSMUST00000110647	Trp53bp1	protein_coding	protein_coding
2	121467064	121469985	-	-6.64	-5.86	14.3	-1.36	-2.1	-3.39	CDS	CDS	ENSMUSG00000048222	ENSMUST00000056732	Mfap1b	protein_coding	protein_coding
2	122348921	122353805	-	-43	-41.9	10.7	-1.62	-2.43	-0.495	three_prime_utr	three_prime_utr	ENSMUSG00000033256	ENSMUST00000048635	Shf	protein_coding	protein_coding
2	122594644	122594853	-	-5.05	-4.31	1.37	-1.53	-2.31	0.51	three_prime_utr	three_prime_utr	ENSMUSG00000027199	ENSMUST00000028624	Gatm	protein_coding	protein_coding
2	122702123	122702363	-	-87.9	-86.6	3.53	-5.49	-6.87	-0.936	CDS	CDS	ENSMUSG00000005802	ENSMUST00000005952	Slc30a4	protein_coding	protein_coding
2	125088627	125095990	-	-192	-190	4.48	-1.32	-2.04	0.208	three_prime_utr	three_prime_utr	ENSMUSG00000027201	ENSMUST00000142718	Myef2	protein_coding	protein_coding
2	125300593	125301971	-	-7250	-Inf	8.02	-5.66	-7.06	0.173	three_prime_utr	three_prime_utr	ENSMUSG00000027204	ENSMUST00000028633	Fbn1	protein_coding	protein_coding
2	126628877	126629567	-	-63	-61.8	22.8	-2.29	-3.25	0.573	three_prime_utr	three_prime_utr	ENSMUSG00000027361	ENSMUST00000110425	Gabpb1	protein_coding	protein_coding
2	126826853	126829040	-	-2.12	-1.49	1.21	-16.6	-18.6	2.79	CDS	CDS	ENSMUSG00000027365	ENSMUST00000103224	Trpm7	protein_coding	protein_coding
2	127103808	127103988	-	-10.2	-9.32	3.78	-2.22	-3.16	-2.29	three_prime_utr	three_prime_utr	ENSMUSG00000034906	ENSMUST00000110387	Ncaph	protein_coding	protein_coding
2	127204627	127208220	-	-12.9	-12	14.8	-1.52	-2.31	1.24	five_prime_utr	five_prime_utr	ENSMUSG00000044145	ENSMUST00000056146	1810024B03Rik	protein_coding	protein_coding
2	129281986	129297212	-	-675	-Inf	4.85	-1.34	-2.06	0.245	CDS	CDS	ENSMUSG00000048327	ENSMUST00000052708	Ckap2l	protein_coding	protein_coding
2	130422373	130424283	-	-90.9	-89.6	9.76	-2.3	-3.27	0.547	five_prime_utr	five_prime_utr	ENSMUSG00000037773	ENSMUST00000089581	Pced1a	protein_coding	protein_coding
2	130634784	130637204	-	-170	-168	33.2	-1.59	-2.39	-0.446	CDS	CDS	ENSMUSG00000037703	ENSMUST00000089561	Lzts3	protein_coding	protein_coding
2	130708864	130709164	-	-18.1	-17.1	2.56	-2.58	-3.6	-0.925	three_prime_utr	three_prime_utr	ENSMUSG00000027309	ENSMUST00000044766	4930402H24Rik	protein_coding	protein_coding
2	131177818	131179677	-	-8030	-Inf	30.5	-1.81	-2.66	0.0804	CDS	CDS	ENSMUSG00000068267	ENSMUST00000089510	Cenpb	protein_coding	protein_coding
2	132240300	132240511	-	-23	-22	3.39	-1.41	-2.16	-0.874	three_prime_utr	three_prime_utr	ENSMUSG00000027341	ENSMUST00000110164	Tmem230	protein_coding	protein_coding
2	132253043	132253224	-	-20.7	-19.7	1.53	-2.53	-3.54	-0.819	five_prime_utr	five_prime_utr	ENSMUSG00000027342	ENSMUST00000028817	Pcna	protein_coding	protein_coding
2	134598469	134599026	-	-193	-192	3.11	-5.54	-6.93	-0.536	CDS	CDS	ENSMUSG00000034723	ENSMUST00000038228	Tmx4	protein_coding	protein_coding
2	137082740	137084288	-	-450	-Inf	14.8	-1.91	-2.79	0.425	CDS	CDS	ENSMUSG00000027276	ENSMUST00000028735	Jag1	protein_coding	protein_coding
2	140129263	140154844	-	-82.9	-81.6	2.18	-1.64	-2.46	-0.312	CDS	CDS	ENSMUSG00000045624	ENSMUST00000046030	Esf1	protein_coding	protein_coding
2	148404465	148404704	-	-20.9	-19.9	3.78	-1.95	-2.84	-1.12	three_prime_utr	three_prime_utr	ENSMUSG00000074743	ENSMUST00000099270	Thbd	protein_coding	protein_coding
2	148404912	148405210	-	-14.4	-13.5	2.04	-2	-2.91	-0.733	three_prime_utr	three_prime_utr	ENSMUSG00000074743	ENSMUST00000099270	Thbd	protein_coding	protein_coding
2	148405894	148408188	-	-261	-259	15	-2.17	-3.11	-0.344	CDS	CDS	ENSMUSG00000074743	ENSMUST00000099270	Thbd	protein_coding	protein_coding
2	148871721	148871869	-	-21.2	-20.3	1.82	-1.64	-2.45	-0.528	three_prime_utr	three_prime_utr	ENSMUSG00000027447	ENSMUST00000028938	Cst3	protein_coding	protein_coding
2	150934697	150937013	-	-34.1	-33.1	4.12	-1.31	-2.03	0.46	three_prime_utr	three_prime_utr	ENSMUSG00000068115	ENSMUST00000109896	Ninl	protein_coding	protein_coding
2	152829388	152830998	-	-267	-266	13.4	-2.03	-2.94	-0.283	five_prime_utr	five_prime_utr	ENSMUSG00000007659	ENSMUST00000128172	Bcl2l1	protein_coding	protein_coding
2	154872485	154872725	-	-72.4	-71.1	1.85	-3.86	-5.05	0.488	three_prime_utr	three_prime_utr	ENSMUSG00000074656	ENSMUST00000099173	Eif2s2	protein_coding	protein_coding
2	154884315	154884615	-	-43.4	-42.3	1.77	-6.5	-7.98	-0.331	CDS	CDS	ENSMUSG00000074656	ENSMUST00000099173	Eif2s2	protein_coding	protein_coding
2	154888140	154892188	-	-54.2	-53	1.52	-5.43	-6.81	-0.27	CDS	CDS	ENSMUSG00000074656	ENSMUST00000099173	Eif2s2	protein_coding	protein_coding
2	154892516	154892786	-	-14	-13.1	2.87	-1.81	-2.66	-0.989	five_prime_utr	five_prime_utr	ENSMUSG00000074656	ENSMUST00000161172	Eif2s2	protein_coding	protein_coding
2	155278242	155278573	-	-154	-153	6.38	-2.7	-3.74	-0.69	three_prime_utr	three_prime_utr	ENSMUSG00000038383	ENSMUST00000077626	Pigu	protein_coding	protein_coding
2	155437870	155440749	-	-3.79	-3.08	2.44	-10.5	-12.2	1.93	CDS	CDS	ENSMUSG00000038369	ENSMUST00000043126	Ncoa6	protein_coding	protein_coding
2	155563180	155563510	-	-93.4	-92	5.64	-2.18	-3.12	-0.678	three_prime_utr	three_prime_utr	ENSMUSG00000027610	ENSMUST00000079691	Gss	protein_coding	protein_coding
2	155846893	155847253	-	-59.3	-58.1	10.3	-4.38	-5.65	-1.17	three_prime_utr	three_prime_utr	ENSMUSG00000005882	ENSMUST00000136933	Uqcc1	protein_coding	nonsense_mediated_decay
2	155848000	155851334	-	-91.7	-90.3	6.41	-4.23	-5.48	-0.593	three_prime_utr	three_prime_utr	ENSMUSG00000005882	ENSMUST00000136933	Uqcc1	protein_coding	nonsense_mediated_decay
2	156147238	156147419	-	-72.3	-71.1	2.6	-3.13	-4.24	0.541	three_prime_utr	three_prime_utr	ENSMUSG00000027620	ENSMUST00000109587	Rbm39	protein_coding	protein_coding
2	156170445	156174165	-	-122	-120	1.73	-46.7	-49.4	-0.773	CDS	CDS	ENSMUSG00000027620	ENSMUST00000109587	Rbm39	protein_coding	protein_coding
2	157078655	157079105	-	-4.81	-4.08	7.42	-1.56	-2.35	-2.91	CDS	CDS	ENSMUSG00000055485	ENSMUST00000069098	Soga1	protein_coding	protein_coding
2	160769451	160769992	-	-11.8	-10.9	2.3	-3.16	-4.28	-0.876	three_prime_utr	three_prime_utr	ENSMUSG00000035877	ENSMUST00000103111	Zhx3	protein_coding	protein_coding
2	160770261	160780616	-	-513	-Inf	13.8	-1.75	-2.58	-0.201	three_prime_utr	three_prime_utr	ENSMUSG00000035877	ENSMUST00000103111	Zhx3	protein_coding	protein_coding
2	160949165	160957183	-	-304	-302	17.3	-1.48	-2.25	0.294	CDS	CDS	ENSMUSG00000057133	ENSMUST00000039782	Chd6	protein_coding	protein_coding
2	163336241	163337350	-	-45.8	-44.7	6.16	-17.8	-19.8	-0.813	three_prime_utr	three_prime_utr	ENSMUSG00000017817	ENSMUST00000017961	Jph2	protein_coding	protein_coding
2	163337679	163339432	-	-90.1	-88.8	2.52	-3.17	-4.29	-0.48	three_prime_utr	three_prime_utr	ENSMUSG00000017817	ENSMUST00000017961	Jph2	protein_coding	protein_coding
2	163726822	163727002	-	-5.62	-4.86	2.55	-1.56	-2.35	-2.85	three_prime_utr	three_prime_utr	ENSMUSG00000017697	ENSMUST00000017841	Ada	protein_coding	protein_coding
2	164425893	164426104	-	-47.7	-46.6	1.83	-1.59	-2.39	-0.335	three_prime_utr	three_prime_utr	ENSMUSG00000017009	ENSMUST00000017153	Sdc4	protein_coding	protein_coding
2	164792764	164793003	-	-36.6	-35.5	6.97	-2.96	-4.03	-1.22	three_prime_utr	three_prime_utr	ENSMUSG00000017307	ENSMUST00000134611	Acot8	protein_coding	nonsense_mediated_decay
2	165010537	165022861	-	-169	-167	6.36	-3.36	-4.5	-0.384	CDS	CDS	ENSMUSG00000039804	ENSMUST00000040381	Ncoa5	protein_coding	protein_coding
2	165023129	165034837	-	-18.7	-17.8	3.85	-1.72	-2.55	-1.35	five_prime_utr	five_prime_utr	ENSMUSG00000039804	ENSMUST00000040381	Ncoa5	protein_coding	protein_coding
2	165379623	165383278	-	-292	-290	11.9	-15.9	-17.9	0.934	CDS	CDS	ENSMUSG00000017667	ENSMUST00000103084	Zfp334	protein_coding	protein_coding
2	165784151	165791912	-	-443	-Inf	11.3	-12.8	-14.7	0.522	three_prime_utr	three_prime_utr	ENSMUSG00000039671	ENSMUST00000177633	Zmynd8	protein_coding	protein_coding
2	165807782	165820542	-	-1210	-Inf	16.6	-2.42	-3.42	0.276	CDS	CDS	ENSMUSG00000039671	ENSMUST00000177633	Zmynd8	protein_coding	protein_coding
2	165828270	165828570	-	-16.5	-15.6	1.56	-2.35	-3.33	0.43	CDS	CDS	ENSMUSG00000039671	ENSMUST00000177633	Zmynd8	protein_coding	protein_coding
2	165877305	165878265	-	-27.2	-26.2	6.55	-4.78	-6.09	-1.93	five_prime_utr	five_prime_utr	ENSMUSG00000039671	ENSMUST00000109269	Zmynd8	protein_coding	protein_coding
2	166948832	166950285	-	-745	-Inf	5.46	-4.29	-5.54	0.248	three_prime_utr	three_prime_utr	ENSMUSG00000039536	ENSMUST00000049412	Stau1	protein_coding	protein_coding
2	167036302	167037713	-	-180	-179	8.74	-3.27	-4.4	-0.382	CDS	CDS	ENSMUSG00000039501	ENSMUST00000048988	Znfx1	protein_coding	protein_coding
2	167056301	167056932	-	-160	-158	6.32	-2.16	-3.1	-0.452	CDS	CDS	ENSMUSG00000039501	ENSMUST00000048988	Znfx1	protein_coding	protein_coding
2	167485293	167485593	-	-3.47	-2.77	1.94	-2.5	-3.5	-1.68	CDS	CDS	ENSMUSG00000047030	ENSMUST00000057627	Spata2	protein_coding	protein_coding
2	167617814	167629115	-	-4.17	-3.46	1.29	-1.55	-2.34	-0.417	CDS	CDS	ENSMUSG00000078923	ENSMUST00000109207	Ube2v1	protein_coding	protein_coding
2	167642607	167642818	-	-55.1	-53.9	11.2	-2.12	-3.05	-0.978	three_prime_utr	three_prime_utr	ENSMUSG00000090213	ENSMUST00000006587	Tmem189	protein_coding	protein_coding
2	168181642	168187593	-	-1470	-Inf	19	-18.9	-21	0.298	three_prime_utr	three_prime_utr	ENSMUSG00000093752	ENSMUST00000138667	Gm20716	protein_coding	nonsense_mediated_decay
2	168181642	168187592	-	-1470	-Inf	18.7	-18.8	-20.9	0.297	three_prime_utr	three_prime_utr	ENSMUSG00000093752	ENSMUST00000138667	Gm20716	protein_coding	nonsense_mediated_decay
2	173226793	173226944	-	-33.3	-32.2	1.72	-2.84	-3.9	-0.481	three_prime_utr	three_prime_utr	ENSMUSG00000038400	ENSMUST00000036248	Pmepa1	protein_coding	protein_coding
2	174346503	174346712	-	-3900	-Inf	9.24	-12.7	-14.6	-0.283	five_prime_utr	five_prime_utr	ENSMUSG00000090625	ENSMUST00000168292	Gm20721	protein_coding	5
2	174427492	174428617	-	-775	-Inf	4.04	-7.81	-9.38	-0.31	three_prime_utr	three_prime_utr	ENSMUSG00000016256	ENSMUST00000016400	Ctsz	protein_coding	protein_coding
2	175167483	175167724	-	-6.66	-5.88	2.82	-1.85	-2.7	-1.79	three_prime_utr	three_prime_utr	ENSMUSG00000078902	ENSMUST00000109054	Gm14443	protein_coding	protein_coding
2	177314549	177315862	-	-13.8	-12.9	8.47	-1.31	-2.03	0.923	CDS	CDS	ENSMUSG00000078868	ENSMUST00000108959	Gm14412	protein_coding	protein_coding
2	177387688	177387987	-	-4.62	-3.89	1.96	-2.29	-3.25	-1.7	CDS	CDS	ENSMUSG00000078867	ENSMUST00000128657	Gm14418	protein_coding	protein_coding
2	179912628	179921247	-	-88.9	-87.6	4.48	-4.07	-5.29	0.479	three_prime_utr	three_prime_utr	ENSMUSG00000039117	ENSMUST00000041618	Taf4	protein_coding	protein_coding
2	180683774	180685009	-	-12.4	-11.6	1.72	-2.92	-3.99	0.666	CDS	CDS	ENSMUSG00000038914	ENSMUST00000103055	Dido1	protein_coding	protein_coding
2	181583032	181583303	-	-27.4	-26.4	1.82	-2.04	-2.95	-0.501	three_prime_utr	three_prime_utr	ENSMUSG00000000823	ENSMUST00000108789	Zfp512b	protein_coding	protein_coding
2	181584202	181585357	-	-119	-117	4.87	-1.32	-2.04	-0.275	three_prime_utr	three_prime_utr	ENSMUSG00000000823	ENSMUST00000108789	Zfp512b	protein_coding	protein_coding
3	5397752	5400716	+	-204	-202	10.3	-4.31	-5.56	0.427	CDS	CDS	ENSMUSG00000025255	ENSMUST00000175866	Zfhx4	protein_coding	protein_coding
3	5400925	5412590	+	-226	-224	7.61	-59.8	-62.7	0.964	CDS	CDS	ENSMUSG00000025255	ENSMUST00000175866	Zfhx4	protein_coding	protein_coding
3	5415017	5415797	+	-869	-Inf	10.5	-4.04	-5.26	0.463	three_prime_utr	three_prime_utr	ENSMUSG00000025255	ENSMUST00000026284	Zfhx4	protein_coding	protein_coding
3	7539088	7551648	+	-7.56	-6.76	2.4	-2.04	-2.95	0.89	CDS	CDS	ENSMUSG00000043542	ENSMUST00000051064	Zc2hc1a	protein_coding	protein_coding
3	7553595	7553836	+	-13.9	-13	3.55	-1.31	-2.04	-0.943	three_prime_utr	three_prime_utr	ENSMUSG00000043542	ENSMUST00000051064	Zc2hc1a	protein_coding	protein_coding
3	9280092	9281328	+	-357	-Inf	15.2	-1.59	-2.39	0.43	CDS	CDS	ENSMUSG00000069114	ENSMUST00000155203	Zbtb10	protein_coding	protein_coding
3	14547369	14551421	+	-11.1	-10.2	1.8	-55.5	-58.3	2.78	three_prime_utr	three_prime_utr	ENSMUSG00000027550	ENSMUST00000171620	Lrrcc1	protein_coding	nonsense_mediated_decay
3	14558353	14564550	+	-31.1	-30	2.78	-6.32	-7.78	0.546	CDS	CDS	ENSMUSG00000027550	ENSMUST00000108370	Lrrcc1	protein_coding	protein_coding
3	16203197	16214341	+	-1400	-Inf	11.8	-1.81	-2.66	0.105	CDS	CDS	ENSMUSG00000047213	ENSMUST00000108345	Ythdf3	protein_coding	protein_coding
3	19691494	19691943	+	-186	-184	5.69	-1.85	-2.71	-0.518	three_prime_utr	three_prime_utr	ENSMUSG00000060913	ENSMUST00000029139	Trim55	protein_coding	protein_coding
3	28806741	28807038	+	-52.2	-51	1.83	-8.45	-10.1	-0.826	CDS	CDS	ENSMUSG00000039221	ENSMUST00000043867	Rpl22l1	protein_coding	protein_coding
3	30607065	30607724	+	-105	-103	6.77	-3.99	-5.21	0.592	CDS	CDS	ENSMUSG00000037730	ENSMUST00000192715	Mynn	protein_coding	protein_coding
3	30793293	30801340	+	-41.9	-40.8	2.47	-17.3	-19.3	-0.721	CDS	CDS	ENSMUSG00000027706	ENSMUST00000029256	Sec62	protein_coding	protein_coding
3	31122367	31122577	+	-20.2	-19.3	4.29	-1.38	-2.13	-1.07	three_prime_utr	three_prime_utr	ENSMUSG00000027660	ENSMUST00000029194	Skil	protein_coding	protein_coding
3	32519139	32520833	+	-1200	-Inf	19	-21.5	-23.6	0.664	CDS	CDS	ENSMUSG00000027667	ENSMUST00000193287	Zfp639	protein_coding	protein_coding
3	32577440	32577621	+	-9.08	-8.25	2.29	-1.94	-2.83	1.27	three_prime_utr	three_prime_utr	ENSMUSG00000027668	ENSMUST00000091257	Mfn1	protein_coding	protein_coding
3	33808958	33809648	+	-745	-Inf	3.95	-3.06	-4.15	0.215	three_prime_utr	three_prime_utr	ENSMUSG00000027677	ENSMUST00000099153	Ttc14	protein_coding	protein_coding
3	36090939	36091418	+	-209	-207	5.79	-2.72	-3.76	0.496	three_prime_utr	three_prime_utr	ENSMUSG00000027710	ENSMUST00000011492	Acad9	protein_coding	protein_coding
3	36090946	36091446	+	-209	-207	5.81	-1.82	-2.67	0.425	three_prime_utr	three_prime_utr	ENSMUSG00000027710	ENSMUST00000011492	Acad9	protein_coding	protein_coding
3	36159590	36166598	+	-154	-153	8.08	-25.8	-28	1.12	CDS	CDS	ENSMUSG00000033883	ENSMUST00000197653	Zfp267	protein_coding	protein_coding
3	36948012	36948462	+	-28.7	-27.7	2.95	-1.91	-2.79	-0.569	CDS	CDS	ENSMUSG00000037270	ENSMUST00000057272	4932438A13Rik	protein_coding	protein_coding
3	36987088	36987599	+	-159	-158	5.98	-1.45	-2.21	-0.364	CDS	CDS	ENSMUSG00000037270	ENSMUST00000057272	4932438A13Rik	protein_coding	protein_coding
3	37050857	37052643	+	-131	-130	4.45	-3.95	-5.16	0.571	CDS	CDS	ENSMUSG00000037270	ENSMUST00000057272	4932438A13Rik	protein_coding	protein_coding
3	37312553	37321453	+	-170	-169	18.9	-4.46	-5.73	0.489	CDS	CDS	ENSMUSG00000051444	ENSMUST00000057975	Bbs12	protein_coding	protein_coding
3	39010037	39011536	+	-87.2	-85.9	9.09	-2.89	-3.95	0.811	CDS	CDS	ENSMUSG00000046743	ENSMUST00000061260	Fat4	protein_coding	protein_coding
3	40786749	40789485	+	-215	-214	2.87	-2.93	-4	-0.276	CDS	CDS	ENSMUSG00000025757	ENSMUST00000204702	Hspa4l	protein_coding	protein_coding
3	40961663	40969926	+	-17.5	-16.6	1.65	-4.6	-5.89	-0.634	CDS	CDS	ENSMUSG00000025762	ENSMUST00000048490	Larp1b	protein_coding	protein_coding
3	51473271	51473991	+	-524	-Inf	4.43	-3.16	-4.27	-0.252	three_prime_utr	three_prime_utr	ENSMUSG00000063273	ENSMUST00000193266	Naa15	protein_coding	protein_coding
3	53041557	53043410	+	-128	-126	5.82	-1.98	-2.88	-0.616	five_prime_utr	five_prime_utr	ENSMUSG00000048332	ENSMUST00000059562	Lhfp	protein_coding	protein_coding
3	53481484	53481755	+	-17.5	-16.6	4.15	-1.97	-2.86	-1.25	three_prime_utr	three_prime_utr	ENSMUSG00000049504	ENSMUST00000058577	Proser1	protein_coding	protein_coding
3	55116183	55117346	+	-350	-Inf	6.34	-6.04	-7.48	-0.692	CDS	CDS	ENSMUSG00000036580	ENSMUST00000044116	Spg20	protein_coding	protein_coding
3	55135438	55136216	+	-727	-Inf	9.66	-1.62	-2.43	-0.2	three_prime_utr	three_prime_utr	ENSMUSG00000036580	ENSMUST00000044116	Spg20	protein_coding	protein_coding
3	55468093	55468424	+	-506	-Inf	6.18	-14.3	-16.1	-1.21	three_prime_utr	three_prime_utr	ENSMUSG00000027797	ENSMUST00000167204	Dclk1	protein_coding	protein_coding
3	57826276	57833853	+	-132	-131	2.56	-1.35	-2.09	-0.193	three_prime_utr	three_prime_utr	ENSMUSG00000036503	ENSMUST00000197205	Rnf13	protein_coding	nonsense_mediated_decay
3	58415434	58416604	+	-373	-Inf	18	-1.8	-2.65	-0.571	CDS	CDS	ENSMUSG00000027806	ENSMUST00000099090	Tsc22d2	protein_coding	protein_coding
3	58437346	58460427	+	-728	-Inf	6.03	-3.56	-4.73	0.389	three_prime_utr	three_prime_utr	ENSMUSG00000027806	ENSMUST00000196049	Tsc22d2	protein_coding	nonsense_mediated_decay
3	60628819	60629390	+	-477	-Inf	3.3	-16.1	-18	-0.465	three_prime_utr	three_prime_utr	ENSMUSG00000027763	ENSMUST00000099087	Mbnl1	protein_coding	protein_coding
3	61364539	61367113	+	-537	-Inf	11.7	-1.94	-2.82	-0.2	three_prime_utr	three_prime_utr	ENSMUSG00000036894	ENSMUST00000049064	Rap2b	protein_coding	protein_coding
3	62339929	62341115	+	-8.58	-7.76	4.52	-2.24	-3.19	-1.7	CDS	CDS	ENSMUSG00000036885	ENSMUST00000079300	Arhgef26	protein_coding	protein_coding
3	64016657	64016778	+	-5.45	-4.69	1.42	-2.73	-3.77	-1.17	CDS	CDS	ENSMUSG00000027823	ENSMUST00000029405	Gmps	protein_coding	protein_coding
3	65528499	65546139	+	-972	-Inf	10.1	-4.23	-5.48	0.305	CDS	CDS	ENSMUSG00000034640	ENSMUST00000047906	Tiparp	protein_coding	protein_coding
3	67082618	67082859	+	-8.1	-7.29	1.39	-1.84	-2.69	-0.419	CDS	CDS	ENSMUSG00000034544	ENSMUST00000162036	Rsrc1	protein_coding	protein_coding
3	68494591	68495161	+	-53.1	-51.9	3.71	-2.37	-3.35	-0.733	CDS	CDS	ENSMUSG00000102422	ENSMUST00000182006	Iqschfp	protein_coding	protein_coding
3	68493595	68495178	+	-51.5	-50.4	3.11	-3.63	-4.81	-0.817	CDS	CDS	ENSMUSG00000102422	ENSMUST00000182006	Iqschfp	protein_coding	protein_coding
3	69019161	69022136	+	-58.4	-57.2	1.69	-2.1	-3.02	0.305	CDS	CDS	ENSMUSG00000034349	ENSMUST00000042901	Smc4	protein_coding	protein_coding
3	69030419	69031758	+	-39.1	-38	1.37	-2.21	-3.15	0.342	CDS	CDS	ENSMUSG00000034349	ENSMUST00000042901	Smc4	protein_coding	protein_coding
3	69034101	69034623	+	-45.5	-44.4	3.63	-3.87	-5.07	1.25	three_prime_utr	three_prime_utr	ENSMUSG00000034349	ENSMUST00000148385	Smc4	protein_coding	nonsense_mediated_decay
3	81209175	81209446	+	-41.1	-40	3.74	-1.45	-2.21	0.389	three_prime_utr	three_prime_utr	ENSMUSG00000028019	ENSMUST00000143721	Pdgfc	protein_coding	nonsense_mediated_decay
3	81210732	81213292	+	-1170	-Inf	13.7	-7.56	-9.12	0.524	three_prime_utr	three_prime_utr	ENSMUSG00000028019	ENSMUST00000129285	Pdgfc	protein_coding	nonsense_mediated_decay
3	81951462	81954988	+	-153	-151	15.3	-2.21	-3.16	0.933	three_prime_utr	three_prime_utr	ENSMUSG00000028015	ENSMUST00000029649	Ctso	protein_coding	protein_coding
3	84864001	84925568	+	-386	-Inf	14.3	-1.91	-2.79	-0.389	CDS	CDS	ENSMUSG00000028086	ENSMUST00000107679	Fbxw7	protein_coding	protein_coding
3	84978507	84979138	+	-20.2	-19.2	3.53	-2.09	-3.02	0.569	three_prime_utr	three_prime_utr	ENSMUSG00000028086	ENSMUST00000107679	Fbxw7	protein_coding	protein_coding
3	85652313	85652583	+	-9.46	-8.62	2.8	-1.34	-2.07	-1.22	CDS	CDS	ENSMUSG00000028085	ENSMUST00000107674	Gatb	protein_coding	protein_coding
3	86083597	86084998	+	-564	-Inf	5.62	-1.43	-2.18	-0.191	CDS	CDS	ENSMUSG00000028082	ENSMUST00000238443	Sh3d19	protein_coding	protein_coding
3	86348292	86348743	+	-15.9	-15	2.55	-3.27	-4.4	-0.875	CDS	CDS	ENSMUSG00000028080	ENSMUST00000192145	Lrba	protein_coding	protein_coding
3	87617588	87617918	+	-16.9	-16	23.3	-3.38	-4.52	-2.38	five_prime_utr	five_prime_utr	ENSMUSG00000041977	ENSMUST00000039476	Arhgef11	protein_coding	protein_coding
3	87923256	87923672	+	-52.6	-51.5	2.83	-2.06	-2.97	0.446	three_prime_utr	three_prime_utr	ENSMUSG00000019710	ENSMUST00000019854	Mrpl24	protein_coding	protein_coding
3	87930522	87938583	+	-567	-Inf	13.3	-1.97	-2.87	0.225	CDS	CDS	ENSMUSG00000048039	ENSMUST00000055984	Isg20l2	protein_coding	protein_coding
3	87975894	87978802	+	-11900	-Inf	5.49	-248	-251	-0.291	CDS	CDS	ENSMUSG00000004891	ENSMUST00000090973	Nes	protein_coding	protein_coding
3	87979071	87979582	+	-1170	-Inf	2.54	-21.1	-23.2	-0.296	CDS	CDS	ENSMUSG00000004891	ENSMUST00000090973	Nes	protein_coding	protein_coding
3	88328347	88328767	+	-446	-Inf	6.03	-8.36	-9.96	-0.691	three_prime_utr	three_prime_utr	ENSMUSG00000001418	ENSMUST00000177005	Glmp	protein_coding	protein_coding
3	88350824	88351328	+	-72.1	-70.9	2.15	-18.5	-20.6	-0.91	CDS	CDS	ENSMUSG00000001415	ENSMUST00000001451	Smg5	protein_coding	protein_coding
3	88538911	88539151	+	-5.03	-4.29	1.46	-8.34	-9.93	-1.59	three_prime_utr	three_prime_utr	ENSMUSG00000074480	ENSMUST00000172699	Mex3a	protein_coding	protein_coding
3	88588152	88588419	+	-606	-Inf	7.24	-2.18	-3.12	-0.282	three_prime_utr	three_prime_utr	ENSMUSG00000041355	ENSMUST00000195014	Ssr2	protein_coding	protein_coding
3	88646276	88647035	+	-129	-128	1.91	-21.5	-23.7	-0.664	three_prime_utr	three_prime_utr	ENSMUSG00000028059	ENSMUST00000177498	Arhgef2	protein_coding	protein_coding
3	88647662	88648052	+	-1260	-Inf	7.61	-14.7	-16.6	-0.521	three_prime_utr	three_prime_utr	ENSMUSG00000028059	ENSMUST00000176500	Arhgef2	protein_coding	protein_coding
3	88907552	88908438	+	-117	-116	4.77	-3.05	-4.14	-0.564	CDS	CDS	ENSMUSG00000054199	ENSMUST00000107498	Gon4l	protein_coding	protein_coding
3	88984118	88984598	+	-26.6	-25.6	2.18	-2.15	-3.08	-0.46	CDS	CDS	ENSMUSG00000028053	ENSMUST00000186583	Ash1l	protein_coding	protein_coding
3	89182525	89182765	+	-51.3	-50.1	2.69	-2.62	-3.64	-0.507	three_prime_utr	three_prime_utr	ENSMUSG00000028049	ENSMUST00000029684	Scamp3	protein_coding	protein_coding
3	89429877	89430027	+	-3.75	-3.05	2.2	-2.08	-2.99	-1.84	three_prime_utr	three_prime_utr	ENSMUSG00000042626	ENSMUST00000191485	Shc1	protein_coding	protein_coding
3	89446345	89447909	+	-676	-Inf	5.38	-2.38	-3.36	-0.244	CDS	CDS	ENSMUSG00000042613	ENSMUST00000038942	Pbxip1	protein_coding	protein_coding
3	89448148	89449334	+	-860	-Inf	10.6	-3.2	-4.32	-0.357	three_prime_utr	three_prime_utr	ENSMUSG00000042613	ENSMUST00000038942	Pbxip1	protein_coding	protein_coding
3	89751678	89751859	+	-8.48	-7.66	1.76	-4.25	-5.5	-1.28	three_prime_utr	three_prime_utr	ENSMUSG00000027951	ENSMUST00000098924	Adar	protein_coding	protein_coding
3	89752007	89752488	+	-15.9	-15	3.88	-2.42	-3.41	-0.883	three_prime_utr	three_prime_utr	ENSMUSG00000027951	ENSMUST00000098924	Adar	protein_coding	protein_coding
3	89781784	89783970	+	-2620	-Inf	12.8	-11.7	-13.5	0.398	three_prime_utr	three_prime_utr	ENSMUSG00000042572	ENSMUST00000038356	Ube2q1	protein_coding	protein_coding
3	90061646	90066039	+	-78.9	-77.6	5.86	-1.73	-2.56	0.36	three_prime_utr	three_prime_utr	ENSMUSG00000027942	ENSMUST00000160640	4933434E20Rik	protein_coding	protein_coding
3	90079631	90080523	+	-82.7	-81.5	2.14	-5.58	-6.97	-0.409	CDS	CDS	ENSMUSG00000027940	ENSMUST00000029549	Tpm3	protein_coding	protein_coding
3	90086455	90087766	+	-15.8	-14.9	1.28	-42.3	-44.9	-0.67	CDS	CDS	ENSMUSG00000027940	ENSMUST00000121503	Tpm3	protein_coding	protein_coding
3	90252415	90252625	+	-25.2	-24.3	1.4	-4.89	-6.21	-0.454	three_prime_utr	three_prime_utr	ENSMUSG00000052310	ENSMUST00000015467	Slc39a1	protein_coding	protein_coding
3	90487508	90488379	+	-263	-262	6.82	-3.19	-4.31	0.274	three_prime_utr	three_prime_utr	ENSMUSG00000001016	ENSMUST00000001042	Ilf2	protein_coding	protein_coding
3	90602287	90605885	+	-529	-Inf	1.65	-434	-426	-0.708	three_prime_utr	three_prime_utr	ENSMUSG00000001021	ENSMUST00000001047	S100a3	protein_coding	protein_coding
3	90603770	90606045	+	-2180	-Inf	2.58	-434	-434	-0.728	CDS	CDS	ENSMUSG00000001020	ENSMUST00000001046	S100a4	protein_coding	protein_coding
3	90613148	90613765	+	-46.7	-45.5	2.19	-5.41	-6.79	-0.518	five_prime_utr	five_prime_utr	ENSMUSG00000001025	ENSMUST00000001051	S100a6	protein_coding	protein_coding
3	90614002	90623765	+	-194	-192	1.62	-23.5	-25.7	-0.435	CDS	CDS	ENSMUSG00000001025	ENSMUST00000001051	S100a6	protein_coding	protein_coding
3	93520487	93526004	+	-1520	-Inf	3.42	-6.27	-7.74	-0.226	CDS	CDS	ENSMUSG00000027907	ENSMUST00000029515	S100a11	protein_coding	protein_coding
3	93526059	93526287	+	-1660	-Inf	3.32	-31.1	-33.5	-0.339	three_prime_utr	three_prime_utr	ENSMUSG00000027907	ENSMUST00000029515	S100a11	protein_coding	protein_coding
3	93555138	93561138	+	-94.7	-93.4	1.74	-17.7	-19.7	-0.507	CDS	CDS	ENSMUSG00000041959	ENSMUST00000045756	S100a10	protein_coding	protein_coding
3	93564288	93564643	+	-726	-Inf	2.41	-49.1	-51.8	-0.511	three_prime_utr	three_prime_utr	ENSMUSG00000041959	ENSMUST00000045756	S100a10	protein_coding	protein_coding
3	94447787	94450180	+	-309	-308	10.7	-6.82	-8.33	-0.538	three_prime_utr	three_prime_utr	ENSMUSG00000028140	ENSMUST00000029786	Mrpl9	protein_coding	protein_coding
3	94878674	94880860	+	-480	-Inf	16.2	-1.41	-2.16	-0.17	CDS	CDS	ENSMUSG00000038902	ENSMUST00000107270	Pogz	protein_coding	protein_coding
3	95006633	95006813	+	-3.65	-2.95	1.64	-2.83	-3.88	-1.53	three_prime_utr	three_prime_utr	ENSMUSG00000038861	ENSMUST00000072287	Pi4kb	protein_coding	protein_coding
3	95236139	95236349	+	-20.1	-19.1	3.14	-1.51	-2.29	-0.82	three_prime_utr	three_prime_utr	ENSMUSG00000046722	ENSMUST00000053872	Cdc42se1	protein_coding	protein_coding
3	95286757	95288128	+	-282	-281	6.36	-2.89	-3.95	-0.387	five_prime_utr	five_prime_utr	ENSMUSG00000038712	ENSMUST00000039537	Mindy1	protein_coding	protein_coding
3	95295926	95296106	+	-5.96	-5.19	1.71	-1.98	-2.87	-1.05	three_prime_utr	three_prime_utr	ENSMUSG00000038712	ENSMUST00000039537	Mindy1	protein_coding	protein_coding
3	95896338	95896519	+	-15.3	-14.4	1.69	-1.82	-2.68	-0.552	three_prime_utr	three_prime_utr	ENSMUSG00000015750	ENSMUST00000015894	Aph1a	protein_coding	protein_coding
3	95937145	95945323	+	-672	-Inf	2.9	-7.31	-8.85	-0.258	CDS	CDS	ENSMUSG00000015749	ENSMUST00000165307	Anp32e	protein_coding	protein_coding
3	96153453	96156434	+	-608	-Inf	10.1	-5.04	-6.37	-0.268	CDS	CDS	ENSMUSG00000038495	ENSMUST00000090785	Otud7b	protein_coding	protein_coding
3	96172509	96174401	+	-27.9	-26.8	2.65	-13.5	-15.3	-0.591	CDS	CDS	ENSMUSG00000068856	ENSMUST00000076372	Sf3b4	protein_coding	protein_coding
3	96663409	96663860	+	-156	-154	3.89	-1.88	-2.75	-2.59	three_prime_utr	three_prime_utr	ENSMUSG00000090210	ENSMUST00000119365	Itga10	protein_coding	protein_coding
3	96683549	96684593	+	-10.1	-9.29	27.5	-1.59	-2.39	-2.27	CDS	CDS	ENSMUSG00000038354	ENSMUST00000048427	Ankrd35	protein_coding	protein_coding
3	98382490	98411722	+	-34	-32.9	18	-2.71	-3.75	-0.893	five_prime_utr	five_prime_utr	ENSMUSG00000050064	ENSMUST00000056096	Zfp697	protein_coding	protein_coding
3	98428560	98428980	+	-21.7	-20.8	2.07	-2.39	-3.38	-0.697	three_prime_utr	three_prime_utr	ENSMUSG00000050064	ENSMUST00000056096	Zfp697	protein_coding	protein_coding
3	98429699	98430030	+	-23.4	-22.4	2.54	-3.33	-4.47	-0.869	three_prime_utr	three_prime_utr	ENSMUSG00000050064	ENSMUST00000056096	Zfp697	protein_coding	protein_coding
3	100205812	100206651	+	-95.5	-94.2	5.75	-1.52	-2.3	0.456	three_prime_utr	three_prime_utr	ENSMUSG00000027865	ENSMUST00000197797	Gdap2	protein_coding	protein_coding
3	101439413	101439773	+	-58.3	-57.2	4.98	-2.98	-4.06	-1.12	CDS	CDS	ENSMUSG00000042035	ENSMUST00000043983	Igsf3	protein_coding	protein_coding
3	101460362	101461082	+	-83	-81.7	5.86	-2.55	-3.56	-0.572	three_prime_utr	three_prime_utr	ENSMUSG00000042035	ENSMUST00000043983	Igsf3	protein_coding	protein_coding
3	102513992	102521013	+	-1610	-Inf	13.4	-1.86	-2.73	0.31	CDS	CDS	ENSMUSG00000027859	ENSMUST00000106925	Ngf	protein_coding	protein_coding
3	103020575	103020845	+	-48.3	-47.1	1.91	-1.92	-2.81	0.36	five_prime_utr	five_prime_utr	ENSMUSG00000068823	ENSMUST00000197488	Csde1	protein_coding	protein_coding
3	103058035	103058186	+	-15.9	-15	1.88	-3.05	-4.15	-0.738	three_prime_utr	three_prime_utr	ENSMUSG00000068823	ENSMUST00000029446	Csde1	protein_coding	protein_coding
3	103352116	103354338	+	-262	-261	6.19	-9.07	-10.7	0.69	three_prime_utr	three_prime_utr	ENSMUSG00000033014	ENSMUST00000197365	Trim33	protein_coding	protein_coding
3	103354906	103355507	+	-79.5	-78.3	6.12	-4.07	-5.3	0.776	three_prime_utr	three_prime_utr	ENSMUSG00000033014	ENSMUST00000029444	Trim33	protein_coding	protein_coding
3	103813354	103814951	+	-10.3	-9.49	1.98	-1.51	-2.29	-0.718	CDS	CDS	ENSMUSG00000032952	ENSMUST00000076599	Ap4b1	protein_coding	protein_coding
3	103813361	103814959	+	-10.9	-10	2.08	-1.64	-2.45	-0.77	CDS	CDS	ENSMUSG00000032952	ENSMUST00000076599	Ap4b1	protein_coding	protein_coding
3	103961474	103962682	+	-258	-256	18.7	-3.07	-4.17	0.763	three_prime_utr	three_prime_utr	ENSMUSG00000044098	ENSMUST00000151927	Rsbn1	protein_coding	nonsense_mediated_decay
3	104652744	104655831	+	-218	-216	3.51	-5.25	-6.62	-0.251	CDS	CDS	ENSMUSG00000032902	ENSMUST00000046212	Slc16a1	protein_coding	protein_coding
3	104919486	104926861	+	-83.1	-81.9	9.16	-5.52	-6.91	-1.24	three_prime_utr	three_prime_utr	ENSMUSG00000045576	ENSMUST00000183914	St7l	protein_coding	nonsense_mediated_decay
3	105967228	105967378	+	-7.62	-6.81	1.23	-3.32	-4.46	-0.514	three_prime_utr	three_prime_utr	ENSMUSG00000000561	ENSMUST00000130994	Wdr77	protein_coding	nonsense_mediated_decay
3	105967223	105974426	+	-7.95	-7.15	1.24	-3.3	-4.43	-0.512	three_prime_utr	three_prime_utr	ENSMUSG00000000561	ENSMUST00000130994	Wdr77	protein_coding	nonsense_mediated_decay
3	106732787	106733148	+	-7.83	-7.02	1.67	-6.64	-8.14	1.13	CDS	CDS	ENSMUSG00000056260	ENSMUST00000127003	Lrif1	protein_coding	nonsense_mediated_decay
3	106734404	106736487	+	-1070	-Inf	12.2	-14.7	-16.6	0.562	three_prime_utr	three_prime_utr	ENSMUSG00000056260	ENSMUST00000106736	Lrif1	protein_coding	protein_coding
3	108674702	108677114	+	-89.4	-88.1	3.59	-4.21	-5.46	-0.475	CDS	CDS	ENSMUSG00000027884	ENSMUST00000106609	Clcc1	protein_coding	protein_coding
3	116024022	116028178	+	-174	-172	9.74	-3.13	-4.24	-0.356	three_prime_utr	three_prime_utr	ENSMUSG00000027963	ENSMUST00000029575	Extl2	protein_coding	protein_coding
3	116581221	116581760	+	-158	-157	7.91	-5.57	-6.97	1.14	three_prime_utr	three_prime_utr	ENSMUSG00000027961	ENSMUST00000029573	Lrrc39	protein_coding	protein_coding
3	116907486	116908177	+	-108	-106	10.6	-1.67	-2.5	-0.463	three_prime_utr	three_prime_utr	ENSMUSG00000033386	ENSMUST00000195905	Frrs1	protein_coding	protein_coding
3	122010002	122011434	+	-18.2	-17.3	1.73	-23.5	-25.7	2.13	CDS	CDS	ENSMUSG00000039831	ENSMUST00000037958	Arhgap29	protein_coding	protein_coding
3	122011493	122015044	+	-2490	-Inf	11	-4.04	-5.27	0.222	CDS	CDS	ENSMUSG00000039831	ENSMUST00000037958	Arhgap29	protein_coding	protein_coding
3	122511272	122519295	+	-204	-202	7.71	-3.04	-4.13	-0.422	CDS	CDS	ENSMUSG00000028121	ENSMUST00000029766	Bcar3	protein_coding	protein_coding
3	126363892	126440106	+	-465	-Inf	16.1	-3.81	-5.01	0.37	CDS	CDS	ENSMUSG00000046561	ENSMUST00000093976	Arsj	protein_coding	protein_coding
3	127615540	127616884	+	-47.8	-46.7	2.81	-2.23	-3.18	0.724	three_prime_utr	three_prime_utr	ENSMUSG00000051278	ENSMUST00000200490	Zgrf1	protein_coding	nonsense_mediated_decay
3	129215669	129215819	+	-3.45	-2.76	1.45	-3.04	-4.13	1.34	CDS	CDS	ENSMUSG00000028023	ENSMUST00000174661	Pitx2	protein_coding	protein_coding
3	129218364	129219202	+	-398	-Inf	9.68	-1.6	-2.4	0.224	three_prime_utr	three_prime_utr	ENSMUSG00000028023	ENSMUST00000029657	Pitx2	protein_coding	protein_coding
3	129634756	129635116	+	-47.1	-45.9	2.97	-3.15	-4.26	-1.01	three_prime_utr	three_prime_utr	ENSMUSG00000041220	ENSMUST00000071402	Elovl6	protein_coding	protein_coding
3	132177913	132178362	+	-87.8	-86.5	4.85	-3.3	-4.44	-1.03	three_prime_utr	three_prime_utr	ENSMUSG00000028031	ENSMUST00000029665	Dkk2	protein_coding	protein_coding
3	132179556	132179916	+	-59.4	-58.2	5.95	-1.75	-2.59	-1.2	three_prime_utr	three_prime_utr	ENSMUSG00000028031	ENSMUST00000029665	Dkk2	protein_coding	protein_coding
3	135237578	135237957	+	-9.34	-8.51	1.44	-4.52	-5.8	1.48	CDS	CDS	ENSMUSG00000045328	ENSMUST00000062893	Cenpe	protein_coding	protein_coding
3	135238460	135243720	+	-92.6	-91.3	2.31	-4.37	-5.64	0.719	CDS	CDS	ENSMUSG00000045328	ENSMUST00000062893	Cenpe	protein_coding	protein_coding
3	135247422	135247603	+	-7.45	-6.65	1.27	-1.82	-2.67	0.847	CDS	CDS	ENSMUSG00000045328	ENSMUST00000062893	Cenpe	protein_coding	protein_coding
3	135248438	135251667	+	-23.6	-22.6	1.65	-12.5	-14.3	1.35	CDS	CDS	ENSMUSG00000045328	ENSMUST00000062893	Cenpe	protein_coding	protein_coding
3	135268975	135270841	+	-18.3	-17.3	1.95	-2.24	-3.2	0.998	CDS	CDS	ENSMUSG00000045328	ENSMUST00000062893	Cenpe	protein_coding	protein_coding
3	135465198	135465559	+	-95.8	-94.5	1.49	-1.86	-2.72	0.124	three_prime_utr	three_prime_utr	ENSMUSG00000078578	ENSMUST00000197134	Ube2d3	protein_coding	protein_coding
3	136935538	136935899	+	-47.2	-46.1	3.05	-4.51	-5.79	-0.706	three_prime_utr	three_prime_utr	ENSMUSG00000028161	ENSMUST00000070198	Ppp3ca	protein_coding	protein_coding
3	138065051	138071706	+	-627	-Inf	6.74	-26.9	-29.2	-0.371	CDS	CDS	ENSMUSG00000090066	ENSMUST00000163080	1110002E22Rik	protein_coding	protein_coding
3	138080398	138081506	+	-1170	-Inf	8.41	-1.43	-2.19	-0.16	three_prime_utr	three_prime_utr	ENSMUSG00000090066	ENSMUST00000163080	1110002E22Rik	protein_coding	protein_coding
3	138527264	138533506	+	-14.7	-13.8	1.75	-1.6	-2.4	-0.845	five_prime_utr	five_prime_utr	ENSMUSG00000028156	ENSMUST00000196990	Eif4e	protein_coding	protein_coding
3	138904225	138904465	+	-4.55	-3.82	3.18	-2.81	-3.87	-1.53	three_prime_utr	three_prime_utr	ENSMUSG00000028152	ENSMUST00000029800	Tspan5	protein_coding	protein_coding
3	144597499	144597680	+	-46.2	-45.1	1.58	-5.03	-6.36	-0.51	three_prime_utr	three_prime_utr	ENSMUSG00000037072	ENSMUST00000082437	Selenof	protein_coding	protein_coding
3	145927508	145927658	+	-1.6	-1	1.91	-1.46	-2.22	-2.81	ncRNA	exon	ENSMUSG00000028191	ENSMUST00000198122	Bcl10	protein_coding	processed_transcript
3	146438793	146439064	+	-16.1	-15.2	3.03	-4.91	-6.24	-1.65	three_prime_utr	three_prime_utr	ENSMUSG00000036825	ENSMUST00000106151	Ssx2ip	protein_coding	protein_coding
3	152368292	152370289	+	-201	-200	4.38	-1.89	-2.76	-0.354	CDS	CDS	ENSMUSG00000025437	ENSMUST00000117492	Usp33	protein_coding	protein_coding
3	152788464	152822664	+	-667	-Inf	14.8	-2.1	-3.02	-0.424	three_prime_utr	three_prime_utr	ENSMUSG00000039047	ENSMUST00000159899	Pigk	protein_coding	protein_coding
3	157537613	157539233	+	-6.59	-5.81	1.45	-1.92	-2.8	-0.294	CDS	CDS	ENSMUSG00000028180	ENSMUST00000106058	Zranb2	protein_coding	protein_coding
3	8925622	8926731	-	-13.4	-12.5	9.18	-2.05	-2.97	1.35	three_prime_utr	three_prime_utr	ENSMUSG00000027506	ENSMUST00000120143	Tpd52	protein_coding	protein_coding
3	9434271	9434482	-	-7.06	-6.27	2.94	-2.47	-3.47	-1.81	three_prime_utr	three_prime_utr	ENSMUSG00000040209	ENSMUST00000041124	Zfp704	protein_coding	protein_coding
3	9437358	9437509	-	-3.82	-3.12	1.99	-1.59	-2.39	-1.6	three_prime_utr	three_prime_utr	ENSMUSG00000040209	ENSMUST00000041124	Zfp704	protein_coding	protein_coding
3	9438137	9439893	-	-116	-114	11.2	-1.35	-2.08	0.565	three_prime_utr	three_prime_utr	ENSMUSG00000040209	ENSMUST00000041124	Zfp704	protein_coding	protein_coding
3	10435505	10440012	-	-89.4	-88.1	4.61	-3.74	-4.93	-0.866	CDS	CDS	ENSMUSG00000027534	ENSMUST00000099223	Snx16	protein_coding	protein_coding
3	19226726	19229889	-	-546	-Inf	11.9	-1.46	-2.22	0.192	three_prime_utr	three_prime_utr	ENSMUSG00000069094	ENSMUST00000099195	Pde7a	protein_coding	protein_coding
3	29952193	29957430	-	-80.2	-78.9	8.13	-1.87	-2.74	0.56	three_prime_utr	three_prime_utr	ENSMUSG00000027684	ENSMUST00000172694	Mecom	protein_coding	protein_coding
3	35894742	35897842	-	-300	-299	9.13	-3.95	-5.16	0.409	three_prime_utr	three_prime_utr	ENSMUSG00000027708	ENSMUST00000108182	Dcun1d1	protein_coding	protein_coding
3	38451388	38452019	-	-141	-140	4.92	-4.73	-6.03	-0.607	three_prime_utr	three_prime_utr	ENSMUSG00000044864	ENSMUST00000120875	Ankrd50	protein_coding	protein_coding
3	38452198	38454544	-	-93.7	-92.3	3.31	-1.41	-2.16	-0.221	CDS	CDS	ENSMUSG00000044864	ENSMUST00000156038	Ankrd50	protein_coding	protein_coding
3	38454993	38484784	-	-807	-Inf	11.8	-7.08	-8.6	-0.278	CDS	CDS	ENSMUSG00000044864	ENSMUST00000156038	Ankrd50	protein_coding	protein_coding
3	41070645	41083046	-	-240	-239	72	-1.61	-2.42	-0.913	CDS	CDS	ENSMUSG00000049940	ENSMUST00000058578	Pgrmc2	protein_coding	protein_coding
3	51255746	51256857	-	-1050	-Inf	11.7	-1.95	-2.83	0.231	three_prime_utr	three_prime_utr	ENSMUSG00000037174	ENSMUST00000183463	Elf2	protein_coding	nonsense_mediated_decay
3	51521098	51521429	-	-32	-30.9	2.14	-4.16	-5.39	-0.776	three_prime_utr	three_prime_utr	ENSMUSG00000037111	ENSMUST00000037141	Setd7	protein_coding	protein_coding
3	51855597	51856047	-	-62.2	-61	3.82	-2.29	-3.25	-0.743	CDS	CDS	ENSMUSG00000061143	ENSMUST00000121440	Maml3	protein_coding	protein_coding
3	52104536	52105016	-	-17.7	-16.8	47.7	-1.35	-2.08	-1.28	five_prime_utr	five_prime_utr	ENSMUSG00000061143	ENSMUST00000121440	Maml3	protein_coding	protein_coding
3	52994135	52994435	-	-4.04	-3.32	5.3	-1.66	-2.47	-3.07	ncRNA	exon	ENSMUSG00000027742	ENSMUST00000194779	Cog6	protein_coding	retained_intron
3	53451457	53453578	-	-114	-112	6.4	-2.3	-3.27	-0.408	three_prime_utr	three_prime_utr	ENSMUSG00000042997	ENSMUST00000130348	Nhlrc3	protein_coding	nonsense_mediated_decay
3	56004724	56005504	-	-52	-50.9	6.23	-1.96	-2.85	0.727	CDS	CDS	ENSMUSG00000027799	ENSMUST00000029374	Nbea	protein_coding	protein_coding
3	57287377	57287647	-	-934	-Inf	5.81	-5.57	-6.97	-0.549	three_prime_utr	three_prime_utr	ENSMUSG00000027800	ENSMUST00000196979	Tm4sf1	protein_coding	protein_coding
3	57843233	57844758	-	-4.23	-3.51	1.59	-1.45	-2.21	-1.25	three_prime_utr	three_prime_utr	ENSMUSG00000027805	ENSMUST00000120289	Pfn2	protein_coding	protein_coding
3	58674937	58675478	-	-42.4	-41.3	5.9	-2.83	-3.88	-0.687	three_prime_utr	three_prime_utr	ENSMUSG00000036432	ENSMUST00000070368	Siah2	protein_coding	protein_coding
3	63953955	63964679	-	-302	-301	13.4	-3.48	-4.63	-0.441	CDS	CDS	ENSMUSG00000027822	ENSMUST00000161659	Slc33a1	protein_coding	protein_coding
3	65946180	65947792	-	-903	-Inf	8.07	-27.5	-29.8	0.663	three_prime_utr	three_prime_utr	ENSMUSG00000027829	ENSMUST00000129002	Ccnl1	protein_coding	nonsense_mediated_decay
3	66972591	66981771	-	-376	-Inf	71	-1.62	-2.43	0.21	three_prime_utr	three_prime_utr	ENSMUSG00000027833	ENSMUST00000162098	Shox2	protein_coding	protein_coding
3	69036574	69043683	-	-725	-Inf	10.1	-12.5	-14.3	0.725	CDS	CDS	ENSMUSG00000034317	ENSMUST00000107802	Trim59	protein_coding	protein_coding
3	75878962	75890598	-	-100	-98.7	2.13	-8.59	-10.2	-0.514	CDS	CDS	ENSMUSG00000034109	ENSMUST00000038563	Golim4	protein_coding	protein_coding
3	75956080	75956949	-	-64.1	-62.9	7.97	-2.83	-3.88	-0.674	five_prime_utr	five_prime_utr	ENSMUSG00000034109	ENSMUST00000117242	Golim4	protein_coding	protein_coding
3	79066683	79070020	-	-293	-291	8.25	-1.43	-2.18	0.33	CDS	CDS	ENSMUSG00000062232	ENSMUST00000118100	Rapgef2	protein_coding	protein_coding
3	84164606	84167729	-	-148	-147	22.7	-1.58	-2.37	0.488	three_prime_utr	three_prime_utr	ENSMUSG00000027993	ENSMUST00000107692	Trim2	protein_coding	protein_coding
3	84190796	84191127	-	-47.4	-46.3	4.84	-1.46	-2.22	-0.774	CDS	CDS	ENSMUSG00000027993	ENSMUST00000107692	Trim2	protein_coding	protein_coding
3	85672300	85673645	-	-146	-144	7.83	-2.65	-3.68	-0.329	CDS	CDS	ENSMUSG00000051000	ENSMUST00000118408	Fam160a1	protein_coding	protein_coding
3	85871570	85872164	-	-42.5	-41.4	15.4	-1.64	-2.45	1.32	CDS	CDS	ENSMUSG00000031286	ENSMUST00000033643	Glt28d2	protein_coding	protein_coding
3	86920012	86920282	-	-3.69	-2.99	4.06	-1.75	-2.59	2.91	CDS	CDS	ENSMUSG00000028078	ENSMUST00000191752	Dclk2	protein_coding	protein_coding
3	87923138	87923678	-	-54	-52.8	2.78	-2.33	-3.3	0.471	three_prime_utr	three_prime_utr	ENSMUSG00000004896	ENSMUST00000160648	Rrnad1	protein_coding	nonsense_mediated_decay
3	88412464	88425139	-	-59.8	-58.6	5.21	-6.81	-8.31	-0.613	CDS	CDS	ENSMUSG00000050144	ENSMUST00000168755	Slc25a44	protein_coding	protein_coding
3	89093617	89093797	-	-12.8	-11.9	1.34	-1.8	-2.64	-0.356	CDS	CDS	ENSMUSG00000059743	ENSMUST00000196709	Fdps	protein_coding	protein_coding
3	89100765	89100885	-	-8.68	-7.85	1.66	-2.36	-3.35	-0.837	CDS	CDS	ENSMUSG00000105204	ENSMUST00000200659	Gm43738	protein_coding	protein_coding
3	89209080	89209409	-	-109	-107	6.01	-7.32	-8.86	-1.31	three_prime_utr	three_prime_utr	ENSMUSG00000064068	ENSMUST00000129055	Mtx1	protein_coding	nonsense_mediated_decay
3	89271762	89272800	-	-437	-Inf	11.7	-2.94	-4.02	0.492	three_prime_utr	three_prime_utr	ENSMUSG00000027954	ENSMUST00000029566	Efna1	protein_coding	protein_coding
3	89339345	89339916	-	-309	-307	16.4	-2.27	-3.24	-0.531	three_prime_utr	three_prime_utr	ENSMUSG00000028041	ENSMUST00000184651	Adam15	protein_coding	nonsense_mediated_decay
3	90212640	90213085	-	-614	-Inf	2.9	-8.54	-10.1	-0.285	CDS	CDS	ENSMUSG00000090733	ENSMUST00000196205	Rps27	protein_coding	protein_coding
3	90391387	90392135	-	-267	-265	7.25	-4.1	-5.33	-0.467	three_prime_utr	three_prime_utr	ENSMUSG00000027933	ENSMUST00000029542	Ints3	protein_coding	protein_coding
3	92484488	92485895	-	-35.3	-34.2	2.53	-1.47	-2.24	-1.07	CDS	CDS	ENSMUSG00000050359	ENSMUST00000054599	Sprr1a	protein_coding	protein_coding
3	92750862	92752338	-	-33.4	-32.4	2.3	-1.78	-2.63	-0.825	CDS	CDS	ENSMUSG00000027919	ENSMUST00000029527	Lce1g	protein_coding	protein_coding
3	94886642	94886961	-	-52.9	-51.8	2.58	-1.91	-2.78	-0.427	CDS	CDS	ENSMUSG00000005779	ENSMUST00000005923	Psmb4	protein_coding	protein_coding
3	95006619	95006829	-	-4.47	-3.74	1.88	-2.64	-3.66	-1.43	three_prime_utr	three_prime_utr	ENSMUSG00000019338	ENSMUST00000019482	Zfp687	protein_coding	protein_coding
3	95032693	95032933	-	-331	-Inf	5.47	-2.34	-3.31	-0.236	three_prime_utr	three_prime_utr	ENSMUSG00000005625	ENSMUST00000117355	Psmd4	protein_coding	protein_coding
3	95036702	95042614	-	-18.6	-17.7	1.53	-2.34	-3.32	-0.364	five_prime_utr	five_prime_utr	ENSMUSG00000005625	ENSMUST00000107237	Psmd4	protein_coding	protein_coding
3	95215436	95217916	-	-6.09	-5.32	3.18	-1.92	-2.8	1.39	five_prime_utr	five_prime_utr	ENSMUSG00000038766	ENSMUST00000136139	Gabpb2	protein_coding	protein_coding
3	95281657	95282076	-	-24.1	-23.1	10.5	-1.49	-2.26	-1.02	five_prime_utr	five_prime_utr	ENSMUSG00000015711	ENSMUST00000015855	Prune1	protein_coding	protein_coding
3	95734146	95734355	-	-136	-135	4.57	-4.98	-6.31	-0.532	CDS	CDS	ENSMUSG00000028108	ENSMUST00000117507	Ecm1	protein_coding	protein_coding
3	95763363	95766207	-	-395	-Inf	11.7	-2.31	-3.28	0.241	CDS	CDS	ENSMUSG00000028106	ENSMUST00000200164	Rprd2	protein_coding	protein_coding
3	95772854	95773094	-	-9.08	-8.26	3.71	-1.39	-2.13	-1.12	three_prime_utr	three_prime_utr	ENSMUSG00000028106	ENSMUST00000197449	Rprd2	protein_coding	protein_coding
3	95830602	95830933	-	-65.7	-64.5	7.77	-9.76	-11.5	1.06	three_prime_utr	three_prime_utr	ENSMUSG00000015748	ENSMUST00000015892	Prpf3	protein_coding	protein_coding
3	95862663	95862841	-	-26.3	-25.3	2.64	-1.48	-2.25	-0.423	three_prime_utr	three_prime_utr	ENSMUSG00000054312	ENSMUST00000067298	Mrps21	protein_coding	protein_coding
3	96711489	96711820	-	-18.8	-17.9	5.3	-1.53	-2.31	0.494	three_prime_utr	three_prime_utr	ENSMUSG00000028099	ENSMUST00000029741	Polr3c	protein_coding	protein_coding
3	96871127	96871487	-	-99	-97.7	3.8	-1.35	-2.08	-0.401	three_prime_utr	three_prime_utr	ENSMUSG00000028096	ENSMUST00000029738	Gpr89	protein_coding	protein_coding
3	97208775	97209135	-	-14.9	-14	2.59	-1.97	-2.86	-1.01	CDS	CDS	ENSMUSG00000038256	ENSMUST00000046521	Bcl9	protein_coding	protein_coding
3	97715117	97715478	-	-118	-117	4.12	-4.45	-5.73	-1.25	CDS	CDS	ENSMUSG00000038170	ENSMUST00000168438	Pde4dip	protein_coding	protein_coding
3	97741069	97741430	-	-101	-99.4	6.2	-22.1	-24.2	-1.68	three_prime_utr	three_prime_utr	ENSMUSG00000038170	ENSMUST00000175751	Pde4dip	protein_coding	nonsense_mediated_decay
3	100138179	100139146	-	-704	-Inf	8.97	-9.63	-11.3	0.651	three_prime_utr	three_prime_utr	ENSMUSG00000033285	ENSMUST00000052120	Wdr3	protein_coding	protein_coding
3	101043139	101045661	-	-573	-Inf	4.04	-2.07	-2.99	-0.223	CDS	CDS	ENSMUSG00000027864	ENSMUST00000102694	Ptgfrn	protein_coding	protein_coding
3	101056607	101061039	-	-1650	-Inf	6.56	-1.99	-2.89	-0.216	CDS	CDS	ENSMUSG00000027864	ENSMUST00000102694	Ptgfrn	protein_coding	protein_coding
3	102156755	102157146	-	-19.2	-18.2	3.02	-5.66	-7.07	1.61	three_prime_utr	three_prime_utr	ENSMUSG00000027860	ENSMUST00000159388	Vangl1	protein_coding	protein_coding
3	103777431	103791026	-	-76.9	-75.7	4.21	-4.74	-6.05	-0.58	CDS	CDS	ENSMUSG00000008730	ENSMUST00000118317	Hipk1	protein_coding	protein_coding
3	104014728	104016049	-	-554	-Inf	10.6	-2.79	-3.83	-0.222	three_prime_utr	three_prime_utr	ENSMUSG00000052539	ENSMUST00000064371	Magi3	protein_coding	protein_coding
3	104457455	104459358	-	-323	-321	17.4	-3.03	-4.12	0.73	three_prime_utr	three_prime_utr	ENSMUSG00000032913	ENSMUST00000046316	Lrig2	protein_coding	protein_coding
3	104461216	104461667	-	-22.9	-21.9	13.8	-1.5	-2.27	0.871	CDS	CDS	ENSMUSG00000032913	ENSMUST00000046316	Lrig2	protein_coding	protein_coding
3	105678269	105679521	-	-1410	-Inf	42.8	-6.67	-8.16	0.588	CDS	CDS	ENSMUSG00000027905	ENSMUST00000090680	Ddx20	protein_coding	protein_coding
3	105745938	105801306	-	-135	-134	6.36	-1.63	-2.44	0.392	five_prime_utr	five_prime_utr	ENSMUSG00000068798	ENSMUST00000198004	Rap1a	protein_coding	protein_coding
3	107330170	107333673	-	-429	-Inf	15.2	-4.74	-6.04	0.363	CDS	CDS	ENSMUSG00000048109	ENSMUST00000061772	Rbm15	protein_coding	protein_coding
3	107741047	107741555	-	-204	-202	3.71	-1.63	-2.44	-0.235	three_prime_utr	three_prime_utr	ENSMUSG00000014599	ENSMUST00000118593	Csf1	protein_coding	protein_coding
3	107741972	107747902	-	-2740	-Inf	13.9	-2.62	-3.64	0.132	three_prime_utr	three_prime_utr	ENSMUSG00000014599	ENSMUST00000118593	Csf1	protein_coding	protein_coding
3	107748408	107750415	-	-987	-Inf	5.38	-2.09	-3.01	0.131	CDS	CDS	ENSMUSG00000014599	ENSMUST00000014743	Csf1	protein_coding	protein_coding
3	108202221	108203785	-	-51.7	-50.5	9.53	-4.38	-5.64	-1.29	CDS	CDS	ENSMUSG00000048997	ENSMUST00000117409	Atxn7l2	protein_coding	protein_coding
3	108437522	108445119	-	-5.51	-4.76	1.13	-3.8	-4.99	-0.261	CDS	CDS	ENSMUSG00000068739	ENSMUST00000090553	Sars	protein_coding	protein_coding
3	108557972	108558866	-	-169	-167	5.63	-11.8	-13.6	-0.58	three_prime_utr	three_prime_utr	ENSMUSG00000068732	ENSMUST00000090546	Tmem167b	protein_coding	protein_coding
3	108903702	108905130	-	-3140	-Inf	6.29	-3.84	-5.03	-0.115	three_prime_utr	three_prime_utr	ENSMUSG00000027881	ENSMUST00000129273	Prpf38b	protein_coding	nonsense_mediated_decay
3	108975026	108975265	-	-6.02	-5.26	1.92	-1.34	-2.07	-0.947	three_prime_utr	three_prime_utr	ENSMUSG00000040339	ENSMUST00000046924	Fam102b	protein_coding	protein_coding
3	110250458	110250998	-	-31.4	-30.3	10.6	-1.7	-2.53	-0.81	CDS	CDS	ENSMUSG00000049300	ENSMUST00000168412	Prmt6	protein_coding	nonsense_mediated_decay
3	116581122	116583376	-	-358	-Inf	8.07	-3.12	-4.23	0.459	three_prime_utr	three_prime_utr	ENSMUSG00000033439	ENSMUST00000184963	Trmt13	protein_coding	nonsense_mediated_decay
3	121156424	121156665	-	-11.7	-10.8	3.47	-1.35	-2.08	-1.11	CDS	CDS	ENSMUSG00000028133	ENSMUST00000106466	Rwdd3	protein_coding	protein_coding
3	121758863	121759164	-	-18.4	-17.5	3.47	-2.01	-2.91	-0.897	three_prime_utr	three_prime_utr	ENSMUSG00000028127	ENSMUST00000197383	Abcd3	protein_coding	protein_coding
3	122933527	122952669	-	-318	-316	11.6	-1.79	-2.64	0.216	CDS	CDS	ENSMUSG00000039701	ENSMUST00000090379	Usp53	protein_coding	protein_coding
3	129830649	129830916	-	-184	-182	19.1	-1.58	-2.38	-0.76	CDS	CDS	ENSMUSG00000028010	ENSMUST00000029643	Gar1	protein_coding	protein_coding
3	129983177	129984237	-	-1200	-Inf	15.6	-7.88	-9.45	0.432	three_prime_utr	three_prime_utr	ENSMUSG00000001052	ENSMUST00000001079	Sec24b	protein_coding	protein_coding
3	131341912	131344606	-	-167	-166	5.1	-2.84	-3.9	0.638	CDS	CDS	ENSMUSG00000050931	ENSMUST00000090246	Sgms2	protein_coding	protein_coding
3	133466255	133468024	-	-365	-Inf	13.4	-2.01	-2.91	0.339	CDS	CDS	ENSMUSG00000040943	ENSMUST00000098603	Tet2	protein_coding	protein_coding
3	133485588	133487596	-	-41.8	-40.7	7.21	-10.5	-12.2	1.09	CDS	CDS	ENSMUSG00000040943	ENSMUST00000098603	Tet2	protein_coding	protein_coding
3	133487685	133488705	-	-12.2	-11.4	3.11	-3.71	-4.9	1.08	CDS	CDS	ENSMUSG00000040943	ENSMUST00000098603	Tet2	protein_coding	protein_coding
3	135585223	135585493	-	-30.6	-29.6	1.99	-1.55	-2.34	-0.362	three_prime_utr	three_prime_utr	ENSMUSG00000028163	ENSMUST00000184550	Nfkb1	protein_coding	nonsense_mediated_decay
3	142793057	142794398	-	-863	-Inf	13	-13.2	-15	0.536	three_prime_utr	three_prime_utr	ENSMUSG00000004591	ENSMUST00000043812	Pkn2	protein_coding	protein_coding
3	144188948	144189278	-	-122	-121	5.78	-1.38	-2.12	-0.359	three_prime_utr	three_prime_utr	ENSMUSG00000028266	ENSMUST00000121796	Lmo4	protein_coding	protein_coding
3	145646975	145647926	-	-5600	-Inf	10.9	-80.5	-83.6	0.588	three_prime_utr	three_prime_utr	ENSMUSG00000028195	ENSMUST00000029846	Ccn1	protein_coding	protein_coding
3	148816391	148820377	-	-368	-Inf	14.3	-2.77	-3.81	0.505	three_prime_utr	three_prime_utr	ENSMUSG00000028184	ENSMUST00000196526	Adgrl2	protein_coding	protein_coding
3	152184908	152194412	-	-876	-Inf	6.56	-2.25	-3.21	0.138	CDS	CDS	ENSMUSG00000028035	ENSMUST00000050073	Dnajb4	protein_coding	protein_coding
3	152236981	152252641	-	-534	-Inf	5.81	-3.32	-4.46	-0.12	three_prime_utr	three_prime_utr	ENSMUSG00000039103	ENSMUST00000199470	Nexn	protein_coding	protein_coding
3	152252759	152262498	-	-13.5	-12.6	1.58	-4.19	-5.42	-0.378	CDS	CDS	ENSMUSG00000039103	ENSMUST00000199470	Nexn	protein_coding	protein_coding
3	158010891	158011132	-	-66.6	-65.4	2.72	-1.89	-2.76	0.487	three_prime_utr	three_prime_utr	ENSMUSG00000055436	ENSMUST00000121326	Srsf11	protein_coding	protein_coding
3	158011909	158012874	-	-759	-Inf	3.03	-16.6	-18.6	-0.285	CDS	CDS	ENSMUSG00000055436	ENSMUST00000121326	Srsf11	protein_coding	protein_coding
4	3585104	3589264	+	-192	-191	7.13	-8.69	-10.3	0.592	CDS	CDS	ENSMUSG00000028233	ENSMUST00000052712	Tgs1	protein_coding	protein_coding
4	3594996	3595500	+	-7.75	-6.94	1.78	-1.59	-2.39	0.831	CDS	CDS	ENSMUSG00000028233	ENSMUST00000052712	Tgs1	protein_coding	protein_coding
4	3605870	3615216	+	-56.5	-55.3	3.19	-5.79	-7.21	0.977	three_prime_utr	three_prime_utr	ENSMUSG00000028233	ENSMUST00000052712	Tgs1	protein_coding	protein_coding
4	8752375	8753245	+	-96.7	-95.4	5.61	-4.97	-6.3	-0.865	CDS	CDS	ENSMUSG00000041235	ENSMUST00000127476	Chd7	protein_coding	protein_coding
4	8854548	8856716	+	-117	-116	4.57	-1.42	-2.18	-0.311	CDS	CDS	ENSMUSG00000041235	ENSMUST00000039267	Chd7	protein_coding	protein_coding
4	8862571	8866910	+	-425	-Inf	15.8	-2.04	-2.95	0.336	CDS	CDS	ENSMUSG00000041235	ENSMUST00000039267	Chd7	protein_coding	protein_coding
4	9281906	9311839	+	-12.5	-11.7	12.1	-1.39	-2.14	2.23	CDS	CDS	ENSMUSG00000041216	ENSMUST00000038841	Clvs1	protein_coding	protein_coding
4	11526936	11527506	+	-23.4	-22.4	5.52	-1.92	-2.79	0.599	three_prime_utr	three_prime_utr	ENSMUSG00000040720	ENSMUST00000055372	Virma	protein_coding	protein_coding
4	12093552	12096243	+	-571	-Inf	20	-14.4	-16.3	0.673	CDS	CDS	ENSMUSG00000052137	ENSMUST00000095143	Rbm12b2	protein_coding	protein_coding
4	15281105	15283610	+	-372	-Inf	4.04	-5.44	-6.82	-0.418	three_prime_utr	three_prime_utr	ENSMUSG00000043252	ENSMUST00000062684	Tmem64	protein_coding	protein_coding
4	21857293	21857474	+	-10.3	-9.42	1.53	-6.71	-8.2	1.18	CDS	CDS	ENSMUSG00000028248	ENSMUST00000029911	Pnisr	protein_coding	protein_coding
4	21859090	21859391	+	-27.8	-26.8	1.84	-38.6	-41.1	2.22	CDS	CDS	ENSMUSG00000028248	ENSMUST00000029911	Pnisr	protein_coding	protein_coding
4	21871501	21873779	+	-94.7	-93.4	2.02	-13.5	-15.4	-0.716	CDS	CDS	ENSMUSG00000028248	ENSMUST00000029911	Pnisr	protein_coding	protein_coding
4	21873957	21874468	+	-275	-273	2.46	-16.5	-18.4	-0.496	CDS	CDS	ENSMUSG00000028248	ENSMUST00000029911	Pnisr	protein_coding	protein_coding
4	24898082	24902142	+	-588	-Inf	8.29	-4.33	-5.58	0.522	CDS	CDS	ENSMUSG00000028261	ENSMUST00000029925	Ndufaf4	protein_coding	protein_coding
4	32639378	32644863	+	-332	-Inf	10.6	-4.07	-5.29	0.321	CDS	CDS	ENSMUSG00000028282	ENSMUST00000178925	Casp8ap2	protein_coding	protein_coding
4	32645251	32646629	+	-330	-Inf	8.13	-5.33	-6.71	0.585	CDS	CDS	ENSMUSG00000028282	ENSMUST00000178925	Casp8ap2	protein_coding	protein_coding
4	32753611	32762308	+	-439	-Inf	9.21	-2.94	-4.01	0.186	CDS	CDS	ENSMUSG00000058006	ENSMUST00000071642	Mdn1	protein_coding	protein_coding
4	32763178	32765115	+	-3.9	-3.19	1.38	-3.05	-4.14	0.798	CDS	CDS	ENSMUSG00000058006	ENSMUST00000071642	Mdn1	protein_coding	protein_coding
4	33049820	33050060	+	-50.3	-49.2	3.04	-2.01	-2.91	-0.697	CDS	CDS	ENSMUSG00000028277	ENSMUST00000124992	Ube2j1	protein_coding	protein_coding
4	40976707	40977157	+	-64.9	-63.7	2.09	-20.1	-22.2	-0.827	CDS	CDS	ENSMUSG00000028423	ENSMUST00000098143	Nfx1	protein_coding	protein_coding
4	41190747	41191615	+	-324	-Inf	3.7	-10.8	-12.5	-0.442	three_prime_utr	three_prime_utr	ENSMUSG00000036241	ENSMUST00000040008	Ube2r2	protein_coding	protein_coding
4	41371768	41387185	+	-292	-290	5.68	-2.08	-2.99	-0.227	CDS	CDS	ENSMUSG00000028437	ENSMUST00000072866	Ubap1	protein_coding	protein_coding
4	41465179	41480926	+	-188	-187	5.69	-3.61	-4.78	-0.4	three_prime_utr	three_prime_utr	ENSMUSG00000028443	ENSMUST00000030154	Nudt2	protein_coding	protein_coding
4	42957416	42957597	+	-3.45	-2.76	1.3	-4.03	-5.25	-1.25	CDS	CDS	ENSMUSG00000036052	ENSMUST00000037872	Dnajb5	protein_coding	protein_coding
4	43566733	43567060	+	-77.7	-76.4	8.57	-1.49	-2.26	-0.587	three_prime_utr	three_prime_utr	ENSMUSG00000028466	ENSMUST00000102944	Creb3	protein_coding	protein_coding
4	43587217	43587427	+	-11	-10.2	2.08	-1.94	-2.83	0.866	three_prime_utr	three_prime_utr	ENSMUSG00000028468	ENSMUST00000107886	Rgp1	protein_coding	protein_coding
4	43978582	43979118	+	-45.8	-44.7	2.82	-2.77	-3.81	-0.527	three_prime_utr	three_prime_utr	ENSMUSG00000028480	ENSMUST00000030202	Glipr2	protein_coding	protein_coding
4	44929596	44932215	+	-757	-Inf	36.7	-19.3	-21.3	0.614	three_prime_utr	three_prime_utr	ENSMUSG00000035649	ENSMUST00000147272	Zcchc7	protein_coding	protein_coding
4	46005161	46005642	+	-23.2	-22.2	2.85	-5.72	-7.13	-1.07	CDS	CDS	ENSMUSG00000035517	ENSMUST00000107777	Tdrd7	protein_coding	protein_coding
4	46114327	46114777	+	-45	-43.9	5.45	-1.97	-2.87	-1.39	three_prime_utr	three_prime_utr	ENSMUSG00000028328	ENSMUST00000107773	Tmod1	protein_coding	protein_coding
4	46115792	46116032	+	-103	-101	4.25	-19.2	-21.3	2.83	three_prime_utr	three_prime_utr	ENSMUSG00000028328	ENSMUST00000107773	Tmod1	protein_coding	protein_coding
4	46468724	46472568	+	-6490	-Inf	4.37	-7.88	-9.45	-0.138	three_prime_utr	three_prime_utr	ENSMUSG00000028333	ENSMUST00000102926	Anp32b	protein_coding	protein_coding
4	46502464	46502614	+	-6.75	-5.97	1.44	-1.76	-2.6	-0.747	CDS	CDS	ENSMUSG00000028334	ENSMUST00000030018	Nans	protein_coding	protein_coding
4	48430876	48431086	+	-6.3	-5.53	1.61	-2.17	-3.11	-0.986	three_prime_utr	three_prime_utr	ENSMUSG00000028344	ENSMUST00000030029	Invs	protein_coding	protein_coding
4	48539964	48561381	+	-262	-260	12.4	-4.85	-6.17	0.535	CDS	CDS	ENSMUSG00000039693	ENSMUST00000061135	Msantd3	protein_coding	protein_coding
4	48663602	48663841	+	-26.3	-25.3	1.28	-1.31	-2.03	-0.219	CDS	CDS	ENSMUSG00000028348	ENSMUST00000030033	Cavin4	protein_coding	protein_coding
4	48672103	48672609	+	-181	-179	3.29	-9.41	-11.1	-0.649	CDS	CDS	ENSMUSG00000028348	ENSMUST00000030033	Cavin4	protein_coding	protein_coding
4	48672936	48673502	+	-973	-Inf	7.34	-1.91	-2.79	-0.268	three_prime_utr	three_prime_utr	ENSMUSG00000028348	ENSMUST00000030033	Cavin4	protein_coding	protein_coding
4	49521264	49530654	+	-181	-179	12.1	-1.86	-2.72	0.382	CDS	CDS	ENSMUSG00000039634	ENSMUST00000042964	Zfp189	protein_coding	protein_coding
4	49531308	49531517	+	-5.16	-4.42	3.41	-2.23	-3.19	3.44	three_prime_utr	three_prime_utr	ENSMUSG00000039634	ENSMUST00000042964	Zfp189	protein_coding	protein_coding
4	49650122	49651063	+	-136	-135	2.27	-3.93	-5.13	-0.38	CDS	CDS	ENSMUSG00000028309	ENSMUST00000167496	Rnf20	protein_coding	protein_coding
4	55008563	55009673	+	-93.2	-91.8	11.1	-3.11	-4.21	0.755	CDS	CDS	ENSMUSG00000060206	ENSMUST00000098070	Zfp462	protein_coding	protein_coding
4	57709505	57709955	+	-20	-19.1	2.01	-2.3	-3.27	-0.512	CDS	CDS	ENSMUSG00000090053	ENSMUST00000102905	Pakap	protein_coding	protein_coding
4	57710013	57710761	+	-62.2	-61	7.79	-1.44	-2.19	0.518	three_prime_utr	three_prime_utr	ENSMUSG00000090053	ENSMUST00000102905	Pakap	protein_coding	protein_coding
4	57709507	57757655	+	-20.1	-19.1	2.47	-1.35	-2.08	-0.331	three_prime_utr	three_prime_utr	ENSMUSG00000090053	ENSMUST00000102905	Pakap	protein_coding	protein_coding
4	57854622	57854773	+	-7.16	-6.37	1.32	-1.89	-2.76	-0.505	three_prime_utr	three_prime_utr	ENSMUSG00000089945	ENSMUST00000098066	Pakap	protein_coding	nonsense_mediated_decay
4	59013787	59022944	+	-440	-Inf	11.1	-2.51	-3.52	0.321	CDS	CDS	ENSMUSG00000070972	ENSMUST00000152199	Dnajc25	protein_coding	protein_coding
4	62423229	62424453	+	-443	-Inf	17.2	-5	-6.33	0.525	three_prime_utr	three_prime_utr	ENSMUSG00000066148	ENSMUST00000084524	Prpf4	protein_coding	protein_coding
4	65613696	65615132	+	-84.9	-83.6	7.42	-2.81	-3.86	-0.541	CDS	CDS	ENSMUSG00000051675	ENSMUST00000050850	Trim32	protein_coding	protein_coding
4	83460457	83460607	+	-3.41	-2.72	1.53	-1.85	-2.71	-1.47	three_prime_utr	three_prime_utr	ENSMUSG00000028483	ENSMUST00000123262	Snapc3	protein_coding	nonsense_mediated_decay
4	83461204	83461385	+	-6.5	-5.72	1.48	-2.12	-3.05	-0.861	three_prime_utr	three_prime_utr	ENSMUSG00000028483	ENSMUST00000123262	Snapc3	protein_coding	nonsense_mediated_decay
4	83464889	83465278	+	-180	-179	1.87	-13.4	-15.2	-0.546	ncRNA	exon	ENSMUSG00000028483	ENSMUST00000130676	Snapc3	protein_coding	retained_intron
4	86575847	86577285	+	-281	-279	7.09	-4.65	-5.95	0.272	CDS	CDS	ENSMUSG00000070934	ENSMUST00000091064	Rraga	protein_coding	protein_coding
4	89176776	89180364	+	-3290	-Inf	9.86	-4.81	-6.13	0.24	three_prime_utr	three_prime_utr	ENSMUSG00000062937	ENSMUST00000058030	Mtap	protein_coding	protein_coding
4	94658615	94664358	+	-220	-218	1.55	-10.3	-12	-0.245	CDS	CDS	ENSMUSG00000028576	ENSMUST00000107104	Ift74	protein_coding	protein_coding
4	94692989	94693229	+	-209	-208	2.18	-15.4	-17.3	0.573	three_prime_utr	three_prime_utr	ENSMUSG00000028576	ENSMUST00000030311	Ift74	protein_coding	protein_coding
4	98930976	98932211	+	-199	-198	3.03	-1.62	-2.43	0.325	CDS	CDS	ENSMUSG00000028560	ENSMUST00000030289	Usp1	protein_coding	protein_coding
4	98932916	98934826	+	-1540	-Inf	11.6	-2.79	-3.83	0.315	CDS	CDS	ENSMUSG00000028560	ENSMUST00000030289	Usp1	protein_coding	protein_coding
4	99986757	99986966	+	-25.8	-24.8	1.92	-1.59	-2.39	-0.442	three_prime_utr	three_prime_utr	ENSMUSG00000025791	ENSMUST00000058351	Pgm1	protein_coding	protein_coding
4	102603416	102605819	+	-482	-Inf	21.1	-1.31	-2.03	0.428	three_prime_utr	three_prime_utr	ENSMUSG00000028525	ENSMUST00000106911	Pde4b	protein_coding	protein_coding
4	105231720	105231900	+	-2.06	-1.43	1.24	-3.5	-4.66	-1.03	three_prime_utr	three_prime_utr	ENSMUSG00000028517	ENSMUST00000064139	Plpp3	protein_coding	protein_coding
4	106440302	106441322	+	-208	-206	7.27	-3.02	-4.11	-0.399	three_prime_utr	three_prime_utr	ENSMUSG00000028514	ENSMUST00000094933	Usp24	protein_coding	protein_coding
4	106586666	106587383	+	-126	-125	4.8	-7.06	-8.57	-0.613	three_prime_utr	three_prime_utr	ENSMUSG00000034926	ENSMUST00000047973	Dhcr24	protein_coding	protein_coding
4	107873660	107876450	+	-181	-180	13.5	-3.34	-4.48	-0.744	three_prime_utr	three_prime_utr	ENSMUSG00000028613	ENSMUST00000106731	Lrp8	protein_coding	protein_coding
4	107893398	107895040	+	-6	-5.23	1.44	-3.57	-4.74	-0.964	three_prime_utr	three_prime_utr	ENSMUSG00000028608	ENSMUST00000132417	Czib	protein_coding	nonsense_mediated_decay
4	107896627	107897796	+	-244	-242	5.54	-4.78	-6.09	0.581	three_prime_utr	three_prime_utr	ENSMUSG00000028608	ENSMUST00000135454	Czib	protein_coding	protein_coding
4	108179040	108179308	+	-57.2	-56.1	19.8	-1.43	-2.19	1.01	three_prime_utr	three_prime_utr	ENSMUSG00000028601	ENSMUST00000052999	Echdc2	protein_coding	protein_coding
4	108339931	108340350	+	-20.5	-19.5	4.32	-1.93	-2.81	-1.3	three_prime_utr	three_prime_utr	ENSMUSG00000048351	ENSMUST00000131656	Coa7	protein_coding	protein_coding
4	108460035	108491377	+	-113	-112	21.2	-2.43	-3.42	0.493	CDS	CDS	ENSMUSG00000034610	ENSMUST00000043368	Tut4	protein_coding	protein_coding
4	108508334	108513557	+	-100	-98.9	14.9	-2.7	-3.73	0.542	CDS	CDS	ENSMUSG00000034610	ENSMUST00000043368	Tut4	protein_coding	protein_coding
4	109000654	109016771	+	-336	-Inf	36	-7.4	-8.95	-0.267	CDS	CDS	ENSMUSG00000053510	ENSMUST00000065977	Nrd1	protein_coding	protein_coding
4	115737803	115738193	+	-6.85	-6.06	2.42	-2.35	-3.33	-1.24	five_prime_utr	five_prime_utr	ENSMUSG00000034210	ENSMUST00000106525	Efcab14	protein_coding	protein_coding
4	115834875	115836155	+	-161	-159	25.2	-2.22	-3.17	0.494	three_prime_utr	three_prime_utr	ENSMUSG00000028709	ENSMUST00000030477	Mob3c	protein_coding	protein_coding
4	115877967	115878207	+	-13.1	-12.3	2.92	-6.18	-7.64	-2.25	CDS	CDS	ENSMUSG00000028708	ENSMUST00000019677	Mknk1	protein_coding	protein_coding
4	116088675	116089485	+	-153	-151	6.24	-1.74	-2.58	-0.314	CDS	CDS	ENSMUSG00000028703	ENSMUST00000030471	Lrrc41	protein_coding	protein_coding
4	116299762	116300062	+	-6.15	-5.38	1.96	-1.47	-2.24	-0.974	three_prime_utr	three_prime_utr	ENSMUSG00000028698	ENSMUST00000030464	Pik3r3	protein_coding	protein_coding
4	116507578	116510689	+	-5.96	-5.19	4.09	-1.33	-2.05	-1.29	CDS	CDS	ENSMUSG00000028696	ENSMUST00000106479	Ipp	protein_coding	protein_coding
4	118431994	118432833	+	-764	-Inf	19.2	-1.6	-2.41	-0.194	three_prime_utr	three_prime_utr	ENSMUSG00000006390	ENSMUST00000006557	Elovl1	protein_coding	protein_coding
4	118625552	118626045	+	-149	-147	4.3	-9.73	-11.4	-0.651	three_prime_utr	three_prime_utr	ENSMUSG00000028729	ENSMUST00000030501	Ebna1bp2	protein_coding	protein_coding
4	119136334	119137414	+	-1930	-Inf	18	-3.47	-4.63	0.195	three_prime_utr	three_prime_utr	ENSMUSG00000028645	ENSMUST00000174372	Slc2a1	protein_coding	nonsense_mediated_decay
4	119195757	119201268	+	-277	-276	7.24	-2.5	-3.51	-0.407	three_prime_utr	three_prime_utr	ENSMUSG00000028643	ENSMUST00000106345	Svbp	protein_coding	protein_coding
4	119247566	119248289	+	-89.2	-87.8	4.12	-1.74	-2.57	-0.513	three_prime_utr	three_prime_utr	ENSMUSG00000028641	ENSMUST00000136278	P3h1	protein_coding	nonsense_mediated_decay
4	119248825	119248975	+	-19.4	-18.4	2.46	-2.65	-3.68	-1.42	three_prime_utr	three_prime_utr	ENSMUSG00000028641	ENSMUST00000030393	P3h1	protein_coding	protein_coding
4	123935565	123936997	+	-552	-Inf	9.65	-1.84	-2.7	0.165	three_prime_utr	three_prime_utr	ENSMUSG00000028646	ENSMUST00000155757	Rragc	protein_coding	nonsense_mediated_decay
4	124838577	124844972	+	-78.3	-77.1	9.18	-1.43	-2.19	-0.465	three_prime_utr	three_prime_utr	ENSMUSG00000028890	ENSMUST00000106193	Mtf1	protein_coding	protein_coding
4	126139895	126140164	+	-14.9	-14	2.52	-1.45	-2.22	-0.834	three_prime_utr	three_prime_utr	ENSMUSG00000042608	ENSMUST00000116286	Stk40	protein_coding	protein_coding
4	126274065	126275883	+	-233	-231	12.6	-1.37	-2.1	-0.219	three_prime_utr	three_prime_utr	ENSMUSG00000028847	ENSMUST00000030660	Trappc3	protein_coding	protein_coding
4	126581386	126585964	+	-9.36	-8.53	1.58	-1.61	-2.41	-1.22	CDS	CDS	ENSMUSG00000042489	ENSMUST00000048391	Clspn	protein_coding	protein_coding
4	126757001	126792163	+	-120	-118	8.54	-5.72	-7.13	-1.14	CDS	CDS	ENSMUSG00000028830	ENSMUST00000102608	AU040320	protein_coding	protein_coding
4	126853794	126854448	+	-72.7	-71.5	5.3	-1.8	-2.64	-0.642	three_prime_utr	three_prime_utr	ENSMUSG00000028830	ENSMUST00000047431	AU040320	protein_coding	protein_coding
4	127026226	127026377	+	-8.38	-7.57	1.3	-5.56	-6.96	-0.4	CDS	CDS	ENSMUSG00000028820	ENSMUST00000030623	Sfpq	protein_coding	protein_coding
4	127026733	127027294	+	-17	-16.1	1.35	-5.91	-7.34	-0.548	CDS	CDS	ENSMUSG00000028820	ENSMUST00000030623	Sfpq	protein_coding	protein_coding
4	127035781	127049398	+	-226	-224	12.5	-3.68	-4.86	-0.308	ncRNA	exon	ENSMUSG00000028820	ENSMUST00000146285	Sfpq	protein_coding	processed_transcript
4	127246904	127247809	+	-267	-265	6.3	-1.98	-2.88	-0.343	three_prime_utr	three_prime_utr	ENSMUSG00000042380	ENSMUST00000142029	Smim12	protein_coding	protein_coding
4	128748228	128751834	+	-83.2	-82	2.75	-5.1	-6.45	-0.644	three_prime_utr	three_prime_utr	ENSMUSG00000028796	ENSMUST00000143632	Phc2	protein_coding	nonsense_mediated_decay
4	128752611	128752881	+	-25	-24	2.02	-6.42	-7.89	-1.06	three_prime_utr	three_prime_utr	ENSMUSG00000028796	ENSMUST00000030588	Phc2	protein_coding	protein_coding
4	129082757	129084444	+	-711	-Inf	7.04	-2.48	-3.48	0.224	CDS	CDS	ENSMUSG00000028793	ENSMUST00000168461	Rnf19b	protein_coding	protein_coding
4	129287646	129293740	+	-489	-Inf	9.14	-2.83	-3.88	-0.413	CDS	CDS	ENSMUSG00000001333	ENSMUST00000102599	Sync	protein_coding	protein_coding
4	129293829	129306868	+	-181	-179	5.62	-5.52	-6.91	-0.42	CDS	CDS	ENSMUSG00000001333	ENSMUST00000102599	Sync	protein_coding	protein_coding
4	129335844	129341547	+	-86.2	-84.9	3.29	-1.67	-2.49	0.357	five_prime_utr	five_prime_utr	ENSMUSG00000057572	ENSMUST00000141235	Zbtb8os	protein_coding	protein_coding
4	131892174	131897817	+	-3.97	-3.26	1.24	-11	-12.8	1.32	CDS	CDS	ENSMUSG00000028911	ENSMUST00000053819	Srsf4	protein_coding	protein_coding
4	131900359	131901706	+	-393	-Inf	14.8	-21.5	-23.6	0.609	CDS	CDS	ENSMUSG00000028911	ENSMUST00000053819	Srsf4	protein_coding	protein_coding
4	132294180	132294570	+	-50	-48.9	9.7	-3.91	-5.11	-1.72	three_prime_utr	three_prime_utr	ENSMUSG00000028899	ENSMUST00000030731	Taf12	protein_coding	protein_coding
4	132544699	132553267	+	-255	-253	2.27	-9.89	-11.6	-0.303	CDS	CDS	ENSMUSG00000054405	ENSMUST00000150207	Dnajc8	protein_coding	protein_coding
4	132724495	132724765	+	-13.2	-12.3	3.46	-1.31	-2.03	-1.04	three_prime_utr	three_prime_utr	ENSMUSG00000028886	ENSMUST00000081726	Eya3	protein_coding	protein_coding
4	133061661	133062799	+	-47.6	-46.4	8.56	-3.08	-4.18	-0.789	CDS	CDS	ENSMUSG00000037692	ENSMUST00000105915	Ahdc1	protein_coding	protein_coding
4	133065343	133071630	+	-64.7	-63.5	14.1	-6.31	-7.77	-0.923	CDS	CDS	ENSMUSG00000037692	ENSMUST00000105915	Ahdc1	protein_coding	protein_coding
4	133194904	133196792	+	-163	-161	3.55	-8.56	-10.2	-0.458	three_prime_utr	three_prime_utr	ENSMUSG00000028868	ENSMUST00000084241	Wasf2	protein_coding	protein_coding
4	133370094	133370812	+	-49.6	-48.5	4.17	-1.34	-2.08	-0.375	five_prime_utr	five_prime_utr	ENSMUSG00000028854	ENSMUST00000030669	Slc9a1	protein_coding	protein_coding
4	133589832	133591617	+	-113	-111	17.1	-1.49	-2.27	-0.614	three_prime_utr	three_prime_utr	ENSMUSG00000028848	ENSMUST00000030661	Gpn2	protein_coding	protein_coding
4	134127383	134127593	+	-152	-150	3.33	-2.38	-3.37	-0.547	three_prime_utr	three_prime_utr	ENSMUSG00000012126	ENSMUST00000070246	Ubxn11	protein_coding	protein_coding
4	134244257	134244946	+	-36.4	-35.4	6.36	-3.54	-4.7	-1.06	three_prime_utr	three_prime_utr	ENSMUSG00000086322	ENSMUST00000144222	E130218I03Rik	protein_coding	protein_coding
4	134926601	134927372	+	-6700	-Inf	16	-15.4	-17.3	0.396	three_prime_utr	three_prime_utr	ENSMUSG00000037266	ENSMUST00000078084	Rsrp1	protein_coding	protein_coding
4	136186967	136193212	+	-55.8	-54.6	5.4	-1.89	-2.76	-0.677	CDS	CDS	ENSMUSG00000018983	ENSMUST00000061721	E2f2	protein_coding	protein_coding
4	136336357	136340249	+	-491	-Inf	7.93	-3.96	-5.16	0.243	CDS	CDS	ENSMUSG00000066037	ENSMUST00000131671	Hnrnpr	protein_coding	protein_coding
4	137569274	137570061	+	-2540	-Inf	9.65	-31	-33.4	-0.615	three_prime_utr	three_prime_utr	ENSMUSG00000028763	ENSMUST00000030547	Hspg2	protein_coding	protein_coding
4	137570479	137570630	+	-78	-76.7	2.43	-6.17	-7.62	-0.866	three_prime_utr	three_prime_utr	ENSMUSG00000028763	ENSMUST00000030547	Hspg2	protein_coding	protein_coding
4	138125858	138126856	+	-37.4	-36.3	2.61	-17.9	-19.9	-0.71	CDS	CDS	ENSMUSG00000028760	ENSMUST00000105830	Eif4g3	protein_coding	protein_coding
4	138312030	138312628	+	-77	-75.8	4.84	-1.97	-2.86	-0.321	three_prime_utr	three_prime_utr	ENSMUSG00000028757	ENSMUST00000030538	Ddost	protein_coding	protein_coding
4	139375433	139375853	+	-247	-245	5.34	-1.51	-2.29	-0.307	three_prime_utr	three_prime_utr	ENSMUSG00000078517	ENSMUST00000155700	Emc1	protein_coding	nonsense_mediated_decay
4	139489287	139489588	+	-73.8	-72.5	5.21	-1.91	-2.79	-0.493	three_prime_utr	three_prime_utr	ENSMUSG00000066036	ENSMUST00000097822	Ubr4	protein_coding	protein_coding
4	139616377	139617304	+	-64.4	-63.2	6.84	-4.37	-5.64	-0.672	three_prime_utr	three_prime_utr	ENSMUSG00000041025	ENSMUST00000040023	Iffo2	protein_coding	protein_coding
4	143416632	143419809	+	-251	-249	15.6	-1.91	-2.78	0.338	CDS	CDS	ENSMUSG00000046862	ENSMUST00000059790	Pramef8	protein_coding	protein_coding
4	146465981	146466282	+	-14.2	-13.3	8.47	-2.07	-2.98	1.05	CDS	CDS	ENSMUSG00000070605	ENSMUST00000105733	Zfp992	protein_coding	protein_coding
4	146467208	146467748	+	-9.4	-8.57	4.07	-1.47	-2.23	1.29	CDS	CDS	ENSMUSG00000070605	ENSMUST00000105733	Zfp992	protein_coding	protein_coding
4	147941280	147942023	+	-29.7	-28.7	10.8	-4.22	-5.46	-0.95	CDS	CDS	ENSMUSG00000044496	ENSMUST00000103232	2510039O18Rik	protein_coding	protein_coding
4	147945195	147947225	+	-159	-158	2.99	-12.3	-14.1	-0.615	three_prime_utr	three_prime_utr	ENSMUSG00000044496	ENSMUST00000103232	2510039O18Rik	protein_coding	protein_coding
4	148056672	148057333	+	-82.4	-81.1	8.73	-1.65	-2.46	-0.704	three_prime_utr	three_prime_utr	ENSMUSG00000029009	ENSMUST00000069604	Mthfr	protein_coding	protein_coding
4	148553065	148557683	+	-308	-306	9.62	-2.52	-3.53	-0.358	three_prime_utr	three_prime_utr	ENSMUSG00000028991	ENSMUST00000103221	Mtor	protein_coding	protein_coding
4	149493809	149496609	+	-93.6	-92.3	6.3	-2.11	-3.04	-0.494	three_prime_utr	three_prime_utr	ENSMUSG00000028990	ENSMUST00000030842	Lzic	protein_coding	protein_coding
4	149646892	149648899	+	-324	-Inf	4.37	-1.83	-2.69	-0.13	three_prime_utr	three_prime_utr	ENSMUSG00000039953	ENSMUST00000105691	Clstn1	protein_coding	protein_coding
4	150614703	150615363	+	-7.92	-7.11	1.68	-3.49	-4.65	-0.535	CDS	CDS	ENSMUSG00000039852	ENSMUST00000105682	Rere	protein_coding	protein_coding
4	150865266	150867758	+	-874	-Inf	7.51	-58.3	-61.1	0.669	CDS	CDS	ENSMUSG00000028967	ENSMUST00000073600	Errfi1	protein_coding	protein_coding
4	150868563	150868892	+	-157	-156	7.69	-4.74	-6.05	0.88	three_prime_utr	three_prime_utr	ENSMUSG00000028967	ENSMUST00000073600	Errfi1	protein_coding	protein_coding
4	152009911	152015762	+	-173	-172	8.36	-5.43	-6.81	-0.742	CDS	CDS	ENSMUSG00000073700	ENSMUST00000097773	Klhl21	protein_coding	protein_coding
4	152332288	152332586	+	-287	-285	2.37	-13.9	-15.8	-0.615	three_prime_utr	three_prime_utr	ENSMUSG00000028936	ENSMUST00000139685	Rpl22	protein_coding	protein_coding
4	154008041	154008282	+	-15.1	-14.2	3.07	-1.35	-2.08	-0.825	three_prime_utr	three_prime_utr	ENSMUSG00000039523	ENSMUST00000047497	Cep104	protein_coding	protein_coding
4	154980550	154980938	+	-106	-104	16.9	-1.55	-2.34	-0.644	three_prime_utr	three_prime_utr	ENSMUSG00000029056	ENSMUST00000148934	Pank4	protein_coding	nonsense_mediated_decay
4	155558134	155558284	+	-8.34	-7.52	1.23	-3.45	-4.6	0.462	three_prime_utr	three_prime_utr	ENSMUSG00000029064	ENSMUST00000165335	Gnb1	protein_coding	protein_coding
4	155590760	155591001	+	-99.2	-97.9	4.7	-1.38	-2.13	0.529	three_prime_utr	three_prime_utr	ENSMUSG00000029063	ENSMUST00000105613	Nadk	protein_coding	protein_coding
4	155628731	155641525	+	-350	-Inf	3.19	-16	-18	-0.387	CDS	CDS	ENSMUSG00000029062	ENSMUST00000067081	Cdk11b	protein_coding	protein_coding
4	155715814	155715935	+	-4.42	-3.7	2.12	-1.51	-2.29	-1.86	ncRNA	exon	ENSMUSG00000029038	ENSMUST00000140322	Ssu72	protein_coding	retained_intron
4	155819708	155819979	+	-49.8	-48.7	1.9	-3.06	-4.16	-0.345	ncRNA	exon	ENSMUSG00000029068	ENSMUST00000139066	Ccnl2	protein_coding	retained_intron
4	155823433	155824423	+	-261	-259	4.85	-3.47	-4.62	-0.266	three_prime_utr	three_prime_utr	ENSMUSG00000029068	ENSMUST00000126346	Ccnl2	protein_coding	nonsense_mediated_decay
4	155832767	155833130	+	-231	-229	9.53	-1.97	-2.86	-0.416	three_prime_utr	three_prime_utr	ENSMUSG00000065990	ENSMUST00000084097	Aurkaip1	protein_coding	protein_coding
4	155888685	155888924	+	-10.6	-9.73	2.35	-1.43	-2.19	-0.836	three_prime_utr	three_prime_utr	ENSMUSG00000029034	ENSMUST00000030901	Ints11	protein_coding	protein_coding
4	155906531	155907251	+	-34.6	-33.5	4.97	-1.7	-2.52	-0.747	three_prime_utr	three_prime_utr	ENSMUSG00000029033	ENSMUST00000079031	Acap3	protein_coding	protein_coding
4	155956422	155957685	+	-59.7	-58.5	7.24	-1.66	-2.47	-0.49	three_prime_utr	three_prime_utr	ENSMUSG00000023286	ENSMUST00000103175	Ube2j2	protein_coding	protein_coding
4	156009259	156010163	+	-50	-48.8	1.83	-3.77	-4.96	-0.336	three_prime_utr	three_prime_utr	ENSMUSG00000029076	ENSMUST00000105579	Sdf4	protein_coding	protein_coding
4	156026223	156027327	+	-3.6	-2.9	2.91	-1.67	-2.48	-1.7	five_prime_utr	five_prime_utr	ENSMUSG00000041954	ENSMUST00000103173	Tnfrsf18	protein_coding	protein_coding
4	156124004	156126342	+	-659	-Inf	14	-1.86	-2.72	0.348	three_prime_utr	three_prime_utr	ENSMUSG00000059939	ENSMUST00000072554	9430015G10Rik	protein_coding	protein_coding
4	14810096	14810307	-	-19.7	-18.8	1.8	-2.66	-3.69	-0.744	three_prime_utr	three_prime_utr	ENSMUSG00000040550	ENSMUST00000117268	Otud6b	protein_coding	protein_coding
4	26327550	26346861	-	-428	-Inf	14.9	-1.66	-2.47	0.29	CDS	CDS	ENSMUSG00000040520	ENSMUST00000041374	Manea	protein_coding	protein_coding
4	32805111	32806519	-	-20.2	-19.2	28.1	-1.78	-2.62	1.13	three_prime_utr	three_prime_utr	ENSMUSG00000040183	ENSMUST00000035719	Ankrd6	protein_coding	protein_coding
4	34592103	34592557	-	-100	-98.7	10.3	-2.42	-3.41	0.912	ncRNA	exon	ENSMUSG00000040044	ENSMUST00000133107	Orc3	protein_coding	processed_transcript
4	34804641	34807191	-	-290	-289	10.4	-14.9	-16.8	0.527	CDS	CDS	ENSMUSG00000039967	ENSMUST00000098163	Zfp292	protein_coding	protein_coding
4	34807340	34810609	-	-141	-140	7.94	-36	-38.5	0.857	CDS	CDS	ENSMUSG00000039967	ENSMUST00000098163	Zfp292	protein_coding	protein_coding
4	34810728	34819506	-	-300	-299	21.7	-3.09	-4.19	0.427	CDS	CDS	ENSMUSG00000039967	ENSMUST00000098163	Zfp292	protein_coding	protein_coding
4	34953715	34985943	-	-18.3	-17.3	11.1	-2.41	-3.4	2.57	three_prime_utr	three_prime_utr	ENSMUSG00000073910	ENSMUST00000102975	Mob3b	protein_coding	protein_coding
4	35707754	35709043	-	-57	-55.8	14.1	-2.86	-3.92	-1.11	CDS	CDS	ENSMUSG00000045083	ENSMUST00000164772	Lingo2	protein_coding	protein_coding
4	40259929	40268319	-	-868	-Inf	15.2	-7.1	-8.62	0.269	CDS	CDS	ENSMUSG00000036822	ENSMUST00000042575	Topors	protein_coding	protein_coding
4	40936397	40936638	-	-63.9	-62.7	2.75	-3.38	-4.52	-0.577	three_prime_utr	three_prime_utr	ENSMUSG00000028416	ENSMUST00000108089	Bag1	protein_coding	protein_coding
4	41496112	41497011	-	-344	-Inf	5.49	-2.77	-3.81	-0.626	three_prime_utr	three_prime_utr	ENSMUSG00000046312	ENSMUST00000054920	Myorg	protein_coding	protein_coding
4	41498986	41502185	-	-73.6	-72.3	9.79	-2.29	-3.26	-1.14	CDS	CDS	ENSMUSG00000046312	ENSMUST00000054920	Myorg	protein_coding	protein_coding
4	42979962	42980173	-	-275	-274	4.36	-1.65	-2.47	-0.344	three_prime_utr	three_prime_utr	ENSMUSG00000028452	ENSMUST00000030164	Vcp	protein_coding	protein_coding
4	43027689	43027899	-	-7.15	-6.36	4.5	-4.14	-5.37	-2.29	three_prime_utr	three_prime_utr	ENSMUSG00000028455	ENSMUST00000030169	Stoml2	protein_coding	protein_coding
4	43035965	43039243	-	-148	-146	7.45	-7.22	-8.76	-0.799	CDS	CDS	ENSMUSG00000036002	ENSMUST00000107958	Fam214b	protein_coding	protein_coding
4	43514710	43515011	-	-687	-Inf	2.81	-14.2	-16.1	-0.4	three_prime_utr	three_prime_utr	ENSMUSG00000028464	ENSMUST00000030184	Tpm2	protein_coding	protein_coding
4	43515669	43515850	-	-170	-168	1.89	-15.3	-17.2	1.22	three_prime_utr	three_prime_utr	ENSMUSG00000028464	ENSMUST00000030184	Tpm2	protein_coding	protein_coding
4	43518507	43518898	-	-41.5	-40.4	1.47	-21.2	-23.4	-0.59	CDS	CDS	ENSMUSG00000028464	ENSMUST00000107913	Tpm2	protein_coding	protein_coding
4	43522769	43523705	-	-395	-Inf	9.53	-31.3	-33.7	-0.557	five_prime_utr	five_prime_utr	ENSMUSG00000028464	ENSMUST00000107914	Tpm2	protein_coding	protein_coding
4	43556750	43562511	-	-57.1	-56	3.49	-2.03	-2.93	-0.422	five_prime_utr	five_prime_utr	ENSMUSG00000028465	ENSMUST00000030187	Tln1	protein_coding	protein_coding
4	45035172	45035890	-	-74.5	-73.3	17.2	-1.62	-2.43	-0.619	three_prime_utr	three_prime_utr	ENSMUSG00000048232	ENSMUST00000052236	Fbxo10	protein_coding	protein_coding
4	45105207	45106746	-	-621	-Inf	6.61	-2.7	-3.74	-0.28	three_prime_utr	three_prime_utr	ENSMUSG00000078713	ENSMUST00000107809	Tomm5	protein_coding	protein_coding
4	45316671	45317025	-	-61.1	-59.9	5.24	-1.77	-2.61	0.629	CDS	CDS	ENSMUSG00000028322	ENSMUST00000030003	Exosc3	protein_coding	protein_coding
4	45398886	45407206	-	-371	-Inf	9.86	-1.65	-2.46	0.2	CDS	CDS	ENSMUSG00000045973	ENSMUST00000107796	Slc25a51	protein_coding	protein_coding
4	45529985	45532350	-	-12.7	-11.8	10.6	-1.55	-2.34	-2.84	CDS	CDS	ENSMUSG00000044813	ENSMUST00000061986	Shb	protein_coding	protein_coding
4	46115793	46116004	-	-94.3	-93	4	-19.7	-21.8	2.85	three_prime_utr	three_prime_utr	ENSMUSG00000035495	ENSMUST00000107772	Tstd2	protein_coding	protein_coding
4	46116661	46117051	-	-101	-99.5	3.39	-3.03	-4.12	-0.563	CDS	CDS	ENSMUSG00000035495	ENSMUST00000107772	Tstd2	protein_coding	protein_coding
4	46604389	46604690	-	-26.5	-25.5	19.2	-1.47	-2.24	-2.7	three_prime_utr	three_prime_utr	ENSMUSG00000039813	ENSMUST00000084621	Tbc1d2	protein_coding	protein_coding
4	48430857	48431067	-	-9.21	-8.38	2.11	-1.37	-2.11	-0.859	three_prime_utr	three_prime_utr	ENSMUSG00000028345	ENSMUST00000155905	Tex10	protein_coding	nonsense_mediated_decay
4	56751087	56751597	-	-176	-175	3.97	-2.23	-3.18	-0.381	three_prime_utr	three_prime_utr	ENSMUSG00000028431	ENSMUST00000030140	Elp1	protein_coding	protein_coding
4	56811503	56812371	-	-44.1	-43	3.8	-3.99	-5.21	0.747	three_prime_utr	three_prime_utr	ENSMUSG00000038816	ENSMUST00000045142	Ctnnal1	protein_coding	protein_coding
4	56879814	56885737	-	-64.5	-63.3	9.03	-1.84	-2.7	-0.81	three_prime_utr	three_prime_utr	ENSMUSG00000055296	ENSMUST00000068792	Tmem245	protein_coding	protein_coding
4	58435254	58435705	-	-769	-Inf	13.6	-1.61	-2.42	-0.244	three_prime_utr	three_prime_utr	ENSMUSG00000038668	ENSMUST00000055018	Lpar1	protein_coding	protein_coding
4	58436723	58437534	-	-567	-Inf	11.8	-5.62	-7.03	-0.488	three_prime_utr	three_prime_utr	ENSMUSG00000038668	ENSMUST00000055018	Lpar1	protein_coding	protein_coding
4	58486675	58499339	-	-457	-Inf	8.91	-1.72	-2.55	-0.365	CDS	CDS	ENSMUSG00000038668	ENSMUST00000055018	Lpar1	protein_coding	protein_coding
4	58981858	58987119	-	-68.5	-67.3	2.93	-2.94	-4.02	-0.525	CDS	CDS	ENSMUSG00000028378	ENSMUST00000030069	Ptgr1	protein_coding	protein_coding
4	62304279	62305155	-	-73.6	-72.3	4.34	-1.5	-2.27	-0.326	CDS	CDS	ENSMUSG00000066151	ENSMUST00000084527	Fkbp15	protein_coding	protein_coding
4	62499007	62503319	-	-60.1	-58.9	10.6	-1.81	-2.67	-0.579	CDS	CDS	ENSMUSG00000038422	ENSMUST00000037820	Hdhd3	protein_coding	protein_coding
4	62523638	62524415	-	-1420	-Inf	7.58	-5.46	-6.84	-0.376	three_prime_utr	three_prime_utr	ENSMUSG00000028394	ENSMUST00000128100	Pole3	protein_coding	nonsense_mediated_decay
4	62524677	62525068	-	-23.6	-22.7	2.75	-1.6	-2.4	-0.809	CDS	CDS	ENSMUSG00000028394	ENSMUST00000128100	Pole3	protein_coding	nonsense_mediated_decay
4	63418372	63418523	-	-5.38	-4.63	1.38	-1.95	-2.84	-0.971	CDS	CDS	ENSMUSG00000039137	ENSMUST00000063650	Whrn	protein_coding	protein_coding
4	63959784	63960383	-	-697	-Inf	7.73	-4.87	-6.19	0.19	three_prime_utr	three_prime_utr	ENSMUSG00000028364	ENSMUST00000030056	Tnc	protein_coding	protein_coding
4	64015144	64020185	-	-3150	-Inf	11.3	-18.5	-20.5	-0.302	CDS	CDS	ENSMUSG00000028364	ENSMUST00000030056	Tnc	protein_coding	protein_coding
4	70257382	70272676	-	-140	-139	4.72	-3.22	-4.34	-0.432	CDS	CDS	ENSMUSG00000039298	ENSMUST00000144099	Cdk5rap2	protein_coding	protein_coding
4	76107413	76133197	-	-93	-91.6	5.95	-3.32	-4.45	-0.775	CDS	CDS	ENSMUSG00000028399	ENSMUST00000107289	Ptprd	protein_coding	protein_coding
4	82498408	82499252	-	-16.5	-15.6	3.45	-3.3	-4.43	-1.33	CDS	CDS	ENSMUSG00000008575	ENSMUST00000107245	Nfib	protein_coding	protein_coding
4	83226868	83230412	-	-37.8	-36.7	3.4	-2.1	-3.02	-0.614	three_prime_utr	three_prime_utr	ENSMUSG00000038172	ENSMUST00000102823	Ttc39b	protein_coding	protein_coding
4	83460274	83462025	-	-18.7	-17.7	1.66	-2.65	-3.67	-0.647	three_prime_utr	three_prime_utr	ENSMUSG00000028484	ENSMUST00000126706	Psip1	protein_coding	protein_coding
4	83463555	83468601	-	-220	-219	1.85	-18.8	-20.8	-0.488	CDS	CDS	ENSMUSG00000028484	ENSMUST00000030207	Psip1	protein_coding	protein_coding
4	84292903	84388703	-	-52.1	-51	4.37	-1.99	-2.88	0.484	CDS	CDS	ENSMUSG00000028487	ENSMUST00000102820	Bnc2	protein_coding	protein_coding
4	84533371	84610191	-	-13	-12.2	2.73	-1.38	-2.12	0.763	CDS	CDS	ENSMUSG00000028487	ENSMUST00000102820	Bnc2	protein_coding	protein_coding
4	86581814	86583664	-	-387	-Inf	9.46	-2.48	-3.48	0.62	CDS	CDS	ENSMUSG00000038047	ENSMUST00000070607	Haus6	protein_coding	protein_coding
4	86656697	86656907	-	-18	-17.1	1.61	-1.85	-2.71	-0.45	three_prime_utr	three_prime_utr	ENSMUSG00000028494	ENSMUST00000000466	Plin2	protein_coding	protein_coding
4	86854659	86854869	-	-201	-200	2.39	-8.56	-10.2	-0.366	CDS	CDS	ENSMUSG00000028495	ENSMUST00000102814	Rps6	protein_coding	protein_coding
4	88410655	88410955	-	-42.5	-41.4	3.81	-5.96	-7.4	1.49	three_prime_utr	three_prime_utr	ENSMUSG00000028497	ENSMUST00000151280	Hacd4	protein_coding	protein_coding
4	88719990	88722048	-	-1430	-Inf	12	-23.7	-25.9	0.603	CDS	CDS	ENSMUSG00000070923	ENSMUST00000094993	Klhl9	protein_coding	protein_coding
4	94500977	94501397	-	-3110	-Inf	9.07	-11.1	-12.9	0.347	CDS	CDS	ENSMUSG00000028578	ENSMUST00000030313	Caap1	protein_coding	protein_coding
4	94942577	94942848	-	-71.9	-70.7	1.64	-3.47	-4.63	-0.319	three_prime_utr	three_prime_utr	ENSMUSG00000062627	ENSMUST00000075872	Mysm1	protein_coding	protein_coding
4	94960427	94964540	-	-75	-73.7	1.97	-37.5	-40	1.13	CDS	CDS	ENSMUSG00000062627	ENSMUST00000075872	Mysm1	protein_coding	protein_coding
4	94964779	94970385	-	-2570	-Inf	10.4	-84.5	-87.6	0.722	CDS	CDS	ENSMUSG00000062627	ENSMUST00000075872	Mysm1	protein_coding	protein_coding
4	94972891	94979100	-	-149	-147	3.67	-4.18	-5.41	0.527	CDS	CDS	ENSMUSG00000062627	ENSMUST00000075872	Mysm1	protein_coding	protein_coding
4	95049629	95052222	-	-43800	-Inf	93.2	-142	-145	0.337	CDS	CDS	ENSMUSG00000052684	ENSMUST00000107094	Jun	protein_coding	protein_coding
4	101152966	101153476	-	-976	-Inf	10.6	-1.63	-2.43	0.254	three_prime_utr	three_prime_utr	ENSMUSG00000028530	ENSMUST00000102781	Jak1	protein_coding	protein_coding
4	103172533	103173342	-	-34.8	-33.7	8.47	-1.98	-2.87	-0.688	three_prime_utr	three_prime_utr	ENSMUSG00000028521	ENSMUST00000150285	Slc35d1	protein_coding	protein_coding
4	106662255	106665699	-	-527	-Inf	11.9	-1.4	-2.15	-0.224	three_prime_utr	three_prime_utr	ENSMUSG00000025413	ENSMUST00000026480	Ttc4	protein_coding	protein_coding
4	107233543	107235807	-	-102	-100	7.26	-1.64	-2.45	0.407	CDS	CDS	ENSMUSG00000028617	ENSMUST00000030360	Lrrc42	protein_coding	protein_coding
4	107247516	107247725	-	-8.81	-7.99	1.56	-5.85	-7.27	-1.2	CDS	CDS	ENSMUSG00000028617	ENSMUST00000030360	Lrrc42	protein_coding	protein_coding
4	107907323	107908190	-	-48.7	-47.5	3.03	-2.14	-3.08	-0.393	CDS	CDS	ENSMUSG00000028607	ENSMUST00000030345	Cpt2	protein_coding	protein_coding
4	109454137	109476221	-	-1840	-Inf	10.2	-1.65	-2.47	-0.17	CDS	CDS	ENSMUSG00000028557	ENSMUST00000030284	Rnf11	protein_coding	protein_coding
4	116034099	116034280	-	-3.45	-2.76	1.57	-1.54	-2.33	-1.12	CDS	CDS	ENSMUSG00000028706	ENSMUST00000030475	Nsun4	protein_coding	protein_coding
4	116070117	116070236	-	-35.7	-34.6	1.39	-6.25	-7.71	-0.384	ncRNA	exon	ENSMUSG00000063882	ENSMUST00000127175	Uqcrh	protein_coding	retained_intron
4	116096631	116097142	-	-35.9	-34.9	6.22	-1.67	-2.49	-0.544	three_prime_utr	three_prime_utr	ENSMUSG00000028702	ENSMUST00000102705	Rad54l	protein_coding	protein_coding
4	116306761	116308108	-	-1630	-Inf	43.8	-2.16	-3.09	0.153	CDS	CDS	ENSMUSG00000003810	ENSMUST00000239239	Mast2	protein_coding	protein_coding
4	116610531	116611580	-	-145	-143	3.17	-5.79	-7.21	-0.799	CDS	CDS	ENSMUSG00000028693	ENSMUST00000030456	Nasp	protein_coding	protein_coding
4	116820760	116821382	-	-5.01	-4.26	12.7	-1.42	-2.17	3.27	CDS	CDS	ENSMUSG00000043155	ENSMUST00000055436	Hpdl	protein_coding	protein_coding
4	116821440	116821648	-	-3.37	-2.68	13.8	-2.87	-3.93	5.49	five_prime_utr	five_prime_utr	ENSMUSG00000043155	ENSMUST00000055436	Hpdl	protein_coding	protein_coding
4	116993600	116994413	-	-7.84	-7.03	2.61	-1.9	-2.77	-0.895	CDS	CDS	ENSMUSG00000028684	ENSMUST00000030446	Urod	protein_coding	protein_coding
4	117153826	117154435	-	-802	-Inf	2.84	-4.3	-5.55	-0.211	CDS	CDS	ENSMUSG00000047675	ENSMUST00000102696	Rps8	protein_coding	protein_coding
4	117155535	117156154	-	-6.1	-5.33	1.33	-2.38	-3.37	-0.96	CDS	CDS	ENSMUSG00000047675	ENSMUST00000102696	Rps8	protein_coding	protein_coding
4	117159638	117160326	-	-123	-122	6.03	-1.51	-2.29	1.01	three_prime_utr	three_prime_utr	ENSMUSG00000028678	ENSMUST00000065896	Kif2c	protein_coding	protein_coding
4	117873101	117873461	-	-40.8	-39.7	4.65	-1.88	-2.75	-0.838	three_prime_utr	three_prime_utr	ENSMUSG00000028541	ENSMUST00000084325	B4galt2	protein_coding	nonsense_mediated_decay
4	117888882	117889333	-	-57.4	-56.3	7.07	-1.33	-2.05	-0.736	three_prime_utr	three_prime_utr	ENSMUSG00000028540	ENSMUST00000030265	Dph2	protein_coding	protein_coding
4	117911907	117914432	-	-62.2	-61	7.3	-3.2	-4.32	-0.551	CDS	CDS	ENSMUSG00000033365	ENSMUST00000036156	Ipo13	protein_coding	protein_coding
4	117914491	117914999	-	-10.8	-9.96	1.97	-8.24	-9.83	-0.925	five_prime_utr	five_prime_utr	ENSMUSG00000033365	ENSMUST00000036156	Ipo13	protein_coding	protein_coding
4	117932153	117933136	-	-76	-74.7	11.2	-1.69	-2.51	-0.349	three_prime_utr	three_prime_utr	ENSMUSG00000028538	ENSMUST00000030263	St3gal3	protein_coding	protein_coding
4	118225816	118226297	-	-19.7	-18.8	2.72	-1.71	-2.54	-0.719	CDS	CDS	ENSMUSG00000033295	ENSMUST00000049074	Ptprf	protein_coding	protein_coding
4	120757437	120758270	-	-168	-166	10.4	-1.55	-2.34	0.308	three_prime_utr	three_prime_utr	ENSMUSG00000032897	ENSMUST00000043429	Nfyc	protein_coding	protein_coding
4	120921224	120922024	-	-288	-287	12.2	-3.46	-4.61	0.667	CDS	CDS	ENSMUSG00000028629	ENSMUST00000144114	Exo5	protein_coding	protein_coding
4	121059236	121059536	-	-167	-165	7.22	-3.59	-4.76	0.682	three_prime_utr	three_prime_utr	ENSMUSG00000043207	ENSMUST00000058754	Zmpste24	protein_coding	protein_coding
4	121095673	121098241	-	-99.3	-98	3.91	-1.91	-2.79	0.349	five_prime_utr	five_prime_utr	ENSMUSG00000043207	ENSMUST00000058754	Zmpste24	protein_coding	protein_coding
4	121145881	121151002	-	-427	-Inf	8.56	-6.83	-8.33	0.271	CDS	CDS	ENSMUSG00000049878	ENSMUST00000168615	Rlf	protein_coding	protein_coding
4	123401906	123408422	-	-355	-Inf	6.43	-20.4	-22.5	-0.693	CDS	CDS	ENSMUSG00000028649	ENSMUST00000125447	Macf1	protein_coding	protein_coding
4	123412199	123432598	-	-1870	-Inf	6.4	-14.3	-16.2	-0.551	CDS	CDS	ENSMUSG00000028649	ENSMUST00000097897	Macf1	protein_coding	protein_coding
4	123432987	123434998	-	-345	-Inf	6.14	-22.1	-24.3	-0.966	CDS	CDS	ENSMUSG00000028649	ENSMUST00000097897	Macf1	protein_coding	protein_coding
4	123472625	123474455	-	-238	-236	3.94	-17.7	-19.7	-0.633	CDS	CDS	ENSMUSG00000028649	ENSMUST00000097897	Macf1	protein_coding	protein_coding
4	123715972	123716180	-	-58.8	-57.6	3.07	-1.82	-2.67	-0.383	CDS	CDS	ENSMUSG00000028648	ENSMUST00000106207	Ndufs5	protein_coding	protein_coding
4	123736148	123736358	-	-57.2	-56	1.82	-6.56	-8.04	-0.533	three_prime_utr	three_prime_utr	ENSMUSG00000023075	ENSMUST00000102636	Akirin1	protein_coding	protein_coding
4	126164920	126167224	-	-1030	-Inf	5.99	-1.78	-2.62	0.125	three_prime_utr	three_prime_utr	ENSMUSG00000043962	ENSMUST00000080919	Thrap3	protein_coding	protein_coding
4	126177994	126178810	-	-31.5	-30.5	2.89	-1.67	-2.48	-0.346	CDS	CDS	ENSMUSG00000043962	ENSMUST00000080919	Thrap3	protein_coding	protein_coding
4	126180278	126180729	-	-117	-116	2.63	-5.62	-7.02	-0.499	CDS	CDS	ENSMUSG00000043962	ENSMUST00000080919	Thrap3	protein_coding	protein_coding
4	126232166	126232676	-	-79.2	-77.9	3.2	-2.62	-3.64	-0.241	three_prime_utr	three_prime_utr	ENSMUSG00000028849	ENSMUST00000125981	Map7d1	protein_coding	protein_coding
4	126438486	126439027	-	-34.8	-33.8	21.3	-1.9	-2.77	0.553	three_prime_utr	three_prime_utr	ENSMUSG00000041530	ENSMUST00000127800	Ago1	protein_coding	nonsense_mediated_decay
4	126750235	126750834	-	-31.7	-30.6	3.33	-1.83	-2.69	-0.384	CDS	CDS	ENSMUSG00000028833	ENSMUST00000030637	Ncdn	protein_coding	protein_coding
4	126863793	126868667	-	-160	-159	9.03	-1.83	-2.68	-0.414	three_prime_utr	three_prime_utr	ENSMUSG00000042446	ENSMUST00000106108	Zmym4	protein_coding	protein_coding
4	127047542	127050768	-	-448	-Inf	20.9	-4.58	-5.87	0.492	CDS	CDS	ENSMUSG00000043872	ENSMUST00000106102	Zmym1	protein_coding	protein_coding
4	129220623	129221013	-	-18.5	-17.6	2.17	-7.27	-8.81	-1.01	three_prime_utr	three_prime_utr	ENSMUSG00000050390	ENSMUST00000106051	C77080	protein_coding	protein_coding
4	129661251	129672469	-	-27.9	-26.9	3.97	-1.32	-2.04	-0.681	CDS	CDS	ENSMUSG00000003731	ENSMUST00000102590	Kpna6	protein_coding	protein_coding
4	130165693	130166328	-	-34.1	-33	2.56	-1.61	-2.41	-0.426	three_prime_utr	three_prime_utr	ENSMUSG00000028776	ENSMUST00000105999	Tinagl1	protein_coding	protein_coding
4	132370634	132377471	-	-289	-287	5.26	-3.33	-4.47	0.415	CDS	CDS	ENSMUSG00000066043	ENSMUST00000102568	Phactr4	protein_coding	protein_coding
4	132530554	132532601	-	-920	-Inf	4.64	-7.24	-8.78	-0.298	CDS	CDS	ENSMUSG00000054428	ENSMUST00000152993	Atpif1	protein_coding	protein_coding
4	132533305	132533630	-	-11.6	-10.8	2.6	-1.89	-2.76	-0.402	five_prime_utr	five_prime_utr	ENSMUSG00000054428	ENSMUST00000152993	Atpif1	protein_coding	protein_coding
4	133266253	133266523	-	-20.2	-19.2	2.1	-4.01	-5.23	-1.01	three_prime_utr	three_prime_utr	ENSMUSG00000028857	ENSMUST00000105907	Tmem222	protein_coding	protein_coding
4	134127405	134127640	-	-146	-144	3.34	-2.83	-3.88	-0.414	three_prime_utr	three_prime_utr	ENSMUSG00000028843	ENSMUST00000030651	Sh3bgrl3	protein_coding	protein_coding
4	134131054	134132266	-	-61.1	-59.9	6.13	-2.99	-4.07	0.842	three_prime_utr	three_prime_utr	ENSMUSG00000037443	ENSMUST00000040271	Cep85	protein_coding	protein_coding
4	134244272	134244959	-	-38.1	-37	6.66	-3.26	-4.39	-1.01	three_prime_utr	three_prime_utr	ENSMUSG00000028840	ENSMUST00000030644	Zfp593	protein_coding	protein_coding
4	134537891	134538849	-	-81.2	-79.9	3.95	-7.98	-9.56	-0.516	three_prime_utr	three_prime_utr	ENSMUSG00000050989	ENSMUST00000060435	Selenon	protein_coding	protein_coding
4	134539147	134539716	-	-16.5	-15.5	2.19	-2.84	-3.9	-0.508	three_prime_utr	three_prime_utr	ENSMUSG00000050989	ENSMUST00000060435	Selenon	protein_coding	protein_coding
4	134803178	134803448	-	-33.3	-32.3	5.41	-1.57	-2.37	-0.846	three_prime_utr	three_prime_utr	ENSMUSG00000028826	ENSMUST00000030628	Maco1	protein_coding	protein_coding
4	134804107	134804527	-	-98.5	-97.2	3.51	-5.95	-7.38	0.707	three_prime_utr	three_prime_utr	ENSMUSG00000028826	ENSMUST00000030628	Maco1	protein_coding	protein_coding
4	135320543	135320693	-	-3.62	-2.92	1.85	-1.48	-2.25	0.779	three_prime_utr	three_prime_utr	ENSMUSG00000028809	ENSMUST00000105861	Srrm1	protein_coding	protein_coding
4	136771204	136771565	-	-9.95	-9.11	2.96	-1.46	-2.23	-0.942	CDS	CDS	ENSMUSG00000028664	ENSMUST00000105845	Ephb2	protein_coding	protein_coding
4	139083030	139083539	-	-174	-172	3.55	-2.53	-3.55	-0.36	three_prime_utr	three_prime_utr	ENSMUSG00000041120	ENSMUST00000042844	Nbl1	protein_coding	protein_coding
4	139103746	139103865	-	-17.2	-16.2	1.85	-1.67	-2.48	-0.532	three_prime_utr	three_prime_utr	ENSMUSG00000050608	ENSMUST00000143971	Micos10	protein_coding	protein_coding
4	141066511	141066750	-	-14.7	-13.8	2.76	-2.01	-2.91	-1.13	three_prime_utr	three_prime_utr	ENSMUSG00000028923	ENSMUST00000030760	Necap2	protein_coding	protein_coding
4	141114139	141114349	-	-14.1	-13.2	2.95	-2.62	-3.64	-1.04	three_prime_utr	three_prime_utr	ENSMUSG00000040842	ENSMUST00000148204	Szrd1	protein_coding	protein_coding
4	141114588	141114739	-	-11.3	-10.4	1.65	-1.8	-2.65	-0.788	three_prime_utr	three_prime_utr	ENSMUSG00000040842	ENSMUST00000148204	Szrd1	protein_coding	protein_coding
4	141115337	141116639	-	-284	-282	4.73	-3.22	-4.35	-0.375	three_prime_utr	three_prime_utr	ENSMUSG00000040842	ENSMUST00000148204	Szrd1	protein_coding	protein_coding
4	141472154	141472574	-	-11.6	-10.7	1.81	-4	-5.22	-0.747	CDS	CDS	ENSMUSG00000040761	ENSMUST00000078886	Spen	protein_coding	protein_coding
4	141472723	141484681	-	-194	-192	12.2	-5.69	-7.09	-0.245	CDS	CDS	ENSMUSG00000040761	ENSMUST00000078886	Spen	protein_coding	protein_coding
4	141683058	141683418	-	-74.8	-73.6	4.2	-4.77	-6.08	-0.979	three_prime_utr	three_prime_utr	ENSMUSG00000078515	ENSMUST00000102484	Ddi2	protein_coding	protein_coding
4	141683850	141685569	-	-482	-Inf	9.67	-1.36	-2.1	0.161	three_prime_utr	three_prime_utr	ENSMUSG00000078515	ENSMUST00000102484	Ddi2	protein_coding	protein_coding
4	147874255	147874763	-	-223	-221	5.07	-3.74	-4.92	0.526	three_prime_utr	three_prime_utr	ENSMUSG00000029020	ENSMUST00000105716	Mfn2	protein_coding	protein_coding
4	147909752	147910711	-	-197	-195	14.1	-4.6	-5.89	-0.404	three_prime_utr	three_prime_utr	ENSMUSG00000019055	ENSMUST00000019199	Plod1	protein_coding	protein_coding
4	148435062	148435542	-	-109	-108	5.92	-3.14	-4.25	-0.771	three_prime_utr	three_prime_utr	ENSMUSG00000047719	ENSMUST00000051633	Ubiad1	protein_coding	protein_coding
4	148443992	148444562	-	-14.9	-14	3.52	-1.72	-2.55	-0.862	CDS	CDS	ENSMUSG00000047719	ENSMUST00000051633	Ubiad1	protein_coding	protein_coding
4	148616878	148617659	-	-2440	-Inf	6.39	-22.4	-24.6	-0.464	three_prime_utr	three_prime_utr	ENSMUSG00000041459	ENSMUST00000084125	Tardbp	protein_coding	protein_coding
4	148961251	148961610	-	-212	-210	4.45	-4.5	-5.79	-0.596	CDS	CDS	ENSMUSG00000028975	ENSMUST00000103217	Pex14	protein_coding	protein_coding
4	149178776	149179047	-	-21.9	-20.9	2.31	-5.95	-7.39	-1.55	three_prime_utr	three_prime_utr	ENSMUSG00000063077	ENSMUST00000238956	Kif1b	protein_coding	protein_coding
4	153965077	153969096	-	-13.4	-12.5	4.09	-1.99	-2.89	1.06	three_prime_utr	three_prime_utr	ENSMUSG00000029027	ENSMUST00000133607	Dffb	protein_coding	nonsense_mediated_decay
4	155074852	155074972	-	-46.7	-45.5	1.95	-1.49	-2.27	-0.408	three_prime_utr	three_prime_utr	ENSMUSG00000029048	ENSMUST00000030914	Rer1	protein_coding	protein_coding
4	155160930	155222233	-	-72.4	-71.2	4.24	-2.75	-3.8	-0.623	CDS	CDS	ENSMUSG00000029050	ENSMUST00000030917	Ski	protein_coding	protein_coding
4	156165349	156165589	-	-14.3	-13.4	2.33	-1.47	-2.24	-0.782	three_prime_utr	three_prime_utr	ENSMUSG00000041936	ENSMUST00000105574	Agrn	protein_coding	protein_coding
5	3559671	3559851	+	-3.24	-2.56	1.68	-1.32	-2.05	-1.07	CDS	CDS	ENSMUSG00000058503	ENSMUST00000197082	Fam133b	protein_coding	protein_coding
5	3568979	3569370	+	-15	-14.1	3.75	-2.08	-3	-0.902	three_prime_utr	three_prime_utr	ENSMUSG00000058503	ENSMUST00000199666	Fam133b	protein_coding	nonsense_mediated_decay
5	3956210	3968594	+	-114	-112	6.83	-6.45	-7.92	0.453	CDS	CDS	ENSMUSG00000040407	ENSMUST00000044492	Akap9	protein_coding	protein_coding
5	3992086	4001652	+	-18.3	-17.3	2.67	-5.59	-6.98	1.29	CDS	CDS	ENSMUSG00000040407	ENSMUST00000044492	Akap9	protein_coding	protein_coding
5	13597525	13600229	+	-933	-Inf	17	-2.24	-3.19	0.188	three_prime_utr	three_prime_utr	ENSMUSG00000028883	ENSMUST00000095012	Sema3a	protein_coding	protein_coding
5	14025275	14143874	+	-47.8	-46.7	19.2	-5.72	-7.13	-1.03	five_prime_utr	five_prime_utr	ENSMUSG00000063531	ENSMUST00000073957	Sema3e	protein_coding	protein_coding
5	16365838	16371302	+	-412	-Inf	9.17	-2.11	-3.04	-0.307	three_prime_utr	three_prime_utr	ENSMUSG00000040118	ENSMUST00000167946	Cacna2d1	protein_coding	protein_coding
5	21786713	21794202	+	-193	-192	2.5	-3.73	-4.91	-0.379	CDS	CDS	ENSMUSG00000028932	ENSMUST00000239497	Psmc2	protein_coding	protein_coding
5	21803576	21803787	+	-335	-Inf	4.08	-2.3	-3.26	-0.328	CDS	CDS	ENSMUSG00000028932	ENSMUST00000030769	Psmc2	protein_coding	protein_coding
5	23485403	23493725	+	-360	-Inf	8.2	-22.2	-24.4	0.773	CDS	CDS	ENSMUSG00000029004	ENSMUST00000094962	Kmt2e	protein_coding	protein_coding
5	23495998	23496119	+	-2.61	-1.95	1.34	-2.4	-3.39	1.29	CDS	CDS	ENSMUSG00000029004	ENSMUST00000094962	Kmt2e	protein_coding	protein_coding
5	23496328	23499493	+	-422	-Inf	8.12	-17.7	-19.7	0.615	CDS	CDS	ENSMUSG00000029004	ENSMUST00000094962	Kmt2e	protein_coding	protein_coding
5	24501198	24502047	+	-188	-186	10.8	-1.63	-2.44	-0.304	three_prime_utr	three_prime_utr	ENSMUSG00000023353	ENSMUST00000024123	Agap3	protein_coding	protein_coding
5	24587606	24590335	+	-97.7	-96.3	4.88	-18.3	-20.3	-0.893	CDS	CDS	ENSMUSG00000038181	ENSMUST00000088295	Chpf2	protein_coding	protein_coding
5	28339010	28352803	+	-69.9	-68.7	2.67	-13.9	-15.8	0.746	CDS	CDS	ENSMUSG00000048271	ENSMUST00000090355	Rbm33	protein_coding	non_stop_decay
5	28387926	28389709	+	-11.6	-10.8	1.8	-5.11	-6.46	1.15	CDS	CDS	ENSMUSG00000048271	ENSMUST00000114884	Rbm33	protein_coding	protein_coding
5	29434723	29441368	+	-586	-Inf	5.56	-2.05	-2.96	-0.21	CDS	CDS	ENSMUSG00000001569	ENSMUST00000001611	Nom1	protein_coding	protein_coding
5	29766356	29766805	+	-75.8	-74.6	2.04	-2.24	-3.19	-0.256	three_prime_utr	three_prime_utr	ENSMUSG00000029131	ENSMUST00000114839	Dnajb6	protein_coding	protein_coding
5	30184412	30184593	+	-9.29	-8.46	2.04	-1.76	-2.6	-0.723	three_prime_utr	three_prime_utr	ENSMUSG00000059447	ENSMUST00000026841	Hadhb	protein_coding	protein_coding
5	30659369	30659729	+	-80.3	-79	14.3	-1.84	-2.7	-0.904	three_prime_utr	three_prime_utr	ENSMUSG00000029175	ENSMUST00000062962	Slc35f6	protein_coding	protein_coding
5	30893170	30893499	+	-16.3	-15.3	2.6	-1.57	-2.37	-0.885	CDS	CDS	ENSMUSG00000029165	ENSMUST00000069705	Agbl5	protein_coding	protein_coding
5	31452430	31452670	+	-4.93	-4.19	3.18	-1.49	-2.27	-1.14	five_prime_utr	five_prime_utr	ENSMUSG00000062761	ENSMUST00000202061	Zfp512	protein_coding	protein_coding
5	32135830	32136011	+	-5.19	-4.44	2.46	-1.45	-2.21	-1.05	five_prime_utr	five_prime_utr	ENSMUSG00000029135	ENSMUST00000031017	Fosl2	protein_coding	protein_coding
5	32152687	32153976	+	-656	-Inf	11.2	-2.76	-3.81	0.29	three_prime_utr	three_prime_utr	ENSMUSG00000029135	ENSMUST00000031017	Fosl2	protein_coding	protein_coding
5	33417474	33418045	+	-14.7	-13.8	3.26	-1.92	-2.8	-0.582	three_prime_utr	three_prime_utr	ENSMUSG00000037355	ENSMUST00000087864	Uvssa	protein_coding	protein_coding
5	33871444	33871775	+	-12.4	-11.5	2.43	-1.36	-2.1	-0.677	three_prime_utr	three_prime_utr	ENSMUSG00000057406	ENSMUST00000114397	Nsd2	protein_coding	protein_coding
5	34464016	34475980	+	-718	-Inf	10.4	-2.1	-3.02	0.221	CDS	CDS	ENSMUSG00000037210	ENSMUST00000180376	Fam193a	protein_coding	protein_coding
5	34485677	34486456	+	-57.6	-56.5	6.75	-1.58	-2.38	0.474	three_prime_utr	three_prime_utr	ENSMUSG00000037210	ENSMUST00000180376	Fam193a	protein_coding	protein_coding
5	34912233	34912534	+	-30.5	-29.5	15.9	-1.6	-2.4	-1.1	three_prime_utr	three_prime_utr	ENSMUSG00000029104	ENSMUST00000080036	Htt	protein_coding	protein_coding
5	34964992	34966552	+	-67.6	-66.4	9.56	-2.38	-3.36	-0.496	CDS	CDS	ENSMUSG00000029101	ENSMUST00000030984	Rgs12	protein_coding	protein_coding
5	35032037	35032638	+	-246	-245	6.79	-2.99	-4.08	-0.525	three_prime_utr	three_prime_utr	ENSMUSG00000029101	ENSMUST00000114280	Rgs12	protein_coding	protein_coding
5	35077221	35079822	+	-188	-186	16	-1.87	-2.74	-0.79	CDS	CDS	ENSMUSG00000044716	ENSMUST00000101298	Dok7	protein_coding	protein_coding
5	36472764	36473960	+	-21.9	-20.9	7.9	-2.14	-3.06	0.703	three_prime_utr	three_prime_utr	ENSMUSG00000029198	ENSMUST00000031099	Grpel1	protein_coding	protein_coding
5	38230619	38234039	+	-157	-155	1.95	-1.94	-2.82	-0.29	CDS	CDS	ENSMUSG00000067367	ENSMUST00000087514	Lyar	protein_coding	protein_coding
5	52768056	52768296	+	-17.3	-16.4	2.35	-1.42	-2.17	-0.542	three_prime_utr	three_prime_utr	ENSMUSG00000029186	ENSMUST00000031081	Pi4k2b	protein_coding	protein_coding
5	52866011	52866779	+	-794	-Inf	8.21	-2.66	-3.69	0.284	three_prime_utr	three_prime_utr	ENSMUSG00000029176	ENSMUST00000144574	Anapc4	protein_coding	nonsense_mediated_decay
5	53590513	53591160	+	-43.9	-42.8	11.1	-1.79	-2.64	0.897	five_prime_utr	five_prime_utr	ENSMUSG00000039191	ENSMUST00000113865	Rbpj	protein_coding	protein_coding
5	57717966	57722100	+	-472	-Inf	31.4	-4.82	-6.14	-0.276	CDS	CDS	ENSMUSG00000029108	ENSMUST00000191837	Pcdh7	protein_coding	protein_coding
5	64160434	64173976	+	-110	-108	6.29	-4.19	-5.43	-0.896	CDS	CDS	ENSMUSG00000029174	ENSMUST00000043893	Tbc1d1	protein_coding	protein_coding
5	64256719	64256900	+	-2.78	-2.11	1.83	-1.65	-2.47	-1.47	CDS	CDS	ENSMUSG00000029174	ENSMUST00000043893	Tbc1d1	protein_coding	protein_coding
5	65537232	65566034	+	-854	-Inf	46.1	-1.87	-2.73	0.289	five_prime_utr	five_prime_utr	ENSMUSG00000029203	ENSMUST00000202679	Ube2k	protein_coding	protein_coding
5	65790051	65790531	+	-46.6	-45.5	4.75	-2.18	-3.13	-0.907	CDS	CDS	ENSMUSG00000037795	ENSMUST00000201489	N4bp2	protein_coding	protein_coding
5	72974653	72976403	+	-239	-237	3.63	-2.46	-3.45	-0.32	three_prime_utr	three_prime_utr	ENSMUSG00000036087	ENSMUST00000144843	Slain2	protein_coding	protein_coding
5	72978648	72978829	+	-5.4	-4.65	2.43	-2.03	-2.93	1.87	three_prime_utr	three_prime_utr	ENSMUSG00000036087	ENSMUST00000144843	Slain2	protein_coding	protein_coding
5	74198267	74199451	+	-189	-187	18.5	-1.39	-2.13	0.468	three_prime_utr	three_prime_utr	ENSMUSG00000049907	ENSMUST00000051937	Rasl11b	protein_coding	protein_coding
5	74595086	74596044	+	-36	-35	1.73	-3.94	-5.14	-0.463	CDS	CDS	ENSMUSG00000029227	ENSMUST00000080164	Fip1l1	protein_coding	protein_coding
5	76208976	76209245	+	-76.5	-75.2	4.2	-1.39	-2.13	0.449	three_prime_utr	three_prime_utr	ENSMUSG00000029234	ENSMUST00000031144	Tmem165	protein_coding	protein_coding
5	76568028	76570294	+	-473	-Inf	16.8	-7.97	-9.55	0.636	three_prime_utr	three_prime_utr	ENSMUSG00000036435	ENSMUST00000087133	Exoc1	protein_coding	protein_coding
5	76855092	76857772	+	-60.6	-59.4	20.5	-1.81	-2.66	-0.631	CDS	CDS	ENSMUSG00000036377	ENSMUST00000238963	C530008M17Rik	protein_coding	protein_coding
5	76998076	76998890	+	-86.9	-85.6	2.06	-4.06	-5.29	0.264	three_prime_utr	three_prime_utr	ENSMUSG00000036323	ENSMUST00000101087	Srp72	protein_coding	protein_coding
5	81793586	81795634	+	-199	-197	12.5	-1.71	-2.54	-0.405	three_prime_utr	three_prime_utr	ENSMUSG00000037605	ENSMUST00000132375	Adgrl3	protein_coding	nonsense_mediated_decay
5	86815643	86817106	+	-70.1	-68.9	2.1	-19.9	-22	0.783	CDS	CDS	ENSMUSG00000035851	ENSMUST00000119339	Ythdc1	protein_coding	protein_coding
5	86815634	86820102	+	-166	-164	2.25	-8.74	-10.4	0.386	CDS	CDS	ENSMUSG00000035851	ENSMUST00000119339	Ythdc1	protein_coding	protein_coding
5	86826715	86829655	+	-309	-307	14.9	-16.9	-18.9	0.758	three_prime_utr	three_prime_utr	ENSMUSG00000035851	ENSMUST00000156363	Ythdc1	protein_coding	nonsense_mediated_decay
5	88554491	88556090	+	-1820	-Inf	8.48	-15.6	-17.5	0.319	CDS	CDS	ENSMUSG00000070697	ENSMUST00000090413	Utp3	protein_coding	protein_coding
5	88650702	88651392	+	-42.4	-41.3	4.89	-2.28	-3.24	-0.492	three_prime_utr	three_prime_utr	ENSMUSG00000029291	ENSMUST00000198965	Rufy3	protein_coding	protein_coding
5	92388143	92393056	+	-62.4	-61.2	9.86	-2.27	-3.24	-0.941	CDS	CDS	ENSMUSG00000034842	ENSMUST00000125462	Art3	protein_coding	protein_coding
5	92603129	92605809	+	-333	-Inf	5.86	-16.5	-18.5	-0.706	three_prime_utr	three_prime_utr	ENSMUSG00000047963	ENSMUST00000202332	Stbd1	protein_coding	nonsense_mediated_decay
5	92605868	92606579	+	-64.9	-63.7	4.3	-12.8	-14.7	-0.711	three_prime_utr	three_prime_utr	ENSMUSG00000047963	ENSMUST00000050952	Stbd1	protein_coding	protein_coding
5	93165320	93167648	+	-16.6	-15.7	1.25	-1.73	-2.57	-0.232	CDS	CDS	ENSMUSG00000058013	ENSMUST00000074733	Septin11	protein_coding	protein_coding
5	103783840	103784439	+	-314	-312	8.87	-1.75	-2.58	-0.382	CDS	CDS	ENSMUSG00000029313	ENSMUST00000054979	Aff1	protein_coding	protein_coding
5	103828399	103841062	+	-177	-175	12.7	-1.76	-2.6	-0.306	CDS	CDS	ENSMUSG00000029313	ENSMUST00000054979	Aff1	protein_coding	protein_coding
5	104435117	104436271	+	-136	-134	2.01	-4.49	-5.77	-0.255	five_prime_utr	five_prime_utr	ENSMUSG00000029304	ENSMUST00000112748	Spp1	protein_coding	protein_coding
5	104435120	104435330	+	-141	-139	2.1	-4.45	-5.72	-0.254	five_prime_utr	five_prime_utr	ENSMUSG00000029304	ENSMUST00000112748	Spp1	protein_coding	protein_coding
5	104518367	104519415	+	-42.1	-41	5.16	-1.61	-2.42	0.531	CDS	CDS	ENSMUSG00000097392	ENSMUST00000239420	Thoc2l	protein_coding	protein_coding
5	104519564	104522586	+	-212	-210	10.9	-9.08	-10.7	0.54	CDS	CDS	ENSMUSG00000097392	ENSMUST00000239420	Thoc2l	protein_coding	protein_coding
5	105480430	105481358	+	-54	-52.9	5.2	-1.73	-2.56	-0.533	CDS	CDS	ENSMUSG00000070639	ENSMUST00000112707	Lrrc8b	protein_coding	protein_coding
5	107500039	107509209	+	-119	-117	14.8	-2.41	-3.4	0.452	CDS	CDS	ENSMUSG00000111375	ENSMUST00000211896	Btbd8	protein_coding	protein_coding
5	107904803	107906800	+	-191	-190	1.61	-10.1	-11.8	-0.25	CDS	CDS	ENSMUSG00000058558	ENSMUST00000082223	Rpl5	protein_coding	protein_coding
5	107907158	107908078	+	-630	-Inf	3.32	-6.62	-8.11	-0.435	CDS	CDS	ENSMUSG00000058558	ENSMUST00000082223	Rpl5	protein_coding	protein_coding
5	108269256	108269796	+	-69.8	-68.6	2.54	-5.56	-6.96	-0.65	five_prime_utr	five_prime_utr	ENSMUSG00000029265	ENSMUST00000031190	Dr1	protein_coding	protein_coding
5	108495960	108496140	+	-5.87	-5.1	1.75	-1.38	-2.12	0.592	CDS	CDS	ENSMUSG00000033623	ENSMUST00000046975	Pcgf3	protein_coding	protein_coding
5	108496259	108500724	+	-277	-275	4.56	-1.31	-2.03	0.262	three_prime_utr	three_prime_utr	ENSMUSG00000033623	ENSMUST00000046975	Pcgf3	protein_coding	protein_coding
5	108706265	108706535	+	-66.3	-65.1	2.36	-2.74	-3.78	-0.46	three_prime_utr	three_prime_utr	ENSMUSG00000008090	ENSMUST00000112560	Fgfrl1	protein_coding	protein_coding
5	110007462	110010411	+	-76.9	-75.7	12.8	-8.1	-9.68	0.609	CDS	CDS	ENSMUSG00000066613	ENSMUST00000112540	Zfp932	protein_coding	protein_coding
5	110187313	110187913	+	-302	-300	7.09	-2.2	-3.15	-0.373	CDS	CDS	ENSMUSG00000029502	ENSMUST00000112512	Golga3	protein_coding	protein_coding
5	110223294	110223415	+	-4.16	-3.45	1.78	-2.4	-3.39	-1.68	three_prime_utr	three_prime_utr	ENSMUSG00000029502	ENSMUST00000112512	Golga3	protein_coding	protein_coding
5	112288799	112308457	+	-572	-Inf	11.8	-2.73	-3.77	-0.278	CDS	CDS	ENSMUSG00000029344	ENSMUST00000239473	Tpst2	protein_coding	protein_coding
5	112336074	112338073	+	-541	-Inf	21	-4.11	-5.34	-0.322	three_prime_utr	three_prime_utr	ENSMUSG00000029345	ENSMUST00000031288	Tfip11	protein_coding	protein_coding
5	112343082	112345010	+	-80.5	-79.2	8.95	-1.79	-2.64	-0.501	five_prime_utr	five_prime_utr	ENSMUSG00000042328	ENSMUST00000112359	Hps4	protein_coding	protein_coding
5	112369934	112370653	+	-78.4	-77.2	8.89	-1.37	-2.11	-0.563	CDS	CDS	ENSMUSG00000042328	ENSMUST00000112359	Hps4	protein_coding	protein_coding
5	113739883	113740600	+	-158	-156	19.4	-1.39	-2.14	0.765	three_prime_utr	three_prime_utr	ENSMUSG00000053334	ENSMUST00000065698	Ficd	protein_coding	protein_coding
5	114122180	114123525	+	-183	-182	14.4	-1.41	-2.16	-0.355	three_prime_utr	three_prime_utr	ENSMUSG00000029592	ENSMUST00000031588	Usp30	protein_coding	protein_coding
5	114419703	114419823	+	-5.46	-4.71	1.49	-2.45	-3.45	-0.952	three_prime_utr	three_prime_utr	ENSMUSG00000029577	ENSMUST00000074002	Ube3b	protein_coding	protein_coding
5	114420929	114421169	+	-34	-33	3.67	-1.52	-2.3	-0.76	three_prime_utr	three_prime_utr	ENSMUSG00000029577	ENSMUST00000074002	Ube3b	protein_coding	protein_coding
5	115244784	115244934	+	-1.89	-1.27	1.87	-2.73	-3.77	-3.23	three_prime_utr	three_prime_utr	ENSMUSG00000060152	ENSMUST00000135455	Pop5	protein_coding	nonsense_mediated_decay
5	115341224	115343569	+	-495	-Inf	12.6	-1.97	-2.87	0.351	three_prime_utr	three_prime_utr	ENSMUSG00000029535	ENSMUST00000031508	Triap1	protein_coding	protein_coding
5	115554069	115555238	+	-146	-145	3.69	-2.16	-3.1	-0.25	three_prime_utr	three_prime_utr	ENSMUSG00000029528	ENSMUST00000067268	Pxn	protein_coding	protein_coding
5	115643613	115646207	+	-460	-Inf	6.95	-3.23	-4.35	0.338	three_prime_utr	three_prime_utr	ENSMUSG00000029518	ENSMUST00000138885	Rab35	protein_coding	nonsense_mediated_decay
5	115646296	115646596	+	-45.6	-44.4	2.5	-2.17	-3.11	-0.5	three_prime_utr	three_prime_utr	ENSMUSG00000029518	ENSMUST00000031492	Rab35	protein_coding	protein_coding
5	117263646	117274139	+	-231	-229	4.91	-1.31	-2.03	-0.219	three_prime_utr	three_prime_utr	ENSMUSG00000061288	ENSMUST00000111978	Taok3	protein_coding	protein_coding
5	118000510	118008673	+	-53.4	-52.3	7.46	-2.88	-3.95	-0.693	three_prime_utr	three_prime_utr	ENSMUSG00000032898	ENSMUST00000202447	Fbxo21	protein_coding	protein_coding
5	118741896	118745059	+	-69.6	-68.3	7.99	-2.68	-3.71	-0.57	CDS	CDS	ENSMUSG00000018076	ENSMUST00000100816	Med13l	protein_coding	protein_coding
5	120533038	120534024	+	-98.2	-96.9	4.9	-2.79	-3.84	-0.515	three_prime_utr	three_prime_utr	ENSMUSG00000032754	ENSMUST00000068326	Slc8b1	protein_coding	protein_coding
5	121204480	121204660	+	-12.8	-11.9	4.87	-1.56	-2.35	-0.831	five_prime_utr	five_prime_utr	ENSMUSG00000029614	ENSMUST00000031617	Rpl6	protein_coding	protein_coding
5	121348720	121349710	+	-95.9	-94.5	11.3	-5.55	-6.95	-0.876	CDS	CDS	ENSMUSG00000042744	ENSMUST00000042614	Hectd4	protein_coding	protein_coding
5	121685098	121685698	+	-138	-136	7.07	-3.21	-4.33	-0.629	three_prime_utr	three_prime_utr	ENSMUSG00000029458	ENSMUST00000140996	Brap	protein_coding	nonsense_mediated_decay
5	121813530	121814945	+	-124	-123	7.45	-2.3	-3.27	-0.407	three_prime_utr	three_prime_utr	ENSMUSG00000042605	ENSMUST00000051950	Atxn2	protein_coding	protein_coding
5	122158366	122158546	+	-15.2	-14.3	2.08	-2.31	-3.29	-0.966	five_prime_utr	five_prime_utr	ENSMUSG00000004455	ENSMUST00000102528	Ppp1cc	protein_coding	protein_coding
5	122174081	122174321	+	-34.2	-33.1	2.57	-1.59	-2.39	-0.424	three_prime_utr	three_prime_utr	ENSMUSG00000004455	ENSMUST00000128309	Ppp1cc	protein_coding	nonsense_mediated_decay
5	122238405	122241848	+	-53.9	-52.7	8	-2.32	-3.29	-0.564	three_prime_utr	three_prime_utr	ENSMUSG00000064267	ENSMUST00000072602	Hvcn1	protein_coding	protein_coding
5	122319755	122321922	+	-81.9	-80.6	8.47	-3.76	-4.95	-0.621	three_prime_utr	three_prime_utr	ENSMUSG00000038582	ENSMUST00000119015	Pptc7	protein_coding	protein_coding
5	122405914	122414006	+	-83.5	-82.2	7.66	-1.46	-2.22	-0.28	three_prime_utr	three_prime_utr	ENSMUSG00000029465	ENSMUST00000102525	Arpc3	protein_coding	protein_coding
5	122861887	122866884	+	-218	-216	5.48	-1.98	-2.88	-0.337	CDS	CDS	ENSMUSG00000029474	ENSMUST00000031434	Rnf34	protein_coding	protein_coding
5	123029204	123030426	+	-189	-188	15	-1.41	-2.16	-0.419	three_prime_utr	three_prime_utr	ENSMUSG00000049686	ENSMUST00000121652	Orai1	protein_coding	protein_coding
5	123147634	123148893	+	-107	-105	12	-1.99	-2.89	-0.605	CDS	CDS	ENSMUSG00000038384	ENSMUST00000174836	Setd1b	protein_coding	protein_coding
5	123160508	123160749	+	-10.9	-10.1	5.15	-1.32	-2.04	-1.75	CDS	CDS	ENSMUSG00000038384	ENSMUST00000174836	Setd1b	protein_coding	protein_coding
5	123452505	123454368	+	-124	-123	9.31	-5.78	-7.19	-0.823	three_prime_utr	three_prime_utr	ENSMUSG00000038342	ENSMUST00000135961	Mlxip	protein_coding	nonsense_mediated_decay
5	124002143	124002503	+	-49.3	-48.1	2.43	-3.81	-5	-0.684	three_prime_utr	three_prime_utr	ENSMUSG00000000915	ENSMUST00000000939	Hip1r	protein_coding	protein_coding
5	124004658	124005558	+	-108	-107	7.16	-1.78	-2.62	-0.535	three_prime_utr	three_prime_utr	ENSMUSG00000000915	ENSMUST00000000939	Hip1r	protein_coding	protein_coding
5	124117096	124118196	+	-31.4	-30.3	2.46	-2.44	-3.43	-0.318	three_prime_utr	three_prime_utr	ENSMUSG00000029404	ENSMUST00000031351	Arl6ip4	protein_coding	protein_coding
5	124567944	124568971	+	-372	-Inf	16.3	-2	-2.9	0.389	three_prime_utr	three_prime_utr	ENSMUSG00000029389	ENSMUST00000071057	Ddx55	protein_coding	protein_coding
5	124722212	124722692	+	-197	-195	5.94	-2.71	-3.74	-0.52	three_prime_utr	three_prime_utr	ENSMUSG00000038023	ENSMUST00000037865	Atp6v0a2	protein_coding	protein_coding
5	124723707	124723917	+	-11.9	-11	1.82	-2.88	-3.94	-0.891	three_prime_utr	three_prime_utr	ENSMUSG00000038023	ENSMUST00000037865	Atp6v0a2	protein_coding	protein_coding
5	124724006	124724455	+	-281	-279	9.17	-6.39	-7.86	-0.792	three_prime_utr	three_prime_utr	ENSMUSG00000038023	ENSMUST00000037865	Atp6v0a2	protein_coding	protein_coding
5	124884652	124885937	+	-372	-Inf	6.61	-13.9	-15.8	-0.483	five_prime_utr	five_prime_utr	ENSMUSG00000079215	ENSMUST00000111417	Zfp664	protein_coding	protein_coding
5	129758117	129758327	+	-9.33	-8.5	2.89	-1.76	-2.6	1.11	three_prime_utr	three_prime_utr	ENSMUSG00000029432	ENSMUST00000086046	Nipsnap2	protein_coding	protein_coding
5	129901674	129903623	+	-56.4	-55.2	21.2	-4.74	-6.04	0.971	CDS	CDS	ENSMUSG00000034173	ENSMUST00000041466	Zbed5	protein_coding	protein_coding
5	129982177	129982686	+	-14.4	-13.5	6.36	-1.62	-2.43	-0.642	three_prime_utr	three_prime_utr	ENSMUSG00000066735	ENSMUST00000201855	Vkorc1l1	protein_coding	protein_coding
5	130101660	130102500	+	-54.8	-53.6	5.66	-2.68	-3.72	-0.573	CDS	CDS	ENSMUSG00000034118	ENSMUST00000118993	Tpst1	protein_coding	protein_coding
5	130212067	130213503	+	-825	-Inf	13.1	-3.56	-4.73	0.502	CDS	CDS	ENSMUSG00000025340	ENSMUST00000119797	Rabgef1	protein_coding	protein_coding
5	134597951	134598788	+	-386	-Inf	9	-1.38	-2.12	0.366	three_prime_utr	three_prime_utr	ENSMUSG00000023104	ENSMUST00000023867	Rfc2	protein_coding	protein_coding
5	135064616	135065566	+	-418	-Inf	14.4	-2.44	-3.43	0.525	three_prime_utr	three_prime_utr	ENSMUSG00000061118	ENSMUST00000071263	Dnajc30	protein_coding	protein_coding
5	135210847	135211087	+	-13.2	-12.3	1.73	-16.8	-18.8	1.73	CDS	CDS	ENSMUSG00000002748	ENSMUST00000002825	Baz1b	protein_coding	protein_coding
5	135211836	135222027	+	-606	-Inf	5.05	-1.88	-2.75	0.11	CDS	CDS	ENSMUSG00000002748	ENSMUST00000002825	Baz1b	protein_coding	protein_coding
5	135244150	135244690	+	-446	-Inf	8.54	-6.25	-7.71	-0.528	CDS	CDS	ENSMUSG00000002748	ENSMUST00000002825	Baz1b	protein_coding	protein_coding
5	135245019	135245290	+	-111	-110	3.84	-1.87	-2.73	-0.433	three_prime_utr	three_prime_utr	ENSMUSG00000002748	ENSMUST00000002825	Baz1b	protein_coding	protein_coding
5	135735057	135735326	+	-35.6	-34.5	3.09	-5.47	-6.85	-1.06	three_prime_utr	three_prime_utr	ENSMUSG00000005514	ENSMUST00000005651	Por	protein_coding	protein_coding
5	135789709	135790368	+	-647	-Inf	2.84	-6.54	-8.02	-0.258	three_prime_utr	three_prime_utr	ENSMUSG00000019179	ENSMUST00000138101	Mdh2	protein_coding	nonsense_mediated_decay
5	135889327	135889563	+	-280	-278	3.63	-1.79	-2.63	-0.203	three_prime_utr	three_prime_utr	ENSMUSG00000004951	ENSMUST00000111155	Hspb1	protein_coding	protein_coding
5	136012016	136012495	+	-79	-77.8	3.65	-4.16	-5.39	-0.678	CDS	CDS	ENSMUSG00000004947	ENSMUST00000111142	Dtx2	protein_coding	protein_coding
5	136996288	136996588	+	-111	-109	5.35	-2.96	-4.04	-0.641	three_prime_utr	three_prime_utr	ENSMUSG00000004846	ENSMUST00000004968	Plod3	protein_coding	protein_coding
5	137527096	137527935	+	-52.7	-51.5	7.42	-2.11	-3.04	-0.566	three_prime_utr	three_prime_utr	ENSMUSG00000029714	ENSMUST00000031727	Gigyf1	protein_coding	protein_coding
5	137640858	137641069	+	-9.38	-8.55	1.95	-1.8	-2.65	-0.929	three_prime_utr	three_prime_utr	ENSMUSG00000093445	ENSMUST00000031734	Lrch4	protein_coding	protein_coding
5	137640856	137641066	+	-8.29	-7.48	1.85	-1.95	-2.84	-0.951	three_prime_utr	three_prime_utr	ENSMUSG00000093445	ENSMUST00000031734	Lrch4	protein_coding	protein_coding
5	137779608	137780110	+	-19.5	-18.5	2.96	-2.37	-3.35	1.03	CDS	CDS	ENSMUSG00000029725	ENSMUST00000198929	Ppp1r35	protein_coding	protein_coding
5	138100599	138104766	+	-487	-Inf	16.4	-6.41	-7.88	0.319	three_prime_utr	three_prime_utr	ENSMUSG00000029729	ENSMUST00000019660	Zkscan1	protein_coding	protein_coding
5	138455087	138457817	+	-180	-179	12.5	-2.21	-3.15	0.384	CDS	CDS	ENSMUSG00000036898	ENSMUST00000085856	Zfp157	protein_coding	protein_coding
5	139248523	139248853	+	-141	-140	3.52	-12.7	-14.5	-0.906	three_prime_utr	three_prime_utr	ENSMUSG00000036817	ENSMUST00000058716	Sun1	protein_coding	protein_coding
5	139426665	139427800	+	-251	-249	74.9	-1.58	-2.38	0.591	three_prime_utr	three_prime_utr	ENSMUSG00000053647	ENSMUST00000066211	Gper1	protein_coding	protein_coding
5	139801223	139801522	+	-17	-16	1.67	-7.7	-9.26	-0.884	three_prime_utr	three_prime_utr	ENSMUSG00000018143	ENSMUST00000018287	Mafk	protein_coding	protein_coding
5	140443060	140443360	+	-231	-229	4.5	-4.42	-5.69	-0.491	three_prime_utr	three_prime_utr	ENSMUSG00000056076	ENSMUST00000100507	Eif3b	protein_coding	protein_coding
5	140505609	140524230	+	-181	-180	7.42	-3.08	-4.18	-0.488	CDS	CDS	ENSMUSG00000036599	ENSMUST00000043050	Chst12	protein_coding	protein_coding
5	140524348	140525335	+	-286	-284	14.4	-1.85	-2.71	0.423	CDS	CDS	ENSMUSG00000036599	ENSMUST00000043050	Chst12	protein_coding	protein_coding
5	140717908	140719349	+	-48.6	-47.4	6.31	-5.47	-6.85	-0.781	three_prime_utr	three_prime_utr	ENSMUSG00000000148	ENSMUST00000110806	Brat1	protein_coding	protein_coding
5	142665493	142667354	+	-742	-Inf	16.3	-3.04	-4.13	-0.358	three_prime_utr	three_prime_utr	ENSMUSG00000029578	ENSMUST00000036872	Wipi2	protein_coding	protein_coding
5	143899133	143903201	+	-670	-Inf	7.77	-4.83	-6.15	0.315	three_prime_utr	three_prime_utr	ENSMUSG00000029613	ENSMUST00000100487	Eif2ak1	protein_coding	protein_coding
5	144186048	144186498	+	-8.57	-7.75	2.38	-2.52	-3.52	-1.15	three_prime_utr	three_prime_utr	ENSMUSG00000038970	ENSMUST00000041804	Lmtk2	protein_coding	protein_coding
5	145114244	145121687	+	-50.1	-48.9	2	-1.52	-2.3	-0.396	five_prime_utr	five_prime_utr	ENSMUSG00000029622	ENSMUST00000141602	Arpc1b	protein_coding	protein_coding
5	146231679	146257831	+	-3.19	-2.51	1.51	-2	-2.9	-1.54	CDS	CDS	ENSMUSG00000029635	ENSMUST00000162494	Cdk8	protein_coding	nonsense_mediated_decay
5	146955164	146955614	+	-174	-173	7.01	-6.93	-8.44	0.88	three_prime_utr	three_prime_utr	ENSMUSG00000016503	ENSMUST00000132102	Gtf3a	protein_coding	protein_coding
5	147105869	147110971	+	-9.31	-8.48	3.53	-1.53	-2.32	0.879	three_prime_utr	three_prime_utr	ENSMUSG00000029642	ENSMUST00000202444	Polr1d	protein_coding	nonsense_mediated_decay
5	147545654	147547483	+	-654	-Inf	13.7	-7.89	-9.46	0.559	three_prime_utr	three_prime_utr	ENSMUSG00000029647	ENSMUST00000176600	Pan3	protein_coding	protein_coding
5	149193847	149198651	+	-64.6	-63.4	4.58	-4.31	-5.57	-0.808	CDS	CDS	ENSMUSG00000041264	ENSMUST00000050472	Uspl1	protein_coding	protein_coding
5	149213368	149215434	+	-1070	-Inf	20.5	-2.97	-4.05	0.252	three_prime_utr	three_prime_utr	ENSMUSG00000041264	ENSMUST00000126168	Uspl1	protein_coding	nonsense_mediated_decay
5	150799696	150805381	+	-258	-256	3.38	-2.8	-3.85	0.248	CDS	CDS	ENSMUSG00000034021	ENSMUST00000202170	Pds5b	protein_coding	protein_coding
5	150805560	150808201	+	-732	-Inf	7.33	-3.34	-4.48	0.358	three_prime_utr	three_prime_utr	ENSMUSG00000034021	ENSMUST00000202170	Pds5b	protein_coding	protein_coding
5	3634006	3641539	-	-4.59	-3.86	1.26	-1.53	-2.31	-0.495	three_prime_utr	three_prime_utr	ENSMUSG00000007415	ENSMUST00000007559	Gatad1	protein_coding	protein_coding
5	3890610	3892257	-	-201	-200	20.6	-6.19	-7.65	0.951	CDS	CDS	ENSMUSG00000040429	ENSMUST00000044746	Mterf1a	protein_coding	protein_coding
5	8396972	8398113	-	-1630	-Inf	11	-4.32	-5.58	0.453	CDS	CDS	ENSMUSG00000002297	ENSMUST00000002368	Dbf4	protein_coding	protein_coding
5	9119877	9120658	-	-165	-163	4.74	-12.6	-14.4	1.02	three_prime_utr	three_prime_utr	ENSMUSG00000042508	ENSMUST00000184159	Dmtf1	protein_coding	nonsense_mediated_decay
5	9120716	9121429	-	-93.1	-91.8	2.72	-8.23	-9.81	0.734	CDS	CDS	ENSMUSG00000042508	ENSMUST00000071921	Dmtf1	protein_coding	protein_coding
5	21757266	21757566	-	-68	-66.7	5.33	-2.79	-3.84	1	three_prime_utr	three_prime_utr	ENSMUSG00000029014	ENSMUST00000115193	Dnajc2	protein_coding	protein_coding
5	21763806	21768722	-	-209	-207	2.78	-8.3	-9.9	-0.626	CDS	CDS	ENSMUSG00000029014	ENSMUST00000030771	Dnajc2	protein_coding	protein_coding
5	23507337	23514667	-	-21.6	-20.6	2.05	-2.66	-3.69	0.585	three_prime_utr	three_prime_utr	ENSMUSG00000062604	ENSMUST00000196929	Srpk2	protein_coding	nonsense_mediated_decay
5	23839623	23843984	-	-89.5	-88.2	3.09	-6.12	-7.56	-0.511	three_prime_utr	three_prime_utr	ENSMUSG00000028998	ENSMUST00000030851	Tomm7	protein_coding	protein_coding
5	23964589	23966293	-	-184	-182	10.1	-3.1	-4.21	-0.436	three_prime_utr	three_prime_utr	ENSMUSG00000028995	ENSMUST00000197617	Fam126a	protein_coding	protein_coding
5	24000015	24029985	-	-8.68	-7.86	3.85	-1.47	-2.24	-1.37	five_prime_utr	five_prime_utr	ENSMUSG00000028995	ENSMUST00000101513	Fam126a	protein_coding	protein_coding
5	24384180	24384659	-	-72.9	-71.6	12.7	-1.36	-2.09	-0.67	three_prime_utr	three_prime_utr	ENSMUSG00000038295	ENSMUST00000059401	Atg9b	protein_coding	protein_coding
5	24576548	24577467	-	-84.5	-83.2	4.66	-3.57	-4.74	-0.367	CDS	CDS	ENSMUSG00000028953	ENSMUST00000030795	Abcf2	protein_coding	protein_coding
5	25284217	25287074	-	-130	-128	10.6	-1.9	-2.77	-0.447	CDS	CDS	ENSMUSG00000038056	ENSMUST00000174734	Kmt2c	protein_coding	protein_coding
5	27766245	27783634	-	-232	-230	5.71	-2.24	-3.19	-0.322	CDS	CDS	ENSMUSG00000002221	ENSMUST00000002291	Paxip1	protein_coding	protein_coding
5	30119383	30119714	-	-188	-187	5.43	-3.38	-4.52	-0.38	three_prime_utr	three_prime_utr	ENSMUSG00000025745	ENSMUST00000156859	Hadha	protein_coding	protein_coding
5	30951660	30953425	-	-374	-Inf	12.7	-2.82	-3.87	-0.385	three_prime_utr	three_prime_utr	ENSMUSG00000045302	ENSMUST00000201821	Preb	protein_coding	protein_coding
5	30954830	30955638	-	-482	-Inf	5.24	-12.5	-14.4	-0.635	three_prime_utr	three_prime_utr	ENSMUSG00000045302	ENSMUST00000201821	Preb	protein_coding	protein_coding
5	31047630	31047988	-	-26.5	-25.5	3.56	-3.49	-4.65	-1.09	five_prime_utr	five_prime_utr	ENSMUSG00000006641	ENSMUST00000202520	Slc5a6	protein_coding	protein_coding
5	31141308	31141695	-	-26.7	-25.7	1.74	-6.93	-8.44	-0.628	three_prime_utr	three_prime_utr	ENSMUSG00000107283	ENSMUST00000154241	Mpv17	protein_coding	protein_coding
5	31157233	31158208	-	-311	-309	4.21	-5.35	-6.72	-0.449	three_prime_utr	three_prime_utr	ENSMUSG00000106864	ENSMUST00000088010	Gtf3c2	protein_coding	protein_coding
5	31192180	31192713	-	-12.4	-11.5	1.53	-1.65	-2.46	-0.451	CDS	CDS	ENSMUSG00000029145	ENSMUST00000166769	Eif2b4	protein_coding	protein_coding
5	31202663	31203577	-	-517	-Inf	6.84	-1.91	-2.78	-0.207	three_prime_utr	three_prime_utr	ENSMUSG00000029147	ENSMUST00000202294	Ppm1g	protein_coding	protein_coding
5	31204650	31204859	-	-26.8	-25.8	1.82	-3.61	-4.78	-0.66	CDS	CDS	ENSMUSG00000029147	ENSMUST00000202294	Ppm1g	protein_coding	protein_coding
5	31204948	31206067	-	-127	-125	2.4	-5.07	-6.41	-0.407	CDS	CDS	ENSMUSG00000029147	ENSMUST00000202294	Ppm1g	protein_coding	protein_coding
5	31206185	31207564	-	-147	-145	2.25	-5.52	-6.91	-0.44	CDS	CDS	ENSMUSG00000029147	ENSMUST00000031032	Ppm1g	protein_coding	protein_coding
5	32792996	32795713	-	-53.3	-52.1	7.73	-1.94	-2.82	-0.613	three_prime_utr	three_prime_utr	ENSMUSG00000054280	ENSMUST00000155392	Prr14l	protein_coding	nonsense_mediated_decay
5	32827174	32827384	-	-12.4	-11.6	2.6	-2.37	-3.35	-1.21	CDS	CDS	ENSMUSG00000054280	ENSMUST00000120129	Prr14l	protein_coding	protein_coding
5	32827533	32854256	-	-112	-110	50.8	-2.08	-3	0.247	CDS	CDS	ENSMUSG00000054280	ENSMUST00000120129	Prr14l	protein_coding	protein_coding
5	33655442	33655563	-	-8.25	-7.44	2.17	-1.66	-2.48	-1.4	CDS	CDS	ENSMUSG00000019295	ENSMUST00000019439	Tmem129	protein_coding	protein_coding
5	34153879	34162831	-	-105	-104	13.1	-4.15	-5.38	1.14	CDS	CDS	ENSMUSG00000079555	ENSMUST00000060049	Haus3	protein_coding	protein_coding
5	34163485	34168634	-	-361	-Inf	17.4	-58.8	-61.7	1.25	CDS	CDS	ENSMUSG00000079555	ENSMUST00000060049	Haus3	protein_coding	protein_coding
5	34638535	34639045	-	-93.5	-92.1	6.67	-1.46	-2.22	0.626	CDS	CDS	ENSMUSG00000036693	ENSMUST00000041364	Nop14	protein_coding	protein_coding
5	35092872	35094962	-	-680	-Inf	15.7	-2.51	-3.52	-0.333	three_prime_utr	three_prime_utr	ENSMUSG00000029103	ENSMUST00000030986	Lrpap1	protein_coding	protein_coding
5	35557310	35557551	-	-15.3	-14.4	3.3	-1.96	-2.85	-1.28	three_prime_utr	three_prime_utr	ENSMUSG00000029097	ENSMUST00000030980	Trmt44	protein_coding	protein_coding
5	36150530	36151489	-	-15.1	-14.2	5.23	-1.96	-2.85	-0.943	three_prime_utr	three_prime_utr	ENSMUSG00000029093	ENSMUST00000070720	Sorcs2	protein_coding	protein_coding
5	36473669	36473968	-	-9.92	-9.08	2.24	-1.43	-2.19	0.772	three_prime_utr	three_prime_utr	ENSMUSG00000029196	ENSMUST00000031097	Tada2b	protein_coding	protein_coding
5	36608036	36613739	-	-88	-86.7	4.1	-1.36	-2.09	-0.347	CDS	CDS	ENSMUSG00000029190	ENSMUST00000031091	D5Ertd579e	protein_coding	protein_coding
5	36794956	36795526	-	-477	-Inf	3.97	-10	-11.7	-0.341	three_prime_utr	three_prime_utr	ENSMUSG00000055302	ENSMUST00000068795	Mrfap1	protein_coding	protein_coding
5	36795824	36796772	-	-140	-139	2.91	-8.15	-9.73	-0.429	CDS	CDS	ENSMUSG00000055302	ENSMUST00000068795	Mrfap1	protein_coding	protein_coding
5	36966103	36966521	-	-219	-217	8.03	-2.44	-3.44	-0.531	three_prime_utr	three_prime_utr	ENSMUSG00000039474	ENSMUST00000043964	Wfs1	protein_coding	protein_coding
5	36967772	36968519	-	-215	-213	4.19	-4.63	-5.93	-0.671	CDS	CDS	ENSMUSG00000039474	ENSMUST00000043964	Wfs1	protein_coding	protein_coding
5	38138430	38138770	-	-6.59	-5.81	1.6	-2.87	-3.93	-0.998	three_prime_utr	three_prime_utr	ENSMUSG00000029126	ENSMUST00000031009	Nsg1	protein_coding	protein_coding
5	41817444	41817745	-	-49.2	-48.1	4.61	-1.78	-2.63	-0.783	CDS	CDS	ENSMUSG00000061755	ENSMUST00000050556	Bod1l	protein_coding	protein_coding
5	41820053	41822657	-	-250	-249	8.44	-1.81	-2.66	-0.188	CDS	CDS	ENSMUSG00000061755	ENSMUST00000050556	Bod1l	protein_coding	protein_coding
5	41823945	41827173	-	-13.6	-12.7	2.46	-1.47	-2.23	0.697	CDS	CDS	ENSMUSG00000061755	ENSMUST00000050556	Bod1l	protein_coding	protein_coding
5	49959955	49963712	-	-1240	-Inf	14.6	-2.18	-3.13	0.192	CDS	CDS	ENSMUSG00000029090	ENSMUST00000030971	Adgra3	protein_coding	protein_coding
5	64952954	64960008	-	-55.6	-54.4	13.5	-1.65	-2.46	0.538	CDS	CDS	ENSMUSG00000051498	ENSMUST00000239485	Tlr6	protein_coding	protein_coding
5	65279541	65279722	-	-9.46	-8.63	1.45	-2.07	-2.99	-0.595	CDS	CDS	ENSMUSG00000029191	ENSMUST00000203581	Rfc1	protein_coding	protein_coding
5	66300470	66300950	-	-52.5	-51.3	3.27	-5.35	-6.72	-0.712	three_prime_utr	three_prime_utr	ENSMUSG00000029207	ENSMUST00000162366	Apbb2	protein_coding	protein_coding
5	73065138	73065499	-	-121	-120	5.2	-1.52	-2.3	-0.486	CDS	CDS	ENSMUSG00000070733	ENSMUST00000202697	Fryl	protein_coding	protein_coding
5	76882450	76882840	-	-17.1	-16.2	6.48	-2.71	-3.75	-1.56	three_prime_utr	three_prime_utr	ENSMUSG00000055923	ENSMUST00000123682	Aasdh	protein_coding	nonsense_mediated_decay
5	77349239	77349446	-	-199	-197	4.74	-1.62	-2.42	-0.253	three_prime_utr	three_prime_utr	ENSMUSG00000036256	ENSMUST00000046746	Igfbp7	protein_coding	protein_coding
5	86035532	86044856	-	-557	-Inf	7.66	-1.54	-2.33	0.285	CDS	CDS	ENSMUSG00000029253	ENSMUST00000031170	Cenpc1	protein_coding	protein_coding
5	90243032	90243813	-	-178	-177	3.1	-3.18	-4.3	-0.255	CDS	CDS	ENSMUSG00000055204	ENSMUST00000014421	Ankrd17	protein_coding	protein_coding
5	90243962	90250413	-	-127	-125	2.67	-2.38	-3.37	-0.246	CDS	CDS	ENSMUSG00000055204	ENSMUST00000014421	Ankrd17	protein_coding	protein_coding
5	92053403	92053644	-	-19.9	-18.9	1.67	-1.39	-2.13	-0.392	three_prime_utr	three_prime_utr	ENSMUSG00000029405	ENSMUST00000167918	G3bp2	protein_coding	protein_coding
5	92415839	92417553	-	-51	-49.9	2.3	-1.45	-2.21	0.315	three_prime_utr	three_prime_utr	ENSMUSG00000034826	ENSMUST00000038514	Nup54	protein_coding	protein_coding
5	93182914	93183212	-	-71.6	-70.4	2.17	-5.87	-7.29	-0.578	CDS	CDS	ENSMUSG00000063015	ENSMUST00000058550	Ccni	protein_coding	protein_coding
5	97884640	97886530	-	-1400	-Inf	10	-2.4	-3.39	-0.122	three_prime_utr	three_prime_utr	ENSMUSG00000029338	ENSMUST00000031281	Antxr2	protein_coding	protein_coding
5	98929772	98929983	-	-35.6	-34.5	2.12	-1.41	-2.16	-0.351	three_prime_utr	three_prime_utr	ENSMUSG00000029334	ENSMUST00000161490	Prkg2	protein_coding	protein_coding
5	100036568	100036974	-	-29.6	-28.5	1.48	-3.82	-5.01	0.277	CDS	CDS	ENSMUSG00000029328	ENSMUST00000128187	Hnrnpdl	protein_coding	protein_coding
5	101835622	101835803	-	-7.31	-6.52	1.5	-3.38	-4.53	-0.975	three_prime_utr	three_prime_utr	ENSMUSG00000043940	ENSMUST00000053177	Wdfy3	protein_coding	protein_coding
5	101835922	101844108	-	-131	-130	8.1	-2.71	-3.75	-0.797	three_prime_utr	three_prime_utr	ENSMUSG00000043940	ENSMUST00000053177	Wdfy3	protein_coding	protein_coding
5	104813767	104817093	-	-74.8	-73.5	12.1	-2.34	-3.31	0.791	CDS	CDS	ENSMUSG00000072774	ENSMUST00000186219	Zfp951	protein_coding	protein_coding
5	106624360	106667570	-	-456	-Inf	13.2	-8.9	-10.5	0.347	CDS	CDS	ENSMUSG00000049606	ENSMUST00000112696	Zfp644	protein_coding	protein_coding
5	108123748	108124018	-	-117	-115	3.75	-2.12	-3.04	-0.652	three_prime_utr	three_prime_utr	ENSMUSG00000063406	ENSMUST00000002837	Tmed5	protein_coding	protein_coding
5	108124525	108124646	-	-4.68	-3.95	1.31	-1.74	-2.58	-0.692	three_prime_utr	three_prime_utr	ENSMUSG00000063406	ENSMUST00000119437	Tmed5	protein_coding	protein_coding
5	108433243	108434155	-	-245	-243	2.21	-2.78	-3.83	-0.229	CDS	CDS	ENSMUSG00000050856	ENSMUST00000049628	Atp5k	protein_coding	protein_coding
5	110363763	110370983	-	-1.58	-0.986	1.48	-1.89	-2.76	-2.03	CDS	CDS	ENSMUSG00000043323	ENSMUST00000069483	Fbrsl1	protein_coding	protein_coding
5	110429959	110431369	-	-38.3	-37.2	12.2	-2.54	-3.56	-0.886	three_prime_utr	three_prime_utr	ENSMUSG00000043323	ENSMUST00000198415	Fbrsl1	protein_coding	protein_coding
5	110740244	110756529	-	-296	-295	8.43	-5.29	-6.66	-0.515	CDS	CDS	ENSMUSG00000029505	ENSMUST00000041558	Ep400	protein_coding	protein_coding
5	110773726	110775576	-	-148	-147	4.05	-1.42	-2.17	-0.257	CDS	CDS	ENSMUSG00000029507	ENSMUST00000112426	Pus1	protein_coding	protein_coding
5	112337391	112338214	-	-531	-Inf	27.9	-2.49	-3.49	-0.408	three_prime_utr	three_prime_utr	ENSMUSG00000029346	ENSMUST00000031289	Srrd	protein_coding	protein_coding
5	113183727	113184417	-	-15.6	-14.7	12.5	-1.88	-2.75	-1.51	CDS	CDS	ENSMUSG00000051339	ENSMUST00000211733	2900026A02Rik	protein_coding	protein_coding
5	113190933	113191384	-	-17.6	-16.7	4.98	-3.21	-4.33	-1.69	CDS	CDS	ENSMUSG00000051339	ENSMUST00000211733	2900026A02Rik	protein_coding	protein_coding
5	113745852	113747964	-	-104	-103	2.58	-1.42	-2.17	-0.246	CDS	CDS	ENSMUSG00000018974	ENSMUST00000019118	Sart3	protein_coding	protein_coding
5	113793728	113795390	-	-554	-Inf	7.95	-1.4	-2.15	-0.231	three_prime_utr	three_prime_utr	ENSMUSG00000054675	ENSMUST00000067853	Tmem119	protein_coding	protein_coding
5	113842435	113843034	-	-315	-313	5.65	-6.72	-8.22	-0.409	three_prime_utr	three_prime_utr	ENSMUSG00000004530	ENSMUST00000164980	Coro1c	protein_coding	nonsense_mediated_decay
5	114432763	114434630	-	-52.9	-51.7	5.23	-3.72	-4.91	-0.884	three_prime_utr	three_prime_utr	ENSMUSG00000029575	ENSMUST00000031560	Mmab	protein_coding	protein_coding
5	114729925	114730345	-	-86.2	-84.9	4.73	-2.16	-3.09	-0.417	three_prime_utr	three_prime_utr	ENSMUSG00000041890	ENSMUST00000112185	Git2	protein_coding	protein_coding
5	114808195	114809243	-	-32	-31	7.81	-1.41	-2.17	0.62	three_prime_utr	three_prime_utr	ENSMUSG00000072694	ENSMUST00000112160	1500011B03Rik	protein_coding	protein_coding
5	115298425	115298995	-	-8270	-Inf	8.9	-3.02	-4.11	-0.136	three_prime_utr	three_prime_utr	ENSMUSG00000009013	ENSMUST00000009157	Dynll1	protein_coding	protein_coding
5	115345641	115345905	-	-200	-198	2.23	-7	-8.52	-0.376	three_prime_utr	three_prime_utr	ENSMUSG00000041697	ENSMUST00000040154	Cox6a1	protein_coding	protein_coding
5	116422173	116422474	-	-22.3	-21.4	1.86	-8.83	-10.5	-0.804	CDS	CDS	ENSMUSG00000041548	ENSMUST00000036991	Hspb8	protein_coding	protein_coding
5	120483940	120484210	-	-31.6	-30.5	4.07	-1.94	-2.82	-1.01	three_prime_utr	three_prime_utr	ENSMUSG00000029598	ENSMUST00000031597	Plbd2	protein_coding	protein_coding
5	120485198	120485708	-	-60.8	-59.6	3.66	-1.52	-2.3	-0.383	three_prime_utr	three_prime_utr	ENSMUSG00000029598	ENSMUST00000031597	Plbd2	protein_coding	protein_coding
5	121131850	121132391	-	-286	-285	5.47	-11.6	-13.4	-0.626	three_prime_utr	three_prime_utr	ENSMUSG00000043733	ENSMUST00000100770	Ptpn11	protein_coding	protein_coding
5	121378543	121378783	-	-19.4	-18.5	2.26	-2.44	-3.44	-0.815	CDS	CDS	ENSMUSG00000042726	ENSMUST00000156158	Trafd1	protein_coding	nonsense_mediated_decay
5	121444735	121449059	-	-2270	-Inf	15.6	-8.93	-10.6	0.266	three_prime_utr	three_prime_utr	ENSMUSG00000029616	ENSMUST00000052590	Erp29	protein_coding	protein_coding
5	121567644	121567945	-	-1900	-Inf	25.7	-3.01	-4.1	-0.262	three_prime_utr	three_prime_utr	ENSMUSG00000029455	ENSMUST00000031411	Aldh2	protein_coding	protein_coding
5	121817338	121818326	-	-151	-150	4.49	-3.65	-4.83	-0.45	three_prime_utr	three_prime_utr	ENSMUSG00000042594	ENSMUST00000136960	Sh2b3	protein_coding	nonsense_mediated_decay
5	122240003	122241800	-	-173	-172	19.3	-1.32	-2.04	-0.36	three_prime_utr	three_prime_utr	ENSMUSG00000038593	ENSMUST00000111738	Tctn1	protein_coding	protein_coding
5	122733443	122734192	-	-15	-14.1	8.47	-1.54	-2.33	-0.745	three_prime_utr	three_prime_utr	ENSMUSG00000029471	ENSMUST00000198029	Camkk2	protein_coding	protein_coding
5	122871383	122875596	-	-334	-Inf	16.6	-3.25	-4.38	0.896	three_prime_utr	three_prime_utr	ENSMUSG00000029475	ENSMUST00000127403	Kdm2b	protein_coding	nonsense_mediated_decay
5	123529915	123531203	-	-445	-Inf	14.4	-1.33	-2.05	-0.211	three_prime_utr	three_prime_utr	ENSMUSG00000029434	ENSMUST00000031388	Vps33a	protein_coding	protein_coding
5	123700023	123701068	-	-368	-Inf	7.41	-1.45	-2.21	0.244	CDS	CDS	ENSMUSG00000029427	ENSMUST00000196282	Zcchc8	protein_coding	protein_coding
5	123733551	123733761	-	-8.54	-7.72	1.41	-1.94	-2.83	-0.526	three_prime_utr	three_prime_utr	ENSMUSG00000029422	ENSMUST00000111515	Rsrc2	protein_coding	protein_coding
5	124570627	124571281	-	-187	-185	5.95	-1.84	-2.7	-0.311	three_prime_utr	three_prime_utr	ENSMUSG00000029388	ENSMUST00000031334	Eif2b1	protein_coding	protein_coding
5	125047874	125048475	-	-153	-151	2.54	-21.6	-23.7	-0.792	CDS	CDS	ENSMUSG00000029478	ENSMUST00000111398	Ncor2	protein_coding	protein_coding
5	125386024	125386353	-	-253	-251	2.44	-1.76	-2.6	0.216	CDS	CDS	ENSMUSG00000008348	ENSMUST00000136312	Ubc	protein_coding	protein_coding
5	125388111	125389725	-	-99.8	-98.5	1.75	-2.66	-3.68	0.197	CDS	CDS	ENSMUSG00000008348	ENSMUST00000108707	Ubc	protein_coding	protein_coding
5	127595663	127595992	-	-75.9	-74.7	6.15	-1.5	-2.28	-0.454	three_prime_utr	three_prime_utr	ENSMUSG00000029416	ENSMUST00000031367	Slc15a4	protein_coding	protein_coding
5	129656031	129657412	-	-104	-103	11	-2.84	-3.89	0.735	CDS	CDS	ENSMUSG00000051034	ENSMUST00000049778	Zfp11	protein_coding	protein_coding
5	129657560	129657801	-	-5.43	-4.67	2.12	-2.98	-4.06	1.69	CDS	CDS	ENSMUSG00000051034	ENSMUST00000049778	Zfp11	protein_coding	protein_coding
5	129657920	129670099	-	-53.2	-52.1	9.31	-3.63	-4.81	1.26	CDS	CDS	ENSMUSG00000051034	ENSMUST00000049778	Zfp11	protein_coding	protein_coding
5	129881155	129882457	-	-413	-Inf	2.78	-2.78	-3.83	-0.249	three_prime_utr	three_prime_utr	ENSMUSG00000070493	ENSMUST00000094280	Chchd2	protein_coding	protein_coding
5	129999585	129999945	-	-201	-200	15.2	-2.9	-3.97	-0.884	three_prime_utr	three_prime_utr	ENSMUSG00000025534	ENSMUST00000111307	Gusb	protein_coding	protein_coding
5	134357655	134358960	-	-17.3	-16.4	2.59	-3.94	-5.15	-0.605	three_prime_utr	three_prime_utr	ENSMUSG00000023079	ENSMUST00000074114	Gtf2ird1	protein_coding	protein_coding
5	134656038	134656339	-	-40.8	-39.7	5.62	-1.98	-2.88	-1.18	three_prime_utr	three_prime_utr	ENSMUSG00000029674	ENSMUST00000015137	Limk1	protein_coding	protein_coding
5	135064569	135064959	-	-150	-148	16.4	-2.35	-3.33	1.28	five_prime_utr	five_prime_utr	ENSMUSG00000005378	ENSMUST00000071677	Bud23	protein_coding	protein_coding
5	135406530	135407160	-	-70.9	-69.7	8.58	-1.46	-2.23	-0.344	three_prime_utr	three_prime_utr	ENSMUSG00000039959	ENSMUST00000060311	Hip1	protein_coding	protein_coding
5	135409763	135411200	-	-427	-Inf	7.93	-4.74	-6.04	-0.383	three_prime_utr	three_prime_utr	ENSMUSG00000039959	ENSMUST00000060311	Hip1	protein_coding	protein_coding
5	135910620	135911607	-	-1480	-Inf	24.3	-3.6	-4.77	-0.162	CDS	CDS	ENSMUSG00000051391	ENSMUST00000198270	Ywhag	protein_coding	protein_coding
5	136149344	136150512	-	-115	-114	8.57	-3.71	-4.89	-0.448	three_prime_utr	three_prime_utr	ENSMUSG00000039747	ENSMUST00000041048	Orai2	protein_coding	protein_coding
5	136197837	136198963	-	-7.24	-6.45	2.49	-1.76	-2.6	-0.973	CDS	CDS	ENSMUSG00000039737	ENSMUST00000151786	Prkrip1	protein_coding	protein_coding
5	136307933	136308203	-	-9	-8.18	2.55	-2.02	-2.92	-1.31	CDS	CDS	ENSMUSG00000029705	ENSMUST00000004097	Cux1	protein_coding	protein_coding
5	136485816	136565495	-	-2.75	-2.09	1.38	-1.93	-2.81	-0.72	CDS	CDS	ENSMUSG00000029705	ENSMUST00000176778	Cux1	protein_coding	protein_coding
5	137105673	137105973	-	-24.1	-23.1	4.44	-2.85	-3.91	-0.893	three_prime_utr	three_prime_utr	ENSMUSG00000043279	ENSMUST00000054384	Trim56	protein_coding	protein_coding
5	137108607	137108907	-	-27.3	-26.3	2.48	-3.22	-4.34	-0.955	three_prime_utr	three_prime_utr	ENSMUSG00000043279	ENSMUST00000054384	Trim56	protein_coding	protein_coding
5	137109864	137111631	-	-181	-180	9.26	-7.84	-9.42	-0.546	three_prime_utr	three_prime_utr	ENSMUSG00000043279	ENSMUST00000054384	Trim56	protein_coding	protein_coding
5	137298860	137300120	-	-228	-226	2.61	-6.84	-8.35	-0.295	CDS	CDS	ENSMUSG00000037364	ENSMUST00000040873	Srrt	protein_coding	protein_coding
5	137785751	137787655	-	-301	-299	43.3	-5.05	-6.39	0.728	five_prime_utr	five_prime_utr	ENSMUSG00000029726	ENSMUST00000031740	Mepce	protein_coding	protein_coding
5	138170618	138171066	-	-33	-32	10.7	-1.74	-2.57	2.13	five_prime_utr	five_prime_utr	ENSMUSG00000029730	ENSMUST00000147920	Mcm7	protein_coding	protein_coding
5	138178616	138178915	-	-52.8	-51.6	5.6	-1.64	-2.45	-0.472	three_prime_utr	three_prime_utr	ENSMUSG00000036980	ENSMUST00000153117	Taf6	protein_coding	nonsense_mediated_decay
5	138606115	138606997	-	-226	-225	8.99	-3.06	-4.16	0.46	CDS	CDS	ENSMUSG00000058291	ENSMUST00000110905	Zfp68	protein_coding	protein_coding
5	139823621	139824069	-	-110	-109	5.94	-1.56	-2.36	-0.563	three_prime_utr	three_prime_utr	ENSMUSG00000029551	ENSMUST00000031531	Psmg3	protein_coding	protein_coding
5	140340748	140341288	-	-10.6	-9.76	3.18	-1.6	-2.41	-0.532	three_prime_utr	three_prime_utr	ENSMUSG00000029560	ENSMUST00000197880	Snx8	protein_coding	nonsense_mediated_decay
5	140758587	140758797	-	-11.3	-10.4	1.99	-1.59	-2.39	-0.653	three_prime_utr	three_prime_utr	ENSMUSG00000000149	ENSMUST00000000153	Gna12	protein_coding	protein_coding
5	142743612	142754796	-	-299	-298	5.27	-3.08	-4.19	-0.48	CDS	CDS	ENSMUSG00000039477	ENSMUST00000152247	Tnrc18	protein_coding	protein_coding
5	142755635	142763084	-	-44.6	-43.5	2.58	-2.32	-3.29	-0.429	CDS	CDS	ENSMUSG00000039477	ENSMUST00000152247	Tnrc18	protein_coding	protein_coding
5	142771500	142772161	-	-303	-301	7.41	-16.6	-18.6	-1.07	CDS	CDS	ENSMUSG00000039477	ENSMUST00000152247	Tnrc18	protein_coding	protein_coding
5	142776373	142790162	-	-252	-250	14.4	-2.08	-3	-0.358	CDS	CDS	ENSMUSG00000039477	ENSMUST00000151477	Tnrc18	protein_coding	protein_coding
5	143090504	143090864	-	-8.59	-7.77	1.65	-4.74	-6.04	-0.861	CDS	CDS	ENSMUSG00000045078	ENSMUST00000200607	Rnf216	protein_coding	protein_coding
5	143172185	143175017	-	-324	-Inf	44.1	-5.19	-6.54	0.449	CDS	CDS	ENSMUSG00000061898	ENSMUST00000049861	Rbak	protein_coding	protein_coding
5	143503633	143504473	-	-23.8	-22.9	7.77	-1.78	-2.62	-0.883	three_prime_utr	three_prime_utr	ENSMUSG00000001847	ENSMUST00000080537	Rac1	protein_coding	protein_coding
5	143710774	143716062	-	-355	-Inf	14.8	-2.83	-3.88	0.322	CDS	CDS	ENSMUSG00000051306	ENSMUST00000053287	Usp42	protein_coding	protein_coding
5	144877510	144877899	-	-24.5	-23.5	2.01	-3.06	-4.15	-0.579	three_prime_utr	three_prime_utr	ENSMUSG00000038780	ENSMUST00000110677	Smurf1	protein_coding	protein_coding
5	144878406	144878826	-	-47.4	-46.2	3.76	-3.96	-5.17	-0.67	three_prime_utr	three_prime_utr	ENSMUSG00000038780	ENSMUST00000110677	Smurf1	protein_coding	protein_coding
5	145130356	145133362	-	-224	-223	2.43	-6.64	-8.13	-0.262	CDS	CDS	ENSMUSG00000029623	ENSMUST00000031627	Pdap1	protein_coding	protein_coding
5	145154748	145155285	-	-21.2	-20.3	2.63	-1.56	-2.36	-0.563	CDS	CDS	ENSMUSG00000029624	ENSMUST00000031628	Ptcd1	protein_coding	protein_coding
5	145183697	145184484	-	-41.4	-40.3	1.54	-8.53	-10.1	-0.479	three_prime_utr	three_prime_utr	ENSMUSG00000038690	ENSMUST00000162360	Atp5j2	protein_coding	nonsense_mediated_decay
5	145184543	145188277	-	-94.8	-93.5	1.87	-6.48	-7.95	-0.485	CDS	CDS	ENSMUSG00000038690	ENSMUST00000161741	Atp5j2	protein_coding	protein_coding
5	146210174	146210473	-	-22.2	-21.2	2.35	-4.35	-5.6	-0.847	CDS	CDS	ENSMUSG00000029634	ENSMUST00000161859	Rnf6	protein_coding	protein_coding
5	148925646	148926157	-	-4.81	-4.07	7.06	-2.08	-3	-2.87	ncRNA	exon	ENSMUSG00000041298	ENSMUST00000152360	Katnal1	protein_coding	processed_transcript
5	149048704	149049243	-	-561	-Inf	1.94	-11.2	-12.9	-0.324	CDS	CDS	ENSMUSG00000066551	ENSMUST00000085546	Hmgb1	protein_coding	protein_coding
5	149050693	149050933	-	-60.1	-58.9	2.13	-3.6	-4.77	-0.747	five_prime_utr	five_prime_utr	ENSMUSG00000066551	ENSMUST00000110505	Hmgb1	protein_coding	protein_coding
5	149617228	149617528	-	-40.7	-39.6	1.62	-23.3	-25.5	-0.939	three_prime_utr	three_prime_utr	ENSMUSG00000029657	ENSMUST00000202361	Hsph1	protein_coding	protein_coding
5	150642936	150643416	-	-67.2	-66	6.68	-7.05	-8.57	0.989	three_prime_utr	three_prime_utr	ENSMUSG00000029655	ENSMUST00000156180	N4bp2l2	protein_coding	protein_coding
5	151060808	151063500	-	-322	-320	10.6	-1.89	-2.77	-0.285	CDS	CDS	ENSMUSG00000016128	ENSMUST00000110483	Stard13	protein_coding	protein_coding
6	3602660	3602931	+	-22	-21	2.8	-1.32	-2.05	0.674	three_prime_utr	three_prime_utr	ENSMUSG00000001376	ENSMUST00000164052	Vps50	protein_coding	protein_coding
6	4541303	4541544	+	-115	-114	2.63	-5.02	-6.35	-0.394	three_prime_utr	three_prime_utr	ENSMUSG00000029661	ENSMUST00000031668	Col1a2	protein_coding	protein_coding
6	7864068	7871985	+	-620	-Inf	18.9	-3.63	-4.8	0.285	three_prime_utr	three_prime_utr	ENSMUSG00000042460	ENSMUST00000040159	C1galt1	protein_coding	protein_coding
6	8209281	8222574	+	-159	-157	13	-5.94	-7.38	0.537	CDS	CDS	ENSMUSG00000042447	ENSMUST00000040017	Mios	protein_coding	protein_coding
6	11926825	11941460	+	-265	-263	4.48	-3.14	-4.25	-0.321	CDS	CDS	ENSMUSG00000029629	ENSMUST00000115510	Phf14	protein_coding	protein_coding
6	17340134	17340704	+	-567	-Inf	3.25	-2.09	-3	-0.17	three_prime_utr	three_prime_utr	ENSMUSG00000007655	ENSMUST00000007799	Cav1	protein_coding	protein_coding
6	17571640	17572390	+	-444	-Inf	8.18	-1.41	-2.17	0.259	three_prime_utr	three_prime_utr	ENSMUSG00000009376	ENSMUST00000115443	Met	protein_coding	protein_coding
6	22237651	22255414	+	-198	-197	14	-2.98	-4.06	0.735	three_prime_utr	three_prime_utr	ENSMUSG00000062980	ENSMUST00000115383	Cped1	protein_coding	protein_coding
6	28888562	28933426	+	-396	-Inf	4.54	-6.56	-8.05	-0.415	three_prime_utr	three_prime_utr	ENSMUSG00000001424	ENSMUST00000001460	Snd1	protein_coding	protein_coding
6	29397487	29399382	+	-7.02	-6.23	2.9	-1.38	-2.12	1.05	CDS	CDS	ENSMUSG00000029769	ENSMUST00000115275	Ccdc136	protein_coding	protein_coding
6	29433255	29433466	+	-54.8	-53.6	2.07	-3.08	-4.18	-0.516	five_prime_utr	five_prime_utr	ENSMUSG00000068699	ENSMUST00000101617	Flnc	protein_coding	protein_coding
6	29461253	29461883	+	-12200	-Inf	10.7	-5.05	-6.4	-0.176	three_prime_utr	three_prime_utr	ENSMUSG00000068699	ENSMUST00000101617	Flnc	protein_coding	protein_coding
6	29470246	29470512	+	-35	-33.9	2.68	-1.37	-2.11	0.531	three_prime_utr	three_prime_utr	ENSMUSG00000004285	ENSMUST00000004396	Atp6v1f	protein_coding	protein_coding
6	30450508	30450838	+	-15.4	-14.5	2.26	-4.61	-5.91	-0.928	CDS	CDS	ENSMUSG00000029775	ENSMUST00000068240	Klhdc10	protein_coding	protein_coding
6	33971941	33972362	+	-58.2	-57	2.87	-4.13	-5.36	-0.62	three_prime_utr	three_prime_utr	ENSMUSG00000029763	ENSMUST00000052266	Exoc4	protein_coding	protein_coding
6	33973738	33973979	+	-85.5	-84.2	6.54	-1.39	-2.14	-0.587	three_prime_utr	three_prime_utr	ENSMUSG00000029763	ENSMUST00000052266	Exoc4	protein_coding	protein_coding
6	34368192	34368463	+	-583	-Inf	11.7	-2.73	-3.77	-0.327	three_prime_utr	three_prime_utr	ENSMUSG00000029762	ENSMUST00000038406	Akr1b8	protein_coding	protein_coding
6	34394758	34396950	+	-121	-120	8.56	-2.42	-3.41	0.582	three_prime_utr	three_prime_utr	ENSMUSG00000061758	ENSMUST00000139156	Akr1b10	protein_coding	nonsense_mediated_decay
6	34476296	34487616	+	-69.1	-67.8	8.47	-3.29	-4.42	-0.622	CDS	CDS	ENSMUSG00000038871	ENSMUST00000045372	Bpgm	protein_coding	protein_coding
6	34745692	34758076	+	-806	-Inf	8.9	-39.8	-42.4	-0.305	CDS	CDS	ENSMUSG00000029761	ENSMUST00000115027	Cald1	protein_coding	protein_coding
6	34773346	34773646	+	-254	-252	2.35	-29.1	-31.5	-0.762	three_prime_utr	three_prime_utr	ENSMUSG00000029761	ENSMUST00000079391	Cald1	protein_coding	protein_coding
6	35252653	35262000	+	-1250	-Inf	14.6	-3.07	-4.16	0.26	three_prime_utr	three_prime_utr	ENSMUSG00000073155	ENSMUST00000152147	1810058I24Rik	protein_coding	protein_coding
6	37964720	37966296	+	-188	-187	9.53	-4.15	-5.39	0.548	three_prime_utr	three_prime_utr	ENSMUSG00000029833	ENSMUST00000031859	Trim24	protein_coding	protein_coding
6	38425130	38425491	+	-18.1	-17.2	3.76	-2.23	-3.18	-1.19	three_prime_utr	three_prime_utr	ENSMUSG00000056832	ENSMUST00000159145	Ttc26	protein_coding	nonsense_mediated_decay
6	38511800	38512011	+	-7.91	-7.1	2.36	-1.38	-2.12	1.14	three_prime_utr	three_prime_utr	ENSMUSG00000038538	ENSMUST00000160583	Ubn2	protein_coding	protein_coding
6	38592768	38603397	+	-110	-108	1.54	-6.56	-8.04	0.286	CDS	CDS	ENSMUSG00000029823	ENSMUST00000163047	Luc7l2	protein_coding	protein_coding
6	38603666	38603787	+	-8.44	-7.62	1.37	-4.69	-5.99	0.825	three_prime_utr	three_prime_utr	ENSMUSG00000029823	ENSMUST00000163047	Luc7l2	protein_coding	protein_coding
6	38609049	38609470	+	-130	-129	9.2	-1.94	-2.82	0.497	three_prime_utr	three_prime_utr	ENSMUSG00000029823	ENSMUST00000057692	Luc7l2	protein_coding	protein_coding
6	40477408	40478121	+	-34.5	-33.5	3.55	-1.96	-2.85	-1	CDS	CDS	ENSMUSG00000029911	ENSMUST00000031971	Ssbp1	protein_coding	protein_coding
6	40768733	40769123	+	-97.4	-96	6.54	-1.31	-2.03	-0.522	three_prime_utr	three_prime_utr	ENSMUSG00000068587	ENSMUST00000201148	Mgam	protein_coding	protein_coding
6	42358196	42359225	+	-74.8	-73.6	3.96	-3.38	-4.53	-0.419	three_prime_utr	three_prime_utr	ENSMUSG00000029860	ENSMUST00000164375	Zyx	protein_coding	protein_coding
6	43288630	43289320	+	-253	-251	7.43	-2.93	-4	0.537	three_prime_utr	three_prime_utr	ENSMUSG00000033542	ENSMUST00000031750	Arhgef5	protein_coding	protein_coding
6	47453965	47485174	+	-37.9	-36.9	5.1	-11.2	-13	-0.716	five_prime_utr	five_prime_utr	ENSMUSG00000029686	ENSMUST00000031697	Cul1	protein_coding	protein_coding
6	47524557	47526109	+	-2510	-Inf	11	-3.46	-4.61	0.235	three_prime_utr	three_prime_utr	ENSMUSG00000029686	ENSMUST00000031697	Cul1	protein_coding	protein_coding
6	48596661	48597170	+	-31.2	-30.1	4.73	-1.52	-2.31	-0.773	CDS	CDS	ENSMUSG00000052751	ENSMUST00000154010	Repin1	protein_coding	protein_coding
6	49334062	49340118	+	-20	-19	3.33	-1.83	-2.68	-0.849	three_prime_utr	three_prime_utr	ENSMUSG00000050786	ENSMUST00000114491	Ccdc126	protein_coding	protein_coding
6	55079229	55079500	+	-745	-Inf	6.5	-4.18	-5.42	-0.283	three_prime_utr	three_prime_utr	ENSMUSG00000029777	ENSMUST00000003572	Gars	protein_coding	protein_coding
6	55348285	55348555	+	-209	-207	11.2	-3.25	-4.38	-1.01	three_prime_utr	three_prime_utr	ENSMUSG00000004655	ENSMUST00000004774	Aqp1	protein_coding	protein_coding
6	56878133	56878492	+	-514	-Inf	3.09	-3.12	-4.22	-0.226	three_prime_utr	three_prime_utr	ENSMUSG00000029781	ENSMUST00000031795	Fkbp9	protein_coding	protein_coding
6	65936046	65936376	+	-29.7	-28.7	7.63	-1.9	-2.77	0.722	three_prime_utr	three_prime_utr	ENSMUSG00000029913	ENSMUST00000031976	Prdm5	protein_coding	protein_coding
6	67291769	67291980	+	-2.79	-2.13	2.04	-1.49	-2.27	1.77	three_prime_utr	three_prime_utr	ENSMUSG00000036371	ENSMUST00000042990	Serbp1	protein_coding	protein_coding
6	71508819	71510403	+	-645	-Inf	11.5	-1.44	-2.19	0.194	three_prime_utr	three_prime_utr	ENSMUSG00000052656	ENSMUST00000114178	Rnf103	protein_coding	protein_coding
6	71972739	71974817	+	-121	-119	2.07	-9.85	-11.6	-0.576	CDS	CDS	ENSMUSG00000049553	ENSMUST00000055296	Polr1a	protein_coding	protein_coding
6	71978417	71978808	+	-24.1	-23.1	2.46	-1.8	-2.65	-0.391	three_prime_utr	three_prime_utr	ENSMUSG00000049553	ENSMUST00000055296	Polr1a	protein_coding	protein_coding
6	71984484	71984815	+	-9.81	-8.98	8.47	-1.51	-2.29	-2.09	three_prime_utr	three_prime_utr	ENSMUSG00000049553	ENSMUST00000205517	Polr1a	protein_coding	nonsense_mediated_decay
6	72153559	72154571	+	-269	-267	5.49	-5.95	-7.39	-0.513	three_prime_utr	three_prime_utr	ENSMUSG00000056091	ENSMUST00000069994	St3gal5	protein_coding	protein_coding
6	72350246	72350935	+	-22.5	-21.5	2.49	-1.82	-2.68	-0.403	three_prime_utr	three_prime_utr	ENSMUSG00000058706	ENSMUST00000077783	0610030E20Rik	protein_coding	protein_coding
6	72553017	72555420	+	-4.68	-3.94	1.31	-1.32	-2.05	-0.509	CDS	CDS	ENSMUSG00000056737	ENSMUST00000071044	Capg	protein_coding	protein_coding
6	72561081	72562983	+	-217	-216	2.78	-4.4	-5.66	-0.349	three_prime_utr	three_prime_utr	ENSMUSG00000056737	ENSMUST00000071044	Capg	protein_coding	protein_coding
6	83107659	83107839	+	-6.4	-5.62	3.81	-2.1	-3.02	-3.85	CDS	CDS	ENSMUSG00000107499	ENSMUST00000101254	Ccdc142	protein_coding	protein_coding
6	83117079	83117497	+	-63.8	-62.6	2.83	-3.05	-4.15	-0.548	CDS	CDS	ENSMUSG00000030036	ENSMUST00000032114	Mogs	protein_coding	protein_coding
6	83117913	83118898	+	-116	-114	4.46	-12	-13.8	-0.761	CDS	CDS	ENSMUSG00000030036	ENSMUST00000032114	Mogs	protein_coding	protein_coding
6	83137851	83142445	+	-35.8	-34.7	2.75	-4.57	-5.86	-0.918	five_prime_utr	five_prime_utr	ENSMUSG00000034930	ENSMUST00000087938	Rtkn	protein_coding	protein_coding
6	83152190	83152579	+	-392	-Inf	14.4	-8.33	-9.92	-1.07	three_prime_utr	three_prime_utr	ENSMUSG00000034930	ENSMUST00000065512	Rtkn	protein_coding	protein_coding
6	83358203	83358323	+	-3.25	-2.56	1.43	-1.44	-2.2	1.16	three_prime_utr	three_prime_utr	ENSMUSG00000045160	ENSMUST00000122216	Bola3	protein_coding	protein_coding
6	83969153	83981837	+	-925	-Inf	14	-46.7	-49.4	0.68	CDS	CDS	ENSMUSG00000030016	ENSMUST00000204751	Zfp638	protein_coding	protein_coding
6	83984050	83984480	+	-2.47	-1.82	1.39	-2.37	-3.35	1.45	CDS	CDS	ENSMUSG00000030016	ENSMUST00000204751	Zfp638	protein_coding	protein_coding
6	83986579	83986910	+	-18.6	-17.6	3.66	-1.43	-2.18	1.09	three_prime_utr	three_prime_utr	ENSMUSG00000030016	ENSMUST00000204751	Zfp638	protein_coding	protein_coding
6	85452053	85452294	+	-31.6	-30.5	1.62	-5.83	-7.25	-0.654	five_prime_utr	five_prime_utr	ENSMUSG00000030007	ENSMUST00000032078	Cct7	protein_coding	protein_coding
6	85468204	85468475	+	-42.3	-41.2	2.32	-2.4	-3.39	-0.572	three_prime_utr	three_prime_utr	ENSMUSG00000030007	ENSMUST00000032078	Cct7	protein_coding	protein_coding
6	86369612	86369910	+	-15.5	-14.6	1.83	-6.88	-8.39	-1.58	three_prime_utr	three_prime_utr	ENSMUSG00000057497	ENSMUST00000071492	Fam136a	protein_coding	protein_coding
6	86432594	86432745	+	-6.77	-5.98	2.04	-1.96	-2.86	1.51	three_prime_utr	three_prime_utr	ENSMUSG00000071337	ENSMUST00000095753	Tia1	protein_coding	protein_coding
6	86443817	86445630	+	-72.6	-71.4	8.62	-3.49	-4.65	-1.24	three_prime_utr	three_prime_utr	ENSMUSG00000107539	ENSMUST00000204137	Gm44790	protein_coding	nonsense_mediated_decay
6	87002683	87003223	+	-116	-115	7.86	-2.12	-3.04	-0.495	three_prime_utr	three_prime_utr	ENSMUSG00000057230	ENSMUST00000089519	Aak1	protein_coding	protein_coding
6	87913295	87913595	+	-77.6	-76.4	4.84	-3.32	-4.46	-0.799	three_prime_utr	three_prime_utr	ENSMUSG00000030058	ENSMUST00000113607	Copg1	protein_coding	protein_coding
6	88911880	88912178	+	-55.9	-54.7	4.93	-1.44	-2.2	-0.689	three_prime_utr	three_prime_utr	ENSMUSG00000002871	ENSMUST00000203345	Tpra1	protein_coding	protein_coding
6	91212454	91213784	+	-11	-10.1	3.1	-2.12	-3.05	-0.938	five_prime_utr	five_prime_utr	ENSMUSG00000064080	ENSMUST00000113498	Fbln2	protein_coding	protein_coding
6	91218864	91233962	+	-83.5	-82.2	2.85	-36.5	-38.9	-0.687	CDS	CDS	ENSMUSG00000064080	ENSMUST00000113498	Fbln2	protein_coding	protein_coding
6	91234200	91250886	+	-146	-144	1.75	-19.7	-21.8	-0.613	CDS	CDS	ENSMUSG00000064080	ENSMUST00000113498	Fbln2	protein_coding	protein_coding
6	91271702	91272211	+	-417	-Inf	3.64	-33.7	-36.1	-0.621	three_prime_utr	three_prime_utr	ENSMUSG00000064080	ENSMUST00000113498	Fbln2	protein_coding	protein_coding
6	91272330	91272540	+	-128	-126	2.44	-7.21	-8.74	-0.629	three_prime_utr	three_prime_utr	ENSMUSG00000064080	ENSMUST00000041544	Fbln2	protein_coding	protein_coding
6	91487148	91488015	+	-360	-Inf	7.06	-1.66	-2.48	-0.162	three_prime_utr	three_prime_utr	ENSMUSG00000030095	ENSMUST00000032183	Tmem43	protein_coding	protein_coding
6	91881276	91881516	+	-7.41	-6.61	2.38	-1.5	-2.28	-0.818	CDS	CDS	ENSMUSG00000034083	ENSMUST00000037783	Ccdc174	protein_coding	protein_coding
6	92163253	92167936	+	-123	-122	3.93	-3.84	-5.03	-0.557	three_prime_utr	three_prime_utr	ENSMUSG00000005893	ENSMUST00000146175	Nr2c2	protein_coding	nonsense_mediated_decay
6	95117930	95127364	+	-68.6	-67.3	11.2	-1.45	-2.21	-0.522	CDS	CDS	ENSMUSG00000030031	ENSMUST00000032107	Kbtbd8	protein_coding	protein_coding
6	97232608	97232933	+	-173	-171	1.69	-9.61	-11.3	-0.261	three_prime_utr	three_prime_utr	ENSMUSG00000035199	ENSMUST00000044681	Arl6ip5	protein_coding	protein_coding
6	100865858	100866797	+	-1500	-Inf	8.43	-6.19	-7.64	0.253	CDS	CDS	ENSMUSG00000052144	ENSMUST00000063854	Ppp4r2	protein_coding	protein_coding
6	106779370	106781967	+	-90.3	-89	1.99	-10.3	-12	-0.609	three_prime_utr	three_prime_utr	ENSMUSG00000013736	ENSMUST00000057578	Trnt1	protein_coding	protein_coding
6	113050996	113056107	+	-328	-Inf	5.76	-1.66	-2.48	-0.285	CDS	CDS	ENSMUSG00000030264	ENSMUST00000032398	Thumpd3	protein_coding	protein_coding
6	113068092	113068273	+	-8.55	-7.74	2.6	-1.62	-2.43	-0.858	three_prime_utr	three_prime_utr	ENSMUSG00000030264	ENSMUST00000032398	Thumpd3	protein_coding	protein_coding
6	113143641	113144061	+	-102	-101	5.55	-2.29	-3.25	-0.499	CDS	CDS	ENSMUSG00000034269	ENSMUST00000042889	Setd5	protein_coding	protein_coding
6	113149682	113151786	+	-968	-Inf	19.7	-7.15	-8.67	0.377	CDS	CDS	ENSMUSG00000034269	ENSMUST00000042889	Setd5	protein_coding	protein_coding
6	113322514	113324470	+	-67.1	-65.9	5.87	-2.74	-3.78	-0.688	three_prime_utr	three_prime_utr	ENSMUSG00000001632	ENSMUST00000113122	Brpf1	protein_coding	protein_coding
6	113388900	113389675	+	-27.5	-26.5	2	-2.3	-3.26	-0.328	three_prime_utr	three_prime_utr	ENSMUSG00000079426	ENSMUST00000156898	Arpc4	protein_coding	protein_coding
6	113389259	113392511	+	-27.7	-26.7	1.94	-1.55	-2.34	-0.422	three_prime_utr	three_prime_utr	ENSMUSG00000079426	ENSMUST00000156898	Arpc4	protein_coding	protein_coding
6	113690870	113692945	+	-79.5	-78.2	4.48	-1.37	-2.11	-0.509	CDS	CDS	ENSMUSG00000060477	ENSMUST00000059286	Irak2	protein_coding	protein_coding
6	113693063	113695026	+	-346	-Inf	7.8	-1.73	-2.56	0.236	three_prime_utr	three_prime_utr	ENSMUSG00000060477	ENSMUST00000059286	Irak2	protein_coding	protein_coding
6	115552342	115560071	+	-129	-127	7.16	-4.04	-5.26	-0.717	CDS	CDS	ENSMUSG00000042389	ENSMUST00000040234	Tsen2	protein_coding	protein_coding
6	115618343	115619361	+	-1370	-Inf	11.8	-2.06	-2.97	0.225	three_prime_utr	three_prime_utr	ENSMUSG00000000439	ENSMUST00000000449	Mkrn2	protein_coding	protein_coding
6	116258647	116259007	+	-96.9	-95.6	3.04	-9.24	-10.9	-0.785	CDS	CDS	ENSMUSG00000024104	ENSMUST00000036759	Washc2	protein_coding	protein_coding
6	116405650	116406369	+	-818	-Inf	9.83	-1.45	-2.22	-0.272	CDS	CDS	ENSMUSG00000025702	ENSMUST00000079012	Marchf8	protein_coding	protein_coding
6	117176365	117177025	+	-4.5	-3.77	5.83	-2.96	-4.04	-2.15	three_prime_utr	three_prime_utr	ENSMUSG00000061353	ENSMUST00000073043	Cxcl12	protein_coding	protein_coding
6	117177533	117177923	+	-13.5	-12.6	4.82	-1.71	-2.54	-1.51	three_prime_utr	three_prime_utr	ENSMUSG00000061353	ENSMUST00000073043	Cxcl12	protein_coding	protein_coding
6	117841239	117843465	+	-14.9	-14	3.18	-2.55	-3.56	0.777	five_prime_utr	five_prime_utr	ENSMUSG00000059689	ENSMUST00000136889	Zfp637	protein_coding	protein_coding
6	117923833	117924162	+	-17.5	-16.6	1.38	-5.6	-7	-0.494	CDS	CDS	ENSMUSG00000042079	ENSMUST00000167182	Hnrnpf	protein_coding	protein_coding
6	117924816	117925025	+	-39.4	-38.3	1.3	-15.1	-17	-0.556	CDS	CDS	ENSMUSG00000042079	ENSMUST00000167182	Hnrnpf	protein_coding	protein_coding
6	119482240	119482630	+	-64.1	-62.9	5.2	-2.26	-3.22	-0.558	three_prime_utr	three_prime_utr	ENSMUSG00000030019	ENSMUST00000032094	Fbxl14	protein_coding	protein_coding
6	119915263	119918427	+	-103	-102	18	-3.06	-4.15	1.15	CDS	CDS	ENSMUSG00000030166	ENSMUST00000162461	Rad52	protein_coding	protein_coding
6	119920762	119921392	+	-63.1	-61.9	5.65	-2.32	-3.29	0.689	CDS	CDS	ENSMUSG00000030166	ENSMUST00000162461	Rad52	protein_coding	protein_coding
6	120364243	120364484	+	-3.81	-3.11	1.8	-1.61	-2.41	-1.21	five_prime_utr	five_prime_utr	ENSMUSG00000030180	ENSMUST00000135802	Kdm5a	protein_coding	nonsense_mediated_decay
6	120481145	120482944	+	-225	-224	12.2	-7.69	-9.26	-0.491	CDS	CDS	ENSMUSG00000002897	ENSMUST00000002976	Il17ra	protein_coding	protein_coding
6	120888582	120889003	+	-49.9	-48.7	4.04	-5.36	-6.74	-0.781	three_prime_utr	three_prime_utr	ENSMUSG00000009112	ENSMUST00000009256	Bcl2l13	protein_coding	protein_coding
6	124716433	124716950	+	-823	-Inf	6.78	-4.97	-6.3	-0.422	three_prime_utr	three_prime_utr	ENSMUSG00000004264	ENSMUST00000004375	Phb2	protein_coding	protein_coding
6	125009472	125010390	+	-42.3	-41.1	6.67	-3.64	-4.82	1.27	five_prime_utr	five_prime_utr	ENSMUSG00000038346	ENSMUST00000046064	Zfp384	protein_coding	protein_coding
6	125122265	125122849	+	-20.7	-19.8	1.22	-2.39	-3.38	-0.247	CDS	CDS	ENSMUSG00000063870	ENSMUST00000112392	Chd4	protein_coding	protein_coding
6	125129932	125130591	+	-252	-250	6.27	-3.5	-4.65	-0.265	three_prime_utr	three_prime_utr	ENSMUSG00000063870	ENSMUST00000056889	Chd4	protein_coding	protein_coding
6	125144126	125144753	+	-1510	-Inf	65.4	-3.27	-4.4	0.349	CDS	CDS	ENSMUSG00000038279	ENSMUST00000044200	Nop2	protein_coding	protein_coding
6	133107499	133107940	+	-351	-Inf	15.4	-1.45	-2.21	0.435	three_prime_utr	three_prime_utr	ENSMUSG00000072704	ENSMUST00000100864	Smim10l1	protein_coding	protein_coding
6	135065650	135079135	+	-81.1	-79.8	15.1	-1.87	-2.74	-0.772	CDS	CDS	ENSMUSG00000046733	ENSMUST00000050104	Gprc5a	protein_coding	protein_coding
6	135362920	135363161	+	-24.2	-23.2	2.03	-1.7	-2.53	0.305	five_prime_utr	five_prime_utr	ENSMUSG00000030208	ENSMUST00000205156	Emp1	protein_coding	protein_coding
6	136808562	136809707	+	-36.2	-35.2	3.26	-1.76	-2.6	-0.681	three_prime_utr	three_prime_utr	ENSMUSG00000060032	ENSMUST00000074556	H2aj	protein_coding	protein_coding
6	142360886	142362719	+	-401	-Inf	9.03	-7.74	-9.3	0.605	three_prime_utr	three_prime_utr	ENSMUSG00000041671	ENSMUST00000041852	Pyroxd1	protein_coding	protein_coding
6	142402928	142403109	+	-6.32	-5.54	1.59	-4.98	-6.32	-1.53	three_prime_utr	three_prime_utr	ENSMUSG00000030245	ENSMUST00000032372	Golt1b	protein_coding	protein_coding
6	145817223	145817792	+	-35.9	-34.9	4.78	-3.55	-4.71	-0.858	three_prime_utr	three_prime_utr	ENSMUSG00000030259	ENSMUST00000111704	Rassf8	protein_coding	protein_coding
6	146772206	146776567	+	-247	-245	18.8	-2.11	-3.03	0.493	three_prime_utr	three_prime_utr	ENSMUSG00000001630	ENSMUST00000001675	Stk38l	protein_coding	protein_coding
6	147110378	147110589	+	-5.65	-4.89	1.91	-2.9	-3.97	-1.63	three_prime_utr	three_prime_utr	ENSMUSG00000040102	ENSMUST00000203441	Klhl42	protein_coding	nonsense_mediated_decay
6	148181169	148181889	+	-729	-Inf	7.75	-1.5	-2.27	0.166	three_prime_utr	three_prime_utr	ENSMUSG00000030303	ENSMUST00000111607	Far2	protein_coding	protein_coding
6	149141605	149144281	+	-14.7	-13.8	2.99	-1.46	-2.22	0.762	five_prime_utr	five_prime_utr	ENSMUSG00000039958	ENSMUST00000179873	Etfbkmt	protein_coding	protein_coding
6	149317626	149327188	+	-959	-Inf	8.47	-11.8	-13.6	0.467	CDS	CDS	ENSMUSG00000032712	ENSMUST00000046689	Resf1	protein_coding	protein_coding
6	149327337	149335213	+	-1360	-Inf	8.1	-87.4	-90.6	0.732	CDS	CDS	ENSMUSG00000032712	ENSMUST00000046689	Resf1	protein_coding	protein_coding
6	3372256	3399572	-	-269	-267	14.8	-21.2	-23.4	0.928	CDS	CDS	ENSMUSG00000047735	ENSMUST00000120087	Samd9l	protein_coding	protein_coding
6	6558352	6578599	-	-22.8	-21.9	1.27	-9.26	-10.9	-0.407	three_prime_utr	three_prime_utr	ENSMUSG00000042541	ENSMUST00000041111	Sem1	protein_coding	protein_coding
6	13582687	13605861	-	-681	-Inf	11.5	-1.76	-2.6	0.195	CDS	CDS	ENSMUSG00000029569	ENSMUST00000031554	Tmem168	protein_coding	protein_coding
6	28241357	28247211	-	-261	-259	15.9	-4.15	-5.38	0.388	CDS	CDS	ENSMUSG00000039841	ENSMUST00000115320	Zfp800	protein_coding	protein_coding
6	35022064	35022305	-	-58.3	-57.1	27.3	-1.45	-2.21	1.08	three_prime_utr	three_prime_utr	ENSMUSG00000038784	ENSMUST00000202143	Cnot4	protein_coding	protein_coding
6	38817929	38819217	-	-128	-127	6.55	-6.25	-7.71	-0.551	CDS	CDS	ENSMUSG00000061436	ENSMUST00000161779	Hipk2	protein_coding	protein_coding
6	39142877	39146941	-	-101	-99.2	34.1	-1.35	-2.08	0.68	three_prime_utr	three_prime_utr	ENSMUSG00000042599	ENSMUST00000002305	Kdm7a	protein_coding	protein_coding
6	39336027	39336177	-	-4.05	-3.34	1.56	-2.19	-3.13	-1.25	three_prime_utr	three_prime_utr	ENSMUSG00000029924	ENSMUST00000090243	Slc37a3	protein_coding	protein_coding
6	39405581	39405911	-	-67.2	-66	8.58	-1.93	-2.81	-0.8	CDS	CDS	ENSMUSG00000029922	ENSMUST00000114822	Mkrn1	protein_coding	protein_coding
6	42358965	42360629	-	-11.4	-10.5	2.89	-2.02	-2.92	-1.42	CDS	CDS	ENSMUSG00000029859	ENSMUST00000073387	Epha1	protein_coding	protein_coding
6	42668031	42668331	-	-16.7	-15.7	4.01	-1.55	-2.34	-0.598	three_prime_utr	three_prime_utr	ENSMUSG00000036667	ENSMUST00000045054	Tcaf1	protein_coding	protein_coding
6	42669348	42669528	-	-2.53	-1.88	1.19	-3.79	-4.98	-0.78	three_prime_utr	three_prime_utr	ENSMUSG00000036667	ENSMUST00000045054	Tcaf1	protein_coding	protein_coding
6	42678702	42679182	-	-28.1	-27.1	2.32	-4.78	-6.09	-0.655	CDS	CDS	ENSMUSG00000036667	ENSMUST00000045054	Tcaf1	protein_coding	protein_coding
6	48025413	48029345	-	-94.1	-92.8	6.17	-4.98	-6.31	-0.67	CDS	CDS	ENSMUSG00000071477	ENSMUST00000114583	Zfp777	protein_coding	protein_coding
6	48043896	48047634	-	-222	-221	6.65	-1.68	-2.5	-0.347	CDS	CDS	ENSMUSG00000071477	ENSMUST00000114583	Zfp777	protein_coding	protein_coding
6	49252887	49253098	-	-22	-21.1	1.85	-1.39	-2.13	0.443	CDS	CDS	ENSMUSG00000029817	ENSMUST00000203820	Tra2a	protein_coding	nonsense_mediated_decay
6	50565534	50566538	-	-295	-294	10.6	-9.57	-11.3	-0.44	CDS	CDS	ENSMUSG00000063694	ENSMUST00000161401	Cycs	protein_coding	protein_coding
6	51461170	51462016	-	-92.1	-90.7	2.11	-2.34	-3.32	0.288	three_prime_utr	three_prime_utr	ENSMUSG00000004980	ENSMUST00000069949	Hnrnpa2b1	protein_coding	protein_coding
6	51463182	51464827	-	-3120	-Inf	3.59	-22.2	-24.4	-0.217	CDS	CDS	ENSMUSG00000004980	ENSMUST00000069949	Hnrnpa2b1	protein_coding	protein_coding
6	52224059	52224480	-	-58	-56.8	2.49	-3.88	-5.08	0.592	three_prime_utr	three_prime_utr	ENSMUSG00000038227	ENSMUST00000114425	Hoxa9	protein_coding	protein_coding
6	52232216	52233203	-	-71.3	-70	3	-4.54	-5.82	0.62	three_prime_utr	three_prime_utr	ENSMUSG00000000938	ENSMUST00000125581	Hoxa10	protein_coding	protein_coding
6	52242105	52243531	-	-85.3	-84	8.9	-1.59	-2.39	-0.38	three_prime_utr	three_prime_utr	ENSMUSG00000038210	ENSMUST00000048026	Hoxa11	protein_coding	protein_coding
6	54501232	54506366	-	-97	-95.7	13.8	-2.13	-3.06	-0.632	three_prime_utr	three_prime_utr	ENSMUSG00000019124	ENSMUST00000019268	Scrn1	protein_coding	protein_coding
6	54509116	54509326	-	-28.5	-27.5	2.1	-1.91	-2.79	-0.57	CDS	CDS	ENSMUSG00000019124	ENSMUST00000205108	Scrn1	protein_coding	protein_coding
6	54985539	54986617	-	-106	-104	9.27	-1.96	-2.85	-0.885	three_prime_utr	three_prime_utr	ENSMUSG00000002797	ENSMUST00000131475	Ggct	protein_coding	protein_coding
6	56778685	56797187	-	-957	-Inf	20.8	-4.28	-5.53	0.292	CDS	CDS	ENSMUSG00000059486	ENSMUST00000114323	Kbtbd2	protein_coding	protein_coding
6	67035185	67036531	-	-5680	-Inf	8.06	-1.83	-2.69	0.208	three_prime_utr	three_prime_utr	ENSMUSG00000036390	ENSMUST00000043098	Gadd45a	protein_coding	protein_coding
6	67291795	67291975	-	-2.79	-2.13	2.04	-1.34	-2.06	1.83	three_prime_utr	three_prime_utr	ENSMUSG00000018341	ENSMUST00000117441	Il12rb2	protein_coding	protein_coding
6	71392875	71394536	-	-9.61	-8.77	2.06	-1.54	-2.32	-0.638	three_prime_utr	three_prime_utr	ENSMUSG00000002222	ENSMUST00000002292	Rmnd5a	protein_coding	protein_coding
6	71589091	71590251	-	-131	-130	4.53	-1.86	-2.72	0.395	three_prime_utr	three_prime_utr	ENSMUSG00000053470	ENSMUST00000065509	Kdm3a	protein_coding	protein_coding
6	71880846	71881206	-	-168	-166	6.36	-1.98	-2.87	0.487	three_prime_utr	three_prime_utr	ENSMUSG00000063884	ENSMUST00000206879	Ptcd3	protein_coding	nonsense_mediated_decay
6	72359713	72359893	-	-28.9	-27.8	4.28	-1.6	-2.4	0.536	three_prime_utr	three_prime_utr	ENSMUSG00000055850	ENSMUST00000069595	Rnf181	protein_coding	protein_coding
6	72385607	72388601	-	-210	-209	2.4	-2.71	-3.74	-0.247	five_prime_utr	five_prime_utr	ENSMUSG00000050732	ENSMUST00000142613	Vamp8	protein_coding	protein_coding
6	72432798	72433457	-	-1150	-Inf	5.03	-31	-33.4	-0.63	three_prime_utr	three_prime_utr	ENSMUSG00000053907	ENSMUST00000205335	Mat2a	protein_coding	protein_coding
6	72611534	72616176	-	-827	-Inf	4.94	-3.43	-4.58	-0.209	CDS	CDS	ENSMUSG00000056429	ENSMUST00000070524	Tgoln1	protein_coding	protein_coding
6	72957346	72957555	-	-1230	-Inf	3.72	-11.6	-13.4	-0.277	three_prime_utr	three_prime_utr	ENSMUSG00000079523	ENSMUST00000114050	Tmsb10	protein_coding	protein_coding
6	81961473	81962375	-	-706	-Inf	10.7	-6.83	-8.34	0.652	three_prime_utr	three_prime_utr	ENSMUSG00000030045	ENSMUST00000032124	Mrpl19	protein_coding	protein_coding
6	82647593	82647952	-	-32.8	-31.7	2.47	-1.51	-2.29	0.532	three_prime_utr	three_prime_utr	ENSMUSG00000030042	ENSMUST00000095786	Pole4	protein_coding	protein_coding
6	82911884	82912124	-	-35.6	-34.5	6.62	-1.84	-2.7	-1.46	three_prime_utr	three_prime_utr	ENSMUSG00000000627	ENSMUST00000000641	Sema4f	protein_coding	protein_coding
6	83124728	83125047	-	-4.41	-3.68	1.94	-1.39	-2.13	-0.732	CDS	CDS	ENSMUSG00000030034	ENSMUST00000113935	Ino80b	protein_coding	protein_coding
6	83152206	83152896	-	-399	-Inf	14.8	-7.48	-9.03	-0.978	three_prime_utr	three_prime_utr	ENSMUSG00000030032	ENSMUST00000153148	Wdr54	protein_coding	protein_coding
6	83305690	83306049	-	-114	-113	9.25	-1.52	-2.3	-0.625	three_prime_utr	three_prime_utr	ENSMUSG00000005667	ENSMUST00000005810	Mthfd2	protein_coding	protein_coding
6	85069302	85069483	-	-3.82	-3.11	2.12	-1.5	-2.28	-1.42	CDS	CDS	ENSMUSG00000033769	ENSMUST00000160197	Exoc6b	protein_coding	protein_coding
6	85341561	85342129	-	-64.5	-63.3	6.32	-1.69	-2.51	-0.752	CDS	CDS	ENSMUSG00000051343	ENSMUST00000204087	Rab11fip5	protein_coding	protein_coding
6	85446809	85447679	-	-184	-183	16.4	-1.98	-2.88	-0.621	three_prime_utr	three_prime_utr	ENSMUSG00000030008	ENSMUST00000032080	Pradc1	protein_coding	protein_coding
6	87794944	87821615	-	-47.8	-46.7	2.35	-4.07	-5.3	-0.652	three_prime_utr	three_prime_utr	ENSMUSG00000030056	ENSMUST00000089497	Isy1	protein_coding	protein_coding
6	87819114	87822341	-	-71.6	-70.4	2.06	-4.69	-5.99	-0.563	CDS	CDS	ENSMUSG00000107928	ENSMUST00000204419	Gm45140	protein_coding	nonsense_mediated_decay
6	89318861	89319372	-	-153	-151	4.58	-2.43	-3.42	-0.431	three_prime_utr	three_prime_utr	ENSMUSG00000030084	ENSMUST00000163139	Plxna1	protein_coding	protein_coding
6	89357152	89362470	-	-325	-Inf	8.83	-1.32	-2.04	-0.329	CDS	CDS	ENSMUSG00000030084	ENSMUST00000163139	Plxna1	protein_coding	protein_coding
6	90689594	90690793	-	-171	-170	8.95	-4.07	-5.3	-0.477	CDS	CDS	ENSMUSG00000034312	ENSMUST00000101153	Iqsec1	protein_coding	protein_coding
6	93682904	93685638	-	-7.06	-6.27	2.33	-2.93	-4	1.66	CDS	CDS	ENSMUSG00000045095	ENSMUST00000203688	Magi1	protein_coding	protein_coding
6	94605513	94606330	-	-83.3	-82	3.84	-3.23	-4.35	-0.592	three_prime_utr	three_prime_utr	ENSMUSG00000030029	ENSMUST00000204645	Lrig1	protein_coding	nonsense_mediated_decay
6	97110113	97110532	-	-20.5	-19.5	2.58	-2.21	-3.16	-0.83	three_prime_utr	three_prime_utr	ENSMUSG00000035245	ENSMUST00000054344	Eogt	protein_coding	protein_coding
6	100231983	100233055	-	-206	-204	21.2	-1.45	-2.21	0.344	CDS	CDS	ENSMUSG00000072872	ENSMUST00000101118	Rybp	protein_coding	protein_coding
6	106780949	106782912	-	-64.3	-63.1	2.44	-7.04	-8.55	-0.679	CDS	CDS	ENSMUSG00000005362	ENSMUST00000013882	Crbn	protein_coding	protein_coding
6	112721743	112722373	-	-61.8	-60.6	3.73	-2.93	-4.01	-0.58	three_prime_utr	three_prime_utr	ENSMUSG00000030257	ENSMUST00000088373	Srgap3	protein_coding	protein_coding
6	114861466	114862396	-	-69.7	-68.5	3.74	-2.61	-3.64	-0.567	three_prime_utr	three_prime_utr	ENSMUSG00000030315	ENSMUST00000032459	Vgll4	protein_coding	protein_coding
6	115618365	115619352	-	-1350	-Inf	11.7	-1.98	-2.88	0.221	three_prime_utr	three_prime_utr	ENSMUSG00000000441	ENSMUST00000112949	Raf1	protein_coding	protein_coding
6	115845567	115847852	-	-8.65	-7.83	3.42	-1.42	-2.17	-2.1	three_prime_utr	three_prime_utr	ENSMUSG00000030322	ENSMUST00000122816	Mbd4	protein_coding	protein_coding
6	116134174	116134475	-	-15.9	-15	3.36	-1.64	-2.46	-1.1	CDS	CDS	ENSMUSG00000030126	ENSMUST00000088896	Tmcc1	protein_coding	protein_coding
6	118383380	118384283	-	-657	-Inf	11.9	-2.61	-3.63	0.269	three_prime_utr	three_prime_utr	ENSMUSG00000030138	ENSMUST00000032237	Bms1	protein_coding	protein_coding
6	118396151	118396787	-	-8.93	-8.11	1.25	-2.78	-3.82	-0.418	CDS	CDS	ENSMUSG00000030138	ENSMUST00000032237	Bms1	protein_coding	protein_coding
6	118428757	118433378	-	-106	-104	24.2	-4.54	-5.83	0.76	CDS	CDS	ENSMUSG00000030145	ENSMUST00000069292	Zfp248	protein_coding	protein_coding
6	119353149	119353299	-	-4.28	-3.55	2.71	-1.4	-2.15	-1.36	three_prime_utr	three_prime_utr	ENSMUSG00000030168	ENSMUST00000032272	Adipor2	protein_coding	protein_coding
6	119354972	119357247	-	-208	-206	8.01	-3.1	-4.21	-0.44	three_prime_utr	three_prime_utr	ENSMUSG00000030168	ENSMUST00000032272	Adipor2	protein_coding	protein_coding
6	119571934	119573193	-	-366	-Inf	15.1	-1.39	-2.13	-0.293	three_prime_utr	three_prime_utr	ENSMUSG00000030172	ENSMUST00000183703	Erc1	protein_coding	protein_coding
6	119574690	119575650	-	-67	-65.8	7.32	-1.73	-2.56	-0.376	three_prime_utr	three_prime_utr	ENSMUSG00000030172	ENSMUST00000185139	Erc1	protein_coding	nonsense_mediated_decay
6	119713745	119721452	-	-10.9	-10	3.24	-1.32	-2.05	-0.826	CDS	CDS	ENSMUSG00000030172	ENSMUST00000183703	Erc1	protein_coding	protein_coding
6	119773842	119824174	-	-25.4	-24.4	2.68	-3.06	-4.15	-0.448	CDS	CDS	ENSMUSG00000030172	ENSMUST00000183703	Erc1	protein_coding	protein_coding
6	119824593	119825103	-	-74	-72.8	6.54	-4.48	-5.76	-0.843	CDS	CDS	ENSMUSG00000030172	ENSMUST00000183703	Erc1	protein_coding	protein_coding
6	119937608	119937789	-	-61.5	-60.3	1.73	-11.2	-13	-0.677	CDS	CDS	ENSMUSG00000045962	ENSMUST00000060043	Wnk1	protein_coding	protein_coding
6	119949153	119949454	-	-364	-Inf	2.87	-12	-13.8	-0.514	CDS	CDS	ENSMUSG00000045962	ENSMUST00000060043	Wnk1	protein_coding	protein_coding
6	120037261	120037682	-	-153	-151	3.51	-13.6	-15.4	-0.975	CDS	CDS	ENSMUSG00000045962	ENSMUST00000060043	Wnk1	protein_coding	protein_coding
6	120509493	120510675	-	-25.2	-24.2	4.74	-3.43	-4.57	-0.777	three_prime_utr	three_prime_utr	ENSMUSG00000058979	ENSMUST00000075303	Hdhd5	protein_coding	protein_coding
6	120931706	120934977	-	-314	-312	9.97	-1.88	-2.75	-0.225	three_prime_utr	three_prime_utr	ENSMUSG00000051586	ENSMUST00000207889	Mical3	protein_coding	protein_coding
6	120958916	120959877	-	-43.3	-42.2	3.77	-3.95	-5.16	-0.655	CDS	CDS	ENSMUSG00000051586	ENSMUST00000207889	Mical3	protein_coding	protein_coding
6	124396845	124397204	-	-59.1	-58	4.27	-2.55	-3.57	-0.482	three_prime_utr	three_prime_utr	ENSMUSG00000005069	ENSMUST00000112532	Pex5	protein_coding	protein_coding
6	124704084	124704712	-	-95.2	-93.9	6.14	-31.6	-34	1.61	three_prime_utr	three_prime_utr	ENSMUSG00000004268	ENSMUST00000004379	Emg1	protein_coding	protein_coding
6	124704771	124704951	-	-27.9	-26.9	3.29	-8.18	-9.77	1.9	CDS	CDS	ENSMUSG00000004268	ENSMUST00000004379	Emg1	protein_coding	protein_coding
6	124747223	124747462	-	-5.29	-4.54	1.38	-2.03	-2.93	-0.556	CDS	CDS	ENSMUSG00000107478	ENSMUST00000129411	Gm45234	protein_coding	nonsense_mediated_decay
6	124747222	124747462	-	-5.5	-4.75	1.39	-1.96	-2.85	-0.545	CDS	CDS	ENSMUSG00000107478	ENSMUST00000129411	Gm45234	protein_coding	nonsense_mediated_decay
6	124811094	124811244	-	-9.54	-8.7	1.11	-25.3	-27.6	-0.644	three_prime_utr	three_prime_utr	ENSMUSG00000023456	ENSMUST00000172132	Tpi1	protein_coding	protein_coding
6	124815018	124815585	-	-110	-108	4.64	-27.1	-29.4	-0.864	three_prime_utr	three_prime_utr	ENSMUSG00000038429	ENSMUST00000047510	Usp5	protein_coding	protein_coding
6	124914159	124915067	-	-2410	-Inf	2.87	-32	-34.4	-0.345	CDS	CDS	ENSMUSG00000030122	ENSMUST00000032216	Ptms	protein_coding	protein_coding
6	125161804	125161955	-	-546	-Inf	4.04	-15.1	-17	-0.49	three_prime_utr	three_prime_utr	ENSMUSG00000057666	ENSMUST00000117757	Gapdh	protein_coding	protein_coding
6	125306570	125308042	-	-2220	-Inf	17.4	-2.49	-3.5	0.215	three_prime_utr	three_prime_utr	ENSMUSG00000030339	ENSMUST00000032489	Ltbr	protein_coding	protein_coding
6	127129565	127130226	-	-71.9	-70.7	4.77	-4.72	-6.02	-0.76	three_prime_utr	three_prime_utr	ENSMUSG00000000184	ENSMUST00000000188	Ccnd2	protein_coding	protein_coding
6	127963582	127963853	-	-13	-12.1	1.4	-7.09	-8.61	-0.673	three_prime_utr	three_prime_utr	ENSMUSG00000030352	ENSMUST00000112173	Tspan9	protein_coding	protein_coding
6	127964032	127965250	-	-115	-113	6.1	-6.76	-8.26	-0.757	three_prime_utr	three_prime_utr	ENSMUSG00000030352	ENSMUST00000112173	Tspan9	protein_coding	protein_coding
6	128034297	128034931	-	-46.3	-45.1	3.75	-1.44	-2.2	-0.579	CDS	CDS	ENSMUSG00000030352	ENSMUST00000123786	Tspan9	protein_coding	protein_coding
6	128321160	128321760	-	-360	-Inf	31.3	-1.86	-2.73	0.426	three_prime_utr	three_prime_utr	ENSMUSG00000001521	ENSMUST00000001562	Tulp3	protein_coding	protein_coding
6	131365093	131367841	-	-932	-Inf	2.61	-8.79	-10.4	-0.24	three_prime_utr	three_prime_utr	ENSMUSG00000030189	ENSMUST00000032309	Ybx3	protein_coding	protein_coding
6	136933644	136934977	-	-59.9	-58.7	2.6	-2.94	-4.01	-0.636	CDS	CDS	ENSMUSG00000030220	ENSMUST00000111892	Arhgdib	protein_coding	protein_coding
6	142361714	142362702	-	-403	-Inf	9.1	-8.28	-9.87	0.662	three_prime_utr	three_prime_utr	ENSMUSG00000030243	ENSMUST00000111803	Recql	protein_coding	protein_coding
6	146108328	146109198	-	-84.4	-83.1	28.6	-1.4	-2.15	0.827	three_prime_utr	three_prime_utr	ENSMUSG00000030287	ENSMUST00000079573	Itpr2	protein_coding	protein_coding
6	146551370	146554500	-	-129	-128	2.44	-1.32	-2.04	-0.201	CDS	CDS	ENSMUSG00000040250	ENSMUST00000139979	Ints13	protein_coding	protein_coding
6	146603606	146603966	-	-32.8	-31.8	3.19	-2.42	-3.41	-0.814	CDS	CDS	ENSMUSG00000040234	ENSMUST00000037709	Tm7sf3	protein_coding	protein_coding
6	148180752	148180902	-	-3.67	-2.96	1.31	-1.93	-2.82	-0.649	three_prime_utr	three_prime_utr	ENSMUSG00000030304	ENSMUST00000136008	Ergic2	protein_coding	protein_coding
6	148181171	148183052	-	-728	-Inf	7.77	-1.48	-2.24	0.162	three_prime_utr	three_prime_utr	ENSMUSG00000030304	ENSMUST00000032446	Ergic2	protein_coding	nonsense_mediated_decay
7	3296768	3297486	+	-1150	-Inf	6.97	-4.22	-5.46	-0.201	CDS	CDS	ENSMUSG00000068566	ENSMUST00000203328	Myadm	protein_coding	protein_coding
7	3706629	3706838	+	-44.6	-43.5	1.47	-18.9	-21	-0.755	three_prime_utr	three_prime_utr	ENSMUSG00000006333	ENSMUST00000108623	Rps9	protein_coding	protein_coding
7	4746856	4747096	+	-5.76	-5	1.77	-1.46	-2.23	-0.907	three_prime_utr	three_prime_utr	ENSMUSG00000059851	ENSMUST00000098853	Kmt5c	protein_coding	protein_coding
7	4794088	4794621	+	-988	-Inf	4.04	-24.4	-26.7	-0.532	three_prime_utr	three_prime_utr	ENSMUSG00000030432	ENSMUST00000032597	Rpl28	protein_coding	protein_coding
7	5029014	5029673	+	-70.6	-69.3	4.98	-1.86	-2.72	-0.58	CDS	CDS	ENSMUSG00000074405	ENSMUST00000076251	Zfp865	protein_coding	protein_coding
7	5031947	5033265	+	-371	-Inf	67.8	-1.7	-2.53	0.4	three_prime_utr	three_prime_utr	ENSMUSG00000074405	ENSMUST00000076251	Zfp865	protein_coding	protein_coding
7	5059795	5060425	+	-51.6	-50.4	18.5	-1.36	-2.1	1.12	three_prime_utr	three_prime_utr	ENSMUSG00000035228	ENSMUST00000207974	Ccdc106	protein_coding	protein_coding
7	5051687	5053005	+	-10.8	-9.91	6.36	-1.42	-2.18	1.16	CDS	CDS	ENSMUSG00000055633	ENSMUST00000208570	Zfp580	protein_coding	protein_coding
7	5062142	5066418	+	-55.2	-54.1	10.6	-1.46	-2.22	0.321	five_prime_utr	five_prime_utr	ENSMUSG00000030435	ENSMUST00000005041	U2af2	protein_coding	protein_coding
7	6304593	6306478	+	-38.6	-37.5	7.26	-2.96	-4.03	0.76	CDS	CDS	ENSMUSG00000054893	ENSMUST00000086327	Zfp667	protein_coding	protein_coding
7	6392188	6395327	+	-254	-252	16.2	-6.87	-8.38	0.649	CDS	CDS	ENSMUSG00000062861	ENSMUST00000081022	Zfp28	protein_coding	protein_coding
7	12490023	12494465	+	-92.4	-91.1	11.9	-3.62	-4.8	0.619	three_prime_utr	three_prime_utr	ENSMUSG00000030386	ENSMUST00000151933	Zfp606	protein_coding	nonsense_mediated_decay
7	12848608	12849295	+	-48.3	-47.2	3.13	-1.65	-2.47	-0.366	CDS	CDS	ENSMUSG00000058638	ENSMUST00000004614	Zfp110	protein_coding	protein_coding
7	16455228	16455494	+	-49.5	-48.3	6.5	-2.13	-3.06	-1.07	three_prime_utr	three_prime_utr	ENSMUSG00000019158	ENSMUST00000209536	Tmem160	protein_coding	nonsense_mediated_decay
7	16781548	16782174	+	-106	-105	27.5	-3.49	-4.64	-1.4	five_prime_utr	five_prime_utr	ENSMUSG00000001918	ENSMUST00000108496	Slc1a5	protein_coding	protein_coding
7	16994588	16995694	+	-301	-299	7.29	-3.04	-4.13	-0.433	CDS	CDS	ENSMUSG00000041117	ENSMUST00000094805	Ccdc8	protein_coding	protein_coding
7	19054228	19054618	+	-34.3	-33.3	6.01	-2.45	-3.45	-0.95	CDS	CDS	ENSMUSG00000023118	ENSMUST00000023882	Sympk	protein_coding	protein_coding
7	19078171	19082776	+	-98.5	-97.1	5.52	-13	-14.9	-0.502	CDS	CDS	ENSMUSG00000030410	ENSMUST00000032570	Dmwd	protein_coding	protein_coding
7	19093462	19093821	+	-1850	-Inf	11.9	-7.35	-8.89	-0.347	three_prime_utr	three_prime_utr	ENSMUSG00000030409	ENSMUST00000032568	Dmpk	protein_coding	protein_coding
7	19097238	19097984	+	-70.2	-68.9	16.2	-1.39	-2.13	0.705	CDS	CDS	ENSMUSG00000040841	ENSMUST00000049454	Six5	protein_coding	protein_coding
7	19150911	19152739	+	-388	-Inf	3.4	-4.26	-5.51	-0.327	CDS	CDS	ENSMUSG00000040824	ENSMUST00000049294	Snrpd2	protein_coding	protein_coding
7	19244841	19245589	+	-70.7	-69.4	5.22	-4.21	-5.45	-0.7	three_prime_utr	three_prime_utr	ENSMUSG00000052214	ENSMUST00000063976	Opa3	protein_coding	protein_coding
7	19246246	19246605	+	-61.8	-60.6	11.8	-1.43	-2.19	-0.668	three_prime_utr	three_prime_utr	ENSMUSG00000052214	ENSMUST00000063976	Opa3	protein_coding	protein_coding
7	19246783	19246994	+	-5.42	-4.66	1.82	-1.42	-2.17	-0.729	three_prime_utr	three_prime_utr	ENSMUSG00000052214	ENSMUST00000063976	Opa3	protein_coding	protein_coding
7	19394613	19395694	+	-172	-170	18.5	-5.19	-6.55	-0.944	three_prime_utr	three_prime_utr	ENSMUSG00000030400	ENSMUST00000062831	Ercc2	protein_coding	protein_coding
7	24888278	24888881	+	-265	-263	2.39	-11.5	-13.3	-0.525	CDS	CDS	ENSMUSG00000040952	ENSMUST00000108430	Rps19	protein_coding	protein_coding
7	25360744	25364658	+	-346	-Inf	16.3	-1.53	-2.31	-0.266	CDS	CDS	ENSMUSG00000045039	ENSMUST00000128119	Megf8	protein_coding	protein_coding
7	25365047	25365497	+	-183	-182	2.88	-5.97	-7.41	-0.446	three_prime_utr	three_prime_utr	ENSMUSG00000045039	ENSMUST00000128119	Megf8	protein_coding	protein_coding
7	25627670	25629499	+	-9.8	-8.96	36	-1.63	-2.44	-1.5	CDS	CDS	ENSMUSG00000059479	ENSMUST00000206940	B3gnt8	protein_coding	nonsense_mediated_decay
7	25687150	25687927	+	-94.2	-92.9	4.12	-4.45	-5.73	-0.454	five_prime_utr	five_prime_utr	ENSMUSG00000002603	ENSMUST00000002678	Tgfb1	protein_coding	protein_coding
7	27580366	27580994	+	-208	-206	13	-4.84	-6.16	-0.885	CDS	CDS	ENSMUSG00000049643	ENSMUST00000067386	2310022A10Rik	protein_coding	protein_coding
7	28169709	28170008	+	-213	-211	6.15	-2.15	-3.08	0.427	five_prime_utr	five_prime_utr	ENSMUSG00000046865	ENSMUST00000042405	Fbl	protein_coding	protein_coding
7	28172097	28174984	+	-624	-Inf	48.9	-2.34	-3.31	-0.369	CDS	CDS	ENSMUSG00000046865	ENSMUST00000042405	Fbl	protein_coding	protein_coding
7	28397207	28399388	+	-775	-Inf	6.75	-2.61	-3.63	-0.196	CDS	CDS	ENSMUSG00000003437	ENSMUST00000003529	Paf1	protein_coding	protein_coding
7	28821996	28822266	+	-10.4	-9.57	1.48	-1.52	-2.3	0.352	three_prime_utr	three_prime_utr	ENSMUSG00000015165	ENSMUST00000174548	Hnrnpl	protein_coding	protein_coding
7	28893292	28893563	+	-76.2	-74.9	2.11	-3.13	-4.23	-0.454	three_prime_utr	three_prime_utr	ENSMUSG00000054083	ENSMUST00000066880	Capn12	protein_coding	protein_coding
7	29775426	29778867	+	-254	-252	33.7	-1.34	-2.07	0.236	CDS	CDS	ENSMUSG00000046185	ENSMUST00000032802	Zfp84	protein_coding	protein_coding
7	29872842	29876304	+	-145	-144	15.2	-2.18	-3.12	0.493	CDS	CDS	ENSMUSG00000058402	ENSMUST00000074876	Zfp420	protein_coding	protein_coding
7	29912573	29915944	+	-69.3	-68.1	18	-1.38	-2.12	0.501	three_prime_utr	three_prime_utr	ENSMUSG00000099689	ENSMUST00000187028	Zfp383	protein_coding	nonsense_mediated_decay
7	30100091	30105672	+	-746	-Inf	12.9	-4.17	-5.41	0.268	CDS	CDS	ENSMUSG00000049421	ENSMUST00000050735	Zfp260	protein_coding	protein_coding
7	30107321	30107622	+	-37.7	-36.7	3.62	-5.47	-6.85	1.13	three_prime_utr	three_prime_utr	ENSMUSG00000049421	ENSMUST00000050735	Zfp260	protein_coding	protein_coding
7	30131551	30134920	+	-51.2	-50.1	10.8	-1.79	-2.63	-0.502	CDS	CDS	ENSMUSG00000074220	ENSMUST00000098596	Zfp382	protein_coding	protein_coding
7	35390854	35391184	+	-19.2	-18.3	5.22	-2.17	-3.11	-1.7	three_prime_utr	three_prime_utr	ENSMUSG00000030494	ENSMUST00000032705	Rhpn2	protein_coding	protein_coding
7	36769805	36772264	+	-622	-Inf	12.5	-4.49	-5.77	0.336	CDS	CDS	ENSMUSG00000021217	ENSMUST00000021641	Tshz3	protein_coding	protein_coding
7	41624755	41628173	+	-78.3	-77.1	7.15	-7.44	-8.99	0.553	CDS	CDS	ENSMUSG00000091474	ENSMUST00000163475	2610021A01Rik	protein_coding	protein_coding
7	43572623	43575461	+	-30.9	-29.9	12.7	-7.15	-8.67	1.09	CDS	CDS	ENSMUSG00000056592	ENSMUST00000107972	Zfp658	protein_coding	protein_coding
7	43676896	43677314	+	-13.8	-12.9	4.04	-1.31	-2.03	-1.16	CDS	CDS	ENSMUSG00000038888	ENSMUST00000038332	Ctu1	protein_coding	protein_coding
7	44252049	44252289	+	-17.2	-16.3	2.77	-1.32	-2.04	0.587	three_prime_utr	three_prime_utr	ENSMUSG00000045411	ENSMUST00000055858	2410002F23Rik	protein_coding	protein_coding
7	44250043	44260358	+	-12.4	-11.5	5.65	-2.38	-3.36	-0.572	CDS	CDS	ENSMUSG00000045411	ENSMUST00000055858	2410002F23Rik	protein_coding	protein_coding
7	44838814	44839969	+	-16.2	-15.3	12.7	-1.62	-2.43	1.56	CDS	CDS	ENSMUSG00000074141	ENSMUST00000118125	Il4i1	protein_coding	protein_coding
7	45078001	45078210	+	-11	-10.2	7.63	-2.29	-3.26	-1.16	three_prime_utr	three_prime_utr	ENSMUSG00000003421	ENSMUST00000003513	Nosip	protein_coding	protein_coding
7	45589380	45589711	+	-36.2	-35.1	5.3	-1.5	-2.28	-0.611	three_prime_utr	three_prime_utr	ENSMUSG00000030826	ENSMUST00000033098	Bcat2	protein_coding	protein_coding
7	45872830	45872980	+	-10.2	-9.35	2.03	-1.38	-2.13	-0.937	five_prime_utr	five_prime_utr	ENSMUSG00000002778	ENSMUST00000002855	Kdelr1	protein_coding	protein_coding
7	46855477	46855627	+	-121	-119	1.73	-1.37	-2.11	-0.174	three_prime_utr	three_prime_utr	ENSMUSG00000063229	ENSMUST00000048209	Ldha	protein_coding	protein_coding
7	48824707	48827291	+	-124	-122	4.11	-5.02	-6.36	0.699	three_prime_utr	three_prime_utr	ENSMUSG00000030471	ENSMUST00000118927	Zdhhc13	protein_coding	protein_coding
7	49452725	49453446	+	-36.2	-35.2	2.27	-1.84	-2.7	-0.541	CDS	CDS	ENSMUSG00000052512	ENSMUST00000183659	Nav2	protein_coding	protein_coding
7	49606791	49607422	+	-184	-183	4.26	-1.44	-2.2	-0.387	three_prime_utr	three_prime_utr	ENSMUSG00000052512	ENSMUST00000064395	Nav2	protein_coding	protein_coding
7	56229705	56231800	+	-1660	-Inf	17.3	-1.68	-2.51	0.212	three_prime_utr	three_prime_utr	ENSMUSG00000030451	ENSMUST00000076226	Herc2	protein_coding	protein_coding
7	64337453	64338322	+	-336	-Inf	14.7	-2.08	-2.99	0.423	three_prime_utr	three_prime_utr	ENSMUSG00000030522	ENSMUST00000206452	Mtmr10	protein_coding	nonsense_mediated_decay
7	64339608	64340716	+	-405	-Inf	21.5	-1.56	-2.35	0.439	three_prime_utr	three_prime_utr	ENSMUSG00000030522	ENSMUST00000032736	Mtmr10	protein_coding	protein_coding
7	66074347	66074587	+	-44.4	-43.3	2.64	-2.08	-2.99	0.883	three_prime_utr	three_prime_utr	ENSMUSG00000030512	ENSMUST00000032723	Snrpa1	protein_coding	nonsense_mediated_decay
7	66712004	66715105	+	-227	-225	13.1	-2.26	-3.22	0.561	three_prime_utr	three_prime_utr	ENSMUSG00000053091	ENSMUST00000130161	Lins1	protein_coding	nonsense_mediated_decay
7	67952826	68148608	+	-99.8	-98.5	5.84	-3.58	-4.74	-0.722	CDS	CDS	ENSMUSG00000005533	ENSMUST00000005671	Igf1r	protein_coding	protein_coding
7	68230669	68231060	+	-137	-136	11.4	-2.28	-3.25	-0.856	three_prime_utr	three_prime_utr	ENSMUSG00000005533	ENSMUST00000005671	Igf1r	protein_coding	protein_coding
7	68231238	68231989	+	-160	-159	7.49	-4.18	-5.41	-0.707	three_prime_utr	three_prime_utr	ENSMUSG00000005533	ENSMUST00000005671	Igf1r	protein_coding	protein_coding
7	75747685	75750980	+	-427	-Inf	9.91	-1.32	-2.04	-0.232	three_prime_utr	three_prime_utr	ENSMUSG00000066406	ENSMUST00000207750	Akap13	protein_coding	protein_coding
7	78791899	78792989	+	-89	-87.7	6.33	-1.84	-2.7	-0.911	three_prime_utr	three_prime_utr	ENSMUSG00000030611	ENSMUST00000133553	Mrps11	protein_coding	nonsense_mediated_decay
7	78902312	78907621	+	-364	-Inf	8.09	-5.34	-6.71	-0.424	CDS	CDS	ENSMUSG00000030609	ENSMUST00000107425	Aen	protein_coding	protein_coding
7	79360086	79360207	+	-2.5	-1.85	1.31	-1.91	-2.79	-1.04	CDS	CDS	ENSMUSG00000039202	ENSMUST00000037315	Abhd2	protein_coding	protein_coding
7	79448937	79450264	+	-20.1	-19.1	3.55	-7.39	-8.94	-0.804	three_prime_utr	three_prime_utr	ENSMUSG00000039187	ENSMUST00000132091	Fanci	protein_coding	nonsense_mediated_decay
7	80028062	80081956	+	-31.7	-30.6	30.7	-1.95	-2.83	-0.852	CDS	CDS	ENSMUSG00000048897	ENSMUST00000164056	Zfp710	protein_coding	protein_coding
7	80264487	80265374	+	-305	-303	17.9	-1.5	-2.28	0.267	CDS	CDS	ENSMUSG00000047084	ENSMUST00000117989	Ngrn	protein_coding	protein_coding
7	80346481	80350547	+	-67.3	-66	13.8	-12.6	-14.4	-1.03	three_prime_utr	three_prime_utr	ENSMUSG00000030532	ENSMUST00000206089	Hddc3	protein_coding	protein_coding
7	82611855	82613224	+	-107	-106	11.7	-1.75	-2.59	0.691	three_prime_utr	three_prime_utr	ENSMUSG00000070469	ENSMUST00000173287	Adamtsl3	protein_coding	protein_coding
7	82870286	82870766	+	-135	-134	8.82	-1.45	-2.21	0.597	three_prime_utr	three_prime_utr	ENSMUSG00000057706	ENSMUST00000082237	Mex3b	protein_coding	protein_coding
7	83884644	83892736	+	-16.6	-15.7	7.19	-2.29	-3.25	0.472	five_prime_utr	five_prime_utr	ENSMUSG00000038503	ENSMUST00000094215	Mesd	protein_coding	protein_coding
7	83895481	83899411	+	-1660	-Inf	11.8	-1.32	-2.05	-0.0981	three_prime_utr	three_prime_utr	ENSMUSG00000038503	ENSMUST00000094215	Mesd	protein_coding	protein_coding
7	84575812	84577840	+	-325	-Inf	8.36	-1.72	-2.55	0.299	three_prime_utr	three_prime_utr	ENSMUSG00000097789	ENSMUST00000180387	Gm2115	protein_coding	protein_coding
7	84580325	84581224	+	-29.1	-28.1	3.83	-2.65	-3.67	-0.674	three_prime_utr	three_prime_utr	ENSMUSG00000097789	ENSMUST00000180387	Gm2115	protein_coding	protein_coding
7	87038401	87041641	+	-32.5	-31.5	8.9	-2.39	-3.38	0.628	three_prime_utr	three_prime_utr	ENSMUSG00000090362	ENSMUST00000164462	Vmn2r79	protein_coding	protein_coding
7	87395827	87397184	+	-105	-104	9.71	-1.62	-2.43	0.891	three_prime_utr	three_prime_utr	ENSMUSG00000030562	ENSMUST00000126887	Nox4	protein_coding	nonsense_mediated_decay
7	90302311	90348805	+	-107	-106	4.59	-2.51	-3.51	-0.491	five_prime_utr	five_prime_utr	ENSMUSG00000030616	ENSMUST00000207578	Sytl2	protein_coding	protein_coding
7	90372911	90376019	+	-210	-209	5.34	-4.01	-5.22	-0.413	CDS	CDS	ENSMUSG00000030616	ENSMUST00000208720	Sytl2	protein_coding	non_stop_decay
7	90408378	90410269	+	-622	-Inf	9.15	-1.54	-2.33	0.216	three_prime_utr	three_prime_utr	ENSMUSG00000030616	ENSMUST00000190837	Sytl2	protein_coding	protein_coding
7	97332326	97348626	+	-23	-22	10.6	-2.93	-4.01	1.33	CDS	CDS	ENSMUSG00000044952	ENSMUST00000054107	Kctd21	protein_coding	protein_coding
7	97541154	97541395	+	-127	-126	7.36	-1.76	-2.6	-0.622	three_prime_utr	three_prime_utr	ENSMUSG00000025133	ENSMUST00000026126	Ints4	protein_coding	protein_coding
7	97653053	97657425	+	-12.5	-11.6	3.39	-5.12	-6.47	1.53	CDS	CDS	ENSMUSG00000035623	ENSMUST00000107153	Rsf1	protein_coding	protein_coding
7	97660782	97669492	+	-120	-119	5.22	-10.3	-12.1	0.666	CDS	CDS	ENSMUSG00000035623	ENSMUST00000107153	Rsf1	protein_coding	protein_coding
7	97680769	97686542	+	-442	-Inf	20.6	-9.04	-10.7	0.631	three_prime_utr	three_prime_utr	ENSMUSG00000035623	ENSMUST00000123731	Rsf1	protein_coding	nonsense_mediated_decay
7	98712865	98717225	+	-801	-Inf	10.7	-2.89	-3.95	0.208	CDS	CDS	ENSMUSG00000030753	ENSMUST00000033009	Thap12	protein_coding	protein_coding
7	99268732	99269301	+	-15.2	-14.3	2.7	-8.9	-10.5	-0.954	CDS	CDS	ENSMUSG00000055407	ENSMUST00000122101	Map6	protein_coding	protein_coding
7	99317521	99317821	+	-36.1	-35.1	2.69	-7.06	-8.58	-1.14	three_prime_utr	three_prime_utr	ENSMUSG00000055407	ENSMUST00000127492	Map6	protein_coding	protein_coding
7	100159721	100160831	+	-40.6	-39.5	23.3	-1.73	-2.56	-0.918	three_prime_utr	three_prime_utr	ENSMUSG00000030725	ENSMUST00000207825	Lipt2	protein_coding	protein_coding
7	100836352	100837971	+	-309	-307	10.1	-2.17	-3.11	-0.248	three_prime_utr	three_prime_utr	ENSMUSG00000029461	ENSMUST00000107042	Fam168a	protein_coding	protein_coding
7	101282517	101283087	+	-36.4	-35.3	4.95	-2.36	-3.35	-0.702	three_prime_utr	three_prime_utr	ENSMUSG00000030691	ENSMUST00000032931	Fchsd2	protein_coding	protein_coding
7	101411598	101411868	+	-19.2	-18.3	4.36	-1.34	-2.07	-0.843	three_prime_utr	three_prime_utr	ENSMUSG00000032812	ENSMUST00000107010	Arap1	protein_coding	protein_coding
7	101898224	101899761	+	-61.8	-60.6	9.27	-1.67	-2.49	-0.403	three_prime_utr	three_prime_utr	ENSMUSG00000030649	ENSMUST00000144207	Anapc15	protein_coding	protein_coding
7	101998573	101999714	+	-104	-103	3	-23.2	-25.4	-0.597	CDS	CDS	ENSMUSG00000066306	ENSMUST00000084852	Numa1	protein_coding	protein_coding
7	101999803	102000524	+	-187	-186	3.69	-17	-19	-0.684	CDS	CDS	ENSMUSG00000066306	ENSMUST00000084852	Numa1	protein_coding	protein_coding
7	102000823	102000974	+	-3.5	-2.81	1.22	-2.79	-3.84	-0.629	CDS	CDS	ENSMUSG00000066306	ENSMUST00000084852	Numa1	protein_coding	protein_coding
7	102001273	102007598	+	-21.7	-20.7	2.24	-2.35	-3.33	-0.307	CDS	CDS	ENSMUSG00000066306	ENSMUST00000084852	Numa1	protein_coding	protein_coding
7	102468394	102468843	+	-102	-101	2.26	-1.41	-2.17	-0.206	three_prime_utr	three_prime_utr	ENSMUSG00000030978	ENSMUST00000033283	Rrm1	protein_coding	protein_coding
7	105554806	105555727	+	-202	-200	5.43	-3.85	-5.05	-0.631	CDS	CDS	ENSMUSG00000037049	ENSMUST00000046983	Smpd1	protein_coding	protein_coding
7	105742715	105742925	+	-67.7	-66.5	2.49	-1.53	-2.31	0.289	three_prime_utr	three_prime_utr	ENSMUSG00000030890	ENSMUST00000033182	Ilk	protein_coding	protein_coding
7	110094351	110095067	+	-89.3	-88	3.84	-2.9	-3.97	0.432	three_prime_utr	three_prime_utr	ENSMUSG00000061079	ENSMUST00000084727	Zfp143	protein_coding	protein_coding
7	110139628	110142327	+	-207	-205	6.29	-5.22	-6.58	0.96	three_prime_utr	three_prime_utr	ENSMUSG00000031016	ENSMUST00000033326	Wee1	protein_coding	protein_coding
7	110282666	110282967	+	-40.6	-39.6	4.9	-2.29	-3.25	-0.849	three_prime_utr	three_prime_utr	ENSMUSG00000031015	ENSMUST00000033325	Swap70	protein_coding	protein_coding
7	111030791	111033853	+	-9.83	-8.99	1.66	-2.91	-3.98	-0.853	CDS	CDS	ENSMUSG00000005609	ENSMUST00000005749	Ctr9	protein_coding	protein_coding
7	112108622	112110762	+	-907	-Inf	7.19	-2.05	-2.96	0.158	three_prime_utr	three_prime_utr	ENSMUSG00000059263	ENSMUST00000106653	Usp47	protein_coding	protein_coding
7	112591481	112591692	+	-88.3	-87	4.39	-1.81	-2.66	0.461	three_prime_utr	three_prime_utr	ENSMUSG00000030770	ENSMUST00000033030	Parva	protein_coding	protein_coding
7	112894457	112898809	+	-90.9	-89.6	3.06	-1.46	-2.22	-0.368	three_prime_utr	three_prime_utr	ENSMUSG00000055320	ENSMUST00000084705	Tead1	protein_coding	protein_coding
7	112903960	112904890	+	-150	-148	6.38	-7.64	-9.2	-0.41	three_prime_utr	three_prime_utr	ENSMUSG00000055320	ENSMUST00000059768	Tead1	protein_coding	protein_coding
7	114534635	114536853	+	-698	-Inf	15.8	-2.82	-3.87	0.355	three_prime_utr	three_prime_utr	ENSMUSG00000030671	ENSMUST00000032909	Pde3b	protein_coding	protein_coding
7	118718039	118725356	+	-204	-203	10.4	-4.83	-6.15	0.525	CDS	CDS	ENSMUSG00000033904	ENSMUST00000106557	Ccp110	protein_coding	protein_coding
7	118972173	118972652	+	-81.8	-80.5	2.9	-6.8	-8.3	-0.705	three_prime_utr	three_prime_utr	ENSMUSG00000073856	ENSMUST00000106547	Iqck	protein_coding	protein_coding
7	120730519	120731028	+	-24.1	-23.1	3.31	-2.51	-3.52	-0.707	three_prime_utr	three_prime_utr	ENSMUSG00000046096	ENSMUST00000060175	Mosmo	protein_coding	protein_coding
7	122998721	123002557	+	-739	-Inf	9.23	-46.4	-49.1	0.442	three_prime_utr	three_prime_utr	ENSMUSG00000030779	ENSMUST00000205495	Rbbp6	protein_coding	protein_coding
7	123169509	123172057	+	-905	-Inf	15.5	-7.57	-9.13	0.377	CDS	CDS	ENSMUSG00000052707	ENSMUST00000094053	Tnrc6a	protein_coding	protein_coding
7	125575562	125577981	+	-397	-Inf	12	-6.09	-7.53	-0.311	three_prime_utr	three_prime_utr	ENSMUSG00000030748	ENSMUST00000206846	Il4ra	protein_coding	nonsense_mediated_decay
7	126444302	126446092	+	-340	-Inf	4.69	-7.48	-9.03	-0.783	three_prime_utr	three_prime_utr	ENSMUSG00000030727	ENSMUST00000106407	Rabep2	protein_coding	protein_coding
7	126490431	126490731	+	-174	-173	4.08	-11.2	-12.9	-1.17	three_prime_utr	three_prime_utr	ENSMUSG00000073838	ENSMUST00000106392	Tufm	protein_coding	protein_coding
7	126851575	126852317	+	-21.9	-20.9	4.24	-2.16	-3.09	-0.921	three_prime_utr	three_prime_utr	ENSMUSG00000052301	ENSMUST00000064110	Doc2a	protein_coding	protein_coding
7	127091388	127093986	+	-293	-291	18.4	-6.18	-7.63	-0.379	three_prime_utr	three_prime_utr	ENSMUSG00000045165	ENSMUST00000056288	AI467606	protein_coding	protein_coding
7	127233359	127233689	+	-14.8	-13.9	7.84	-2.45	-3.45	-1.98	five_prime_utr	five_prime_utr	ENSMUSG00000045598	ENSMUST00000056232	Zfp553	protein_coding	protein_coding
7	127236205	127237223	+	-69.3	-68	6.39	-1.42	-2.18	-0.416	CDS	CDS	ENSMUSG00000045598	ENSMUST00000106312	Zfp553	protein_coding	protein_coding
7	127491262	127491711	+	-14.3	-13.4	8.47	-2.04	-2.95	-0.899	three_prime_utr	three_prime_utr	ENSMUSG00000042423	ENSMUST00000048896	Fbrs	protein_coding	protein_coding
7	127541684	127542494	+	-231	-229	4.52	-1.51	-2.28	-0.255	CDS	CDS	ENSMUSG00000053877	ENSMUST00000187040	Srcap	protein_coding	protein_coding
7	127557529	127560770	+	-416	-Inf	6.89	-7.26	-8.8	-0.257	CDS	CDS	ENSMUSG00000053877	ENSMUST00000187040	Srcap	protein_coding	protein_coding
7	127541685	127542496	+	-229	-227	4.48	-1.61	-2.41	-0.265	CDS	CDS	ENSMUSG00000053877	ENSMUST00000187040	Srcap	protein_coding	protein_coding
7	127557534	127560778	+	-411	-Inf	6.87	-7.43	-8.97	-0.26	CDS	CDS	ENSMUSG00000053877	ENSMUST00000187040	Srcap	protein_coding	protein_coding
7	127582739	127583307	+	-864	-Inf	24	-1.39	-2.14	0.379	three_prime_utr	three_prime_utr	ENSMUSG00000030815	ENSMUST00000154891	Phkg2	protein_coding	nonsense_mediated_decay
7	127602466	127603035	+	-125	-123	7.04	-2.5	-3.51	-0.473	three_prime_utr	three_prime_utr	ENSMUSG00000030816	ENSMUST00000205694	Rnf40	protein_coding	protein_coding
7	127795751	127797175	+	-163	-162	5.27	-4.64	-5.93	-0.459	CDS	CDS	ENSMUSG00000042308	ENSMUST00000047075	Setd1a	protein_coding	protein_coding
7	127795748	127797172	+	-164	-163	5.29	-4.54	-5.83	-0.454	CDS	CDS	ENSMUSG00000042308	ENSMUST00000047075	Setd1a	protein_coding	protein_coding
7	127824413	127842284	+	-89.9	-88.6	10.4	-1.44	-2.2	-0.317	five_prime_utr	five_prime_utr	ENSMUSG00000030805	ENSMUST00000033075	Stx4a	protein_coding	protein_coding
7	127881957	127884171	+	-288	-286	7.33	-2.02	-2.93	-0.24	CDS	CDS	ENSMUSG00000049739	ENSMUST00000206340	Zfp646	protein_coding	protein_coding
7	127978309	127978430	+	-28.2	-27.1	1.69	-1.99	-2.89	0.357	ncRNA	exon	ENSMUSG00000030795	ENSMUST00000205351	Fus	protein_coding	retained_intron
7	127979839	127982013	+	-1040	-Inf	18.7	-4.47	-5.75	-0.182	three_prime_utr	three_prime_utr	ENSMUSG00000030795	ENSMUST00000141997	Fus	protein_coding	protein_coding
7	128253518	128253818	+	-118	-116	4.29	-1.54	-2.33	-0.357	three_prime_utr	three_prime_utr	ENSMUSG00000030782	ENSMUST00000164710	Tgfb1i1	protein_coding	protein_coding
7	128271807	128272430	+	-63.8	-62.6	6.52	-1.85	-2.71	0.664	three_prime_utr	three_prime_utr	ENSMUSG00000030781	ENSMUST00000205720	Slc5a2	protein_coding	nonsense_mediated_decay
7	128545700	128546981	+	-789	-Inf	7.14	-6.8	-8.29	-0.3	CDS	CDS	ENSMUSG00000030847	ENSMUST00000033136	Bag3	protein_coding	protein_coding
7	128694179	128695377	+	-102	-100	5.55	-1.47	-2.24	0.258	CDS	CDS	ENSMUSG00000042105	ENSMUST00000043138	Inpp5f	protein_coding	protein_coding
7	128750068	128750309	+	-19.3	-18.4	2.08	-3.29	-4.42	-0.855	CDS	CDS	ENSMUSG00000055319	ENSMUST00000042942	Sec23ip	protein_coding	protein_coding
7	130728700	130729720	+	-493	-Inf	9.9	-6.34	-7.8	-0.438	CDS	CDS	ENSMUSG00000030852	ENSMUST00000084513	Tacc2	protein_coding	protein_coding
7	130905441	130908563	+	-14.5	-13.6	2.46	-3.28	-4.41	-1.23	CDS	CDS	ENSMUSG00000040268	ENSMUST00000151119	Plekha1	protein_coding	protein_coding
7	130909788	130911397	+	-303	-301	7.49	-2.63	-3.65	-0.459	three_prime_utr	three_prime_utr	ENSMUSG00000040268	ENSMUST00000120441	Plekha1	protein_coding	protein_coding
7	130983673	130985360	+	-921	-Inf	3.92	-15.2	-17.1	-0.415	three_prime_utr	three_prime_utr	ENSMUSG00000006205	ENSMUST00000006367	Htra1	protein_coding	protein_coding
7	130985449	130985660	+	-30.4	-29.4	2.28	-2.48	-3.48	-0.622	three_prime_utr	three_prime_utr	ENSMUSG00000006205	ENSMUST00000006367	Htra1	protein_coding	protein_coding
7	131445713	131445923	+	-12.2	-11.3	1.58	-1.32	-2.05	-0.445	three_prime_utr	three_prime_utr	ENSMUSG00000030861	ENSMUST00000015829	Acadsb	protein_coding	protein_coding
7	133671446	133671865	+	-22	-21	4.21	-2.31	-3.28	0.96	three_prime_utr	three_prime_utr	ENSMUSG00000039990	ENSMUST00000051169	Edrf1	protein_coding	protein_coding
7	138876666	138883057	+	-748	-Inf	8.11	-5.66	-7.07	0.413	three_prime_utr	three_prime_utr	ENSMUSG00000041769	ENSMUST00000041097	Ppp2r2d	protein_coding	protein_coding
7	140858034	140858454	+	-14.9	-14	1.76	-3.9	-5.1	-0.72	CDS	CDS	ENSMUSG00000025485	ENSMUST00000026558	Ric8a	protein_coding	protein_coding
7	140862515	140863175	+	-66.7	-65.4	5.4	-2.42	-3.41	-0.411	three_prime_utr	three_prime_utr	ENSMUSG00000025485	ENSMUST00000026558	Ric8a	protein_coding	protein_coding
7	140898313	140898613	+	-137	-136	8.39	-2.34	-3.31	-0.597	three_prime_utr	three_prime_utr	ENSMUSG00000025487	ENSMUST00000026560	Psmd13	protein_coding	protein_coding
7	140969588	140969825	+	-18.4	-17.5	2.79	-1.52	-2.31	-0.665	three_prime_utr	three_prime_utr	ENSMUSG00000025491	ENSMUST00000106042	Ifitm1	protein_coding	protein_coding
7	141154872	141155630	+	-35	-33.9	3.4	-3.1	-4.2	-0.832	three_prime_utr	three_prime_utr	ENSMUSG00000025495	ENSMUST00000209928	Ptdss2	protein_coding	protein_coding
7	141155808	141156228	+	-100	-99	6.62	-3.61	-4.78	-0.939	three_prime_utr	three_prime_utr	ENSMUSG00000025495	ENSMUST00000026568	Ptdss2	protein_coding	protein_coding
7	141216209	141217600	+	-84.5	-83.2	5.61	-2.87	-3.93	-0.655	CDS	CDS	ENSMUSG00000038618	ENSMUST00000046890	Rassf7	protein_coding	protein_coding
7	141258091	141260577	+	-452	-Inf	9.6	-1.56	-2.35	-0.127	three_prime_utr	three_prime_utr	ENSMUSG00000038611	ENSMUST00000155123	Phrf1	protein_coding	nonsense_mediated_decay
7	141261540	141262750	+	-123	-121	11.9	-1.54	-2.33	-0.306	three_prime_utr	three_prime_utr	ENSMUSG00000038611	ENSMUST00000155123	Phrf1	protein_coding	nonsense_mediated_decay
7	141470668	141471026	+	-67.3	-66.1	1.59	-41.6	-44.2	-0.899	three_prime_utr	three_prime_utr	ENSMUSG00000025510	ENSMUST00000106000	Cd151	protein_coding	protein_coding
7	143069248	143069695	+	-153	-152	6.42	-2.23	-3.18	0.529	five_prime_utr	five_prime_utr	ENSMUSG00000045752	ENSMUST00000133410	Tssc4	protein_coding	protein_coding
7	143069843	143071093	+	-686	-Inf	21.7	-11.1	-12.9	-0.572	CDS	CDS	ENSMUSG00000045752	ENSMUST00000060433	Tssc4	protein_coding	protein_coding
7	144929922	144930192	+	-140	-139	4.3	-2.81	-3.86	-1.18	three_prime_utr	three_prime_utr	ENSMUSG00000031072	ENSMUST00000128057	LTO1	protein_coding	protein_coding
7	145307911	145309497	+	-152	-151	15.1	-1.57	-2.36	0.78	three_prime_utr	three_prime_utr	ENSMUSG00000031070	ENSMUST00000117718	Mrgprf	protein_coding	protein_coding
7	3620323	3620801	-	-21.8	-20.8	4.09	-1.38	-2.12	-0.93	three_prime_utr	three_prime_utr	ENSMUSG00000006335	ENSMUST00000058880	Tfpt	protein_coding	nonsense_mediated_decay
7	3660097	3660335	-	-16.3	-15.3	5.39	-1.81	-2.66	-1.11	three_prime_utr	three_prime_utr	ENSMUSG00000078813	ENSMUST00000019878	Leng1	protein_coding	protein_coding
7	3677788	3677969	-	-28.4	-27.4	4.2	-1.56	-2.35	-0.672	three_prime_utr	three_prime_utr	ENSMUSG00000035596	ENSMUST00000038608	Mboat7	protein_coding	protein_coding
7	4481519	4482117	-	-185	-184	3.5	-3.72	-4.9	-0.381	three_prime_utr	three_prime_utr	ENSMUSG00000019254	ENSMUST00000124248	Ppp1r12c	protein_coding	protein_coding
7	4631494	4631705	-	-16.3	-15.4	3.43	-4.47	-5.75	-1.7	three_prime_utr	three_prime_utr	ENSMUSG00000052296	ENSMUST00000064099	Ppp6r1	protein_coding	protein_coding
7	4986447	4994548	-	-646	-Inf	42.7	-1.57	-2.37	0.352	CDS	CDS	ENSMUSG00000051550	ENSMUST00000162731	Zfp579	protein_coding	protein_coding
7	5007594	5008102	-	-78.3	-77	5.21	-1.78	-2.62	-0.457	three_prime_utr	three_prime_utr	ENSMUSG00000061374	ENSMUST00000167804	Fiz1	protein_coding	protein_coding
7	6131520	6132627	-	-87.6	-86.3	34.7	-1.9	-2.78	-0.603	three_prime_utr	three_prime_utr	ENSMUSG00000046792	ENSMUST00000094870	Zfp787	protein_coding	protein_coding
7	6673514	6674293	-	-52.2	-51	4.91	-1.4	-2.15	-0.633	three_prime_utr	three_prime_utr	ENSMUSG00000002266	ENSMUST00000002336	Zim1	protein_coding	protein_coding
7	6675909	6682063	-	-350	-Inf	25.7	-1.98	-2.87	0.346	CDS	CDS	ENSMUSG00000002266	ENSMUST00000002336	Zim1	protein_coding	protein_coding
7	6708749	6709620	-	-249	-247	2.61	-5.28	-6.65	-0.294	CDS	CDS	ENSMUSG00000002265	ENSMUST00000239104	Peg3	protein_coding	protein_coding
7	7283267	7287689	-	-289	-287	4.95	-6.27	-7.73	-0.392	three_prime_utr	three_prime_utr	ENSMUSG00000000605	ENSMUST00000000619	Clcn4	protein_coding	protein_coding
7	7296088	7298111	-	-27.9	-26.9	4.04	-1.5	-2.28	-0.542	three_prime_utr	three_prime_utr	ENSMUSG00000000605	ENSMUST00000211574	Clcn4	protein_coding	nonsense_mediated_decay
7	10490347	10490767	-	-13.2	-12.3	2.87	-1.89	-2.76	-1.24	CDS	CDS	ENSMUSG00000030393	ENSMUST00000032551	Zik1	protein_coding	protein_coding
7	12415990	12418543	-	-54.5	-53.4	16.2	-2.88	-3.95	0.954	CDS	CDS	ENSMUSG00000034071	ENSMUST00000080348	Zfp551	protein_coding	protein_coding
7	12809703	12818858	-	-170	-169	15.1	-2.46	-3.46	0.42	CDS	CDS	ENSMUSG00000057894	ENSMUST00000072222	Zfp329	protein_coding	protein_coding
7	13005569	13007198	-	-76.9	-75.6	11	-1.41	-2.16	-0.693	three_prime_utr	three_prime_utr	ENSMUSG00000049600	ENSMUST00000210282	Zbtb45	protein_coding	protein_coding
7	13259716	13260886	-	-64	-62.8	9.04	-3.26	-4.38	-0.617	three_prime_utr	three_prime_utr	ENSMUSG00000070814	ENSMUST00000119558	Zswim9	protein_coding	protein_coding
7	15948992	15949293	-	-37.5	-36.4	2.67	-6.48	-7.96	-0.759	three_prime_utr	three_prime_utr	ENSMUSG00000074364	ENSMUST00000098799	Ehd2	protein_coding	protein_coding
7	15949711	15950729	-	-544	-Inf	5.02	-3.55	-4.71	-0.178	three_prime_utr	three_prime_utr	ENSMUSG00000074364	ENSMUST00000098799	Ehd2	protein_coding	protein_coding
7	16248206	16248625	-	-2.35	-1.71	10.6	-1.91	-2.79	-6.32	CDS	CDS	ENSMUSG00000049130	ENSMUST00000050770	C5ar1	protein_coding	protein_coding
7	16327506	16327656	-	-20.3	-19.4	1.58	-1.62	-2.43	-0.526	three_prime_utr	three_prime_utr	ENSMUSG00000052833	ENSMUST00000094815	Sae1	protein_coding	protein_coding
7	16561502	16563992	-	-215	-214	7.01	-6.89	-8.4	-0.326	CDS	CDS	ENSMUSG00000058230	ENSMUST00000075845	Arhgap35	protein_coding	protein_coding
7	19394644	19395859	-	-165	-164	19.1	-1.63	-2.44	-0.765	CDS	CDS	ENSMUSG00000040714	ENSMUST00000108458	Klc3	protein_coding	protein_coding
7	19531899	19532470	-	-46.2	-45.1	2.16	-1.52	-2.3	-0.326	CDS	CDS	ENSMUSG00000051403	ENSMUST00000058444	Ppp1r37	protein_coding	protein_coding
7	19564945	19569779	-	-1500	-Inf	25.8	-2.95	-4.03	0.413	CDS	CDS	ENSMUSG00000044709	ENSMUST00000117222	Gemin7	protein_coding	protein_coding
7	19581663	19582423	-	-7.97	-7.17	2.03	-1.56	-2.35	-0.748	CDS	CDS	ENSMUSG00000061028	ENSMUST00000086041	Clasrp	protein_coding	protein_coding
7	19633250	19633761	-	-37	-35.9	2.84	-2.3	-3.27	-0.488	three_prime_utr	three_prime_utr	ENSMUSG00000002981	ENSMUST00000055242	Clptm1	protein_coding	protein_coding
7	19701312	19701642	-	-241	-239	14.5	-3.76	-4.95	-0.763	three_prime_utr	three_prime_utr	ENSMUSG00000002984	ENSMUST00000093552	Tomm40	protein_coding	protein_coding
7	19917683	19918818	-	-59.7	-58.5	14.3	-2.11	-3.04	0.457	CDS	CDS	ENSMUSG00000040511	ENSMUST00000043517	Pvr	protein_coding	protein_coding
7	25228257	25228557	-	-46.1	-45	3.33	-2.12	-3.04	0.617	three_prime_utr	three_prime_utr	ENSMUSG00000057177	ENSMUST00000071739	Gsk3a	protein_coding	protein_coding
7	25711105	25711911	-	-232	-231	6.85	-3.14	-4.25	-0.496	three_prime_utr	three_prime_utr	ENSMUSG00000002608	ENSMUST00000002683	Ccdc97	protein_coding	protein_coding
7	25757272	25757453	-	-43	-41.9	3.87	-1.6	-2.4	-0.366	three_prime_utr	three_prime_utr	ENSMUSG00000002602	ENSMUST00000002677	Axl	protein_coding	protein_coding
7	27158657	27159075	-	-119	-118	5.87	-1.6	-2.4	-0.414	three_prime_utr	three_prime_utr	ENSMUSG00000058709	ENSMUST00000080058	Egln2	protein_coding	protein_coding
7	27164744	27165251	-	-44.7	-43.6	3.63	-5.11	-6.45	-0.85	CDS	CDS	ENSMUSG00000058709	ENSMUST00000080058	Egln2	protein_coding	protein_coding
7	27227433	27228568	-	-61.8	-60.6	6.36	-1.35	-2.08	-0.532	CDS	CDS	ENSMUSG00000003752	ENSMUST00000003850	Itpkc	protein_coding	protein_coding
7	27664223	27664403	-	-18.1	-17.2	5.73	-1.59	-2.39	-1.44	CDS	CDS	ENSMUSG00000040390	ENSMUST00000036453	Map3k10	protein_coding	protein_coding
7	28330579	28338418	-	-254	-253	3.23	-1.5	-2.27	-0.201	three_prime_utr	three_prime_utr	ENSMUSG00000003435	ENSMUST00000207563	Supt5	protein_coding	nonsense_mediated_decay
7	28359603	28361251	-	-314	-312	14.9	-2.7	-3.74	-0.281	CDS	CDS	ENSMUSG00000037552	ENSMUST00000094644	Plekhg2	protein_coding	protein_coding
7	28376813	28378728	-	-125	-124	5.32	-5.69	-7.1	0.524	CDS	CDS	ENSMUSG00000044786	ENSMUST00000051241	Zfp36	protein_coding	protein_coding
7	28893247	28893816	-	-260	-258	4.84	-7.63	-9.19	-0.501	three_prime_utr	three_prime_utr	ENSMUSG00000054808	ENSMUST00000068045	Actn4	protein_coding	protein_coding
7	29019900	29020261	-	-109	-108	5.3	-1.54	-2.33	-1.94	CDS	CDS	ENSMUSG00000030592	ENSMUST00000214374	Ryr1	protein_coding	protein_coding
7	29174187	29174548	-	-355	-Inf	6.32	-5.89	-7.32	-0.51	three_prime_utr	three_prime_utr	ENSMUSG00000030591	ENSMUST00000209034	Psmd8	protein_coding	protein_coding
7	29321571	29321781	-	-4.76	-4.02	1.55	-2.37	-3.35	-1.07	three_prime_utr	three_prime_utr	ENSMUSG00000030583	ENSMUST00000183330	Sipa1l3	protein_coding	protein_coding
7	29397171	29400147	-	-76.5	-75.3	8.29	-5.88	-7.31	-1.1	CDS	CDS	ENSMUSG00000030583	ENSMUST00000183096	Sipa1l3	protein_coding	protein_coding
7	29400566	29494607	-	-59	-57.8	5.95	-3.4	-4.54	-0.99	five_prime_utr	five_prime_utr	ENSMUSG00000030583	ENSMUST00000183096	Sipa1l3	protein_coding	protein_coding
7	29893332	29895340	-	-192	-191	32.8	-2.44	-3.43	0.501	CDS	CDS	ENSMUSG00000062040	ENSMUST00000162592	Zfp27	protein_coding	protein_coding
7	30056043	30057569	-	-80.7	-79.4	12.5	-2.38	-3.36	0.724	three_prime_utr	three_prime_utr	ENSMUSG00000058447	ENSMUST00000182746	Gm26920	protein_coding	nonsense_mediated_decay
7	30056033	30062256	-	-78.5	-77.2	13.8	-2.13	-3.06	0.679	three_prime_utr	three_prime_utr	ENSMUSG00000058447	ENSMUST00000182746	Gm26920	protein_coding	nonsense_mediated_decay
7	30077336	30078558	-	-163	-161	44.1	-9.33	-11	1.28	CDS	CDS	ENSMUSG00000078768	ENSMUST00000088785	Zfp566	protein_coding	protein_coding
7	30161268	30161951	-	-364	-Inf	5.4	-1.31	-2.03	0.185	three_prime_utr	three_prime_utr	ENSMUSG00000037029	ENSMUST00000062181	Zfp146	protein_coding	protein_coding
7	30162068	30169727	-	-510	-Inf	7.74	-10.9	-12.7	0.443	five_prime_utr	five_prime_utr	ENSMUSG00000037029	ENSMUST00000062181	Zfp146	protein_coding	protein_coding
7	30186935	30187204	-	-82.9	-81.6	2.35	-4.66	-5.95	-0.386	three_prime_utr	three_prime_utr	ENSMUSG00000001794	ENSMUST00000001845	Capns1	protein_coding	protein_coding
7	30574704	30575574	-	-191	-190	16.9	-5.11	-6.46	-0.695	CDS	CDS	ENSMUSG00000006307	ENSMUST00000006470	Kmt2b	protein_coding	protein_coding
7	30583961	30584405	-	-14.1	-13.3	3.39	-1.4	-2.15	-0.919	CDS	CDS	ENSMUSG00000006307	ENSMUST00000006470	Kmt2b	protein_coding	protein_coding
7	30585404	30585675	-	-14.4	-13.5	2.19	-1.5	-2.28	-0.615	CDS	CDS	ENSMUSG00000006307	ENSMUST00000006470	Kmt2b	protein_coding	protein_coding
7	30585854	30587309	-	-206	-204	7.16	-1.49	-2.27	-0.276	CDS	CDS	ENSMUSG00000006307	ENSMUST00000006470	Kmt2b	protein_coding	protein_coding
7	30616948	30623347	-	-316	-314	4.92	-15.9	-17.8	-0.548	three_prime_utr	three_prime_utr	ENSMUSG00000036751	ENSMUST00000075738	Cox6b1	protein_coding	protein_coding
7	34192884	34196296	-	-21.9	-20.9	3.1	-1.71	-2.53	-0.762	CDS	CDS	ENSMUSG00000002635	ENSMUST00000002710	Pdcd2l	protein_coding	protein_coding
7	34202106	34202435	-	-443	-Inf	3.07	-31.4	-33.8	-0.605	three_prime_utr	three_prime_utr	ENSMUSG00000036427	ENSMUST00000038027	Gpi1	protein_coding	protein_coding
7	34244989	34245949	-	-292	-290	5.63	-5.97	-7.41	-0.495	CDS	CDS	ENSMUSG00000066571	ENSMUST00000108074	4931406P16Rik	protein_coding	protein_coding
7	35772432	35772643	-	-5.23	-4.48	7.42	-1.62	-2.42	-1.23	three_prime_utr	three_prime_utr	ENSMUSG00000044452	ENSMUST00000061586	Zfp507	protein_coding	protein_coding
7	41374866	41375166	-	-18.5	-17.6	2.88	-2.02	-2.93	-0.752	CDS	CDS	ENSMUSG00000056383	ENSMUST00000071804	AI987944	protein_coding	protein_coding
7	42473415	42477211	-	-74.3	-73	11.4	-2.01	-2.92	0.355	CDS	CDS	ENSMUSG00000092416	ENSMUST00000174407	Zfp141	protein_coding	protein_coding
7	42609525	42610872	-	-99.5	-98.1	156	-4.83	-6.15	1.06	ncRNA	exon	ENSMUSG00000074158	ENSMUST00000107994	Zfp976	protein_coding	processed_transcript
7	42612575	42613144	-	-13.4	-12.5	27	-2.42	-3.42	1.78	CDS	CDS	ENSMUSG00000074158	ENSMUST00000098503	Zfp976	protein_coding	protein_coding
7	42660433	42688303	-	-52.3	-51.1	28.6	-9.29	-10.9	1.11	CDS	CDS	ENSMUSG00000069727	ENSMUST00000107992	Zfp975	protein_coding	protein_coding
[truncated: 3,123 more rows]
